# Supplementary material for: Lactate Activates the HCAR1/β‐Arrestin2/PP2A Signaling Axis to Mediate STAT1/2 Dephosphorylation and Drive Osteosarcoma Progression
Source: Adv Sci (Weinh). 2025 Sep 16;12(45):e06214. doi: 10.1002/advs.202506214 (PMC12677626; doi:10.1002/advs.202506214)
Supplement: Supplementary file 2 — Supporting Information [file ADVS-12-e06214-s003.xlsx]

## Sheet: Sheet1
	Supplementary table S1. Primer for PCR or single-stranded DNA for anneal
	Name	Sequence
	sh- HCAR1-1F	CCGGGTGTGGTTTCTGCTTCCACATTTCAAGACGATGTGGAAGCAGAAACCACACTTTTTTGGTACC
	sh- HCAR1-1R	AATTGGTACCAAAAAAGTGTGGTTTCTGCTTCCACATCGTCTTGAAATGTGGAAGCAGAAACCACAC
	sh- HCAR1-1F	CCGGGTGTGGCAAATAGTTTCCAAATTCAAGACGTTTGGAAACTATTTGCCACACTTTTTTGGTACC
	sh- HCAR1-1R	AATTGGTACCAAAAAAGTGTGGCAAATAGTTTCCAAACGTCTTGAATTTGGAAACTATTTGCCACAC
	Cas9–hGPR81F	GTGGAAAGGACGAAACACCGGGGTCGTGCTGCCGCATCGAGTTTTAGAGCTAGAAATAG
	Cas9–hGPR81R	CTATTTCTAGCTCTAAAACTCGATGCGGCAGCACGACCCCGGTGTTTCGTCCTTTCCAC
	Cas9–hARRB1F	GTGGAAAGGACGAAACACCGCCTGCGCCTTCCGCTATGGCGTTTTAGAGCTAGAAATAG
	Cas9–hARRB1R	CTATTTCTAGCTCTAAAACGCCATAGCGGAAGGCGCAGGCGGTGTTTCGTCCTTTCCAC
	Cas9–hARRB2F	GTGGAAAGGACGAAACACCGGTCTTCACGGCCATAGCGGAGTTTTAGAGCTAGAAATAG
	Cas9–hARRB2R	CTATTTCTAGCTCTAAAACTCCGCTATGGCCGTGAAGACCGGTGTTTCGTCCTTTCCAC
	PLVX-HCAR1-F	ATTTCCGGTGAATTCCTCGAGGCCACCATGTACAACGGGTCGTGCTG
	PLVX-HCAR1-R	GGATCCGCGGCCGCTCTAGAATCAGTGCCACTCAACAATGTGG
	PLVX-F	TTCTAGAGCGGCCGCGGATCC
	PLVX-R	CTCGAGGAATTCACCGGAAAT
	pcDNA3.1-STAT1-Flag-F	ATGGATTACAAGGACGACGACGATAAGTCTCAGTGGTACGAACTTCA
	pcDNA3.1-STAT1-Flag-R	GGCCCTCTAGACTCGAGCTATACTGTGTTCATCATACTG
	pcDNA3.1-STAT2-Flag-F	ATGGATTACAAGGACGACGACGATAAGGCGCAGTGGGAAATGCTGCAGA
	pcDNA3.1-STAT2-Flag-R	GGCCCTCTAGACTCGAGCTAGAAGTCAGAAGGCATCAAGG
	pcDNA3.1-PPP2CA-HA-F	ATGTACCCATACGATGTTCCAGATTACGCTGACGAGAAGGTGTTCACCAAGGA
	pcDNA3.1-PPP2CA-HA-R	GGCCCTCTAGACTCGAGTTACAGGAAGTAGTCTGGGGT
	pcDNA3.1-ARRB2-His-F	GGCCCTCTAGACTCGAGCTAGCAGAGTTGATCATCATAGT
	pcDNA3.1-ARRB2-His-R	GGCCCTCTAGACTCGAGCTAGCAGAGTTGATCATCATAGT
	pVN173-PPP2CA-F	ACCGAGATCTCTCGAATGGACGAGAAGGTGTTCACCAAGGA
	pVN173-PPP2CA-R	AGAACCTCCGCCACCCAGGAAGTAGTCTGGGGT
	pVC155- STAT1-F	ACCGAGATCTCTCGAATGTCTCAGTGGTACGAACTTCA
	pVC155- STAT1-R	GCTCCCGCCACCTCCTACTGTGTTCATCATACTG
	pVC155- STAT2-F	ACCGAGATCTCTCGAATGGCGCAGTGGGAAATGCTGCAGA
	pVC155- STAT2-R	GCTCCCGCCACCTCCGAAGTCAGAAGGCATCAAGG
	HCAR1-F	AATTTGGCCGTGGCTGATTTC
	HCAR1-R	CCGTAAGGAACACGATGCTCC
	STAT1-F	CAGCTTGACTCAAAATTCCTGGA
	STAT1-R	TGAAGATTACGCTTGCTTTTCCT
	STAT2-F	CCAGCTTTACTCGCACAGC
	STAT2-R	AGCCTTGGAATCATCACTCCC
	BST2-F	CACACTGTGATGGCCCTAATG
	BST2-R	GTCCGCGATTCTCACGCTT
	EPSTI1-F	ACCCGCAATAGAGTGGTGAAC
	EPSTI1-R	GCTATCAAGGTGTATGCACTTGT
	IFI27-F	TGCTCTCACCTCATCAGCAGT
	IFI27-R	CACAACTCCTCCAATCACAACT
	IFI44L-F	AGCCGTCAGGGATGTACTATAAC
	IFI44L-R	AGGGAATCATTTGGCTCTGTAGA
	IFI6-F	GGTCTGCGATCCTGAATGGG
	IFI6-R	TCACTATCGAGATACTTGTGGGT
	IFITM1-F	ATGAGGTGGCTGTGCTGGGGCCA
	IFITM1-R	AGCACCAGTTCAAGAAGAGGGT
	IRF9-F	GCCCTACAAGGTGTATCAGTTG
	IRF9-R	TGCTGTCGCTTTGATGGTACT
	MX1-F	GTTTCCGAAGTGGACATCGCA
	MX1-R	CTGCACAGGTTGTTCTCAGC
	MX2-F	CAGAGGCAGCGGAATCGTAA
	MX2-R	TGAAGCTCTAGCTCGGTGTTC
	OAS1-F	TGTCCAAGGTGGTAAAGGGTG
	OAS1-R	CCGGCGATTTAACTGATCCTG
	OAS2-F	CTCAGAAGCTGGGTTGGTTTAT
	OAS2-R	ACCATCTCGTCGATCAGTGTC
	TNFSF10-F	TGCGTGCTGATCGTGATCTTC
	TNFSF10-R	GCTCGTTGGTAAAGTACACGTA
	TRIM22-F	ACCAAACATTCCGCATAAACGA
	TRIM22-R	AGGCGGTTCTCTCTTGTCTGA
	XAF1-F	GCTCCACGAGTCCTACTGTG
	XAF1-R	GTTCACTGCGACAGACATCTC
