# Supplementary material for: Lactate Activates the HCAR1/β‐Arrestin2/PP2A Signaling Axis to Mediate STAT1/2 Dephosphorylation and Drive Osteosarcoma Progression
Source: Adv Sci (Weinh). 2025 Sep 16;12(45):e06214. doi: 10.1002/advs.202506214 (PMC12677626; doi:10.1002/advs.202506214)
Supplement: Supplementary file 3 — Supporting Information [file ADVS-12-e06214-s006.zip]

Archive with 6 entries (6 files):
- Additional file 3.xlsx
- Additional file 4.xlsx
- Additional file 5.xlsx
- Additional file 6.xlsx
- Additional file 7.xlsx
- Additional file 8.docx
