# Supplementary material for: Lactate Activates the HCAR1/β‐Arrestin2/PP2A Signaling Axis to Mediate STAT1/2 Dephosphorylation and Drive Osteosarcoma Progression
Source: Adv Sci (Weinh). 2025 Sep 16;12(45):e06214. doi: 10.1002/advs.202506214 (PMC12677626; doi:10.1002/advs.202506214)
Supplement: Supplementary file 3 — Supporting Information [file ADVS-12-e06214-s006.zip › Additional file 3.xlsx]

## Sheet: Sheet1
geneID	length	HCAR1-KO-L-1.rawreads	HCAR1-KO-L-1.FPKM	HCAR1-KO-L-2.rawreads	HCAR1-KO-L-2.FPKM	HCAR1-KO-L-3.rawreads	HCAR1-KO-L-3.FPKM	HCAR1-WT-L-1.rawreads	HCAR1-WT-L-1.FPKM	HCAR1-WT-L-2.rawreads	HCAR1-WT-L-2.FPKM	HCAR1-WT-L-3.rawreads	HCAR1-WT-L-3.FPKM	baseMean	log2FoldChange	GeneSymbol	lfcSE	stat	pvalue	padj	Regulation	Chr	Start	End	Strand	GeneSymbol	Description	GO_BP	GO_CC	GO_MF	KO	Pathway
ENSG00000196917	4769	76	0.9	71	0.86	68	0.99	7386	125.51	8793	126.46	7287	130.13	4609.82	7.25497	HCAR1	0.104003	69.7572	0	0	Ups	12	122726076	122730844	-	HCAR1	hydroxycarboxylic acid receptor 1 [Source:HGNC Symbol%3BAcc:HGNC:4532]	-	GO:0016021:integral component of membrane;GO:0005886:plasma membrane;	GO:0004930:G-protein coupled receptor activity;	K08401	;ko04024 cAMP signaling pathway;
ENSG00000203837	2374	1	0.02	0	0	0	0	6	0.2	13	0.38	3	0.11	4.25178	4.79373	PNLIPRP3	1.38855	3.45232	0.000555796	0.00258095	Ups	10	116427847	116477957	+	PNLIPRP3	pancreatic lipase related protein 3 [Source:HGNC Symbol%3BAcc:HGNC:23492]	GO:0016042:lipid catabolic process;	GO:0005615:extracellular space;	GO:0016298:lipase activity;GO:0004806:triglyceride lipase activity;	K14076	;ko00561 Glycerolipid metabolism;ko01100 Metabolic pathways;
ENSG00000266479	244	1	0.23	1	0.24	0	0	8	2.66	10	2.81	6	2.09	4.90412	4.07226	-	1.20759	3.37221	0.000745683	0.00334928	Ups	18	29256817	29257060	-	-	heat shock 70kDa protein 9 (mortalin) (HSPA9) pseudogene	GO:0034620:cellular response to unfolded protein;GO:0051085:chaperone mediated protein folding requiring cofactor;GO:0030218:erythrocyte differentiation;GO:0007007:inner mitochondrial membrane organization;GO:0016226:iron-sulfur cluster assembly;GO:0043066:negative regulation of apoptotic process;GO:0045647:negative regulation of erythrocyte differentiation;GO:1902037:negative regulation of hemat…	GO:0005737:cytoplasm;GO:0070062:extracellular exosome;GO:0005925:focal adhesion;GO:0005759:mitochondrial matrix;GO:0042645:mitochondrial nucleoid;GO:0005739:mitochondrion;GO:0005730:nucleolus;GO:0001401:mitochondrial sorting and assembly machinery complex;	GO:0005524:ATP binding;GO:0031072:heat shock protein binding;GO:0051787:misfolded protein binding;GO:0044183:protein binding involved in protein folding;GO:0003723:RNA binding;GO:0031625:ubiquitin protein ligase binding;GO:0051082:unfolded protein binding;	K04043	;ko03018 RNA degradation;ko04212 Longevity regulating pathway - worm;ko05152 Tuberculosis;
ENSG00000103089	3279	1	0.02	1	0.02	0	0	6	0.15	5	0.1	6	0.16	3.62556	3.59983	FA2H	1.27581	2.8216	0.00477845	0.0172917	Ups	16	74712955	74774831	-	FA2H	fatty acid 2-hydroxylase [Source:HGNC Symbol%3BAcc:HGNC:21197]	GO:0032286:central nervous system myelin maintenance;GO:0046513:ceramide biosynthetic process;GO:0061436:establishment of skin barrier;GO:0006633:fatty acid biosynthetic process;GO:0006631:fatty acid metabolic process;GO:0006682:galactosylceramide biosynthetic process;GO:0006679:glucosylceramide biosynthetic process;GO:0030258:lipid modification;GO:0032287:peripheral nervous system myelin mainten…	GO:0005783:endoplasmic reticulum;GO:0005789:endoplasmic reticulum membrane;GO:0016021:integral component of membrane;GO:0016020:membrane;	GO:0080132:fatty acid alpha-hydroxylase activity;GO:0020037:heme binding;GO:0005506:iron ion binding;	K19703	-
ENSG00000084734	3149	6	0.11	0	0	2	0.04	18	0.46	12	0.26	19	0.51	10.8662	3.13017	GCKR	0.685232	4.56805	4.92e-06	3.45e-05	Ups	2	27496839	27523684	+	GCKR	glucokinase regulator [Source:HGNC Symbol%3BAcc:HGNC:4196]	GO:1901135:carbohydrate derivative metabolic process;GO:0005975:carbohydrate metabolic process;GO:0042593:glucose homeostasis;GO:0033132:negative regulation of glucokinase activity;GO:0006606:protein import into nucleus;GO:0009750:response to fructose;GO:0070328:triglyceride homeostasis;GO:0046415:urate metabolic process;	GO:0005737:cytoplasm;GO:0005829:cytosol;GO:0005739:mitochondrion;GO:0005654:nucleoplasm;	GO:0030246:carbohydrate binding;GO:0019899:enzyme binding;GO:0004857:enzyme inhibitor activity;GO:0070095:fructose-6-phosphate binding;	-	-
ENSG00000243742	4060	72	1	75	1.07	46	0.79	372	7.43	413	6.98	358	7.51	250.166	3.0563	RPLP0P2	0.137093	22.2936	4.27e-110	2.39e-107	Ups	11	61615036	61639449	+	RPLP0P2	ribosomal protein lateral stalk subunit P0 pseudogene 2 [Source:HGNC Symbol%3BAcc:HGNC:17960]	GO:0071353:cellular response to interleukin-4;GO:0002181:cytoplasmic translation;GO:0000027:ribosomal large subunit assembly;GO:0006412:translation;	GO:0005737:cytoplasm;GO:0036464:cytoplasmic ribonucleoprotein granule;GO:0005829:cytosol;GO:0022625:cytosolic large ribosomal subunit;GO:0022626:cytosolic ribosome;GO:0030425:dendrite;GO:0005783:endoplasmic reticulum;GO:0070062:extracellular exosome;GO:0005925:focal adhesion;GO:0016020:membrane;GO:0005634:nucleus;GO:0098794:postsynapse;GO:0014069:postsynaptic density;	GO:0070180:large ribosomal subunit rRNA binding;GO:0003723:RNA binding;GO:0003735:structural constituent of ribosome;	K11667;K02941	-;ko03010 Ribosome;ko05171 Coronavirus disease - COVID-19;
ENSG00000174038	3825	2	0.03	0	0	2	0.04	9	0.19	7	0.13	7	0.16	5.10794	3.00832	C9orf131	0.961506	3.12876	0.00175548	0.00720261	Ups	9	35041095	35045986	+	C9orf131	chromosome 9 open reading frame 131 [Source:HGNC Symbol%3BAcc:HGNC:31418]	-	-	-	-	-
ENSG00000251127	2750	2	0.04	1	0.02	0	0	6	0.18	3	0.07	7	0.22	3.61689	2.95556	-	1.15189	2.56584	0.0102926	0.0334244	Ups	8	61759094	61765969	-	-	novel transcript	-	-	-	-	-
ENSG00000283867	149	1	0.38	0	0	2	0.94	1	0.54	15	6.9	2	1.14	3.69487	2.95521	MIR1307	1.22187	2.4186	0.0155803	0.0473146	Ups	10	103394253	103394401	-	MIR1307	microRNA 1307 [Source:HGNC Symbol%3BAcc:HGNC:35372]	-	-	-	-	-
ENSG00000116183	10926	108	0.56	123	0.65	81	0.52	519	3.85	649	4.07	552	4.3	379.01	2.94986	PAPPA2	0.111954	26.3489	5.29e-153	5.65e-150	Ups	1	176463171	176845601	+	PAPPA2	pappalysin 2 [Source:HGNC Symbol%3BAcc:HGNC:14615]	GO:0060349:bone morphogenesis;GO:0044267:cellular protein metabolic process;GO:0006508:proteolysis;GO:0001558:regulation of cell growth;GO:0009651:response to salt stress;	GO:0016324:apical plasma membrane;GO:0005829:cytosol;GO:0070062:extracellular exosome;GO:0005576:extracellular region;	GO:0004222:metalloendopeptidase activity;GO:0008237:metallopeptidase activity;GO:0008270:zinc ion binding;	K08647	-
ENSG00000241362	307	1	0.18	0	0	2	0.45	8	2.11	5	1.12	3	0.83	3.57816	2.87837	RPL36AP43	1.14765	2.50805	0.0121399	0.0383958	Ups	15	89687937	89688243	-	RPL36AP43	ribosomal protein L36a pseudogene 43 [Source:HGNC Symbol%3BAcc:HGNC:36791]	GO:0006412:translation;	GO:0022625:cytosolic large ribosomal subunit;	GO:0003735:structural constituent of ribosome;	K02929	;ko03010 Ribosome;ko05171 Coronavirus disease - COVID-19;
ENSG00000212536	90	2	1.26	1	0.64	0	0	5	4.5	6	4.57	4	3.78	3.30129	2.82599	RNA5SP474	1.1635	2.42887	0.0151459	0.0462476	Ups	20	5098387	5098476	-	RNA5SP474	RNA%2C 5S ribosomal pseudogene 474 [Source:HGNC Symbol%3BAcc:HGNC:43374]	-	-	-	-	-
ENSG00000204866	2430	1	0.02	0	0	2	0.06	4	0.13	6	0.17	5	0.18	3.36741	2.77968	IGFL2	1.15337	2.41006	0.0159498	0.0482039	Ups	19	46143106	46161298	+	IGFL2	IGF like family member 2 [Source:HGNC Symbol%3BAcc:HGNC:32929]	-	GO:0005615:extracellular space;	GO:0005102:receptor binding;	-	-
ENSG00000251411	1110	1	0.05	1	0.05	3	0.19	7	0.51	7	0.43	9	0.69	5.29286	2.67676	-	0.895942	2.98765	0.00281131	0.0109254	Ups	4	86913266	86914817	-	-	actin related protein 2/3 complex%2C subunit 1A%2C 41kDa (ARPC1A) pseudogene	GO:0030036:actin cytoskeleton organization;GO:0034314:Arp2/3 complex-mediated actin nucleation;	GO:0015629:actin cytoskeleton;GO:0005885:Arp2/3 protein complex;GO:0005829:cytosol;GO:0070062:extracellular exosome;GO:0005634:nucleus;GO:0035861:site of double-strand break;	GO:0003779:actin binding;GO:0051015:actin filament binding;	K05757	;ko04144 Endocytosis;ko04530 Tight junction;ko04666 Fc gamma R-mediated phagocytosis;ko04810 Regulation of actin cytoskeleton;ko05100 Bacterial invasion of epithelial cells;ko05130 Pathogenic Escherichia coli infection;ko05131 Shigellosis;ko05132 Salmonella infection;ko05135 Yersinia infection;
ENSG00000019991	9753	1	0.01	2	0.01	4	0.03	12	0.1	6	0.04	10	0.09	6.6369	2.48371	HGF	0.788772	3.14884	0.00163921	0.00678011	Ups	7	81699010	81770438	-	HGF	hepatocyte growth factor [Source:HGNC Symbol%3BAcc:HGNC:4893]	GO:0031100:organ regeneration;GO:0060326:cell chemotaxis;GO:0000902:cell morphogenesis;GO:0035729:cellular response to hepatocyte growth factor stimulus;GO:0050673:epithelial cell proliferation;GO:0001837:epithelial to mesenchymal transition;GO:0048012:hepatocyte growth factor receptor signaling pathway;GO:0030212:hyaluronan metabolic process;GO:0001889:liver development;GO:0000278:mitotic cell c…	GO:0005576:extracellular region;GO:0005615:extracellular space;GO:0016020:membrane;GO:0031093:platelet alpha granule lumen;	GO:0042056:chemoattractant activity;GO:0008083:growth factor activity;GO:0042802:identical protein binding;GO:0044877:macromolecular complex binding;GO:0004252:serine-type endopeptidase activity;	K05460	;ko01521 EGFR tyrosine kinase inhibitor resistance;ko04010 MAPK signaling pathway;ko04014 Ras signaling pathway;ko04015 Rap1 signaling pathway;ko04020 Calcium signaling pathway;ko04151 PI3K-Akt signaling pathway;ko04510 Focal adhesion;ko05144 Malaria;ko05200 Pathways in cancer;ko05205 Proteoglycans in cancer;ko05211 Renal cell carcinoma;ko05218 Melanoma;ko05223 Non-small cell lung cancer;ko05225 …
ENSG00000279148	1293	2	0.09	2	0.09	2	0.11	7	0.44	8	0.42	8	0.53	5.3583	2.4254	-	0.844872	2.87073	0.00409528	0.0151517	Ups	12	100026248	100027540	-	-	TEC	-	-	-	-	-
ENSG00000274317	6465	2	0.02	5	0.04	0	0	6	0.08	11	0.12	9	0.12	5.97595	2.39482	LINC02334	0.818204	2.92692	0.00342339	0.0129782	Ups	13	37934298	38066444	+	LINC02334	long intergenic non-protein coding RNA 2334 [Source:HGNC Symbol%3BAcc:HGNC:53254]	-	-	-	-	-
ENSG00000231340	1082	0	0	4	0.21	2	0.13	12	0.9	5	0.32	5	0.39	5.22153	2.36461	ACTG1P10	0.897085	2.63588	0.00839203	0.0280605	Ups	X	53142832	53143913	-	ACTG1P10	actin gamma 1 pseudogene 10 [Source:HGNC Symbol%3BAcc:HGNC:155]	-	GO:0005737:cytoplasm;GO:0005856:cytoskeleton;	GO:0005524:ATP binding;	K05692	;ko04015 Rap1 signaling pathway;ko04145 Phagosome;ko04210 Apoptosis;ko04390 Hippo signaling pathway;ko04391 Hippo signaling pathway - fly;ko04510 Focal adhesion;ko04520 Adherens junction;ko04530 Tight junction;ko04611 Platelet activation;ko04613 Neutrophil extracellular trap formation;ko04670 Leukocyte transendothelial migration;ko04714 Thermogenesis;ko04745 Phototransduction - fly;ko04810 Regula…
ENSG00000259974	6122	0	0	4	0.04	2	0.02	5	0.07	11	0.12	5	0.07	4.85185	2.25693	LINC00261	0.9029	2.49965	0.0124316	0.0392022	Ups	20	22547663	22578642	-	LINC00261	long intergenic non-protein coding RNA 261 [Source:HGNC Symbol%3BAcc:HGNC:16189]	-	-	-	-	-
ENSG00000066056	6705	47	0.4	49	0.42	36	0.37	151	1.83	158	1.62	123	1.56	102.655	2.19709	TIE1	0.186116	11.805	3.68e-32	2.17e-30	Ups	1	43300982	43323108	+	TIE1	tyrosine kinase with immunoglobulin like and EGF like domains 1 [Source:HGNC Symbol%3BAcc:HGNC:11809]	GO:0001525:angiogenesis;GO:0003180:aortic valve morphogenesis;GO:0060854:patterning of lymph vessels;GO:0001701:in utero embryonic development;GO:0060836:lymphatic endothelial cell differentiation;GO:0007498:mesoderm development;GO:0016525:negative regulation of angiogenesis;GO:0030336:negative regulation of cell migration;GO:0045026:plasma membrane fusion;GO:0045766:positive regulation of angiog…	GO:0005887:integral component of plasma membrane;GO:0043235:receptor complex;GO:0016021:integral component of membrane;GO:0005886:plasma membrane;	GO:0005524:ATP binding;GO:0004714:transmembrane receptor protein tyrosine kinase activity;	K05120	-
ENSG00000182393	775	9	0.66	12	0.89	4	0.36	31	3.24	21	1.86	27	2.97	19.0848	2.17169	IFNL1	0.443	4.90222	9.48e-07	7.51e-06	Ups	19	39296407	39298673	+	IFNL1	interferon lambda 1 [Source:HGNC Symbol%3BAcc:HGNC:18363]	GO:0051607:defense response to virus;GO:0045087:innate immune response;GO:0008285:negative regulation of cell proliferation;GO:0032696:negative regulation of interleukin-13 production;GO:0032714:negative regulation of interleukin-5 production;GO:0043381:negative regulation of memory T cell differentiation;GO:0045581:negative regulation of T cell differentiation;GO:0045892:negative regulation of t…	GO:0005576:extracellular region;GO:0005615:extracellular space;GO:0032002:interleukin-28 receptor complex;	GO:0005125:cytokine activity;GO:0032003:interleukin-28 receptor binding;GO:0005102:receptor binding;	K05447	;ko04060 Cytokine-cytokine receptor interaction;ko04630 JAK-STAT signaling pathway;
ENSG00000011347	7552	36	0.27	27	0.21	20	0.18	84	0.9	89	0.81	87	0.98	62.4703	2.1431	SYT7	0.23829	8.99367	2.39e-19	6.5e-18	Ups	11	61513714	61581148	-	SYT7	synaptotagmin 7 [Source:HGNC Symbol%3BAcc:HGNC:11514]	GO:0048791:calcium ion-dependent exocytosis of neurotransmitter;GO:0017156:calcium ion-dependent exocytosis;GO:0071277:cellular response to calcium ion;GO:0006909:phagocytosis;GO:0090385:phagosome-lysosome fusion;GO:0001778:plasma membrane repair;GO:0045956:positive regulation of calcium ion-dependent exocytosis;GO:0046850:regulation of bone remodeling;GO:0017158:regulation of calcium ion-depende…	GO:0042995:cell projection;GO:0005829:cytosol;GO:0031045:dense core granule;GO:0032009:early phagosome;GO:0070382:exocytic vesicle;GO:0070062:extracellular exosome;GO:0005765:lysosomal membrane;GO:0005764:lysosome;GO:0005778:peroxisomal membrane;GO:0005777:peroxisome;GO:0030670:phagocytic vesicle membrane;GO:0005886:plasma membrane;GO:0008021:synaptic vesicle;GO:0030672:synaptic vesicle membrane;	GO:0005509:calcium ion binding;GO:0005544:calcium-dependent phospholipid binding;GO:0005516:calmodulin binding;GO:0030276:clathrin binding;GO:0005546:phosphatidylinositol-4,5-bisphosphate binding;GO:0001786:phosphatidylserine binding;GO:0000149:SNARE binding;GO:0019905:syntaxin binding;	-	-
ENSG00000054356	8228	142	0.98	121	0.85	135	1.14	393	3.87	482	4.02	373	3.86	299.003	2.1278	PTPRN	0.11174	19.0424	7.6e-81	2.19e-78	Ups	2	219289623	219309648	-	PTPRN	protein tyrosine phosphatase receptor type N [Source:HGNC Symbol%3BAcc:HGNC:9676]	GO:0019221:cytokine-mediated signaling pathway;GO:1990502:dense core granule maturation;GO:0030073:insulin secretion;GO:0035773:insulin secretion involved in cellular response to glucose stimulus;GO:0001553:luteinization;GO:0035335:peptidyl-tyrosine dephosphorylation;GO:0045944:positive regulation of transcription from RNA polymerase II promoter;GO:0051591:response to cAMP;GO:0043627:response to …	GO:0043679:axon terminus;GO:0005768:endosome;GO:0005794:Golgi apparatus;GO:0016021:integral component of membrane;GO:0043025:neuronal cell body;GO:0005634:nucleus;GO:0043204:perikaryon;GO:0005886:plasma membrane;GO:0030141:secretory granule;GO:0045202:synapse;GO:0030658:transport vesicle membrane;	GO:0051020:GTPase binding;GO:0030507:spectrin binding;GO:0008134:transcription factor binding;GO:0044389:ubiquitin-like protein ligase binding;	K07817	;ko04940 Type I diabetes mellitus;
ENSG00000177992	4431	6	0.08	2	0.03	2	0.03	11	0.2	15	0.23	5	0.1	7.26757	2.10985	SPATA31E1	0.713801	2.9558	0.00311861	0.0119725	Ups	9	87882877	87888903	+	SPATA31E1	SPATA31 subfamily E member 1 [Source:HGNC Symbol%3BAcc:HGNC:26672]	GO:0030154:cell differentiation;GO:0007283:spermatogenesis;	GO:0016021:integral component of membrane;	-	-	-
ENSG00000198768	4210	44	0.59	43	0.59	42	0.7	127	2.44	144	2.35	127	2.57	95.964	2.10957	APCDD1L	0.189314	11.1432	7.73e-29	3.82e-27	Ups	20	58459101	58515399	-	APCDD1L	APC down-regulated 1 like [Source:HGNC Symbol%3BAcc:HGNC:26892]	GO:0030178:negative regulation of Wnt signaling pathway;	GO:0016021:integral component of membrane;GO:0005886:plasma membrane;	GO:0017147:Wnt-protein binding;	-	-
ENSG00000271856	2592	15	0.33	17	0.38	14	0.38	49	1.53	46	1.22	43	1.41	33.5311	2.07361	LINC01215	0.319638	6.48737	8.73e-11	1.15e-09	Ups	3	108125821	108138610	+	LINC01215	long intergenic non-protein coding RNA 1215 [Source:HGNC Symbol%3BAcc:HGNC:49651]	-	-	-	-	-
ENSG00000224034	692	6	0.49	1	0.08	3	0.3	11	1.29	10	0.99	8	0.98	7.05646	2.02842	LINC02561	0.710961	2.85306	0.00432998	0.0158787	Ups	10	5266033	5271236	-	LINC02561	long intergenic non-protein coding RNA 2561 [Source:HGNC Symbol%3BAcc:HGNC:53601]	-	-	-	-	-
ENSG00000268894	2913	53	1.03	62	1.23	29	0.69	0	0	0	0	1	0.03	19.9572	-6.55797	PLCE1-AS1	1.21959	-5.37721	7.56e-08	7.07e-07	Down	10	94278681	94287478	-	PLCE1-AS1	PLCE1 antisense RNA 1 [Source:HGNC Symbol%3BAcc:HGNC:45193]	-	-	-	-	-
ENSG00000229912	600	7	0.66	8	0.77	11	1.28	0	0	0	0	0	0	3.72544	-5.09706	-	1.39476	-3.65443	0.000257754	0.0012924	Down	3	197450327	197456654	-	-	novel transcript	-	-	-	-	-
ENSG00000187808	1615	11	0.38	12	0.43	4	0.17	0	0	0	0	0	0	3.65967	-5.09183	SOWAHD	1.40443	-3.62554	0.000288353	0.00142733	Down	X	119758588	119760202	+	SOWAHD	sosondowah ankyrin repeat domain family member D [Source:HGNC Symbol%3BAcc:HGNC:32960]	-	-	-	-	-
ENSG00000286593	2551	29	0.64	5	0.11	14	0.38	1	0.03	0	0	0	0	6.82711	-4.97859	-	1.32534	-3.75645	0.000172343	0.000900349	Down	18	14404551	14430923	-	-	novel transcript	-	-	-	-	-
ENSG00000289086	606	8	0.75	4	0.38	11	1.26	0	0	0	0	0	0	3.31701	-4.92773	-	1.43687	-3.42949	0.000604723	0.0027811	Down	3	150370258	150370863	+	-	novel transcript	-	-	-	-	-
ENSG00000279479	1929	11	0.32	8	0.24	4	0.14	0	0	0	0	0	0	3.12291	-4.86217	-	1.44028	-3.37584	0.000735915	0.00331118	Down	18	6727053	6728981	+	-	novel transcript	-	-	-	-	-
ENSG00000240520	2409	4	0.09	11	0.26	7	0.2	0	0	0	0	0	0	3.10535	-4.84053	UOX	1.45037	-3.33744	0.000845526	0.00374653	Down	1	84363706	84397831	-	UOX	urate oxidase (pseudogene) [Source:HGNC Symbol%3BAcc:HGNC:12575]	GO:0006144:purine nucleobase metabolic process;GO:0019628:urate catabolic process;	GO:0005777:peroxisome;	GO:0004846:urate oxidase activity;	K00365	;ko00230 Purine metabolism;ko00232 Caffeine metabolism;ko01100 Metabolic pathways;
ENSG00000170162	2231	14	0.35	9	0.23	13	0.41	0	0	0	0	1	0.04	5.28921	-4.58703	VGLL2	1.32353	-3.46576	0.000528732	0.00246732	Down	6	117265558	117273565	+	VGLL2	vestigial like family member 2 [Source:HGNC Symbol%3BAcc:HGNC:20232]	GO:0045944:positive regulation of transcription from RNA polymerase II promoter;GO:0006357:regulation of transcription from RNA polymerase II promoter;GO:0007519:skeletal muscle tissue development;	GO:0005737:cytoplasm;GO:0005634:nucleus;	GO:0008022:protein C-terminus binding;GO:0003713:transcription coactivator activity;	-	-
ENSG00000259104	571	20	1.98	8	0.81	7	0.85	1	0.14	0	0	0	0	4.95875	-4.50721	PTCSC3	1.34654	-3.34726	0.00081614	0.00362921	Down	14	36136108	36176468	-	PTCSC3	papillary thyroid carcinoma susceptibility candidate 3 [Source:HGNC Symbol%3BAcc:HGNC:43959]	-	-	-	-	-
ENSG00000233581	575	11	1.08	13	1.3	10	1.21	0	0	0	0	1	0.15	4.96272	-4.49519	-	1.32926	-3.38173	0.000720303	0.00324809	Down	2	216303325	216321737	+	-	novel transcript	-	-	-	-	-
ENSG00000260777	2736	14	0.29	12	0.25	8	0.2	1	0.03	0	0	0	0	4.88489	-4.48028	-	1.3329	-3.36131	0.000775744	0.00346951	Down	17	28263634	28266369	-	-	novel transcript	-	-	-	-	-
ENSG00000242444	865	12	0.78	9	0.6	11	0.89	0	0	0	0	1	0.1	4.7137	-4.41452	-	1.33935	-3.29602	0.000980643	0.00428516	Down	12	4109661	4118132	-	-	ribosomal protein L18 (RPL18) pseudogene	GO:0002181:cytoplasmic translation;	GO:0022625:cytosolic large ribosomal subunit;GO:0042788:polysomal ribosome;GO:0005791:rough endoplasmic reticulum;	GO:0003723:RNA binding;GO:0003735:structural constituent of ribosome;	K02883	;ko03010 Ribosome;ko05171 Coronavirus disease - COVID-19;
ENSG00000233975	1765	16	0.51	17	0.56	19	0.75	1	0.05	1	0.04	0	0	7.74075	-4.23488	LINC02574	1.13123	-3.7436	0.000181406	0.000943739	Down	1	27660328	27666279	-	LINC02574	long intergenic non-protein coding RNA 2574 [Source:HGNC Symbol%3BAcc:HGNC:53746]	-	-	-	-	-
ENSG00000196990	3000	7	0.13	13	0.25	8	0.19	0	0	0	0	1	0.03	4.13054	-4.21692	FAM163B	1.3686	-3.0812	0.00206167	0.00831747	Down	9	133577081	133609389	-	FAM163B	family with sequence similarity 163 member B [Source:HGNC Symbol%3BAcc:HGNC:33277]	-	GO:0016021:integral component of membrane;	-	-	-
ENSG00000226973	794	15	1.07	9	0.65	4	0.35	0	0	0	0	1	0.11	3.98283	-4.17583	-	1.38676	-3.01122	0.00260199	0.0102056	Down	1	115471941	115476027	+	-	renin (REN) pseudogene	-	-	-	K01380	;ko04614 Renin-angiotensin system;ko04924 Renin secretion;
ENSG00000265179	3904	8	0.12	11	0.16	8	0.14	0	0	1	0.02	0	0	3.95281	-4.16429	-	1.37196	-3.03528	0.0024031	0.00952119	Down	18	902764	906667	-	-	novel transcript%2C antisense to ADCYAP1	-	-	-	-	-
ENSG00000172460	3177	8	0.14	4	0.07	13	0.29	0	0	1	0.02	0	0	3.81053	-4.09483	PRSS30P	1.40586	-2.91269	0.00358325	0.0135208	Down	16	2839568	2842744	-	PRSS30P	serine protease 30%2C pseudogene [Source:HGNC Symbol%3BAcc:HGNC:28753]	-	-	-	-	-
ENSG00000279537	2442	13	0.3	9	0.21	3	0.09	1	0.03	0	0	0	0	3.55691	-4.00833	-	1.41492	-2.83291	0.00461266	0.0167783	Down	15	40244925	40247366	+	-	TEC	-	-	-	-	-
ENSG00000254951	2822	4	0.08	15	0.31	4	0.1	1	0.03	0	0	0	0	3.36642	-3.91494	-	1.44443	-2.71038	0.00672066	0.0232586	Down	11	7754393	7905955	-	-	novel transcript%2C sense overlapping OR5P2%2C OR5P3 and OR5P1P	-	-	-	-	-
ENSG00000274698	2036	16	0.44	18	0.51	8	0.27	0	0	2	0.07	0	0	6.09355	-3.90531	-	1.17298	-3.32938	0.000870381	0.0038415	Down	16	68450283	68452318	+	-	novel transcript	-	-	-	-	-
ENSG00000229891	1334	9	0.38	11	0.48	3	0.16	0	0	0	0	1	0.06	3.32177	-3.89652	LINC01315	1.42774	-2.72914	0.0063499	0.0221738	Down	22	42364387	42369290	-	LINC01315	long intergenic non-protein coding RNA 1315 [Source:HGNC Symbol%3BAcc:HGNC:50513]	-	-	-	-	-
ENSG00000250846	1262	10	0.45	6	0.27	6	0.33	0	0	0	0	1	0.07	3.25739	-3.85715	EPHA5-AS1	1.41802	-2.72009	0.00652651	0.0226849	Down	4	65669961	65698029	+	EPHA5-AS1	EPHA5 antisense RNA 1 [Source:HGNC Symbol%3BAcc:HGNC:50602]	-	-	-	-	-
ENSG00000218631	616	11	1.01	6	0.56	5	0.57	0	0	1	0.11	0	0	3.18863	-3.84628	-	1.42681	-2.69572	0.00702376	0.0241845	Down	6	157372556	157373171	-	-	novel pseudogene	-	-	-	-	-
ENSG00000285094	4902	10	0.12	14	0.16	14	0.2	0	0	2	0.03	0	0	5.74323	-3.79999	LINC01488	1.18076	-3.21824	0.00128978	0.00548855	Down	11	69481662	69494952	+	LINC01488	long intergenic non-protein coding RNA 1488 [Source:HGNC Symbol%3BAcc:HGNC:51144]	-	-	-	-	-
ENSG00000179776	6080	48	0.45	18	0.17	28	0.32	2	0.03	1	0.01	2	0.03	14.0438	-3.73542	CDH5	0.755931	-4.94149	7.75e-07	6.25e-06	Down	16	66366622	66404784	+	CDH5	cadherin 5 [Source:HGNC Symbol%3BAcc:HGNC:1764]	GO:0034332:adherens junction organization;GO:0070830:bicellular tight junction assembly;GO:0043534:blood vessel endothelial cell migration;GO:0001955:blood vessel maturation;GO:0016339:calcium-dependent cell-cell adhesion via plasma membrane cell adhesion molecules;GO:0000902:cell morphogenesis;GO:0098609:cell-cell adhesion;GO:0044331:cell-cell adhesion mediated by cadherin;GO:0098742:cell-cell a…	GO:0005912:adherens junction;GO:0005923:bicellular tight junction;GO:0016342:catenin complex;GO:0030054:cell junction;GO:0009986:cell surface;GO:0005911:cell-cell junction;GO:0009897:external side of plasma membrane;GO:0016021:integral component of membrane;GO:0016020:membrane;GO:0031965:nuclear membrane;GO:0005654:nucleoplasm;GO:0005886:plasma membrane;	GO:0008013:beta-catenin binding;GO:0070700:BMP receptor binding;GO:0045296:cadherin binding;GO:0005509:calcium ion binding;GO:0070051:fibrinogen binding;GO:0019903:protein phosphatase binding;GO:0005102:receptor binding;GO:0044325:ion channel binding;GO:0043184:vascular endothelial growth factor receptor 2 binding;	K06533	;ko04514 Cell adhesion molecules;ko04670 Leukocyte transendothelial migration;ko05418 Fluid shear stress and atherosclerosis;
ENSG00000223617	1337	25	1.06	21	0.91	10	0.52	1	0.06	1	0.05	1	0.06	8.21024	-3.71112	LINC00370	0.961967	-3.85784	0.000114392	0.000622373	Down	13	109281973	109297690	+	LINC00370	long intergenic non-protein coding RNA 370 [Source:HGNC Symbol%3BAcc:HGNC:42692]	-	-	-	-	-
ENSG00000288781	2100	8	0.22	15	0.41	13	0.43	1	0.04	1	0.03	0	0	5.48918	-3.70961	-	1.18432	-3.13227	0.00173458	0.00712987	Down	4	114281113	114364978	-	-	novel transcript	-	-	-	-	-
ENSG00000120937	708	250	19.95	222	18.09	201	19.78	10	1.14	17	1.65	11	1.32	101.249	-3.66402	NPPB	0.268471	-13.6477	2.08e-42	1.91e-40	Down	1	11857464	11858945	-	NPPB	natriuretic peptide B [Source:HGNC Symbol%3BAcc:HGNC:7940]	GO:0007589:body fluid secretion;GO:0003161:cardiac conduction system development;GO:0007166:cell surface receptor signaling pathway;GO:0006182:cGMP biosynthetic process;GO:0019934:cGMP-mediated signaling;GO:0031640:killing of cells of other organism;GO:0016525:negative regulation of angiogenesis;GO:0030308:negative regulation of cell growth;GO:0003085:negative regulation of systemic arterial bloo…	GO:0005737:cytoplasm;GO:0005576:extracellular region;GO:0005615:extracellular space;GO:0005634:nucleus;GO:0032991:macromolecular complex;	GO:0008613:diuretic hormone activity;GO:0005179:hormone activity;GO:0051427:hormone receptor binding;GO:0005102:receptor binding;	K12335	;ko04022 cGMP-PKG signaling pathway;ko04270 Vascular smooth muscle contraction;ko04714 Thermogenesis;
ENSG00000042832	11132	35	0.18	17	0.09	32	0.2	2	0.01	2	0.01	1	0.01	12.8412	-3.60096	TG	0.759724	-4.73983	2.14e-06	1.6e-05	Down	8	132866958	133134903	+	TG	thyroglobulin [Source:HGNC Symbol%3BAcc:HGNC:11764]	GO:0042446:hormone biosynthetic process;GO:0015705:iodide transport;GO:0031641:regulation of myelination;GO:0007165:signal transduction;GO:0030878:thyroid gland development;GO:0006590:thyroid hormone generation;	GO:0005576:extracellular region;GO:0005615:extracellular space;	GO:0005179:hormone activity;GO:0042802:identical protein binding;	K10809	;ko04918 Thyroid hormone synthesis;ko05320 Autoimmune thyroid disease;
ENSG00000289687	2406	14	0.33	14	0.34	5	0.14	1	0.03	1	0.03	0	0	4.84973	-3.53678	-	1.20834	-2.92697	0.0034228	0.0129782	Down	14	37258724	37261129	+	-	novel transcript	-	-	-	-	-
ENSG00000148204	6349	13	0.12	14	0.13	6	0.07	1	0.01	0	0	1	0.01	4.91849	-3.52422	CRB2	1.19578	-2.94721	0.00320655	0.0122597	Down	9	123356170	123380324	+	CRB2	crumbs cell polarity complex component 2 [Source:HGNC Symbol%3BAcc:HGNC:18688]	GO:0072359:circulatory system development;GO:0030010:establishment of cell polarity;GO:0045197:establishment or maintenance of epithelial cell apical/basal polarity;GO:0007157:heterophilic cell-cell adhesion via plasma membrane cell adhesion molecules;GO:0055111:ingression involved in gastrulation with mouth forming second;GO:0045199:maintenance of epithelial cell apical/basal polarity;GO:0001707…	GO:0016324:apical plasma membrane;GO:0016327:apicolateral plasma membrane;GO:0030054:cell junction;GO:0005737:cytoplasm;GO:0070062:extracellular exosome;GO:0016021:integral component of membrane;GO:0005886:plasma membrane;GO:0032991:macromolecular complex;	GO:0019828:aspartic-type endopeptidase inhibitor activity;GO:0005509:calcium ion binding;GO:0044877:macromolecular complex binding;	K16681	;ko04390 Hippo signaling pathway;ko04391 Hippo signaling pathway - fly;
ENSG00000288758	1263	13	0.58	10	0.46	9	0.5	1	0.06	0	0	1	0.07	4.85996	-3.49817	-	1.19112	-2.93687	0.00331539	0.0126264	Down	5	133239988	133241250	+	-	novel transcript%2C antisense to FSTL4	-	-	-	-	-
ENSG00000100867	7527	64	0.48	47	0.36	45	0.42	2	0.02	6	0.05	2	0.02	23.5723	-3.48294	DHRS2	0.534967	-6.51057	7.49e-11	9.99e-10	Down	14	23630115	23645639	+	DHRS2	dehydrogenase/reductase 2 [Source:HGNC Symbol%3BAcc:HGNC:18349]	GO:0008207:C21-steroid hormone metabolic process;GO:0034599:cellular response to oxidative stress;GO:0022900:electron transport chain;GO:0043011:myeloid dendritic cell differentiation;GO:0043066:negative regulation of apoptotic process;GO:0008285:negative regulation of cell proliferation;GO:0009636:response to toxic substance;	GO:0005737:cytoplasm;GO:0005759:mitochondrial matrix;GO:0005739:mitochondrion;GO:0005635:nuclear envelope;GO:0005654:nucleoplasm;GO:0005634:nucleus;	GO:0004090:carbonyl reductase (NADPH) activity;	K11164	-
ENSG00000100031	4375	13	0.17	11	0.15	7	0.11	0	0	0	0	2	0.04	4.68515	-3.43542	GGT1	1.20519	-2.85052	0.00436481	0.0159829	Down	22	24594811	24629005	+	GGT1	gamma-glutamyltransferase 1 [Source:HGNC Symbol%3BAcc:HGNC:4250]	GO:0006520:cellular amino acid metabolic process;GO:0019344:cysteine biosynthetic process;GO:0006631:fatty acid metabolic process;GO:0006536:glutamate metabolic process;GO:0006750:glutathione biosynthetic process;GO:0006751:glutathione catabolic process;GO:1901750:leukotriene D4 biosynthetic process;GO:0006691:leukotriene metabolic process;GO:0031179:peptide modification;GO:0006508:proteolysis;GO…	GO:0070062:extracellular exosome;GO:0005615:extracellular space;GO:0016021:integral component of membrane;GO:0005886:plasma membrane;	GO:0036374:glutathione hydrolase activity;GO:0000048:peptidyltransferase activity;	K18592	;ko00430 Taurine and hypotaurine metabolism;ko00480 Glutathione metabolism;ko00590 Arachidonic acid metabolism;ko01100 Metabolic pathways;
ENSG00000206432	10680	20	0.11	24	0.13	15	0.1	0	0	3	0.02	1	0.01	8.91501	-3.40376	TMEM200C	0.855258	-3.97981	6.9e-05	0.000394118	Down	18	5882072	5895955	-	TMEM200C	transmembrane protein 200C [Source:HGNC Symbol%3BAcc:HGNC:37208]	-	GO:0016021:integral component of membrane;	-	-	-
ENSG00000279949	559	12	1.21	5	0.52	12	1.5	0	0	1	0.12	1	0.15	4.51104	-3.39528	-	1.22584	-2.76976	0.00560971	0.0199175	Down	8	9158063	9158621	+	-	novel transcript	-	-	-	-	-
ENSG00000117115	6000	9	0.08	11	0.11	9	0.1	1	0.01	0	0	1	0.01	4.48079	-3.36461	PADI2	1.20664	-2.78842	0.00529653	0.0189103	Down	1	17066761	17119451	-	PADI2	peptidyl arginine deiminase 2 [Source:HGNC Symbol%3BAcc:HGNC:18341]	GO:0048096:chromatin-mediated maintenance of transcription;GO:0036414:histone citrullination;GO:0036413:histone H3-R26 citrullination;GO:0030520:intracellular estrogen receptor signaling pathway;GO:0070100:negative regulation of chemokine-mediated signaling pathway;GO:1901624:negative regulation of lymphocyte chemotaxis;GO:0018101:protein citrullination;GO:0010848:regulation of chromatin disassem…	GO:0035578:azurophil granule lumen;GO:0005737:cytoplasm;GO:0005829:cytosol;GO:0070062:extracellular exosome;GO:0005576:extracellular region;GO:0005634:nucleus;GO:0035327:transcriptionally active chromatin;	GO:0005509:calcium ion binding;GO:0030331:estrogen receptor binding;GO:0042803:protein homodimerization activity;GO:0004668:protein-arginine deiminase activity;	K01481	-
ENSG00000134160	7438	17	0.13	11	0.09	15	0.14	2	0.02	0	0	1	0.01	6.66653	-3.35257	TRPM1	0.98682	-3.39735	0.000680427	0.00308751	Down	15	31001061	31161273	-	TRPM1	transient receptor potential cation channel subfamily M member 1 [Source:HGNC Symbol%3BAcc:HGNC:7146]	GO:0070588:calcium ion transmembrane transport;GO:0060402:calcium ion transport into cytosol;GO:0098655:cation transmembrane transport;GO:0071482:cellular response to light stimulus;GO:0007216:G-protein coupled glutamate receptor signaling pathway;GO:0051262:protein tetramerization;GO:0007601:visual perception;GO:0034613:cellular protein localization;GO:0046548:retinal rod cell development;GO:000…	GO:0030424:axon;GO:0005789:endoplasmic reticulum membrane;GO:0005887:integral component of plasma membrane;GO:0005886:plasma membrane;GO:0035841:new growing cell tip;	GO:0005262:calcium channel activity;GO:0005261:cation channel activity;	K04976	-
ENSG00000235387	2902	11	0.21	6	0.12	11	0.26	0	0	1	0.02	1	0.03	4.35748	-3.34147	SPAAR	1.2249	-2.72796	0.00637278	0.0222329	Down	9	35909490	35937153	+	SPAAR	small regulatory polypeptide of amino acid response [Source:HGNC Symbol%3BAcc:HGNC:27244]	GO:0071230:cellular response to amino acid stimulus;GO:1904262:negative regulation of TORC1 signaling;GO:0043416:regulation of skeletal muscle tissue regeneration;	GO:0031902:late endosome membrane;	-	K15601	;ko04714 Thermogenesis;
ENSG00000162006	2356	3	0.07	13	0.32	11	0.33	0	0	2	0.06	0	0	4.23243	-3.33322	MSLNL	1.27485	-2.6146	0.00893329	0.0295594	Down	16	769428	783370	-	MSLNL	mesothelin like [Source:HGNC Symbol%3BAcc:HGNC:14170]	GO:0007160:cell-matrix adhesion;	GO:0009986:cell surface;GO:0016021:integral component of membrane;	-	-	-
ENSG00000256254	1127	15	0.75	9	0.46	5	0.31	1	0.07	0	0	1	0.08	4.34479	-3.32808	-	1.22439	-2.71816	0.0065647	0.0227926	Down	11	102766801	102767927	-	-	spastic ataxia of Charlevoix-Saguenay (SACS) pseudogene	GO:0090084:negative regulation of inclusion body assembly;GO:0006457:protein folding;	GO:0030424:axon;GO:0070852:cell body fiber;GO:0005737:cytoplasm;GO:0030425:dendrite;GO:0005739:mitochondrion;GO:0005634:nucleus;	GO:0051087:chaperone binding;GO:0030544:Hsp70 protein binding;GO:0070628:proteasome binding;	K17592	-
ENSG00000171916	4754	62	0.74	65	0.79	54	0.79	1	0.02	4	0.06	8	0.14	27.8881	-3.31111	LGALS9C	0.475147	-6.9686	3.2e-12	4.92e-11	Down	17	18476737	18494945	+	LGALS9C	galectin 9C [Source:HGNC Symbol%3BAcc:HGNC:33874]	GO:2000562:negative regulation of CD4-positive, alpha-beta T cell proliferation;GO:0032689:negative regulation of interferon-gamma production;GO:0010628:positive regulation of gene expression;GO:0071346:cellular response to interferon-gamma;GO:0098586:cellular response to virus;GO:0006935:chemotaxis;GO:0070371:ERK1 and ERK2 cascade;GO:0007565:female pregnancy;GO:0006954:inflammatory response;GO:0…	GO:0005829:cytosol;GO:0005634:nucleus;GO:0005737:cytoplasm;GO:0005615:extracellular space;	GO:0030246:carbohydrate binding;GO:0016936:galactoside binding;GO:0048030:disaccharide binding;GO:0019899:enzyme binding;GO:0005534:galactose binding;	K10093	-
ENSG00000016402	4730	8	0.1	11	0.13	8	0.12	0	0	2	0.03	0	0	4.1275	-3.29888	IL20RA	1.24194	-2.65623	0.00790196	0.0267205	Down	6	136999971	137045180	-	IL20RA	interleukin 20 receptor subunit alpha [Source:HGNC Symbol%3BAcc:HGNC:6003]	GO:0019221:cytokine-mediated signaling pathway;GO:2001244:positive regulation of intrinsic apoptotic signaling pathway;GO:0045124:regulation of bone resorption;	GO:0016021:integral component of membrane;GO:0005886:plasma membrane;	GO:0004896:cytokine receptor activity;GO:0042015:interleukin-20 binding;	K05136	;ko04060 Cytokine-cytokine receptor interaction;ko04061 Viral protein interaction with cytokine and cytokine receptor;ko04630 JAK-STAT signaling pathway;
ENSG00000250280	3457	11	0.18	7	0.12	9	0.18	0	0	1	0.02	1	0.02	4.17285	-3.27745	-	1.22736	-2.67033	0.00757773	0.0257755	Down	12	65281657	65286728	+	-	novel transcript	-	-	-	-	-
ENSG00000177294	2926	71	1.37	41	0.81	50	1.19	2	0.06	6	0.14	4	0.12	24.8873	-3.27344	FBXO39	0.503911	-6.49607	8.24e-11	1.09e-09	Down	17	6776215	6797101	+	FBXO39	F-box protein 39 [Source:HGNC Symbol%3BAcc:HGNC:28565]	GO:0031146:SCF-dependent proteasomal ubiquitin-dependent protein catabolic process;	GO:0019005:SCF ubiquitin ligase complex;	-	K10314	-
ENSG00000221852	1183	26	1.24	9	0.44	18	1.06	1	0.07	3	0.17	0	0	8.14059	-3.26392	KRTAP1-5	0.890338	-3.66593	0.000246443	0.00124012	Down	17	41026026	41027208	-	KRTAP1-5	keratin associated protein 1-5 [Source:HGNC Symbol%3BAcc:HGNC:16777]	-	GO:0005829:cytosol;GO:0045095:keratin filament;	-	-	-
ENSG00000255606	581	12	1.17	7	0.69	8	0.96	2	0.28	0	0	0	0	4.1598	-3.25649	LINC02952	1.23425	-2.63844	0.00832874	0.0278905	Down	11	69438365	69444743	-	LINC02952	long intergenic non-protein coding RNA 2952 [Source:HGNC Symbol%3BAcc:HGNC:55968]	-	-	-	-	-
ENSG00000272425	2172	8	0.21	8	0.21	10	0.32	1	0.04	0	0	1	0.04	4.10929	-3.21916	-	1.22729	-2.62299	0.0087162	0.0289761	Down	8	81275399	81277570	-	-	novel transcript	-	-	-	-	-
ENSG00000173432	1062	315	16.76	244	13.25	235	15.42	13	0.99	24	1.55	24	1.92	122.554	-3.21596	SAA1	0.224739	-14.3098	1.9e-46	2.06e-44	Down	11	18266260	18269977	+	SAA1	serum amyloid A1 [Source:HGNC Symbol%3BAcc:HGNC:10513]	GO:0000187:activation of MAPK activity;GO:0006953:acute-phase response;GO:0048247:lymphocyte chemotaxis;GO:0048246:macrophage chemotaxis;GO:0050728:negative regulation of inflammatory response;GO:0030593:neutrophil chemotaxis;GO:0030168:platelet activation;GO:0045785:positive regulation of cell adhesion;GO:0001819:positive regulation of cytokine production;GO:0007204:positive regulation of cytoso…	GO:0005881:cytoplasmic microtubule;GO:0071682:endocytic vesicle lumen;GO:0070062:extracellular exosome;GO:0005576:extracellular region;GO:0034364:high-density lipoprotein particle;	GO:0001664:G-protein coupled receptor binding;GO:0008201:heparin binding;	K17310	-
ENSG00000255565	465	14	1.7	4	0.5	8	1.2	0	0	0	0	2	0.37	4.03356	-3.18601	-	1.25873	-2.53114	0.0113692	0.0363237	Down	12	15780068	15782120	+	-	novel transcript	-	-	-	-	-
ENSG00000254827	2291	18	0.44	15	0.38	6	0.18	1	0.04	1	0.03	1	0.04	5.86907	-3.18338	SLC22A18AS	1.01405	-3.13926	0.00169373	0.00698887	Down	11	2887344	2903813	-	SLC22A18AS	SLC22A18 antisense RNA [Source:HGNC Symbol%3BAcc:HGNC:10965]	-	-	-	-	-
ENSG00000113361	12443	18	0.08	11	0.05	9	0.05	2	0.01	1	0.01	0	0	5.80071	-3.16454	CDH6	1.0134	-3.1227	0.00179199	0.00732829	Down	5	31193686	31329146	+	CDH6	cadherin 6 [Source:HGNC Symbol%3BAcc:HGNC:1765]	GO:0034332:adherens junction organization;GO:0016339:calcium-dependent cell-cell adhesion via plasma membrane cell adhesion molecules;GO:0000902:cell morphogenesis;GO:0098742:cell-cell adhesion via plasma-membrane adhesion molecules;GO:0007043:cell-cell junction assembly;GO:0007156:homophilic cell adhesion via plasma membrane adhesion molecules;GO:0007219:Notch signaling pathway;GO:0007155:cell a…	GO:0005912:adherens junction;GO:0016342:catenin complex;GO:0016021:integral component of membrane;GO:0005654:nucleoplasm;GO:0030054:cell junction;GO:0005886:plasma membrane;	GO:0045296:cadherin binding;GO:0005509:calcium ion binding;	K06798	-
ENSG00000253671	4166	120	1.63	68	0.94	62	1.04	6	0.12	12	0.2	2	0.04	38.1456	-3.15734	-	0.40925	-7.71495	1.21e-14	2.33e-13	Down	8	17808361	17822183	+	-	novel transcript	-	-	-	-	-
ENSG00000163751	1815	148	4.61	176	5.59	127	4.88	11	0.49	9	0.34	16	0.75	70.0555	-3.15551	CPA3	0.291661	-10.8191	2.79e-27	1.24e-25	Down	3	148865296	148897203	+	CPA3	carboxypeptidase A3 [Source:HGNC Symbol%3BAcc:HGNC:2298]	GO:0002003:angiotensin maturation;GO:0006508:proteolysis;	GO:0005576:extracellular region;GO:0005615:extracellular space;GO:0030141:secretory granule;GO:0030133:transport vesicle;	GO:0004181:metallocarboxypeptidase activity;GO:0008270:zinc ion binding;	K08780	;ko04614 Renin-angiotensin system;ko04972 Pancreatic secretion;ko04974 Protein digestion and absorption;
ENSG00000141433	3877	86	1.25	85	1.26	77	1.38	7	0.15	7	0.12	6	0.13	38.6331	-3.15017	ADCYAP1	0.385279	-8.17633	2.93e-16	6.49e-15	Down	18	904871	912172	+	ADCYAP1	adenylate cyclase activating polypeptide 1 [Source:HGNC Symbol%3BAcc:HGNC:241]	GO:0007189:adenylate cyclase-activating G-protein coupled receptor signaling pathway;GO:0019933:cAMP-mediated signaling;GO:0030073:insulin secretion;GO:0031175:neuron projection development;GO:0007218:neuropeptide signaling pathway;GO:0007204:positive regulation of cytosolic calcium ion concentration;GO:0070374:positive regulation of ERK1 and ERK2 cascade;GO:0010628:positive regulation of gene ex…	GO:0005576:extracellular region;GO:0043005:neuron projection;GO:0043204:perikaryon;GO:0005615:extracellular space;GO:0043195:terminal bouton;	GO:0005184:neuropeptide hormone activity;GO:0051428:peptide hormone receptor binding;GO:0016521:pituitary adenylate cyclase activating polypeptide activity;GO:0031858:pituitary adenylate cyclase-activating polypeptide receptor binding;GO:0005102:receptor binding;	K05262	;ko04024 cAMP signaling pathway;ko04080 Neuroactive ligand-receptor interaction;ko04713 Circadian entrainment;ko04911 Insulin secretion;ko04924 Renin secretion;
ENSG00000268621	3336	37	0.63	20	0.35	18	0.38	3	0.07	2	0.04	1	0.03	11.4712	-3.14328	IGFL2-AS1	0.718364	-4.37562	1.21e-05	7.97e-05	Down	19	46189029	46203160	-	IGFL2-AS1	IGFL2 antisense RNA 1 [Source:HGNC Symbol%3BAcc:HGNC:52559]	-	-	-	-	-
ENSG00000245067	3744	6	0.09	14	0.22	5	0.09	1	0.02	0	0	1	0.02	3.8607	-3.12976	IGFBP7-AS1	1.2559	-2.49204	0.0127012	0.0399009	Down	4	57109762	57207459	+	IGFBP7-AS1	IGFBP7 antisense RNA 1 [Source:HGNC Symbol%3BAcc:HGNC:40296]	-	-	-	-	-
ENSG00000121858	3441	59	0.97	29	0.49	34	0.69	4	0.09	5	0.1	1	0.02	18.7796	-3.12308	TNFSF10	0.566204	-5.51583	3.47e-08	3.4e-07	Down	3	172505508	172523475	-	TNFSF10	TNF superfamily member 10 [Source:HGNC Symbol%3BAcc:HGNC:11925]	GO:0006915:apoptotic process;GO:0007267:cell-cell signaling;GO:0006955:immune response;GO:0008584:male gonad development;GO:0043065:positive regulation of apoptotic process;GO:0043280:positive regulation of cysteine-type endopeptidase activity involved in apoptotic process;GO:2001238:positive regulation of extrinsic apoptotic signaling pathway;GO:0043123:positive regulation of I-kappaB kinase/NF-…	GO:0070062:extracellular exosome;GO:0005576:extracellular region;GO:0005887:integral component of plasma membrane;	GO:0005125:cytokine activity;GO:0042802:identical protein binding;GO:0005102:receptor binding;GO:0045569:TRAIL binding;GO:0005164:tumor necrosis factor receptor binding;GO:0008270:zinc ion binding;	K04721	;ko04060 Cytokine-cytokine receptor interaction;ko04061 Viral protein interaction with cytokine and cytokine receptor;ko04068 FoxO signaling pathway;ko04210 Apoptosis;ko04217 Necroptosis;ko04650 Natural killer cell mediated cytotoxicity;ko05130 Pathogenic Escherichia coli infection;ko05132 Salmonella infection;ko05164 Influenza A;
ENSG00000092969	6050	549	5.13	515	4.91	510	5.87	29	0.39	57	0.65	44	0.62	246.043	-3.12164	TGFB2	0.158333	-19.7156	1.58e-86	5.01e-84	Down	1	218345336	218444619	+	TGFB2	transforming growth factor beta 2 [Source:HGNC Symbol%3BAcc:HGNC:11768]	GO:0032147:activation of protein kinase activity;GO:0007568:aging;GO:0035910:ascending aorta morphogenesis;GO:0060413:atrial septum morphogenesis;GO:0060317:cardiac epithelial to mesenchymal transition;GO:0060038:cardiac muscle cell proliferation;GO:0010002:cardioblast differentiation;GO:0008219:cell death;GO:0016477:cell migration;GO:0000902:cell morphogenesis;GO:0045216:cell-cell junction organ…	GO:0030424:axon;GO:0005604:basement membrane;GO:0009986:cell surface;GO:0031012:extracellular matrix;GO:0005576:extracellular region;GO:0005615:extracellular space;	GO:0001540:beta-amyloid binding;GO:0005125:cytokine activity;GO:0008083:growth factor activity;GO:0042802:identical protein binding;GO:0042803:protein homodimerization activity;GO:0005102:receptor binding;GO:0005160:transforming growth factor beta receptor binding;GO:0005114:type II transforming growth factor beta receptor binding;GO:0034714:type III transforming growth factor beta receptor bindi…	K13376	;ko04010 MAPK signaling pathway;ko04060 Cytokine-cytokine receptor interaction;ko04068 FoxO signaling pathway;ko04110 Cell cycle;ko04218 Cellular senescence;ko04350 TGF-beta signaling pathway;ko04380 Osteoclast differentiation;ko04390 Hippo signaling pathway;ko04933 AGE-RAGE signaling pathway in diabetic complications;ko05140 Leishmaniasis;ko05142 Chagas disease;ko05144 Malaria;ko05145 Toxoplasmo…
ENSG00000177138	6889	14	0.11	6	0.05	16	0.16	3	0.04	0	0	0	0	5.76014	-3.11522	FAM9B	1.04204	-2.98954	0.00279396	0.0108655	Down	X	9024232	9295682	-	FAM9B	family with sequence similarity 9 member B [Source:HGNC Symbol%3BAcc:HGNC:18404]	GO:0051321:meiotic cell cycle;GO:0007286:spermatid development;	GO:0005730:nucleolus;GO:0000795:synaptonemal complex;GO:0005654:nucleoplasm;	-	K19528	;ko03440 Homologous recombination;
ENSG00000254812	1109	9	0.46	9	0.47	6	0.38	0	0	1	0.06	1	0.08	3.70632	-3.0941	-	1.25111	-2.47307	0.0133956	0.0417147	Down	8	143620586	143633756	-	-	novel transcript	-	-	-	-	-
ENSG00000257859	3195	11	0.19	4	0.07	9	0.2	1	0.03	0	0	1	0.03	3.79813	-3.09334	CASC18	1.25818	-2.45859	0.0139484	0.0431606	Down	12	105704203	105744062	+	CASC18	cancer susceptibility 18 [Source:HGNC Symbol%3BAcc:HGNC:49463]	-	-	-	-	-
ENSG00000162367	5705	3	0.03	14	0.14	7	0.09	1	0.01	0	0	1	0.01	3.79451	-3.09192	TAL1	1.27723	-2.4208	0.0154864	0.0470821	Down	1	47216290	47232225	-	TAL1	TAL bHLH transcription factor 1%2C erythroid differentiation factor [Source:HGNC Symbol%3BAcc:HGNC:11556]	GO:0001525:angiogenesis;GO:0060018:astrocyte fate commitment;GO:0030221:basophil differentiation;GO:0045165:cell fate commitment;GO:0060216:definitive hemopoiesis;GO:0035162:embryonic hemopoiesis;GO:0030218:erythrocyte differentiation;GO:0043249:erythrocyte maturation;GO:0060217:hemangioblast cell differentiation;GO:0060218:hematopoietic stem cell differentiation;GO:0030097:hemopoiesis;GO:0007626…	GO:0000785:chromatin;GO:0005654:nucleoplasm;GO:0005634:nucleus;GO:0005667:transcription factor complex;	GO:0003682:chromatin binding;GO:0003700:sequence-specific DNA binding transcription factor activity;GO:0000981:sequence-specific DNA binding RNA polymerase II transcription factor activity;GO:0070888:E-box binding;GO:0019899:enzyme binding;GO:0042826:histone deacetylase binding;GO:0046983:protein dimerization activity;GO:0000978:RNA polymerase II core promoter proximal region sequence-specific DN…	K09068	-
ENSG00000167858	3847	11	0.16	8	0.12	5	0.09	0	0	1	0.02	1	0.02	3.66939	-3.08263	TEKT1	1.25797	-2.45049	0.0142663	0.0439686	Down	17	6789133	6831761	-	TEKT1	tektin 1 [Source:HGNC Symbol%3BAcc:HGNC:15534]	GO:0060271:cilium morphogenesis;GO:0060294:cilium movement involved in cell motility;	GO:0005737:cytoplasm;GO:0005874:microtubule;GO:0015630:microtubule cytoskeleton;GO:0031514:motile cilium;GO:0005634:nucleus;	-	K18628	-
ENSG00000253141	2350	23	0.55	17	0.42	19	0.56	2	0.07	2	0.06	1	0.04	9.22875	-3.08154	-	0.780864	-3.94633	7.94e-05	0.000448066	Down	5	173463484	173484584	+	-	novel transcript	-	-	-	-	-
ENSG00000203972	2190	15	0.39	11	0.29	9	0.29	0	0	3	0.09	0	0	5.35998	-3.0782	GLYATL3	1.03869	-2.96354	0.0030412	0.0116996	Down	6	49499923	49528078	+	GLYATL3	glycine-N-acyltransferase like 3 [Source:HGNC Symbol%3BAcc:HGNC:21349]	-	GO:0005739:mitochondrion;	GO:0047961:glycine N-acyltransferase activity;GO:0016410:N-acyltransferase activity;	-	-
ENSG00000185433	4266	16	0.21	19	0.26	12	0.2	3	0.06	1	0.02	0	0	7.29835	-3.06256	LINC00158	0.882146	-3.47172	0.000517138	0.00241694	Down	21	25385388	25431701	-	LINC00158	long intergenic non-protein coding RNA 158 [Source:HGNC Symbol%3BAcc:HGNC:1283]	-	-	-	-	-
ENSG00000249550	12110	10	0.05	15	0.07	10	0.06	1	0.01	1	0.01	1	0.01	5.48	-3.05956	LINC01234	1.01588	-3.01173	0.00259761	0.0101916	Down	12	113583886	113773726	-	LINC01234	long intergenic non-protein coding RNA 1234 [Source:HGNC Symbol%3BAcc:HGNC:49757]	-	-	-	-	-
ENSG00000267440	1476	8	0.31	6	0.23	9	0.42	2	0.11	0	0	0	0	3.67167	-3.04571	LINC02594	1.26609	-2.40561	0.0161457	0.0487171	Down	17	43679341	43706709	+	LINC02594	long intergenic non-protein coding RNA 2594 [Source:HGNC Symbol%3BAcc:HGNC:53935]	-	-	-	-	-
ENSG00000233098	13343	99	0.42	104	0.45	84	0.44	12	0.07	7	0.04	6	0.04	44.9798	-3.03407	CCDC144NL-AS1	0.350129	-8.66557	4.49e-18	1.12e-16	Down	17	20868433	21002276	+	CCDC144NL-AS1	CCDC144NL antisense RNA 1 [Source:HGNC Symbol%3BAcc:HGNC:51340]	-	-	-	-	-
ENSG00000254300	1663	7	0.24	15	0.52	12	0.5	0	0	0	0	3	0.15	5.46132	-3.01065	LINC01111	1.04058	-2.89324	0.00381296	0.0142505	Down	8	76406654	76524356	+	LINC01111	long intergenic non-protein coding RNA 1111 [Source:HGNC Symbol%3BAcc:HGNC:49237]	-	-	-	-	-
ENSG00000229901	394	13	1.86	11	1.61	10	1.77	3	0.62	0	0	0	0	5.34628	-3.00541	FOXO6-AS1	1.03114	-2.91464	0.00356102	0.0134432	Down	1	41375004	41375669	-	FOXO6-AS1	FOXO6 antisense RNA 1 [Source:HGNC Symbol%3BAcc:HGNC:41066]	-	-	-	-	-
ENSG00000179873	4312	15	0.2	6	0.08	12	0.19	1	0.02	1	0.02	1	0.02	5.2328	-2.98109	NLRP11	1.03665	-2.8757	0.00403136	0.0149522	Down	19	55785397	55836800	-	NLRP11	NLR family pyrin domain containing 11 [Source:HGNC Symbol%3BAcc:HGNC:22945]	-	-	GO:0005524:ATP binding;GO:0016715:oxidoreductase activity, acting on paired donors, with incorporation or reduction of molecular oxygen, reduced ascorbate as one donor, and incorporation of one atom of oxygen;GO:0003723:RNA binding;	K12606;K09488	;ko03018 RNA degradation;;ko05012 Parkinson disease;ko05022 Pathways of neurodegeneration - multiple diseases;
ENSG00000171385	8027	43	0.3	35	0.25	40	0.35	3	0.03	6	0.05	2	0.02	18.6723	-2.95401	KCND3	0.535993	-5.51128	3.56e-08	3.49e-07	Down	1	111770662	111989668	-	KCND3	potassium voltage-gated channel subfamily D member 3 [Source:HGNC Symbol%3BAcc:HGNC:6239]	GO:0086009:membrane repolarization;GO:0086013:membrane repolarization during cardiac muscle cell action potential;GO:0098915:membrane repolarization during ventricular cardiac muscle cell action potential;GO:0097623:potassium ion export across plasma membrane;GO:0071805:potassium ion transmembrane transport;GO:0006813:potassium ion transport;GO:0051260:protein homooligomerization;GO:0086091:regul…	GO:0043197:dendritic spine;GO:0016021:integral component of membrane;GO:0043025:neuronal cell body;GO:0005886:plasma membrane;GO:0014069:postsynaptic density;GO:0045211:postsynaptic membrane;GO:0042383:sarcolemma;GO:0008076:voltage-gated potassium channel complex;	GO:0005250:A-type (transient outward) potassium channel activity;GO:0046872:metal ion binding;GO:0044325:ion channel binding;GO:0005249:voltage-gated potassium channel activity;	K04893	;ko05017 Spinocerebellar ataxia;
ENSG00000279296	3286	34	0.58	30	0.53	33	0.7	6	0.15	2	0.04	1	0.03	15.4269	-2.9502	PRAL	0.593965	-4.96695	6.8e-07	5.55e-06	Down	17	6772831	6776116	-	PRAL	p53 regulation associated lncRNA [Source:HGNC Symbol%3BAcc:HGNC:52646]	-	-	-	-	-
ENSG00000170075	7581	13	0.1	9	0.07	10	0.09	1	0.01	2	0.02	0	0	5.02219	-2.94695	GPR37L1	1.03916	-2.83588	0.00456994	0.0166418	Down	1	202122886	202133592	+	GPR37L1	G protein-coupled receptor 37 like 1 [Source:HGNC Symbol%3BAcc:HGNC:14923]	GO:0007193:adenylate cyclase-inhibiting G-protein coupled receptor signaling pathway;GO:0048712:negative regulation of astrocyte differentiation;GO:1903206:negative regulation of hydrogen peroxide-induced cell death;GO:0045665:negative regulation of neuron differentiation;GO:0045879:negative regulation of smoothened signaling pathway;GO:0003085:negative regulation of systemic arterial blood press…	GO:0060170:ciliary membrane;GO:0016021:integral component of membrane;GO:0005886:plasma membrane;GO:0043235:receptor complex;	GO:0008528:G-protein coupled peptide receptor activity;GO:0004930:G-protein coupled receptor activity;GO:0042277:peptide binding;	K04244	-
ENSG00000264424	6016	15	0.14	7	0.07	10	0.12	1	0.01	2	0.02	0	0	5.01048	-2.94487	MYH4	1.0478	-2.81052	0.0049462	0.0178154	Down	17	10443290	10469559	-	MYH4	myosin heavy chain 4 [Source:HGNC Symbol%3BAcc:HGNC:7574]	GO:0030048:actin filament-based movement;GO:0046034:ATP metabolic process;GO:0006936:muscle contraction;GO:0030049:muscle filament sliding;	GO:0005859:muscle myosin complex;GO:0030016:myofibril;GO:0032982:myosin filament;GO:0030017:sarcomere;	GO:0051015:actin filament binding;GO:0005524:ATP binding;GO:0016887:ATPase activity;GO:0005516:calmodulin binding;GO:0003725:double-stranded RNA binding;GO:0000146:microfilament motor activity;	K10352	;ko04270 Vascular smooth muscle contraction;ko04530 Tight junction;ko04810 Regulation of actin cytoskeleton;ko05130 Pathogenic Escherichia coli infection;
ENSG00000225886	1651	84	2.87	47	1.64	48	2.03	1	0.05	7	0.29	9	0.46	28.0761	-2.90021	-	0.449743	-6.4486	1.13e-10	1.48e-09	Down	1	27669468	27703063	+	-	novel transcript%2C antisense to IFI6	-	-	-	-	-
ENSG00000047936	8890	15	0.1	18	0.12	8	0.06	0	0	3	0.02	1	0.01	6.35228	-2.87147	ROS1	0.914834	-3.13879	0.00169646	0.00699627	Down	6	117287353	117425942	-	ROS1	ROS proto-oncogene 1%2C receptor tyrosine kinase [Source:HGNC Symbol%3BAcc:HGNC:10261]	GO:0030154:cell differentiation;GO:0002066:columnar/cuboidal epithelial cell development;GO:0033674:positive regulation of kinase activity;GO:0006468:protein phosphorylation;GO:0001558:regulation of cell growth;GO:0070372:regulation of ERK1 and ERK2 cascade;GO:0032006:regulation of TOR signaling;GO:0007283:spermatogenesis;GO:0007169:transmembrane receptor protein tyrosine kinase signaling pathway;	GO:0005887:integral component of plasma membrane;GO:0016020:membrane;GO:0043235:receptor complex;	GO:0005524:ATP binding;GO:0019903:protein phosphatase binding;GO:0004713:protein tyrosine kinase activity;GO:0004714:transmembrane receptor protein tyrosine kinase activity;	K05088	;ko04013 MAPK signaling pathway - fly;
ENSG00000163283	2869	96	1.89	74	1.49	75	1.82	10	0.28	8	0.19	6	0.18	38.9039	-2.86671	ALPP	0.364594	-7.86274	3.76e-15	7.56e-14	Down	2	232378724	232382889	+	ALPP	alkaline phosphatase%2C placental [Source:HGNC Symbol%3BAcc:HGNC:439]	GO:0016311:dephosphorylation;	GO:0031225:anchored component of membrane;GO:0005576:extracellular region;GO:0005886:plasma membrane;GO:0009986:cell surface;GO:0016021:integral component of membrane;	GO:0004035:alkaline phosphatase activity;GO:0000287:magnesium ion binding;GO:0002020:protease binding;GO:0008270:zinc ion binding;	K01077	;ko00730 Thiamine metabolism;ko00790 Folate biosynthesis;ko01100 Metabolic pathways;ko01240 Biosynthesis of cofactors;
ENSG00000142623	4903	117	1.35	108	1.27	80	1.14	10	0.17	11	0.15	9	0.16	48.1198	-2.85429	PADI1	0.325053	-8.78101	1.62e-18	4.18e-17	Down	1	17205128	17246007	+	PADI1	peptidyl arginine deiminase 1 [Source:HGNC Symbol%3BAcc:HGNC:18367]	GO:0036414:histone citrullination;GO:0018101:protein citrullination;	GO:0005737:cytoplasm;GO:0005829:cytosol;GO:0005654:nucleoplasm;GO:0005634:nucleus;	GO:0005509:calcium ion binding;GO:0004668:protein-arginine deiminase activity;	K01481	-
ENSG00000266306	1441	6	0.24	13	0.52	11	0.53	0	0	1	0.05	2	0.12	4.8675	-2.85093	-	1.05586	-2.7001	0.00693188	0.0239158	Down	17	28269203	28272365	-	-	leucine rich repeat containing 37%2C member A3 (LRRC37A3) pseudogene	-	GO:0016021:integral component of membrane;	-	-	-
ENSG00000125414	6366	34	0.3	39	0.35	28	0.31	3	0.04	4	0.04	3	0.04	16.0041	-2.85068	MYH2	0.56311	-5.06238	4.14e-07	3.49e-06	Down	17	10521148	10549700	-	MYH2	myosin heavy chain 2 [Source:HGNC Symbol%3BAcc:HGNC:7572]	GO:0006936:muscle contraction;GO:0030049:muscle filament sliding;	GO:0005911:cell-cell junction;GO:0005829:cytosol;GO:0005859:muscle myosin complex;GO:0030016:myofibril;GO:0032982:myosin filament;GO:0032991:macromolecular complex;GO:0030017:sarcomere;GO:0016459:myosin complex;	GO:0051015:actin filament binding;GO:0005524:ATP binding;GO:0005516:calmodulin binding;GO:0000146:microfilament motor activity;GO:0003774:motor activity;	K10352	;ko04270 Vascular smooth muscle contraction;ko04530 Tight junction;ko04810 Regulation of actin cytoskeleton;ko05130 Pathogenic Escherichia coli infection;
ENSG00000283162	3754	60	0.9	49	0.75	49	0.91	8	0.17	6	0.11	2	0.05	25.1802	-2.82321	-	0.450066	-6.27288	3.54e-10	4.37e-09	Down	9	38433696	38543880	+	-	STRA6-like (Stra6l) pseudogene	GO:0034633:retinol transport;GO:0071939:vitamin A import;	GO:0016021:integral component of membrane;GO:0005886:plasma membrane;	-	K05632	;ko04120 Ubiquitin mediated proteolysis;ko04144 Endocytosis;ko04668 TNF signaling pathway;ko04932 Non-alcoholic fatty liver disease;
ENSG00000137959	11610	5246	25.53	4776	23.73	3641	21.85	394	2.75	569	3.36	433	3.18	2165.75	-2.80338	IFI44L	0.107883	-25.9854	7.25e-149	7.39e-146	Down	1	78619902	78646145	+	IFI44L	interferon induced protein 44 like [Source:HGNC Symbol%3BAcc:HGNC:17817]	GO:0051607:defense response to virus;GO:0006955:immune response;	GO:0005737:cytoplasm;	GO:0005525:GTP binding;	K17347	-
ENSG00000269720	4815	74	0.87	56	0.67	64	0.93	4	0.07	7	0.1	9	0.16	31.1586	-2.7958	CCDC194	0.404922	-6.90453	5.04e-12	7.6e-11	Down	19	17387196	17394196	-	CCDC194	coiled-coil domain containing 194 [Source:HGNC Symbol%3BAcc:HGNC:53438]	-	-	-	K04257;K17985	;ko04740 Olfactory transduction;;ko04137 Mitophagy - animal;ko04140 Autophagy - animal;ko05010 Alzheimer disease;ko05014 Amyotrophic lateral sclerosis;ko05016 Huntington disease;ko05017 Spinocerebellar ataxia;ko05022 Pathways of neurodegeneration - multiple diseases;
ENSG00000138772	4895	17	0.2	14	0.16	26	0.37	2	0.03	2	0.03	2	0.03	9.3844	-2.79275	ANXA3	0.748442	-3.73141	0.000190408	0.000984866	Down	4	78551747	78610451	+	ANXA3	annexin A3 [Source:HGNC Symbol%3BAcc:HGNC:541]	GO:0031100:organ regeneration;GO:0042742:defense response to bacterium;GO:0021766:hippocampus development;GO:0043312:neutrophil degranulation;GO:0006909:phagocytosis;GO:0045766:positive regulation of angiogenesis;GO:0051054:positive regulation of DNA metabolic process;GO:0051091:positive regulation of sequence-specific DNA binding transcription factor activity;GO:0010595:positive regulation of en…	GO:0030424:axon;GO:0005737:cytoplasm;GO:0030425:dendrite;GO:0016020:membrane;GO:0043025:neuronal cell body;GO:0030670:phagocytic vesicle membrane;GO:0005886:plasma membrane;GO:0042581:specific granule;GO:0070062:extracellular exosome;	GO:0005509:calcium ion binding;GO:0005544:calcium-dependent phospholipid binding;GO:0048306:calcium-dependent protein binding;GO:0019834:phospholipase A2 inhibitor activity;	K17089	-
ENSG00000272482	1081	18	0.94	22	1.17	18	1.16	1	0.07	2	0.13	3	0.24	9.3208	-2.78923	-	0.733996	-3.80007	0.000144657	0.000771518	Down	1	12618900	12619980	-	-	novel transcript	-	-	-	-	-
ENSG00000237440	8978	14	0.09	15	0.1	10	0.08	2	0.02	0	0	2	0.02	6.23359	-2.77576	ZNF737	0.903606	-3.07187	0.00212724	0.00855892	Down	19	20535825	20565809	-	ZNF737	zinc finger protein 737 [Source:HGNC Symbol%3BAcc:HGNC:32468]	GO:0006355:regulation of transcription, DNA-templated;	GO:0005634:nucleus;	GO:0000981:sequence-specific DNA binding RNA polymerase II transcription factor activity;GO:0046872:metal ion binding;GO:0000978:RNA polymerase II core promoter proximal region sequence-specific DNA binding;	K09228	;ko05168 Herpes simplex virus 1 infection;
ENSG00000163823	2646	24	0.51	37	0.81	17	0.45	3	0.09	0	0	5	0.16	12.4248	-2.76656	CCR1	0.654122	-4.22942	2.34e-05	0.000146144	Down	3	46201711	46208313	-	CCR1	C-C motif chemokine receptor 1 [Source:HGNC Symbol%3BAcc:HGNC:1602]	GO:0006816:calcium ion transport;GO:0019722:calcium-mediated signaling;GO:0007155:cell adhesion;GO:0060326:cell chemotaxis;GO:0007166:cell surface receptor signaling pathway;GO:0007267:cell-cell signaling;GO:0006874:cellular calcium ion homeostasis;GO:0070098:chemokine-mediated signaling pathway;GO:0006935:chemotaxis;GO:0019221:cytokine-mediated signaling pathway;GO:0002407:dendritic cell chemota…	GO:0005737:cytoplasm;GO:0009897:external side of plasma membrane;GO:0005887:integral component of plasma membrane;GO:0005886:plasma membrane;	GO:0019957:C-C chemokine binding;GO:0016493:C-C chemokine receptor activity;GO:0071791:chemokine (C-C motif) ligand 5 binding;GO:0035717:chemokine (C-C motif) ligand 7 binding;GO:0004950:chemokine receptor activity;GO:0004435:phosphatidylinositol phospholipase C activity;	K04176	;ko04060 Cytokine-cytokine receptor interaction;ko04061 Viral protein interaction with cytokine and cytokine receptor;ko04062 Chemokine signaling pathway;ko05163 Human cytomegalovirus infection;ko05167 Kaposi sarcoma-associated herpesvirus infection;
ENSG00000106128	3134	9	0.16	16	0.29	4	0.09	1	0.03	1	0.02	1	0.03	4.52938	-2.75917	GHRHR	1.07479	-2.56718	0.010253	0.0333316	Down	7	30938669	30993254	+	GHRHR	growth hormone releasing hormone receptor [Source:HGNC Symbol%3BAcc:HGNC:4266]	GO:0007190:activation of adenylate cyclase activity;GO:0007189:adenylate cyclase-activating G-protein coupled receptor signaling pathway;GO:0007188:adenylate cyclase-modulating G-protein coupled receptor signaling pathway;GO:0019933:cAMP-mediated signaling;GO:0048469:cell maturation;GO:0007166:cell surface receptor signaling pathway;GO:0071333:cellular response to glucose stimulus;GO:0032869:cell…	GO:0009986:cell surface;GO:0005737:cytoplasm;GO:0016021:integral component of membrane;GO:0005637:nuclear inner membrane;GO:0016363:nuclear matrix;GO:0005640:nuclear outer membrane;GO:0005886:plasma membrane;GO:0042383:sarcolemma;GO:0030141:secretory granule;	GO:0008528:G-protein coupled peptide receptor activity;GO:0004930:G-protein coupled receptor activity;GO:0019838:growth factor binding;GO:0016520:growth hormone-releasing hormone receptor activity;GO:0017046:peptide hormone binding;	K04584	;ko04080 Neuroactive ligand-receptor interaction;ko04935 Growth hormone synthesis, secretion and action;
ENSG00000228470	518	14	1.53	10	1.11	13	1.75	2	0.31	2	0.26	0	0	5.9655	-2.74359	-	0.917633	-2.98986	0.00279107	0.0108561	Down	1	214344172	214357615	-	-	novel transcript	-	-	-	-	-
ENSG00000110195	1601	14	0.49	6	0.22	8	0.35	1	0.05	1	0.04	1	0.05	4.46681	-2.72768	FOLR1	1.06445	-2.56253	0.0103912	0.033701	Down	11	72189558	72196323	+	FOLR1	folate receptor alpha [Source:HGNC Symbol%3BAcc:HGNC:3791]	GO:0031103:axon regeneration;GO:0003253:cardiac neural crest cell migration involved in outflow tract morphogenesis;GO:0007155:cell adhesion;GO:0071231:cellular response to folic acid;GO:0046655:folic acid metabolic process;GO:0015884:folic acid transport;GO:0007342:fusion of sperm to egg plasma membrane;GO:0001947:heart looping;GO:0003147:neural crest cell migration involved in heart formation;G…	GO:0031362:anchored component of external side of plasma membrane;GO:0016324:apical plasma membrane;GO:0016323:basolateral plasma membrane;GO:0031526:brush border membrane;GO:0009986:cell surface;GO:0030136:clathrin-coated vesicle;GO:0005789:endoplasmic reticulum membrane;GO:0033116:endoplasmic reticulum-Golgi intermediate compartment membrane;GO:0005768:endosome;GO:0012507:ER to Golgi transport …	GO:0005542:folic acid binding;GO:0051870:methotrexate binding;GO:0038023:signaling receptor activity;	K13649	;ko01523 Antifolate resistance;ko04144 Endocytosis;
ENSG00000185885	1666	6032	204.56	5728	198.33	4513	188.76	610	29.67	656	27.01	490	25.05	2604.44	-2.72399	IFITM1	0.054439	-50.0374	0	0	Down	11	310041	315272	+	IFITM1	interferon induced transmembrane protein 1 [Source:HGNC Symbol%3BAcc:HGNC:5412]	GO:0007166:cell surface receptor signaling pathway;GO:0051607:defense response to virus;GO:0030336:negative regulation of cell migration;GO:0008285:negative regulation of cell proliferation;GO:0046597:negative regulation of viral entry into host cell;GO:0045071:negative regulation of viral genome replication;GO:0001503:ossification;GO:0045669:positive regulation of osteoblast differentiation;GO:0…	GO:0016021:integral component of membrane;GO:0005765:lysosomal membrane;GO:0016020:membrane;GO:0005886:plasma membrane;GO:0032991:macromolecular complex;	-	K06566	-
ENSG00000235410	790	14	1	6	0.44	8	0.71	0	0	1	0.09	2	0.22	4.47664	-2.72275	-	1.07146	-2.54117	0.0110482	0.0354727	Down	10	14074284	14087605	+	-	novel transcript	-	-	-	-	-
ENSG00000243089	2917	265	5.13	233	4.61	219	5.23	25	0.69	30	0.71	23	0.67	115.377	-2.71778	-	0.204786	-13.2713	3.4e-40	2.86e-38	Down	3	99507187	99529985	-	-	novel transcript	-	-	-	-	-
ENSG00000138435	4979	110	1.25	103	1.19	83	1.16	15	0.24	7	0.1	10	0.17	47.5551	-2.71518	CHRNA1	0.320942	-8.46001	2.67e-17	6.33e-16	Down	2	174747592	174787935	-	CHRNA1	cholinergic receptor nicotinic alpha 1 subunit [Source:HGNC Symbol%3BAcc:HGNC:1955]	GO:0007268:synaptic transmission;GO:0034220:ion transmembrane transport;GO:0046716:muscle cell cellular homeostasis;GO:0050881:musculoskeletal movement;GO:0050877:neurological system process;GO:0007528:neuromuscular junction development;GO:0050905:neuromuscular process;GO:0007274:neuromuscular synaptic transmission;GO:0070050:neuron cellular homeostasis;GO:0019228:neuronal action potential;GO:004…	GO:0005892:acetylcholine-gated channel complex;GO:0009986:cell surface;GO:0005887:integral component of plasma membrane;GO:0031594:neuromuscular junction;GO:0043005:neuron projection;GO:0005886:plasma membrane;GO:0045211:postsynaptic membrane;GO:0045202:synapse;	GO:0042166:acetylcholine binding;GO:0015464:acetylcholine receptor activity;GO:0022848:acetylcholine-gated cation channel activity;GO:0005216:ion channel activity;GO:0030594:neurotransmitter receptor activity;	K04803	;ko04080 Neuroactive ligand-receptor interaction;
ENSG00000288927	599	39	3.68	36	3.47	43	5	7	0.95	3	0.34	3	0.43	19.2699	-2.70582	-	0.507965	-5.32678	1e-07	9.2e-07	Down	1	12618389	12618987	+	-	novel transcript	-	-	-	-	-
ENSG00000214688	4891	18	0.21	10	0.12	9	0.13	1	0.02	1	0.01	2	0.03	5.88872	-2.7019	C10orf105	0.917378	-2.94524	0.00322703	0.0123265	Down	10	71711701	71737824	-	C10orf105	chromosome 10 open reading frame 105 [Source:HGNC Symbol%3BAcc:HGNC:20304]	-	GO:0016021:integral component of membrane;	-	K06813	-
ENSG00000137648	9948	15	0.09	13	0.08	9	0.06	2	0.02	0	0	2	0.02	5.93414	-2.6945	TMPRSS4	0.913643	-2.94919	0.00318612	0.0121962	Down	11	118077012	118121890	+	TMPRSS4	transmembrane serine protease 4 [Source:HGNC Symbol%3BAcc:HGNC:11878]	GO:0045967:negative regulation of growth rate;GO:0046598:positive regulation of viral entry into host cell;GO:0016485:protein processing;GO:0006508:proteolysis;GO:0010468:regulation of gene expression;GO:0009611:response to wounding;	GO:0005615:extracellular space;GO:0016021:integral component of membrane;GO:0005886:plasma membrane;GO:0030141:secretory granule;	GO:0005044:scavenger receptor activity;GO:0004252:serine-type endopeptidase activity;GO:0008236:serine-type peptidase activity;	K09635	;ko05164 Influenza A;
ENSG00000281103	8805	15	0.1	18	0.12	12	0.09	1	0.01	3	0.02	1	0.01	7.19248	-2.69268	TRG-AS1	0.819979	-3.28384	0.00102404	0.00445311	Down	7	38330978	38378804	+	TRG-AS1	T cell receptor gamma locus antisense RNA 1 [Source:HGNC Symbol%3BAcc:HGNC:48974]	-	-	-	-	-
ENSG00000288718	1070	25	1.32	28	1.51	27	1.76	3	0.23	3	0.19	3	0.24	13.0388	-2.67465	-	0.605434	-4.41774	9.97e-06	6.67e-05	Down	3	46558540	46562495	+	-	novel transcript	-	-	-	-	-
ENSG00000164125	7880	47	0.34	42	0.31	52	0.46	5	0.05	6	0.05	5	0.05	23.0802	-2.66893	GASK1B	0.45867	-5.81883	5.93e-09	6.37e-08	Down	4	158124474	158173318	-	GASK1B	golgi associated kinase 1B [Source:HGNC Symbol%3BAcc:HGNC:25312]	-	GO:0005794:Golgi apparatus;GO:0000139:Golgi membrane;GO:0016021:integral component of membrane;	-	-	-
ENSG00000038295	8105	361	2.52	350	2.49	281	2.42	21	0.21	52	0.44	39	0.41	159.713	-2.6637	TLL1	0.176861	-15.061	2.92e-51	3.75e-49	Down	4	165873237	166104457	+	TLL1	tolloid like 1 [Source:HGNC Symbol%3BAcc:HGNC:11843]	GO:0030154:cell differentiation;GO:0030199:collagen fibril organization;GO:0001501:skeletal system development;	GO:0005576:extracellular region;	GO:0005509:calcium ion binding;GO:0005518:collagen binding;GO:0004222:metalloendopeptidase activity;GO:0008270:zinc ion binding;GO:0004252:serine-type endopeptidase activity;	K09608	-
ENSG00000165449	4197	15	0.2	43	0.59	14	0.23	5	0.1	1	0.02	2	0.04	11.5393	-2.65934	SLC16A9	0.692628	-3.8395	0.000123285	0.000665438	Down	10	59650764	59736002	-	SLC16A9	solute carrier family 16 member 9 [Source:HGNC Symbol%3BAcc:HGNC:23520]	GO:0015718:monocarboxylic acid transport;GO:0046415:urate metabolic process;	GO:0016021:integral component of membrane;GO:0005887:integral component of plasma membrane;	GO:0008028:monocarboxylic acid transmembrane transporter activity;GO:0015293:symporter activity;	K08186	-
ENSG00000010030	2374	49	1.17	40	0.97	34	1	4	0.14	6	0.17	4	0.14	19.7841	-2.64828	ETV7	0.486689	-5.44143	5.29e-08	5.05e-07	Down	6	36354091	36387800	-	ETV7	ETS variant transcription factor 7 [Source:HGNC Symbol%3BAcc:HGNC:18160]	GO:0009887:organ morphogenesis;GO:0030154:cell differentiation;GO:0000122:negative regulation of transcription from RNA polymerase II promoter;GO:0006357:regulation of transcription from RNA polymerase II promoter;GO:0006366:transcription from RNA polymerase II promoter;	GO:0000785:chromatin;GO:0005654:nucleoplasm;GO:0005634:nucleus;	GO:0000981:sequence-specific DNA binding RNA polymerase II transcription factor activity;GO:0001227:RNA polymerase II transcription regulatory region sequence-specific DNA binding transcription factor activity involved in negative regulation of transcription;GO:0000977:RNA polymerase II regulatory region sequence-specific DNA binding;	K03211	;ko04013 MAPK signaling pathway - fly;ko04320 Dorso-ventral axis formation;ko05202 Transcriptional misregulation in cancer;
ENSG00000226087	2371	24	0.57	20	0.49	10	0.29	1	0.03	1	0.03	4	0.14	8.58484	-2.64657	-	0.758699	-3.4883	0.000486105	0.00228331	Down	2	47225781	47240886	+	-	novel transcript	-	-	-	-	-
ENSG00000187229	2054	52	1.43	56	1.57	48	1.63	2	0.08	10	0.33	6	0.25	25.2664	-2.64199	-	0.435061	-6.0727	1.26e-09	1.46e-08	Down	8	18720905	18734405	+	-	novel transcript%2C antisense to PSD3	-	-	-	-	-
ENSG00000288022	1916	17	0.5	7	0.21	11	0.4	3	0.13	1	0.04	0	0	5.65698	-2.64103	-	0.94285	-2.80112	0.00509259	0.0182693	Down	3	125061448	125063710	+	-	novel transcript	-	-	-	-	-
ENSG00000162496	3515	710	11.41	581	9.53	479	9.5	65	1.5	91	1.78	49	1.19	284.914	-2.62409	DHRS3	0.13664	-19.2045	3.39e-82	9.89e-80	Down	1	12567910	12618210	-	DHRS3	dehydrogenase/reductase 3 [Source:HGNC Symbol%3BAcc:HGNC:17693]	GO:0060349:bone morphogenesis;GO:0060411:cardiac septum morphogenesis;GO:0048387:negative regulation of retinoic acid receptor signaling pathway;GO:0003151:outflow tract morphogenesis;GO:0030278:regulation of ossification;GO:0048385:regulation of retinoic acid receptor signaling pathway;GO:0001523:retinoid metabolic process;GO:0042572:retinol metabolic process;GO:0060021:palate development;GO:000…	GO:0005789:endoplasmic reticulum membrane;GO:0016021:integral component of membrane;GO:0005811:lipid particle;GO:0042622:photoreceptor outer segment membrane;	GO:0009055:electron carrier activity;GO:0004745:retinol dehydrogenase activity;GO:0052650:NADP-retinol dehydrogenase activity;GO:0000166:nucleotide binding;GO:0016616:oxidoreductase activity, acting on the CH-OH group of donors, NAD or NADP as acceptor;	K11146	;ko00830 Retinol metabolism;ko01100 Metabolic pathways;ko01240 Biosynthesis of cofactors;
ENSG00000289688	13861	19	0.08	30	0.12	12	0.06	3	0.02	2	0.01	2	0.01	9.75892	-2.61936	-	0.705533	-3.7126	0.00020514	0.00105161	Down	13	23505238	23535314	+	-	novel transcript	-	-	-	-	-
ENSG00000232480	1847	16	0.49	13	0.41	14	0.53	3	0.13	1	0.04	1	0.05	7.0244	-2.61822	TGFB2-AS1	0.822511	-3.1832	0.00145656	0.0061205	Down	1	218344190	218346036	-	TGFB2-AS1	TGFB2 antisense RNA 1 (head to head) [Source:HGNC Symbol%3BAcc:HGNC:50628]	-	-	-	-	-
ENSG00000233321	7642	27	0.2	31	0.23	28	0.26	7	0.07	1	0.01	2	0.02	14.1059	-2.61584	LINC02669	0.587788	-4.4503	8.57e-06	5.79e-05	Down	10	3432519	3502915	-	LINC02669	long intergenic non-protein coding RNA 2669 [Source:HGNC Symbol%3BAcc:HGNC:54155]	-	-	-	-	-
ENSG00000148735	5904	80	0.77	66	0.64	43	0.51	8	0.11	11	0.13	3	0.04	30.1576	-2.61182	PLEKHS1	0.400756	-6.51724	7.16e-11	9.58e-10	Down	10	113751262	113783429	+	PLEKHS1	pleckstrin homology domain containing S1 [Source:HGNC Symbol%3BAcc:HGNC:26285]	-	-	-	K12581	;ko03018 RNA degradation;
ENSG00000227742	2704	13	0.27	8	0.17	5	0.13	1	0.03	1	0.03	1	0.03	4.12862	-2.60374	CALR4P	1.08064	-2.40944	0.0159772	0.0482735	Down	1	51561866	51594897	-	CALR4P	calreticulin 4%2C pseudogene [Source:HGNC Symbol%3BAcc:HGNC:35456]	GO:0030968:endoplasmic reticulum unfolded protein response;GO:0006457:protein folding;GO:0050821:protein stabilization;GO:0030154:cell differentiation;GO:0007283:spermatogenesis;	GO:0009986:cell surface;GO:0060473:cortical granule;GO:0005829:cytosol;GO:0005789:endoplasmic reticulum membrane;GO:0005576:extracellular region;GO:0005764:lysosome;GO:0033018:sarcoplasmic reticulum lumen;GO:0005788:endoplasmic reticulum lumen;GO:0005635:nuclear envelope;	GO:0005509:calcium ion binding;GO:0030246:carbohydrate binding;GO:0051082:unfolded protein binding;GO:0046872:metal ion binding;GO:0044183:protein binding involved in protein folding;	K08057	;ko04141 Protein processing in endoplasmic reticulum;ko04145 Phagosome;ko04612 Antigen processing and presentation;ko05142 Chagas disease;ko05163 Human cytomegalovirus infection;ko05166 Human T-cell leukemia virus 1 infection;ko05168 Herpes simplex virus 1 infection;ko05169 Epstein-Barr virus infection;ko05170 Human immunodeficiency virus 1 infection;
ENSG00000126709	936	3382	204.14	2916	179.71	2236	166.46	310	26.84	341	24.99	348	31.66	1378.06	-2.59273	IFI6	0.123148	-21.0538	2.11e-98	9.07e-96	Down	1	27666064	27672212	-	IFI6	interferon alpha inducible protein 6 [Source:HGNC Symbol%3BAcc:HGNC:4054]	GO:0006915:apoptotic process;GO:0097190:apoptotic signaling pathway;GO:0098586:cellular response to virus;GO:0051607:defense response to virus;GO:0006955:immune response;GO:0045087:innate immune response;GO:0097193:intrinsic apoptotic signaling pathway;GO:0043066:negative regulation of apoptotic process;GO:0043154:negative regulation of cysteine-type endopeptidase activity involved in apoptotic p…	GO:0016021:integral component of membrane;GO:0005743:mitochondrial inner membrane;GO:0031966:mitochondrial membrane;GO:0005739:mitochondrion;GO:0005886:plasma membrane;	-	-	-
ENSG00000273265	415	13	1.77	13	1.81	8	1.34	1	0.2	1	0.17	2	0.41	5.49019	-2.58307	CNNM3-DT	0.924869	-2.7929	0.00522375	0.0186921	Down	2	96812239	96813657	-	CNNM3-DT	CNNM3 divergent transcript [Source:HGNC Symbol%3BAcc:HGNC:53592]	-	-	-	-	-
ENSG00000149972	9064	10	0.06	14	0.09	10	0.08	1	0.01	0	0	3	0.03	5.59587	-2.58118	CNTN5	0.930983	-2.77253	0.00556221	0.0197677	Down	11	99020949	100358885	+	CNTN5	contactin 5 [Source:HGNC Symbol%3BAcc:HGNC:2175]	GO:0007155:cell adhesion;GO:0007605:sensory perception of sound;	GO:0005576:extracellular region;GO:0005886:plasma membrane;	-	K06763	-
ENSG00000232310	4548	16	0.2	29	0.37	7	0.11	2	0.04	0	0	4	0.07	8.31547	-2.57444	LINC03002	0.794451	-3.24053	0.00119307	0.00511287	Down	6	134520163	134689399	-	LINC03002	long intergenic non-protein coding RNA 3002 [Source:HGNC Symbol%3BAcc:HGNC:56123]	-	-	-	-	-
ENSG00000165323	19640	151	0.43	185	0.54	143	0.51	21	0.09	27	0.09	10	0.04	78.0946	-2.57069	FAT3	0.249515	-10.3028	6.85e-25	2.72e-23	Down	11	92224818	92896473	+	FAT3	FAT atypical cadherin 3 [Source:HGNC Symbol%3BAcc:HGNC:23112]	GO:0098609:cell-cell adhesion;GO:0007156:homophilic cell adhesion via plasma membrane adhesion molecules;GO:0007015:actin filament organization;GO:0009653:anatomical structure morphogenesis;GO:0007155:cell adhesion;GO:0016477:cell migration;GO:0007267:cell-cell signaling;GO:0003382:epithelial cell morphogenesis;GO:0003412:establishment of epithelial cell apical/basal polarity involved in camera-t…	GO:0016021:integral component of membrane;GO:0005886:plasma membrane;GO:0016324:apical plasma membrane;GO:0005911:cell-cell junction;GO:0070062:extracellular exosome;GO:0030175:filopodium;GO:0005925:focal adhesion;GO:0005887:integral component of plasma membrane;GO:0030027:lamellipodium;GO:0005634:nucleus;GO:0048471:perinuclear region of cytoplasm;	GO:0005509:calcium ion binding;	K16506	-
ENSG00000134533	4157	113	1.54	85	1.18	84	1.41	13	0.25	13	0.21	9	0.18	46.1148	-2.52498	RERG	0.314386	-8.03147	9.63e-16	2.04e-14	Down	12	15107783	15348675	-	RERG	RAS like estrogen regulated growth inhibitor [Source:HGNC Symbol%3BAcc:HGNC:15980]	GO:0030308:negative regulation of cell growth;GO:0008285:negative regulation of cell proliferation;GO:0007265:Ras protein signal transduction;GO:0009725:response to hormone;GO:0007264:small GTPase mediated signal transduction;	GO:0005829:cytosol;GO:0001650:fibrillar center;GO:0005654:nucleoplasm;GO:0005634:nucleus;GO:0005886:plasma membrane;	GO:0030331:estrogen receptor binding;GO:0019003:GDP binding;GO:0005525:GTP binding;GO:0003924:GTPase activity;	K07855;K09228	-;ko05168 Herpes simplex virus 1 infection;
ENSG00000256671	3310	6	0.1	21	0.37	5	0.11	0	0	3	0.06	1	0.03	5.12157	-2.52084	LIMS4	1.00353	-2.51196	0.0120063	0.0380374	Down	2	110445883	110473075	-	LIMS4	LIM zinc finger domain containing 4 [Source:HGNC Symbol%3BAcc:HGNC:39941]	GO:0098609:cell-cell adhesion;GO:0045216:cell-cell junction organization;GO:0007160:cell-matrix adhesion;GO:0043009:chordate embryonic development;GO:0045184:establishment of protein localization;GO:0007163:establishment or maintenance of cell polarity;GO:0043066:negative regulation of apoptotic process;GO:0050680:negative regulation of epithelial cell proliferation;GO:2000346:negative regulation…	GO:0005737:cytoplasm;GO:0005911:cell-cell junction;GO:0005925:focal adhesion;GO:0048471:perinuclear region of cytoplasm;GO:0005886:plasma membrane;GO:0032991:macromolecular complex;GO:0005829:cytosol;	GO:0046872:metal ion binding;GO:0019901:protein kinase binding;GO:0044877:macromolecular complex binding;GO:0008270:zinc ion binding;	K12581	;ko03018 RNA degradation;
ENSG00000183486	14562	4406	17.09	4572	18.11	3514	16.82	508	2.83	581	2.74	466	2.73	2042.52	-2.51923	MX2	0.0561188	-44.891	0	0	Down	21	41361999	41409393	+	MX2	MX dynamin like GTPase 2 [Source:HGNC Symbol%3BAcc:HGNC:7533]	GO:0051607:defense response to virus;GO:0003374:dynamin polymerization involved in mitochondrial fission;GO:0045087:innate immune response;GO:0061025:membrane fusion;GO:0000266:mitochondrial fission;GO:0031623:receptor internalization;GO:0051726:regulation of cell cycle;GO:0046822:regulation of nucleocytoplasmic transport;GO:0050803:regulation of synapse structure or activity;GO:0035455:response …	GO:0030424:axon;GO:0005737:cytoplasm;GO:0031410:cytoplasmic vesicle;GO:0044327:dendritic spine head;GO:0016020:membrane;GO:0015630:microtubule cytoskeleton;GO:0031966:mitochondrial membrane;GO:0005643:nuclear pore;GO:0005634:nucleus;GO:0005886:plasma membrane;GO:0014069:postsynaptic density;GO:0098793:presynapse;GO:0005829:cytosol;	GO:0005525:GTP binding;GO:0003924:GTPase activity;GO:0008017:microtubule binding;	K14754;K17985;K11446;K09488	-;ko05012 Parkinson disease;ko05022 Pathways of neurodegeneration - multiple diseases;
ENSG00000072858	7798	8	0.06	13	0.1	18	0.16	0	0	2	0.02	3	0.03	6.62714	-2.51268	SIDT1	0.860824	-2.91892	0.00351241	0.013282	Down	3	113532555	113629575	+	SIDT1	SID1 transmembrane family member 1 [Source:HGNC Symbol%3BAcc:HGNC:25967]	GO:0050658:RNA transport;	GO:0016021:integral component of membrane;GO:0005764:lysosome;GO:0005886:plasma membrane;	GO:0015485:cholesterol binding;GO:0003725:double-stranded RNA binding;GO:0051033:RNA transmembrane transporter activity;	K06641;K11447;K08857	-
ENSG00000165072	3589	766	12.06	746	11.99	699	13.57	93	2.1	103	1.97	85	2.02	364.726	-2.49561	MAMDC2	0.114328	-21.8285	1.25e-105	6.08e-103	Down	9	70043848	70226972	+	MAMDC2	MAM domain containing 2 [Source:HGNC Symbol%3BAcc:HGNC:23673]	-	GO:0005783:endoplasmic reticulum;GO:0005576:extracellular region;GO:0016020:membrane;	-	-	-
ENSG00000165949	4144	846	11.53	749	10.43	619	10.41	97	1.9	103	1.7	80	1.64	362.391	-2.49485	IFI27	0.113637	-21.9547	7.81e-107	3.9e-104	Down	14	94104836	94116695	+	IFI27	interferon alpha inducible protein 27 [Source:HGNC Symbol%3BAcc:HGNC:5397]	-	-	-	K15696	-
ENSG00000107796	2976	304	5.77	286	5.54	204	4.78	33	0.9	40	0.92	28	0.8	129.532	-2.48401	ACTA2	0.187763	-13.2295	5.93e-40	4.95e-38	Down	10	88935074	88991339	-	ACTA2	actin alpha 2%2C smooth muscle [Source:HGNC Symbol%3BAcc:HGNC:130]	GO:0072144:glomerular mesangial cell development;GO:0090131:mesenchyme migration;GO:0010628:positive regulation of gene expression;GO:0008217:regulation of blood pressure;GO:0009615:response to virus;GO:0014829:vascular smooth muscle contraction;	GO:0044297:cell body;GO:0005737:cytoplasm;GO:0005829:cytosol;GO:0005869:dynactin complex;GO:0070062:extracellular exosome;GO:0005615:extracellular space;GO:0030175:filopodium;GO:0030027:lamellipodium;GO:0032991:macromolecular complex;GO:0030485:smooth muscle contractile fiber;	GO:0005524:ATP binding;GO:0019901:protein kinase binding;	K12313	;ko04270 Vascular smooth muscle contraction;ko04371 Apelin signaling pathway;ko04926 Relaxin signaling pathway;
ENSG00000172243	4190	25	0.34	15	0.21	16	0.27	1	0.02	0	0	6	0.12	9.24876	-2.48026	CLEC7A	0.725865	-3.41696	0.000633239	0.00289623	Down	12	10116777	10130258	-	CLEC7A	C-type lectin domain containing 7A [Source:HGNC Symbol%3BAcc:HGNC:14558]	GO:0009756:carbohydrate mediated signaling;GO:0001775:cell activation;GO:0008037:cell recognition;GO:0071226:cellular response to molecule of fungal origin;GO:0042832:defense response to protozoan;GO:0016046:detection of fungus;GO:0032491:detection of molecule of fungal origin;GO:0001879:detection of yeast;GO:0006954:inflammatory response;GO:0002366:leukocyte activation involved in immune respons…	GO:0009986:cell surface;GO:0005737:cytoplasm;GO:0016021:integral component of membrane;GO:0005886:plasma membrane;	GO:0001872:(1->3)-beta-D-glucan binding;GO:0030246:carbohydrate binding;GO:0042802:identical protein binding;GO:0046872:metal ion binding;GO:0042287:MHC protein binding;GO:0038187:pattern recognition receptor activity;	K10074	;ko04145 Phagosome;ko04613 Neutrophil extracellular trap formation;ko04625 C-type lectin receptor signaling pathway;ko05152 Tuberculosis;
ENSG00000095370	4628	9	0.11	8	0.1	14	0.21	2	0.04	0	0	2	0.04	5.29021	-2.47819	SH2D3C	0.950749	-2.60656	0.00914557	0.0301889	Down	9	127738317	127778710	-	SH2D3C	SH2 domain containing 3C [Source:HGNC Symbol%3BAcc:HGNC:16884]	GO:0007254:JNK cascade;GO:0033138:positive regulation of peptidyl-serine phosphorylation;GO:0007264:small GTPase mediated signal transduction;	GO:0030424:axon;GO:0005737:cytoplasm;GO:0032587:ruffle membrane;	GO:0005085:guanyl-nucleotide exchange factor activity;GO:0001784:phosphotyrosine binding;	-	-
ENSG00000229955	541	19	1.98	13	1.39	14	1.8	1	0.15	4	0.51	1	0.16	7.5284	-2.46975	-	0.773756	-3.1919	0.00141342	0.00595706	Down	22	38387918	38388857	-	-	novel transcript%2C sense intronic to CSNK1E	-	-	-	-	-
ENSG00000128510	3958	301	4.3	293	4.27	285	5.02	28	0.57	59	1.02	28	0.6	145.305	-2.46499	CPA4	0.183194	-13.4556	2.85e-41	2.47e-39	Down	7	130293134	130324180	+	CPA4	carboxypeptidase A4 [Source:HGNC Symbol%3BAcc:HGNC:15740]	GO:0016573:histone acetylation;GO:0006508:proteolysis;	GO:0005615:extracellular space;	GO:0004181:metallocarboxypeptidase activity;GO:0008270:zinc ion binding;	K08637	-
ENSG00000271833	628	16	1.44	9	0.83	13	1.44	3	0.39	1	0.11	1	0.14	6.32822	-2.43991	-	0.848179	-2.87665	0.00401926	0.0149263	Down	9	127366770	127367397	+	-	novel transcript	-	-	-	-	-
ENSG00000185860	5861	100	0.96	93	0.92	84	1	17	0.24	16	0.19	4	0.06	45.7923	-2.42722	CCDC190	0.31434	-7.72162	1.15e-14	2.23e-13	Down	1	162824458	162868761	-	CCDC190	coiled-coil domain containing 190 [Source:HGNC Symbol%3BAcc:HGNC:28736]	-	-	-	-	-
ENSG00000182175	13230	11	0.05	21	0.09	13	0.07	1	0.01	2	0.01	3	0.02	7.49117	-2.42121	RGMA	0.777472	-3.11421	0.00184435	0.00752459	Down	15	93035271	93089211	-	RGMA	repulsive guidance molecule BMP co-receptor a [Source:HGNC Symbol%3BAcc:HGNC:30308]	GO:0030509:BMP signaling pathway;GO:0048681:negative regulation of axon regeneration;GO:0048671:negative regulation of collateral sprouting;GO:1900121:negative regulation of receptor binding;GO:0001843:neural tube closure;GO:0031175:neuron projection development;GO:0043547:positive regulation of GTPase activity;GO:0051044:positive regulation of membrane protein ectodomain proteolysis;GO:0010976:p…	GO:0031225:anchored component of membrane;GO:0009986:cell surface;GO:0005783:endoplasmic reticulum;GO:0043005:neuron projection;GO:0005886:plasma membrane;GO:0005737:cytoplasm;GO:0005634:nucleus;GO:0005844:polysome;	GO:0015026:coreceptor activity;GO:1990459:transferrin receptor binding;GO:0003682:chromatin binding;GO:0003677:DNA binding;GO:0008289:lipid binding;GO:0003730:mRNA 3'-UTR binding;GO:0003729:mRNA binding;GO:0003676:nucleic acid binding;GO:0043021:ribonucleoprotein complex binding;GO:0045182:translation regulator activity;	K06847	;ko04350 TGF-beta signaling pathway;
ENSG00000233521	1315	14	0.6	16	0.7	21	1.11	2	0.12	4	0.21	1	0.06	8.60771	-2.41727	LINC01638	0.724059	-3.33849	0.000842335	0.00373386	Down	22	27221349	27225134	-	LINC01638	long intergenic non-protein coding RNA 1638 [Source:HGNC Symbol%3BAcc:HGNC:52425]	-	-	-	-	-
ENSG00000132530	6615	1536	13.12	1476	12.87	1107	11.66	168	2.06	211	2.19	171	2.2	678.87	-2.41517	XAF1	0.0857926	-28.1513	2.31e-174	2.88e-171	Down	17	6755447	6775647	+	XAF1	XIAP associated factor 1 [Source:HGNC Symbol%3BAcc:HGNC:30932]	GO:0006915:apoptotic process;GO:0035456:response to interferon-beta;	GO:0005829:cytosol;GO:0005739:mitochondrion;GO:0005654:nucleoplasm;	GO:0008270:zinc ion binding;	K11447	;ko05202 Transcriptional misregulation in cancer;
ENSG00000179772	1302	15	0.65	12	0.53	17	0.91	2	0.12	3	0.16	1	0.07	7.38695	-2.41484	FOXS1	0.775486	-3.11397	0.00184586	0.00752938	Down	20	31844303	31845604	-	FOXS1	forkhead box S1 [Source:HGNC Symbol%3BAcc:HGNC:3735]	GO:0009653:anatomical structure morphogenesis;GO:0001568:blood vessel development;GO:0030154:cell differentiation;GO:0043433:negative regulation of sequence-specific DNA binding transcription factor activity;GO:0045892:negative regulation of transcription, DNA-templated;GO:0050885:neuromuscular process controlling balance;GO:0040018:positive regulation of multicellular organism growth;GO:0006357:…	GO:0000785:chromatin;GO:0005634:nucleus;	GO:0003677:DNA binding;GO:0003700:sequence-specific DNA binding transcription factor activity;GO:0000981:sequence-specific DNA binding RNA polymerase II transcription factor activity;GO:0001227:RNA polymerase II transcription regulatory region sequence-specific DNA binding transcription factor activity involved in negative regulation of transcription;GO:0000978:RNA polymerase II core promoter pro…	K09412	-
ENSG00000165685	3492	23	0.37	16	0.26	14	0.28	2	0.05	1	0.02	4	0.1	8.75993	-2.41197	TMEM52B	0.712912	-3.38327	0.000716291	0.00323195	Down	12	10170542	10191804	+	TMEM52B	transmembrane protein 52B [Source:HGNC Symbol%3BAcc:HGNC:26438]	-	GO:0070062:extracellular exosome;GO:0016021:integral component of membrane;	-	K17985	;ko04137 Mitophagy - animal;ko04140 Autophagy - animal;ko05010 Alzheimer disease;ko05014 Amyotrophic lateral sclerosis;ko05016 Huntington disease;ko05017 Spinocerebellar ataxia;ko05022 Pathways of neurodegeneration - multiple diseases;
ENSG00000132274	12556	1311	5.9	1106	5.08	844	4.68	135	0.87	187	1.02	118	0.8	536.284	-2.40296	TRIM22	0.147657	-16.274	1.51e-59	2.57e-57	Down	11	5689610	5737089	+	TRIM22	tripartite motif containing 22 [Source:HGNC Symbol%3BAcc:HGNC:16379]	GO:0051607:defense response to virus;GO:0006955:immune response;GO:0045087:innate immune response;GO:0010508:positive regulation of autophagy;GO:0051091:positive regulation of sequence-specific DNA binding transcription factor activity;GO:0043123:positive regulation of I-kappaB kinase/NF-kappaB signaling;GO:0051092:positive regulation of NF-kappaB transcription factor activity;GO:0000209:protein …	GO:0015030:Cajal body;GO:0005737:cytoplasm;GO:0005829:cytosol;GO:0005794:Golgi apparatus;GO:0016604:nuclear body;GO:0016607:nuclear speck;GO:0005654:nucleoplasm;GO:0005634:nucleus;GO:0016021:integral component of membrane;GO:0005886:plasma membrane;	GO:0042802:identical protein binding;GO:0042803:protein homodimerization activity;GO:0019901:protein kinase binding;GO:0030674:protein binding, bridging;GO:0003713:transcription coactivator activity;GO:0003714:transcription corepressor activity;GO:0061630:ubiquitin protein ligase activity;GO:0008270:zinc ion binding;GO:0004930:G-protein coupled receptor activity;GO:0004984:olfactory receptor acti…	K11999;K04257	-;ko04740 Olfactory transduction;
ENSG00000241439	262	14	3.02	4	0.88	11	2.93	2	0.62	2	0.52	0	0	4.84153	-2.3962	-	0.989509	-2.4216	0.0154522	0.0470038	Down	3	125958556	125958817	+	-	pseudogene similar to part of fibrosin-like 1 (FBRSL1)	-	-	GO:0003723:RNA binding;	-	-
ENSG00000078401	2035	616	17.1	564	15.99	571	19.55	83	3.31	67	2.26	88	3.68	292.97	-2.39371	EDN1	0.132418	-18.077	4.84e-73	1.22e-70	Down	6	12290361	12297194	+	EDN1	endothelin 1 [Source:HGNC Symbol%3BAcc:HGNC:3176]	GO:0007193:adenylate cyclase-inhibiting G-protein coupled receptor signaling pathway;GO:0014824:artery smooth muscle contraction;GO:0007589:body fluid secretion;GO:0001569:patterning of blood vessels;	GO:0045178:basal part of cell;GO:0005737:cytoplasm;GO:0005576:extracellular region;GO:0005615:extracellular space;	GO:0005125:cytokine activity;GO:0031707:endothelin A receptor binding;GO:0031708:endothelin B receptor binding;GO:0005179:hormone activity;	K16366	;ko04024 cAMP signaling pathway;ko04066 HIF-1 signaling pathway;ko04080 Neuroactive ligand-receptor interaction;ko04270 Vascular smooth muscle contraction;ko04668 TNF signaling pathway;ko04916 Melanogenesis;ko04924 Renin secretion;ko04926 Relaxin signaling pathway;ko04933 AGE-RAGE signaling pathway in diabetic complications;ko05200 Pathways in cancer;ko05410 Hypertrophic cardiomyopathy;ko05418 Fl…
ENSG00000287251	2322	11	0.27	7	0.17	11	0.33	0	0	2	0.06	2	0.07	4.87875	-2.39105	-	0.963982	-2.48039	0.0131238	0.041022	Down	11	134945118	134980574	-	-	novel transcript	-	-	-	-	-
ENSG00000141485	8824	52	0.33	43	0.28	30	0.24	6	0.06	6	0.05	5	0.05	20.5516	-2.38104	SLC13A5	0.457839	-5.2006	1.99e-07	1.75e-06	Down	17	6684719	6713377	-	SLC13A5	solute carrier family 13 member 5 [Source:HGNC Symbol%3BAcc:HGNC:23089]	GO:0015742:alpha-ketoglutarate transport;GO:0098656:anion transmembrane transport;GO:0071285:cellular response to lithium ion;GO:0015746:citrate transport;GO:0015741:fumarate transport;GO:0015729:oxaloacetate transport;GO:0015744:succinate transport;	GO:0005829:cytosol;GO:0016021:integral component of membrane;GO:0005654:nucleoplasm;GO:0005886:plasma membrane;	GO:0015137:citrate transmembrane transporter activity;GO:0005343:organic acid:sodium symporter activity;GO:0017153:sodium:dicarboxylate symporter activity;GO:0015141:succinate transmembrane transporter activity;	K14445;K12581	-;ko03018 RNA degradation;
ENSG00000079101	3846	13	0.19	14	0.21	16	0.29	0	0	3	0.05	3	0.07	7.25889	-2.3762	CLUL1	0.783631	-3.0323	0.002427	0.00959978	Down	18	596988	650334	+	CLUL1	clusterin like 1 [Source:HGNC Symbol%3BAcc:HGNC:2096]	-	GO:0005615:extracellular space;GO:0005634:nucleus;	GO:0051787:misfolded protein binding;	K02159	;ko01521 EGFR tyrosine kinase inhibitor resistance;ko01522 Endocrine resistance;ko01524 Platinum drug resistance;ko04071 Sphingolipid signaling pathway;ko04115 p53 signaling pathway;ko04141 Protein processing in endoplasmic reticulum;ko04210 Apoptosis;ko04211 Longevity regulating pathway;ko04215 Apoptosis - multiple species;ko04217 Necroptosis;ko04722 Neurotrophin signaling pathway;ko04932 Non-al…
ENSG00000150782	2605	30	0.65	26	0.58	44	1.18	6	0.19	3	0.08	5	0.16	17.1545	-2.37093	IL18	0.522842	-4.5347	5.77e-06	4.01e-05	Down	11	112143253	112164096	-	IL18	interleukin 18 [Source:HGNC Symbol%3BAcc:HGNC:5986]	GO:0032148:activation of protein kinase B activity;GO:0001525:angiogenesis;GO:0008283:cell proliferation;GO:0007267:cell-cell signaling;GO:0071407:cellular response to organic cyclic compound;GO:0042632:cholesterol homeostasis;GO:0006954:inflammatory response;GO:0035655:interleukin-18-mediated signaling pathway;GO:0031663:lipopolysaccharide-mediated signaling pathway;GO:0000165:MAPK cascade;GO:00…	GO:0005829:cytosol;GO:0005576:extracellular region;GO:0005615:extracellular space;	GO:0005125:cytokine activity;GO:0045515:interleukin-18 receptor binding;	K05482	;ko04060 Cytokine-cytokine receptor interaction;ko04061 Viral protein interaction with cytokine and cytokine receptor;ko04621 NOD-like receptor signaling pathway;ko04623 Cytosolic DNA-sensing pathway;ko05130 Pathogenic Escherichia coli infection;ko05131 Shigellosis;ko05132 Salmonella infection;ko05134 Legionellosis;ko05135 Yersinia infection;ko05143 African trypanosomiasis;ko05144 Malaria;ko05152…
ENSG00000196684	3398	12	0.2	7	0.12	10	0.21	2	0.05	0	0	2	0.05	4.90338	-2.35677	HSH2D	0.95987	-2.4553	0.0140767	0.0435037	Down	19	16134028	16158575	+	HSH2D	hematopoietic SH2 domain containing [Source:HGNC Symbol%3BAcc:HGNC:24920]	GO:0007165:signal transduction;	GO:0005737:cytoplasm;GO:0005634:nucleus;	-	K02159;K17985	;ko01521 EGFR tyrosine kinase inhibitor resistance;ko01522 Endocrine resistance;ko01524 Platinum drug resistance;ko04071 Sphingolipid signaling pathway;ko04115 p53 signaling pathway;ko04141 Protein processing in endoplasmic reticulum;ko04210 Apoptosis;ko04211 Longevity regulating pathway;ko04215 Apoptosis - multiple species;ko04217 Necroptosis;ko04722 Neurotrophin signaling pathway;ko04932 Non-al…
ENSG00000236892	1344	8	0.34	14	0.6	13	0.67	2	0.12	2	0.1	1	0.06	5.94461	-2.34484	-	0.861021	-2.72333	0.00646276	0.0224911	Down	10	3532094	3556314	-	-	novel transcript	-	-	-	-	-
ENSG00000173391	3057	280	5.17	216	4.08	234	5.33	33	0.87	35	0.79	35	0.98	122.454	-2.34177	OLR1	0.191991	-12.1973	3.21e-34	2.11e-32	Down	12	10158301	10172138	-	OLR1	oxidized low density lipoprotein receptor 1 [Source:HGNC Symbol%3BAcc:HGNC:8133]	GO:0008015:blood circulation;GO:0008219:cell death;GO:0002376:immune system process;GO:0006954:inflammatory response;GO:0007159:leukocyte cell-cell adhesion;GO:0042157:lipoprotein metabolic process;GO:0006508:proteolysis;GO:0007155:cell adhesion;	GO:0005576:extracellular region;GO:0005887:integral component of plasma membrane;GO:0043231:intracellular membrane-bounded organelle;GO:0016020:membrane;GO:0045121:membrane raft;GO:0005654:nucleoplasm;GO:0005886:plasma membrane;GO:0043235:receptor complex;GO:0035579:specific granule membrane;GO:0070821:tertiary granule membrane;GO:0016021:integral component of membrane;	GO:0030246:carbohydrate binding;GO:0042802:identical protein binding;GO:0005041:low-density lipoprotein receptor activity;	K08763	;ko03320 PPAR signaling pathway;ko04145 Phagosome;
ENSG00000168497	3054	134	2.48	129	2.44	99	2.26	17	0.45	19	0.43	15	0.42	60.2381	-2.33887	CAVIN2	0.263548	-8.87455	7.02e-19	1.85e-17	Down	2	191834310	191847088	-	CAVIN2	caveolae associated protein 2 [Source:HGNC Symbol%3BAcc:HGNC:10690]	GO:0097320:membrane tubulation;	GO:0005901:caveola;GO:0005737:cytoplasm;GO:0005829:cytosol;GO:0045121:membrane raft;GO:0005654:nucleoplasm;GO:0005886:plasma membrane;	GO:0001786:phosphatidylserine binding;GO:0005543:phospholipid binding;GO:0005080:protein kinase C binding;	K19387	-
ENSG00000115461	6466	97	0.85	84	0.75	100	1.08	18	0.23	13	0.14	9	0.12	47.4905	-2.33809	IGFBP5	0.307426	-7.60538	2.84e-14	5.28e-13	Down	2	216672105	216695549	-	IGFBP5	insulin like growth factor binding protein 5 [Source:HGNC Symbol%3BAcc:HGNC:5474]	GO:0007568:aging;GO:0071320:cellular response to cAMP;GO:0071407:cellular response to organic cyclic compound;GO:0007565:female pregnancy;GO:0042593:glucose homeostasis;GO:0031069:hair follicle morphogenesis;GO:0035556:intracellular signal transduction;GO:0048286:lung alveolus development;GO:0060056:mammary gland involution;GO:0030336:negative regulation of cell migration;GO:0045926:negative regu…	GO:0005788:endoplasmic reticulum lumen;GO:0005576:extracellular region;GO:0005615:extracellular space;GO:0016942:insulin-like growth factor binding protein complex;GO:0042567:insulin-like growth factor ternary complex;	GO:0001968:fibronectin binding;GO:0031994:insulin-like growth factor I binding;GO:0031995:insulin-like growth factor II binding;	K10138	;ko04115 p53 signaling pathway;ko04218 Cellular senescence;ko04935 Growth hormone synthesis, secretion and action;ko05202 Transcriptional misregulation in cancer;
ENSG00000249035	3087	12	0.22	16	0.3	14	0.32	3	0.08	2	0.04	1	0.03	7.08831	-2.33261	CLMAT3	0.779413	-2.99279	0.00276444	0.010767	Down	5	151676945	151725473	+	CLMAT3	colorectal liver metastasis associated transcript 3 [Source:HGNC Symbol%3BAcc:HGNC:52287]	-	-	-	-	-
ENSG00000226985	7034	20	0.16	17	0.14	25	0.25	2	0.02	5	0.05	2	0.02	10.5367	-2.33104	LINC01203	0.644072	-3.61922	0.000295496	0.00145947	Down	X	13333952	13403035	+	LINC01203	long intergenic non-protein coding RNA 1203 [Source:HGNC Symbol%3BAcc:HGNC:49634]	-	-	-	-	-
ENSG00000080166	7540	17	0.13	31	0.24	21	0.19	1	0.01	7	0.06	2	0.02	11.5395	-2.32938	DCT	0.62577	-3.72242	0.000197322	0.00101618	Down	13	94436811	94479682	-	DCT	dopachrome tautomerase [Source:HGNC Symbol%3BAcc:HGNC:2709]	GO:0048468:cell development;GO:0048066:developmental pigmentation;GO:0008544:epidermis development;GO:0006583:melanin biosynthetic process from tyrosine;GO:0002052:positive regulation of neuroblast proliferation;GO:0009637:response to blue light;GO:0021847:ventricular zone neuroblast division;	GO:0005829:cytosol;GO:0016021:integral component of membrane;GO:0043231:intracellular membrane-bounded organelle;GO:0042470:melanosome;GO:0033162:melanosome membrane;GO:0005886:plasma membrane;	GO:0005507:copper ion binding;GO:0004167:dopachrome isomerase activity;GO:0016491:oxidoreductase activity;	K01827	;ko00350 Tyrosine metabolism;ko01100 Metabolic pathways;ko04916 Melanogenesis;
ENSG00000229558	2234	12	0.3	23	0.59	7	0.22	1	0.04	4	0.12	1	0.04	6.85605	-2.32239	SACS-AS1	0.815354	-2.84833	0.00439496	0.0160802	Down	13	23418971	23428869	+	SACS-AS1	SACS antisense RNA 1 [Source:HGNC Symbol%3BAcc:HGNC:39835]	-	-	-	-	-
ENSG00000112164	6682	11	0.09	10	0.09	7	0.07	1	0.01	2	0.02	1	0.01	4.63384	-2.32095	GLP1R	0.962108	-2.41236	0.0158498	0.0479662	Down	6	39048781	39091303	+	GLP1R	glucagon like peptide 1 receptor [Source:HGNC Symbol%3BAcc:HGNC:4324]	GO:0007190:activation of adenylate cyclase activity;GO:0007189:adenylate cyclase-activating G-protein coupled receptor signaling pathway;GO:0007188:adenylate cyclase-modulating G-protein coupled receptor signaling pathway;GO:0019933:cAMP-mediated signaling;GO:0007166:cell surface receptor signaling pathway;GO:0045777:positive regulation of blood pressure;GO:0007204:positive regulation of cytosoli…	GO:0016021:integral component of membrane;GO:0005887:integral component of plasma membrane;GO:0005886:plasma membrane;	GO:0008528:G-protein coupled peptide receptor activity;GO:0004967:glucagon receptor activity;GO:0044508:glucagon-like peptide 1 receptor activity;GO:0017046:peptide hormone binding;GO:0004888:transmembrane signaling receptor activity;	K04581	;ko04024 cAMP signaling pathway;ko04080 Neuroactive ligand-receptor interaction;ko04911 Insulin secretion;
ENSG00000224020	1056	64	3.42	70	3.82	60	3.96	13	1	12	0.78	3	0.24	32.5384	-2.31791	MIR181A2HG	0.36553	-6.34123	2.28e-10	2.87e-09	Down	9	124658412	124698635	+	MIR181A2HG	MIR181A2 host gene [Source:HGNC Symbol%3BAcc:HGNC:37188]	-	-	-	-	-
ENSG00000276850	2498	26	0.59	34	0.79	17	0.47	7	0.23	4	0.11	0	0	12.7259	-2.3151	-	0.596246	-3.88279	0.000103266	0.000567623	Down	10	47908064	47991877	-	-	novel transcript	-	-	-	-	-
ENSG00000106484	4767	825	9.78	691	8.36	598	8.74	110	1.87	103	1.48	90	1.61	353.322	-2.3126	MEST	0.114101	-20.268	2.46e-91	9.21e-89	Down	7	130486171	130506465	+	MEST	mesoderm specific transcript [Source:HGNC Symbol%3BAcc:HGNC:7028]	GO:0007498:mesoderm development;GO:0010883:regulation of lipid storage;GO:0032526:response to retinoic acid;	GO:0005783:endoplasmic reticulum;GO:0005789:endoplasmic reticulum membrane;GO:0070062:extracellular exosome;GO:0016021:integral component of membrane;	GO:0016787:hydrolase activity;	-	-
ENSG00000174059	9219	78	0.48	68	0.43	68	0.51	7	0.06	13	0.1	11	0.1	36.0005	-2.30785	CD34	0.341518	-6.75762	1.4e-11	2.03e-10	Down	1	207880972	207911402	-	CD34	CD34 molecule [Source:HGNC Symbol%3BAcc:HGNC:1662]	GO:0048870:cell motility;GO:0098609:cell-cell adhesion;GO:0007160:cell-matrix adhesion;GO:0001935:endothelial cell proliferation;GO:0003158:endothelium development;GO:0071971:extracellular exosome assembly;GO:0072011:glomerular endothelium development;GO:0003094:glomerular filtration;GO:0071425:hematopoietic stem cell proliferation;GO:0030097:hemopoiesis;GO:0050900:leukocyte migration;GO:0035759:…	GO:0016324:apical plasma membrane;GO:0009925:basal plasma membrane;GO:0005737:cytoplasm;GO:0009897:external side of plasma membrane;GO:0036053:glomerular endothelium fenestra;GO:0005887:integral component of plasma membrane;GO:0045171:intercellular bridge;GO:0005764:lysosome;GO:0048471:perinuclear region of cytoplasm;GO:0005886:plasma membrane;	GO:0030246:carbohydrate binding;GO:0043199:sulfate binding;GO:0008134:transcription factor binding;	K06474	;ko04514 Cell adhesion molecules;ko04640 Hematopoietic cell lineage;
ENSG00000115155	8025	39	0.27	23	0.17	21	0.18	3	0.03	4	0.03	5	0.05	13.8076	-2.28945	OTOF	0.55683	-4.11158	3.93e-05	0.000235433	Down	2	26457203	26558756	-	OTOF	otoferlin [Source:HGNC Symbol%3BAcc:HGNC:8515]	GO:0061025:membrane fusion;GO:0007009:plasma membrane organization;GO:0007605:sensory perception of sound;GO:0016079:synaptic vesicle exocytosis;GO:0016082:synaptic vesicle priming;GO:0090102:cochlea development;	GO:0016323:basolateral plasma membrane;GO:0042995:cell projection;GO:0005829:cytosol;GO:0005789:endoplasmic reticulum membrane;GO:0000139:Golgi membrane;GO:0016021:integral component of membrane;GO:0048787:presynaptic active zone membrane;GO:0030672:synaptic vesicle membrane;GO:0045177:apical part of cell;GO:0045178:basal part of cell;GO:0005737:cytoplasm;GO:0005783:endoplasmic reticulum;GO:00058…	GO:0035612:AP-2 adaptor complex binding;GO:0005509:calcium ion binding;GO:0044877:macromolecular complex binding;	-	-
ENSG00000130303	1101	1107	56.81	953	49.93	788	49.87	131	9.64	166	10.34	119	9.2	476.378	-2.28798	BST2	0.0987343	-23.1731	8.5e-119	5.45e-116	Down	19	17402939	17405630	-	BST2	bone marrow stromal cell antigen 2 [Source:HGNC Symbol%3BAcc:HGNC:1119]	GO:0042113:B cell activation;GO:0051607:defense response to virus;GO:0045087:innate immune response;GO:0030308:negative regulation of cell growth;GO:0030336:negative regulation of cell migration;GO:1901253:negative regulation of intracellular transport of viral material;GO:0002737:negative regulation of plasmacytoid dendritic cell cytokine production;GO:0045071:negative regulation of viral genome…	GO:0031225:anchored component of membrane;GO:0016324:apical plasma membrane;GO:0035577:azurophil granule membrane;GO:0009986:cell surface;GO:0005829:cytosol;GO:0070062:extracellular exosome;GO:0005794:Golgi apparatus;GO:0016021:integral component of membrane;GO:0016020:membrane;GO:0045121:membrane raft;GO:0005771:multivesicular body;GO:0005886:plasma membrane;	GO:0042802:identical protein binding;GO:0008191:metalloendopeptidase inhibitor activity;GO:0042803:protein homodimerization activity;GO:0003723:RNA binding;	K06731	;ko05168 Herpes simplex virus 1 infection;ko05170 Human immunodeficiency virus 1 infection;
ENSG00000155792	2627	147	3.16	144	3.16	139	3.69	23	0.71	14	0.37	26	0.84	72.9738	-2.28192	DEPTOR	0.24567	-9.28855	1.56e-20	4.62e-19	Down	8	119873717	120050918	+	DEPTOR	DEP domain containing MTOR interacting protein [Source:HGNC Symbol%3BAcc:HGNC:22953]	GO:0035556:intracellular signal transduction;GO:0045792:negative regulation of cell size;GO:0006469:negative regulation of protein kinase activity;GO:0032007:negative regulation of TOR signaling;GO:1904262:negative regulation of TORC1 signaling;GO:1903940:negative regulation of TORC2 signaling;GO:2001236:regulation of extrinsic apoptotic signaling pathway;	-	-	-	-
ENSG00000159650	3444	8	0.13	17	0.28	9	0.18	1	0.02	2	0.04	2	0.05	5.71937	-2.28094	UROC1	0.871734	-2.61655	0.00888229	0.0294323	Down	3	126481166	126517773	-	UROC1	urocanate hydratase 1 [Source:HGNC Symbol%3BAcc:HGNC:26444]	GO:0006548:histidine catabolic process;GO:0019556:histidine catabolic process to glutamate and formamide;GO:0019557:histidine catabolic process to glutamate and formate;	GO:0005829:cytosol;	GO:0016153:urocanate hydratase activity;	K01712	;ko00340 Histidine metabolism;ko01100 Metabolic pathways;
ENSG00000157601	17984	9656	30.34	9285	29.78	7202	27.91	1143	5.15	1522	5.8	1185	5.61	4382.36	-2.27684	MX1	0.0483306	-47.1096	0	0	Down	21	41420020	41470071	+	MX1	MX dynamin like GTPase 1 [Source:HGNC Symbol%3BAcc:HGNC:7532]	GO:0051607:defense response to virus;GO:0045087:innate immune response;GO:0006915:apoptotic process;GO:0006952:defense response;GO:0003374:dynamin polymerization involved in mitochondrial fission;GO:0070106:interleukin-27-mediated signaling pathway;GO:0061025:membrane fusion;GO:0000266:mitochondrial fission;GO:0045071:negative regulation of viral genome replication;GO:0031623:receptor internaliza…	GO:0005737:cytoplasm;GO:0005789:endoplasmic reticulum membrane;GO:0048471:perinuclear region of cytoplasm;GO:0030424:axon;GO:0031410:cytoplasmic vesicle;GO:0005829:cytosol;GO:0044327:dendritic spine head;GO:0016020:membrane;GO:0015630:microtubule cytoskeleton;GO:0031966:mitochondrial membrane;GO:0031965:nuclear membrane;GO:0005634:nucleus;GO:0005886:plasma membrane;GO:0014069:postsynaptic density…	GO:0005525:GTP binding;GO:0003924:GTPase activity;GO:0042802:identical protein binding;GO:0008017:microtubule binding;GO:0003677:DNA binding;GO:0046872:metal ion binding;	K14754;K16467	-
ENSG00000176046	5508	116	1.19	123	1.29	102	1.29	14	0.21	25	0.31	12	0.19	57.4045	-2.2653	NUPR1	0.269732	-8.39834	4.53e-17	1.06e-15	Down	16	28532708	28539008	-	NUPR1	nuclear protein 1%2C transcriptional regulator [Source:HGNC Symbol%3BAcc:HGNC:29990]	-	-	-	K15626	;ko05202 Transcriptional misregulation in cancer;
ENSG00000171435	18301	27	0.08	22	0.07	13	0.05	4	0.02	1	0	4	0.02	10.3241	-2.26482	KSR2	0.644974	-3.51149	0.000445609	0.0021121	Down	12	117453012	117968990	-	KSR2	kinase suppressor of ras 2 [Source:HGNC Symbol%3BAcc:HGNC:18610]	GO:0019722:calcium-mediated signaling;GO:0007265:Ras protein signal transduction;GO:0007165:signal transduction;	GO:0005737:cytoplasm;GO:0005829:cytosol;GO:0005886:plasma membrane;	GO:0005524:ATP binding;GO:0046872:metal ion binding;GO:0004672:protein kinase activity;	K18529	;ko04013 MAPK signaling pathway - fly;ko04014 Ras signaling pathway;
ENSG00000064205	4981	14	0.16	28	0.32	12	0.17	2	0.03	3	0.04	3	0.05	9.03336	-2.26068	CCN5	0.693611	-3.2593	0.00111688	0.00481672	Down	20	44714844	44728509	+	CCN5	cellular communication network factor 5 [Source:HGNC Symbol%3BAcc:HGNC:12770]	GO:0007155:cell adhesion;GO:0007267:cell-cell signaling;GO:0060548:negative regulation of cell death;GO:0007165:signal transduction;	GO:0031012:extracellular matrix;GO:0005615:extracellular space;GO:0005634:nucleus;	GO:0008201:heparin binding;GO:0005520:insulin-like growth factor binding;GO:0005178:integrin binding;	K06827;K12581	;ko04371 Apelin signaling pathway;ko04390 Hippo signaling pathway;;ko03018 RNA degradation;
ENSG00000174844	13275	74	0.31	66	0.29	55	0.29	13	0.08	9	0.05	7	0.04	32.8134	-2.25951	DNAH12	0.354666	-6.37081	1.88e-10	2.39e-09	Down	3	57293699	57544344	-	DNAH12	dynein axonemal heavy chain 12 [Source:HGNC Symbol%3BAcc:HGNC:2943]	GO:0007018:microtubule-based movement;	GO:0005929:cilium;GO:0005737:cytoplasm;GO:0030286:dynein complex;GO:0005874:microtubule;	GO:0005524:ATP binding;GO:0008569:ATP-dependent microtubule motor activity, minus-end-directed;	K10408	;ko05014 Amyotrophic lateral sclerosis;ko05016 Huntington disease;ko05022 Pathways of neurodegeneration - multiple diseases;
ENSG00000137745	2832	190	3.79	97	1.98	97	2.39	24	0.69	19	0.46	14	0.42	64.0176	-2.2509	MMP13	0.284913	-7.9003	2.78e-15	5.66e-14	Down	11	102942995	102955732	-	MMP13	matrix metallopeptidase 13 [Source:HGNC Symbol%3BAcc:HGNC:7159]	GO:0030282:bone mineralization;GO:0060349:bone morphogenesis;GO:0044267:cellular protein metabolic process;GO:0030574:collagen catabolic process;GO:0001958:endochondral ossification;GO:0022617:extracellular matrix disassembly;GO:0030198:extracellular matrix organization;GO:0003417:growth plate cartilage development;GO:0006508:proteolysis;	GO:0031012:extracellular matrix;GO:0005576:extracellular region;GO:0005615:extracellular space;	GO:0005509:calcium ion binding;GO:0005518:collagen binding;GO:0004175:endopeptidase activity;GO:0004222:metalloendopeptidase activity;GO:0004252:serine-type endopeptidase activity;GO:0008270:zinc ion binding;	K07994	;ko04657 IL-17 signaling pathway;ko04926 Relaxin signaling pathway;ko04928 Parathyroid hormone synthesis, secretion and action;
ENSG00000250961	2287	15	0.37	13	0.33	23	0.7	1	0.04	6	0.18	1	0.04	8.79914	-2.24539	RMEL3	0.714547	-3.1424	0.00167569	0.0069195	Down	5	57395060	57534504	+	RMEL3	enriched in melanoma 3 [Source:HGNC Symbol%3BAcc:HGNC:53975]	-	-	-	-	-
ENSG00000139174	8223	90	0.62	74	0.52	67	0.57	8	0.08	17	0.14	10	0.1	38.8752	-2.24188	PRICKLE1	0.325738	-6.88248	5.88e-12	8.79e-11	Down	12	42456757	42590355	-	PRICKLE1	prickle planar cell polarity protein 1 [Source:HGNC Symbol%3BAcc:HGNC:17019]	GO:0035904:aorta development;GO:0060976:coronary vasculature development;GO:0090090:negative regulation of canonical Wnt signaling pathway;GO:2000691:negative regulation of cardiac muscle cell myoblast differentiation;GO:0045892:negative regulation of transcription, DNA-templated;GO:0001843:neural tube closure;GO:0032436:positive regulation of proteasomal ubiquitin-dependent protein catabolic pro…	GO:0005829:cytosol;GO:0031965:nuclear membrane;GO:0005634:nucleus;	GO:0008270:zinc ion binding;	K04511	;ko04310 Wnt signaling pathway;
ENSG00000149201	4544	109	1.36	87	1.1	76	1.17	20	0.36	12	0.18	9	0.17	45.8376	-2.23783	CCDC81	0.304451	-7.35036	1.98e-13	3.44e-12	Down	11	86374736	86423109	+	CCDC81	coiled-coil domain containing 81 [Source:HGNC Symbol%3BAcc:HGNC:26281]	-	GO:0005813:centrosome;GO:0005737:cytoplasm;	-	K08857	-
ENSG00000243137	6274	19	0.17	13	0.12	26	0.29	3	0.04	4	0.04	2	0.03	10.0588	-2.23744	PSG4	0.658736	-3.39657	0.000682359	0.00309502	Down	19	43192702	43207299	-	PSG4	pregnancy specific beta-1-glycoprotein 4 [Source:HGNC Symbol%3BAcc:HGNC:9521]	GO:0016477:cell migration;GO:0007565:female pregnancy;	GO:0005576:extracellular region;	-	K06500	-
ENSG00000249359	6000	18	0.17	15	0.14	13	0.15	0	0	4	0.05	3	0.04	7.73124	-2.23685	-	0.737998	-3.03097	0.00243768	0.00963524	Down	5	21323873	21341375	-	-	novel transcript	-	-	-	-	-
ENSG00000261575	938	30	1.81	18	1.11	18	1.34	5	0.43	4	0.29	1	0.09	11.0589	-2.23476	-	0.617758	-3.61754	0.000297419	0.00146832	Down	17	46267030	46268694	+	-	C17orf58 pseudogene	-	-	-	-	-
ENSG00000212724	875	98	6.33	91	6	93	7.41	14	1.3	15	1.18	14	1.36	48.0433	-2.23349	KRTAP2-3	0.292271	-7.64183	2.14e-14	4.04e-13	Down	17	41059240	41060114	-	KRTAP2-3	keratin associated protein 2-3 [Source:HGNC Symbol%3BAcc:HGNC:18906]	-	GO:0005829:cytosol;GO:0045095:keratin filament;	-	-	-
ENSG00000039068	6076	48	0.45	58	0.55	44	0.5	6	0.08	12	0.14	5	0.07	25.331	-2.23132	CDH1	0.404092	-5.52181	3.36e-08	3.3e-07	Down	16	68737292	68835537	+	CDH1	cadherin 1 [Source:HGNC Symbol%3BAcc:HGNC:1748]	GO:0034332:adherens junction organization;GO:0098609:cell-cell adhesion;GO:0098742:cell-cell adhesion via plasma-membrane adhesion molecules;GO:0071681:cellular response to indole-3-methanol;GO:0071285:cellular response to lithium ion;GO:0007156:homophilic cell adhesion via plasma membrane adhesion molecules;GO:0030336:negative regulation of cell migration;GO:0022408:negative regulation of cell-c…	GO:0015629:actin cytoskeleton;GO:0005912:adherens junction;GO:0043296:apical junction complex;GO:0016342:catenin complex;GO:0030054:cell junction;GO:0005737:cytoplasm;GO:0009898:cytoplasmic side of plasma membrane;GO:0005768:endosome;GO:0070062:extracellular exosome;GO:0005576:extracellular region;GO:0016600:flotillin complex;GO:0016021:integral component of membrane;GO:0030027:lamellipodium;GO:0…	GO:0030506:ankyrin binding;GO:0008013:beta-catenin binding;GO:0045296:cadherin binding;GO:0005509:calcium ion binding;GO:0050839:cell adhesion molecule binding;GO:0045295:gamma-catenin binding;GO:0032794:GTPase activating protein binding;GO:0042802:identical protein binding;	K05689	;ko04015 Rap1 signaling pathway;ko04371 Apelin signaling pathway;ko04390 Hippo signaling pathway;ko04514 Cell adhesion molecules;ko04520 Adherens junction;ko05100 Bacterial invasion of epithelial cells;ko05200 Pathways in cancer;ko05213 Endometrial cancer;ko05216 Thyroid cancer;ko05218 Melanoma;ko05219 Bladder cancer;ko05226 Gastric cancer;
ENSG00000225676	2210	13	0.33	9	0.23	11	0.35	1	0.04	1	0.03	3	0.12	5.64404	-2.22879	-	0.866775	-2.57135	0.0101302	0.0329926	Down	22	30182818	30207195	-	-	novel transcript	-	-	-	-	-
ENSG00000146221	3086	18	0.33	15	0.28	19	0.43	6	0.16	2	0.04	0	0	8.91649	-2.22729	TCTE1	0.701274	-3.17607	0.00149285	0.00624844	Down	6	44278734	44297698	-	TCTE1	t-complex-associated-testis-expressed 1 [Source:HGNC Symbol%3BAcc:HGNC:11693]	GO:0030317:sperm motility;	GO:0005737:cytoplasm;GO:0005856:cytoskeleton;GO:0036126:sperm flagellum;	-	-	-
ENSG00000167207	7621	23	0.17	16	0.12	14	0.13	4	0.04	1	0.01	3	0.03	8.95265	-2.22036	NOD2	0.683345	-3.24925	0.0011571	0.00497296	Down	16	50693588	50733077	+	NOD2	nucleotide binding oligomerization domain containing 2 [Source:HGNC Symbol%3BAcc:HGNC:5331]	GO:0002253:activation of immune response;GO:0071222:cellular response to lipopolysaccharide;GO:0071225:cellular response to muramyl dipeptide;GO:0071407:cellular response to organic cyclic compound;GO:0042742:defense response to bacterium;GO:0016045:detection of bacterium;GO:0032498:detection of muramyl dipeptide;GO:0045087:innate immune response;GO:0035556:intracellular signal transduction;GO:00…	GO:0046658:anchored component of plasma membrane;GO:0016323:basolateral plasma membrane;GO:0009986:cell surface;GO:0005737:cytoplasm;GO:0005856:cytoskeleton;GO:0005829:cytosol;GO:0005886:plasma membrane;GO:0032991:macromolecular complex;GO:0031982:vesicle;	GO:0003779:actin binding;GO:0005524:ATP binding;GO:0050700:CARD domain binding;GO:0019899:enzyme binding;GO:0032500:muramyl dipeptide binding;GO:0042834:peptidoglycan binding;GO:0019901:protein kinase binding;	K10165	;ko04621 NOD-like receptor signaling pathway;ko04668 TNF signaling pathway;ko05152 Tuberculosis;ko05321 Inflammatory bowel disease;
ENSG00000226149	6823	20	0.17	7	0.06	12	0.12	1	0.01	3	0.03	2	0.02	6.57045	-2.21828	-	0.812291	-2.73089	0.00631628	0.0220701	Down	6	129439485	129576047	-	-	novel transcript	-	-	-	-	-
ENSG00000108691	1935	292	8.53	206	6.14	198	7.13	41	1.72	38	1.35	28	1.23	117.571	-2.212	CCL2	0.19509	-11.3384	8.47e-30	4.43e-28	Down	17	34255274	34257208	+	CCL2	C-C motif chemokine ligand 2 [Source:HGNC Symbol%3BAcc:HGNC:10618]	GO:0001525:angiogenesis;GO:0009887:organ morphogenesis;GO:0043615:astrocyte cell migration;GO:0007155:cell adhesion;GO:0007166:cell surface receptor signaling pathway;GO:0019725:cellular homeostasis;GO:0044344:cellular response to fibroblast growth factor stimulus;GO:0071346:cellular response to interferon-gamma;GO:0071347:cellular response to interleukin-1;GO:0071222:cellular response to lipopol…	GO:0005576:extracellular region;GO:0005615:extracellular space;	GO:0048020:CCR chemokine receptor binding;GO:0031727:CCR2 chemokine receptor binding;GO:0008009:chemokine activity;GO:0004672:protein kinase activity;GO:0005102:receptor binding;	K14624	;ko04060 Cytokine-cytokine receptor interaction;ko04061 Viral protein interaction with cytokine and cytokine receptor;ko04062 Chemokine signaling pathway;ko04621 NOD-like receptor signaling pathway;ko04657 IL-17 signaling pathway;ko04668 TNF signaling pathway;ko04933 AGE-RAGE signaling pathway in diabetic complications;ko05135 Yersinia infection;ko05142 Chagas disease;ko05144 Malaria;ko05163 Huma…
ENSG00000259182	762	18	1.33	5	0.38	15	1.37	0	0	4	0.36	2	0.22	6.49577	-2.21062	-	0.843536	-2.62066	0.00877598	0.0291403	Down	15	101168530	101170821	+	-	novel transcript	-	-	-	-	-
ENSG00000176402	1119	15	0.76	16	0.82	9	0.56	1	0.07	0	0	5	0.38	6.77129	-2.20703	GJC3	0.80877	-2.72887	0.00635512	0.0221851	Down	7	99923266	99929620	-	GJC3	gap junction protein gamma 3 [Source:HGNC Symbol%3BAcc:HGNC:17495]	GO:0086053:AV node cell to bundle of His cell communication by electrical coupling;GO:0007267:cell-cell signaling;	GO:0005922:connexon complex;GO:0016021:integral component of membrane;	GO:0005243:gap junction channel activity;	K07628	-
ENSG00000288611	4209	25	0.34	18	0.25	22	0.36	5	0.1	1	0.02	4	0.08	11.1679	-2.20576	NPBWR1	0.614564	-3.58915	0.000331763	0.00161794	Down	8	52939182	52943734	+	NPBWR1	neuropeptides B and W receptor 1 [Source:HGNC Symbol%3BAcc:HGNC:4522]	GO:0007268:synaptic transmission;GO:0007186:G-protein coupled receptor signaling pathway;GO:0007218:neuropeptide signaling pathway;GO:0019222:regulation of metabolic process;	GO:0016021:integral component of membrane;GO:0005887:integral component of plasma membrane;GO:0043005:neuron projection;GO:0005886:plasma membrane;GO:0045202:synapse;	GO:0004985:opioid receptor activity;GO:0004930:G-protein coupled receptor activity;GO:0042923:neuropeptide binding;GO:0008188:neuropeptide receptor activity;GO:0042277:peptide binding;	K05268	;ko04080 Neuroactive ligand-receptor interaction;
ENSG00000114854	1141	23	1.14	29	1.47	13	0.79	5	0.36	3	0.18	2	0.15	10.8773	-2.1971	TNNC1	0.620685	-3.53981	0.000400421	0.00191981	Down	3	52451100	52454041	-	TNNC1	troponin C1%2C slow skeletal and cardiac type [Source:HGNC Symbol%3BAcc:HGNC:11943]	GO:0060048:cardiac muscle contraction;GO:0043462:regulation of ATPase activity;GO:0032972:regulation of muscle filament sliding speed;GO:0014883:transition between fast and slow fiber;GO:0055010:ventricular cardiac muscle tissue morphogenesis;	GO:1990584:cardiac Troponin complex;	GO:0051015:actin filament binding;GO:0005509:calcium ion binding;GO:0048306:calcium-dependent protein binding;GO:0042803:protein homodimerization activity;GO:0031013:troponin I binding;GO:0031014:troponin T binding;	K05865	;ko04020 Calcium signaling pathway;ko04260 Cardiac muscle contraction;ko04261 Adrenergic signaling in cardiomyocytes;ko05410 Hypertrophic cardiomyopathy;ko05414 Dilated cardiomyopathy;
ENSG00000089127	13021	2299	9.98	1947	8.63	1695	9.07	289	1.8	371	1.95	267	1.75	1006.58	-2.19488	OAS1	0.0721761	-30.4101	4.04e-203	6.04e-200	Down	12	112905856	112933219	+	OAS1	2'-5'-oligoadenylate synthetase 1 [Source:HGNC Symbol%3BAcc:HGNC:8086]	GO:0035457:cellular response to interferon-alpha;GO:0035458:cellular response to interferon-beta;GO:0098586:cellular response to virus;GO:0042742:defense response to bacterium;GO:0051607:defense response to virus;GO:0042593:glucose homeostasis;GO:0006006:glucose metabolic process;GO:0070106:interleukin-27-mediated signaling pathway;GO:2000342:negative regulation of chemokine (C-X-C motif) ligand …	GO:0005737:cytoplasm;GO:0005829:cytosol;GO:0005783:endoplasmic reticulum;GO:0005576:extracellular region;GO:0016020:membrane;GO:0005739:mitochondrion;GO:0005654:nucleoplasm;GO:0005634:nucleus;GO:0005840:ribosome;	GO:0001730:2'-5'-oligoadenylate synthetase activity;GO:0005524:ATP binding;GO:0003725:double-stranded RNA binding;GO:0046872:metal ion binding;GO:0003964:RNA-directed DNA polymerase activity;GO:0009036:Type II site-specific deoxyribonuclease activity;	K14216	;ko04621 NOD-like receptor signaling pathway;ko05160 Hepatitis C;ko05162 Measles;ko05164 Influenza A;ko05168 Herpes simplex virus 1 infection;ko05169 Epstein-Barr virus infection;ko05171 Coronavirus disease - COVID-19;
ENSG00000168874	9296	27	0.16	29	0.18	33	0.25	5	0.04	4	0.03	5	0.05	15.3907	-2.19352	ATOH8	0.517615	-4.23775	2.26e-05	0.000141258	Down	2	85751344	85791383	+	ATOH8	atonal bHLH transcription factor 8 [Source:HGNC Symbol%3BAcc:HGNC:24126]	GO:0001704:formation of primary germ layer;GO:0051450:myoblast proliferation;GO:0001937:negative regulation of endothelial cell proliferation;GO:0010629:negative regulation of gene expression;GO:0045892:negative regulation of transcription, DNA-templated;GO:0030182:neuron differentiation;GO:0045603:positive regulation of endothelial cell differentiation;GO:0010595:positive regulation of endotheli…	GO:0000785:chromatin;GO:0005737:cytoplasm;GO:0016607:nuclear speck;GO:0005654:nucleoplasm;GO:0005634:nucleus;	GO:0003700:sequence-specific DNA binding transcription factor activity;GO:0000981:sequence-specific DNA binding RNA polymerase II transcription factor activity;GO:0070888:E-box binding;GO:0046983:protein dimerization activity;GO:0000978:RNA polymerase II core promoter proximal region sequence-specific DNA binding;GO:0008134:transcription factor binding;	K09084	-
ENSG00000180914	4541	463	5.76	452	5.74	396	6.08	63	1.12	69	1.04	73	1.37	223.521	-2.19105	OXTR	0.135711	-16.145	1.23e-58	2.02e-56	Down	3	8750381	8769628	-	OXTR	oxytocin receptor [Source:HGNC Symbol%3BAcc:HGNC:8529]	GO:0007166:cell surface receptor signaling pathway;GO:0048565:digestive tract development;GO:0042755:eating behavior;GO:0070371:ERK1 and ERK2 cascade;GO:0044849:estrous cycle;GO:0007565:female pregnancy;GO:0007186:G-protein coupled receptor signaling pathway;GO:0007507:heart development;GO:0007595:lactation;GO:0042711:maternal behavior;GO:0060137:maternal process involved in parturition;GO:000761…	GO:0005912:adherens junction;GO:0016324:apical plasma membrane;GO:0005887:integral component of plasma membrane;GO:0005902:microvillus;GO:0005886:plasma membrane;	GO:0004930:G-protein coupled receptor activity;GO:0004990:oxytocin receptor activity;GO:0042277:peptide binding;GO:0017046:peptide hormone binding;GO:0005000:vasopressin receptor activity;	K04229	;ko04020 Calcium signaling pathway;ko04024 cAMP signaling pathway;ko04080 Neuroactive ligand-receptor interaction;ko04921 Oxytocin signaling pathway;
ENSG00000168916	6934	28	0.23	19	0.16	30	0.3	6	0.07	0	0	6	0.07	13.4151	-2.18717	ZNF608	0.581733	-3.75976	0.000170079	0.000889973	Down	5	124636913	124748807	-	ZNF608	zinc finger protein 608 [Source:HGNC Symbol%3BAcc:HGNC:29238]	GO:0000122:negative regulation of transcription from RNA polymerase II promoter;GO:0006357:regulation of transcription from RNA polymerase II promoter;	GO:0005634:nucleus;	GO:0046872:metal ion binding;	-	-
ENSG00000262786	1885	18	0.54	8	0.24	6	0.22	2	0.09	3	0.11	0	0	5.26928	-2.18452	-	0.909455	-2.40201	0.0163051	0.0491385	Down	17	14295512	14297600	-	-	novel transcript	-	-	-	-	-
ENSG00000231672	8256	33	0.23	16	0.11	27	0.23	3	0.03	2	0.02	7	0.07	13.1301	-2.16801	DIRC3	0.579572	-3.74072	0.000183496	0.000953506	Down	2	217284019	217756593	-	DIRC3	disrupted in renal carcinoma 3 [Source:HGNC Symbol%3BAcc:HGNC:17805]	-	-	-	-	-
ENSG00000281903	3635	13	0.2	21	0.33	16	0.31	7	0.16	1	0.02	0	0	8.62956	-2.15843	LINC02246	0.723925	-2.98156	0.00286781	0.0111103	Down	21	14819699	14918552	-	LINC02246	long intergenic non-protein coding RNA 2246 [Source:HGNC Symbol%3BAcc:HGNC:53135]	-	-	-	-	-
ENSG00000101307	8227	118	0.81	74	0.52	107	0.91	23	0.23	11	0.09	14	0.14	51.6848	-2.15501	SIRPB1	0.303608	-7.09802	1.27e-12	2.03e-11	Down	20	1561385	1620061	-	SIRPB1	signal regulatory protein beta 1 [Source:HGNC Symbol%3BAcc:HGNC:15928]	GO:0007166:cell surface receptor signaling pathway;GO:0050766:positive regulation of phagocytosis;GO:0050870:positive regulation of T cell activation;GO:0007165:signal transduction;	GO:0009986:cell surface;GO:0005887:integral component of plasma membrane;GO:0005886:plasma membrane;GO:0030667:secretory granule membrane;GO:0016021:integral component of membrane;	-	K06551	;ko04380 Osteoclast differentiation;
ENSG00000214872	1695	35	1.17	30	1.02	28	1.15	5	0.24	7	0.28	3	0.15	15.8539	-2.15456	SMTNL1	0.500459	-4.30517	1.67e-05	0.000107466	Down	11	57537595	57550272	+	SMTNL1	smoothelin like 1 [Source:HGNC Symbol%3BAcc:HGNC:32394]	GO:0030036:actin cytoskeleton organization;GO:0048644:muscle organ morphogenesis;GO:0045892:negative regulation of transcription, DNA-templated;GO:0018105:peptidyl-serine phosphorylation;GO:0045907:positive regulation of vasoconstriction;GO:0014823:response to activity;GO:0042493:response to drug;GO:0042310:vasoconstriction;	GO:0043292:contractile fiber;GO:0005737:cytoplasm;GO:0031941:filamentous actin;GO:0031674:I band;GO:0031430:M band;GO:0005815:microtubule organizing center;GO:0005634:nucleus;	GO:0005516:calmodulin binding;GO:0051401:CH domain binding;GO:0008157:protein phosphatase 1 binding;GO:0043621:protein self-association;GO:0005523:tropomyosin binding;	-	-
ENSG00000111335	11233	4585	23.06	4478	23	3523	21.85	677	4.88	751	4.59	595	4.51	2145.64	-2.1496	OAS2	0.0510566	-42.1023	0	0	Down	12	112978395	113011723	+	OAS2	2'-5'-oligoadenylate synthetase 2 [Source:HGNC Symbol%3BAcc:HGNC:8087]	GO:0042742:defense response to bacterium;GO:0051607:defense response to virus;GO:0070106:interleukin-27-mediated signaling pathway;GO:0045071:negative regulation of viral genome replication;GO:0006139:nucleobase-containing compound metabolic process;GO:0032728:positive regulation of interferon-beta production;GO:0032760:positive regulation of tumor necrosis factor production;GO:1903487:regulation…	GO:0005737:cytoplasm;GO:0005829:cytosol;GO:0043231:intracellular membrane-bounded organelle;GO:0016020:membrane;GO:0005654:nucleoplasm;GO:0048471:perinuclear region of cytoplasm;	GO:0001730:2'-5'-oligoadenylate synthetase activity;GO:0005524:ATP binding;GO:0003725:double-stranded RNA binding;GO:0046872:metal ion binding;	K14216	;ko04621 NOD-like receptor signaling pathway;ko05160 Hepatitis C;ko05162 Measles;ko05164 Influenza A;ko05168 Herpes simplex virus 1 infection;ko05169 Epstein-Barr virus infection;ko05171 Coronavirus disease - COVID-19;
ENSG00000163121	2494	32	0.72	14	0.32	17	0.47	5	0.16	2	0.06	3	0.1	10.6948	-2.14945	NEURL3	0.631044	-3.40619	0.000658764	0.0030009	Down	2	96497646	96508109	-	NEURL3	neuralized E3 ubiquitin protein ligase 3 [Source:HGNC Symbol%3BAcc:HGNC:25162]	-	-	GO:0046872:metal ion binding;GO:0061630:ubiquitin protein ligase activity;	K15689	-
ENSG00000255760	1982	18	0.51	7	0.2	18	0.63	3	0.12	2	0.07	2	0.09	7.50065	-2.14882	LINC02422	0.758902	-2.83149	0.00463319	0.0168448	Down	12	31876969	31959333	-	LINC02422	long intergenic non-protein coding RNA 2422 [Source:HGNC Symbol%3BAcc:HGNC:53352]	-	-	-	-	-
ENSG00000251520	537	11	1.16	9	0.97	11	1.43	2	0.3	1	0.13	2	0.32	5.37753	-2.14698	-	0.872875	-2.45967	0.0139067	0.0430433	Down	1	180964511	180965909	+	-	pseudogene similar to part of major histocompatibility complex%2C class I-related MR1	GO:0019884:antigen processing and presentation of exogenous antigen;GO:0002474:antigen processing and presentation of peptide antigen via MHC class I;GO:0050829:defense response to Gram-negative bacterium;GO:0050830:defense response to Gram-positive bacterium;GO:0045087:innate immune response;GO:0002854:positive regulation of T cell mediated cytotoxicity directed against tumor cell target;GO:0033…	GO:0031901:early endosome membrane;GO:0005789:endoplasmic reticulum membrane;GO:0016021:integral component of membrane;GO:0031902:late endosome membrane;GO:0042612:MHC class I protein complex;	GO:0030881:beta-2-microglobulin binding;GO:0042608:T cell receptor binding;	-	-
ENSG00000289374	376	12	1.8	9	1.38	10	1.85	3	0.65	1	0.18	1	0.23	5.33663	-2.14335	-	0.877854	-2.44158	0.0146232	0.0448958	Down	2	129443088	129443463	-	-	novel transcript	-	-	-	-	-
ENSG00000232110	2907	138	2.68	143	2.84	104	2.49	19	0.53	18	0.42	25	0.73	65.7814	-2.13952	-	0.248101	-8.6236	6.49e-18	1.6e-16	Down	10	89283636	89292125	+	-	novel transcript%2C antisense to LIPA	-	-	-	-	-
ENSG00000214212	1552	12	0.44	12	0.45	13	0.58	3	0.16	1	0.04	2	0.11	6.42982	-2.13919	C19orf38	0.796326	-2.68632	0.00722437	0.0247348	Down	19	10836575	10869790	+	C19orf38	chromosome 19 open reading frame 38 [Source:HGNC Symbol%3BAcc:HGNC:34073]	-	GO:0016021:integral component of membrane;	-	-	-
ENSG00000272209	1143	10	0.49	13	0.66	14	0.85	5	0.35	0	0	1	0.07	6.48477	-2.13837	-	0.82219	-2.60082	0.00930017	0.0306002	Down	6	13825432	13826574	+	-	novel transcript	-	-	-	-	-
ENSG00000154736	9765	171	0.99	170	1	159	1.13	29	0.24	20	0.14	32	0.28	86.2689	-2.13721	ADAMTS5	0.220248	-9.70366	2.91e-22	9.74e-21	Down	21	26917922	26967088	-	ADAMTS5	ADAM metallopeptidase with thrombospondin type 1 motif 5 [Source:HGNC Symbol%3BAcc:HGNC:221]	GO:0042742:defense response to bacterium;GO:0022617:extracellular matrix disassembly;GO:0030198:extracellular matrix organization;GO:0007520:myoblast fusion;GO:0006508:proteolysis;GO:0044691:tooth eruption;	GO:0005788:endoplasmic reticulum lumen;GO:0031012:extracellular matrix;GO:0005576:extracellular region;GO:0005615:extracellular space;	GO:0004175:endopeptidase activity;GO:0050840:extracellular matrix binding;GO:0008201:heparin binding;GO:0005178:integrin binding;GO:0004222:metalloendopeptidase activity;GO:0008237:metallopeptidase activity;GO:0008233:peptidase activity;GO:0008270:zinc ion binding;	K08620	-
ENSG00000187260	4044	33	0.46	25	0.36	11	0.19	4	0.08	4	0.07	3	0.06	11.4896	-2.13491	WDR86	0.604383	-3.53238	0.00041183	0.00196904	Down	7	151375909	151410727	-	WDR86	WD repeat domain 86 [Source:HGNC Symbol%3BAcc:HGNC:28020]	-	-	-	-	-
ENSG00000107738	5153	413	4.53	366	4.1	283	3.83	58	0.91	61	0.81	53	0.88	180.892	-2.13441	VSIR	0.150286	-14.2023	8.86e-46	9.38e-44	Down	10	71747556	71773520	-	VSIR	V-set immunoregulatory receptor [Source:HGNC Symbol%3BAcc:HGNC:30085]	GO:2000562:negative regulation of CD4-positive, alpha-beta T cell proliferation;GO:2000565:negative regulation of CD8-positive, alpha-beta T cell proliferation;GO:0032689:negative regulation of interferon-gamma production;GO:0032693:negative regulation of interleukin-10 production;GO:0032700:negative regulation of interleukin-17 production;GO:0032720:negative regulation of tumor necrosis factor p…	GO:0016021:integral component of membrane;GO:0005886:plasma membrane;	GO:0061133:endopeptidase activator activity;GO:0019899:enzyme binding;GO:0042802:identical protein binding;	-	-
ENSG00000150471	14923	62	0.23	45	0.17	45	0.21	4	0.02	13	0.06	8	0.05	25.9494	-2.12571	ADGRL3	0.396336	-5.3634	8.17e-08	7.6e-07	Down	4	61200326	62078335	+	ADGRL3	adhesion G protein-coupled receptor L3 [Source:HGNC Symbol%3BAcc:HGNC:20974]	GO:0007189:adenylate cyclase-activating G-protein coupled receptor signaling pathway;GO:0007420:brain development;GO:0007166:cell surface receptor signaling pathway;GO:0098742:cell-cell adhesion via plasma-membrane adhesion molecules;GO:0007186:G-protein coupled receptor signaling pathway;GO:0001764:neuron migration;GO:0007416:synapse assembly;GO:0031987:locomotion involved in locomotory behavior…	GO:0030424:axon;GO:0005911:cell-cell junction;GO:0016021:integral component of membrane;GO:0005887:integral component of plasma membrane;	GO:0005509:calcium ion binding;GO:0030246:carbohydrate binding;GO:0004930:G-protein coupled receptor activity;	K04594	-
ENSG00000159307	12122	32	0.15	35	0.17	35	0.2	5	0.03	9	0.05	3	0.02	17.6051	-2.12138	SCUBE1	0.477824	-4.43967	9.01e-06	6.06e-05	Down	22	43197280	43343372	-	SCUBE1	signal peptide%2C CUB domain and EGF like domain containing 1 [Source:HGNC Symbol%3BAcc:HGNC:13441]	GO:0045880:positive regulation of smoothened signaling pathway;GO:0007165:signal transduction;GO:0007512:adult heart development;GO:0007596:blood coagulation;GO:0045446:endothelial cell differentiation;GO:0006954:inflammatory response;GO:0009791:post-embryonic development;	GO:0009986:cell surface;GO:0009897:external side of plasma membrane;GO:0005615:extracellular space;GO:0019897:extrinsic component of plasma membrane;GO:0005886:plasma membrane;	GO:0005509:calcium ion binding;GO:0042802:identical protein binding;	K17985;K09228	;ko04137 Mitophagy - animal;ko04140 Autophagy - animal;ko05010 Alzheimer disease;ko05014 Amyotrophic lateral sclerosis;ko05016 Huntington disease;ko05017 Spinocerebellar ataxia;ko05022 Pathways of neurodegeneration - multiple diseases;;ko05168 Herpes simplex virus 1 infection;
ENSG00000047617	6064	31	0.29	18	0.17	13	0.15	3	0.04	3	0.03	4	0.06	10.4475	-2.12064	ANO2	0.626869	-3.38291	0.000717225	0.00323551	Down	12	5531869	5946232	-	ANO2	anoctamin 2 [Source:HGNC Symbol%3BAcc:HGNC:1183]	GO:1902476:chloride transmembrane transport;GO:0034220:ion transmembrane transport;GO:0055085:transmembrane transport;	GO:0034707:chloride channel complex;GO:0005654:nucleoplasm;GO:0005886:plasma membrane;	GO:0005254:chloride channel activity;GO:0005229:intracellular calcium activated chloride channel activity;GO:0046983:protein dimerization activity;	K19497	;ko04740 Olfactory transduction;
ENSG00000227375	2137	43	1.14	27	0.73	27	0.88	7	0.27	6	0.19	3	0.12	16.549	-2.111	DLG1-AS1	0.493738	-4.27554	1.91e-05	0.000121504	Down	3	197298252	197303755	+	DLG1-AS1	DLG1 antisense RNA 1 [Source:HGNC Symbol%3BAcc:HGNC:44154]	-	-	-	-	-
ENSG00000105550	1350	16	0.67	11	0.47	10	0.52	0	0	1	0.05	5	0.32	6.36023	-2.10932	FGF21	0.822071	-2.56586	0.0102921	0.0334244	Down	19	48755524	48758333	+	FGF21	fibroblast growth factor 21 [Source:HGNC Symbol%3BAcc:HGNC:3678]	GO:0009887:organ morphogenesis;GO:0030154:cell differentiation;GO:0007267:cell-cell signaling;GO:0035690:cellular response to drug;GO:0071377:cellular response to glucagon stimulus;GO:0071333:cellular response to glucose stimulus;GO:0071404:cellular response to low-density lipoprotein particle stimulus;GO:0030968:endoplasmic reticulum unfolded protein response;GO:0072577:endothelial cell apoptoti…	GO:0005737:cytoplasm;GO:0005576:extracellular region;GO:0005615:extracellular space;	GO:0005104:fibroblast growth factor receptor binding;GO:0008083:growth factor activity;	K04358	;ko04010 MAPK signaling pathway;ko04014 Ras signaling pathway;ko04015 Rap1 signaling pathway;ko04020 Calcium signaling pathway;ko04151 PI3K-Akt signaling pathway;ko04810 Regulation of actin cytoskeleton;ko05200 Pathways in cancer;ko05218 Melanoma;ko05224 Breast cancer;ko05226 Gastric cancer;
ENSG00000184357	797	30	2.13	15	1.09	16	1.4	4	0.41	2	0.17	4	0.43	10.4227	-2.10089	H1-5	0.628169	-3.34446	0.000824425	0.00366315	Down	6	27866792	27867588	-	H1-5	H1.5 linker histone%2C cluster member [Source:HGNC Symbol%3BAcc:HGNC:4719]	GO:0006325:chromatin organization;GO:0030261:chromosome condensation;GO:0071169:establishment of protein localization to chromatin;GO:0031936:negative regulation of chromatin silencing;GO:0045910:negative regulation of DNA recombination;GO:0000122:negative regulation of transcription from RNA polymerase II promoter;GO:0006334:nucleosome assembly;GO:0016584:nucleosome positioning;GO:0030307:positi…	GO:0000785:chromatin;GO:0000792:heterochromatin;GO:0000786:nucleosome;GO:0005634:nucleus;	GO:0031490:chromatin DNA binding;GO:0003690:double-stranded DNA binding;GO:0042826:histone deacetylase binding;GO:0031492:nucleosomal DNA binding;GO:0003723:RNA binding;	K11275	-
ENSG00000124232	2774	47	0.96	42	0.87	32	0.8	13	0.38	4	0.1	3	0.09	20.7382	-2.09789	RBPJL	0.451139	-4.65021	3.32e-06	2.4e-05	Down	20	45306840	45317824	+	RBPJL	recombination signal binding protein for immunoglobulin kappa J region like [Source:HGNC Symbol%3BAcc:HGNC:13761]	GO:0007165:signal transduction;	GO:0000785:chromatin;GO:0005634:nucleus;GO:0005667:transcription factor complex;	GO:0003682:chromatin binding;GO:0001228:RNA polymerase II transcription regulatory region sequence-specific DNA binding transcription factor activity involved in positive regulation of transcription;GO:0003700:sequence-specific DNA binding transcription factor activity;GO:0000981:sequence-specific DNA binding RNA polymerase II transcription factor activity;GO:0000978:RNA polymerase II core promot…	K06053	;ko04330 Notch signaling pathway;ko04658 Th1 and Th2 cell differentiation;ko05017 Spinocerebellar ataxia;ko05165 Human papillomavirus infection;ko05169 Epstein-Barr virus infection;ko05203 Viral carcinogenesis;
ENSG00000287642	1361	13	0.54	18	0.76	11	0.56	4	0.24	2	0.1	1	0.06	7.20935	-2.09465	-	0.747789	-2.80113	0.00509244	0.0182693	Down	4	152934340	152936898	-	-	novel transcript%2C antisense to FHDC1	-	-	-	-	-
ENSG00000288989	612	17	1.57	20	1.89	17	1.94	6	0.79	1	0.11	2	0.28	9.39034	-2.09198	-	0.660871	-3.16549	0.00154824	0.00644658	Down	9	133028145	133030474	-	-	novel transcript	-	-	-	-	-
ENSG00000184084	304	10	1.86	17	3.23	9	2.06	1	0.27	2	0.45	3	0.84	6.18842	-2.0903	-	0.811076	-2.5772	0.00996055	0.0325061	Down	5	73803296	73803599	-	-	ATP synthase%2C H+ transporting%2C mitochondrial F0 complex%2C subunit F6 (ATP5J) pseudogene	GO:0015986:ATP synthesis coupled proton transport;	GO:0005753:mitochondrial proton-transporting ATP synthase complex;GO:0000276:mitochondrial proton-transporting ATP synthase complex, coupling factor F(o);	GO:0015078:hydrogen ion transmembrane transporter activity;	-	-
ENSG00000242094	3539	10	0.16	21	0.34	27	0.53	4	0.09	3	0.06	3	0.07	10.3769	-2.08597	FOXP1-IT1	0.651013	-3.2042	0.00135441	0.00573743	Down	3	71570255	71574457	-	FOXP1-IT1	FOXP1 intronic transcript 1 [Source:HGNC Symbol%3BAcc:HGNC:41335]	-	-	-	-	-
ENSG00000248810	8249	699	4.79	533	3.73	530	4.48	102	1	97	0.81	98	1.01	304.14	-2.07961	LINC02432	0.123591	-16.8266	1.56e-63	3.07e-61	Down	4	141302910	141357096	-	LINC02432	long intergenic non-protein coding RNA 2432 [Source:HGNC Symbol%3BAcc:HGNC:53363]	-	-	-	-	-
ENSG00000148677	1790	1045	32.98	928	29.91	888	34.57	160	7.24	179	6.86	146	6.95	494.887	-2.07828	ANKRD1	0.093333	-22.2674	7.66e-110	4.19e-107	Down	10	90912096	90921087	-	ANKRD1	ankyrin repeat domain 1 [Source:HGNC Symbol%3BAcc:HGNC:15819]	GO:0055008:cardiac muscle tissue morphogenesis;GO:0035690:cellular response to drug;GO:0071456:cellular response to hypoxia;GO:0071347:cellular response to interleukin-1;GO:0071222:cellular response to lipopolysaccharide;GO:0071260:cellular response to mechanical stimulus;GO:0071407:cellular response to organic cyclic compound;GO:0071560:cellular response to transforming growth factor beta stimul…	GO:0005737:cytoplasm;GO:0005829:cytosol;GO:0001650:fibrillar center;GO:0031674:I band;GO:0005654:nucleoplasm;GO:0005634:nucleus;GO:0005667:transcription factor complex;	GO:0003677:DNA binding;GO:0042826:histone deacetylase binding;GO:0002039:p53 binding;GO:0070412:R-SMAD binding;GO:0061629:RNA polymerase II sequence-specific DNA binding transcription factor binding;GO:0031432:titin binding;GO:0003713:transcription coactivator activity;GO:0003714:transcription corepressor activity;	-	-
ENSG00000147234	9615	36	0.21	25	0.15	17	0.12	3	0.03	4	0.03	6	0.05	13.2657	-2.07594	FRMPD3	0.551187	-3.76631	0.000165676	0.000869564	Down	X	107449652	107605255	+	FRMPD3	FERM and PDZ domain containing 3 [Source:HGNC Symbol%3BAcc:HGNC:29382]	-	GO:0005856:cytoskeleton;GO:0005886:plasma membrane;GO:0030667:secretory granule membrane;GO:0070821:tertiary granule membrane;	-	K02927	;ko03010 Ribosome;ko04120 Ubiquitin mediated proteolysis;ko04137 Mitophagy - animal;ko05012 Parkinson disease;ko05022 Pathways of neurodegeneration - multiple diseases;ko05131 Shigellosis;ko05167 Kaposi sarcoma-associated herpesvirus infection;ko05171 Coronavirus disease - COVID-19;
ENSG00000204362	4676	229	2.77	220	2.71	183	2.73	36	0.62	34	0.5	37	0.67	109.173	-2.07303	LINC02783	0.188439	-11.0011	3.78e-28	1.8e-26	Down	1	17189783	17197617	+	LINC02783	long intergenic non-protein coding RNA 2783 [Source:HGNC Symbol%3BAcc:HGNC:54303]	-	-	-	-	-
ENSG00000147160	2453	64	1.47	26	0.61	61	1.73	4	0.13	11	0.31	11	0.38	26.4948	-2.07288	AWAT2	0.433245	-4.78455	1.71e-06	1.3e-05	Down	X	70040542	70049938	-	AWAT2	acyl-CoA wax alcohol acyltransferase 2 [Source:HGNC Symbol%3BAcc:HGNC:23251]	GO:0036155:acylglycerol acyl-chain remodeling;GO:0006629:lipid metabolic process;GO:0006640:monoacylglycerol biosynthetic process;GO:0001523:retinoid metabolic process;GO:0010025:wax biosynthetic process;	GO:0005789:endoplasmic reticulum membrane;GO:0016021:integral component of membrane;	GO:0003846:2-acylglycerol O-acyltransferase activity;GO:0047196:long-chain-alcohol O-fatty-acyltransferase activity;GO:0008374:O-acyltransferase activity;GO:0050252:retinol O-fatty-acyltransferase activity;	K11156	;ko00830 Retinol metabolism;ko04977 Vitamin digestion and absorption;
ENSG00000249815	2030	9	0.25	13	0.37	13	0.45	1	0.04	2	0.07	3	0.13	6.16097	-2.07145	LINC02945	0.810642	-2.55531	0.0106092	0.0342938	Down	4	111804418	112112273	-	LINC02945	long intergenic non-protein coding RNA 2945 [Source:HGNC Symbol%3BAcc:HGNC:55960]	-	-	-	-	-
ENSG00000226674	26790	31	0.07	43	0.09	41	0.11	7	0.02	11	0.03	2	0.01	20.0489	-2.06899	TEX41	0.456807	-4.52923	5.92e-06	4.11e-05	Down	2	144666312	145262988	+	TEX41	testis expressed 41 [Source:HGNC Symbol%3BAcc:HGNC:48667]	-	-	-	-	-
ENSG00000254554	803	60	4.22	34	2.44	42	3.64	8	0.81	5	0.43	10	1.06	23.5758	-2.06615	ADM-DT	0.420576	-4.91267	8.98e-07	7.14e-06	Down	11	10302657	10303704	-	ADM-DT	ADM divergent transcript [Source:HGNC Symbol%3BAcc:HGNC:55516]	-	-	-	-	-
ENSG00000259062	936	18	1.09	18	1.11	22	1.64	2	0.17	3	0.22	5	0.45	10.2237	-2.06029	ACTN1-DT	0.62545	-3.2941	0.000987387	0.00430875	Down	14	68979682	68987463	+	ACTN1-DT	ACTN1 divergent transcript [Source:HGNC Symbol%3BAcc:HGNC:20131]	-	-	-	-	-
ENSG00000168356	12516	19	0.09	14	0.06	9	0.05	5	0.03	0	0	2	0.01	7.18933	-2.05861	SCN11A	0.765112	-2.6906	0.0071324	0.0244724	Down	3	38845764	39052157	-	SCN11A	sodium voltage-gated channel alpha subunit 11 [Source:HGNC Symbol%3BAcc:HGNC:10583]	GO:0086010:membrane depolarization during action potential;GO:0019228:neuronal action potential;GO:0034765:regulation of ion transmembrane transport;GO:0051930:regulation of sensory perception of pain;GO:0042493:response to drug;GO:0035725:sodium ion transmembrane transport;GO:0006814:sodium ion transport;	GO:0030424:axon;GO:0044299:C-fiber;GO:0070062:extracellular exosome;GO:0001518:voltage-gated sodium channel complex;	GO:0005244:voltage-gated ion channel activity;GO:0005248:voltage-gated sodium channel activity;	K04843;K15361	-;ko03460 Fanconi anemia pathway;
ENSG00000227507	1535	142	5.23	107	4.02	130	5.9	18	0.95	18	0.8	29	1.61	66.2555	-2.05794	LTB	0.256454	-8.02461	1.02e-15	2.15e-14	Down	6	31580525	31582522	-	LTB	lymphotoxin beta [Source:HGNC Symbol%3BAcc:HGNC:6711]	GO:0007267:cell-cell signaling;GO:0010467:gene expression;GO:0006955:immune response;GO:0048535:lymph node development;GO:0032735:positive regulation of interleukin-12 production;GO:0007165:signal transduction;GO:0043588:skin development;	GO:0005615:extracellular space;GO:0016021:integral component of membrane;GO:0005886:plasma membrane;	GO:0005125:cytokine activity;GO:0005102:receptor binding;GO:0005164:tumor necrosis factor receptor binding;	K03157	;ko04060 Cytokine-cytokine receptor interaction;ko04064 NF-kappa B signaling pathway;ko05323 Rheumatoid arthritis;
ENSG00000134339	2242	57	1.44	50	1.29	38	1.18	9	0.33	11	0.34	5	0.19	24.889	-2.04999	SAA2	0.394152	-5.201	1.98e-07	1.75e-06	Down	11	18239223	18248668	-	SAA2	serum amyloid A2 [Source:HGNC Symbol%3BAcc:HGNC:10514]	GO:0006953:acute-phase response;	GO:0070062:extracellular exosome;GO:0034364:high-density lipoprotein particle;	-	K17310	-
ENSG00000270977	6377	42	0.37	45	0.41	29	0.32	3	0.04	9	0.1	8	0.11	19.9307	-2.0464	-	0.444553	-4.60327	4.16e-06	2.96e-05	Down	17	35893707	35911651	-	-	leucine rich repeat containing 37 member A3 (LRRC37A3) pseudogene	-	-	-	-	-
ENSG00000275160	589	20	1.92	21	2.06	17	2.01	4	0.55	2	0.23	4	0.58	10.1039	-2.04058	RPL7AP45	0.619842	-3.2921	0.000994427	0.00433695	Down	9	41479960	41480548	+	RPL7AP45	ribosomal protein L7a pseudogene 45 [Source:HGNC Symbol%3BAcc:HGNC:35935]	GO:0000470:maturation of LSU-rRNA;	GO:0005829:cytosol;GO:0022625:cytosolic large ribosomal subunit;GO:0022626:cytosolic ribosome;GO:0016020:membrane;GO:0005730:nucleolus;GO:0042788:polysomal ribosome;GO:0005840:ribosome;GO:0045202:synapse;	GO:0003723:RNA binding;GO:0003735:structural constituent of ribosome;	K02936	;ko03010 Ribosome;ko05171 Coronavirus disease - COVID-19;
ENSG00000275591	4911	25	0.29	25	0.29	9	0.13	5	0.08	2	0.03	3	0.05	9.99723	-2.03682	XKR5	0.643109	-3.16715	0.00153941	0.00641696	Down	8	6808517	6835524	-	XKR5	XK related 5 [Source:HGNC Symbol%3BAcc:HGNC:20782]	GO:1902742:apoptotic process involved in development;GO:0043652:engulfment of apoptotic cell;GO:0070782:phosphatidylserine exposure on apoptotic cell surface;	GO:0016021:integral component of membrane;GO:0016020:membrane;GO:0005886:plasma membrane;	-	K12581	;ko03018 RNA degradation;
ENSG00000164512	2948	31	0.59	34	0.67	22	0.52	9	0.25	3	0.07	3	0.09	15.0322	-2.03588	ANKRD55	0.516876	-3.93882	8.19e-05	0.000461289	Down	5	56099680	56233330	-	ANKRD55	ankyrin repeat domain 55 [Source:HGNC Symbol%3BAcc:HGNC:25681]	-	-	-	-	-
ENSG00000100918	3843	531	7.81	481	7.22	453	8.21	72	1.52	111	1.98	74	1.64	254.598	-2.03285	REC8	0.126727	-16.0412	6.59e-58	1.05e-55	Down	14	24171853	24180257	+	REC8	REC8 meiotic recombination protein [Source:HGNC Symbol%3BAcc:HGNC:16879]	GO:0009566:fertilization;GO:0007141:male meiosis I;GO:0051321:meiotic cell cycle;GO:0051177:meiotic sister chromatid cohesion;GO:0007064:mitotic sister chromatid cohesion;GO:0001556:oocyte maturation;GO:0007131:reciprocal meiotic recombination;GO:1990414:replication-born double-strand break repair via sister chromatid exchange;GO:0072520:seminiferous tubule development;GO:0007062:sister chromatid…	GO:0000776:kinetochore;GO:0000800:lateral element;GO:0001673:male germ cell nucleus;GO:0034991:nuclear meiotic cohesin complex;GO:0034990:nuclear mitotic cohesin complex;GO:0005634:nucleus;GO:0000795:synaptonemal complex;	GO:0003682:chromatin binding;	K13054	;ko04114 Oocyte meiosis;
ENSG00000213928	6471	750	6.55	748	6.67	636	6.85	118	1.48	147	1.56	109	1.43	370.745	-2.03014	IRF9	0.103299	-19.6529	5.46e-86	1.7e-83	Down	14	24161234	24168043	+	IRF9	interferon regulatory factor 9 [Source:HGNC Symbol%3BAcc:HGNC:6131]	GO:0007166:cell surface receptor signaling pathway;GO:0051607:defense response to virus;GO:0002376:immune system process;GO:0006357:regulation of transcription from RNA polymerase II promoter;GO:0006366:transcription from RNA polymerase II promoter;	GO:0000785:chromatin;GO:0005737:cytoplasm;GO:0005829:cytosol;GO:0005654:nucleoplasm;GO:0005634:nucleus;	GO:0003700:sequence-specific DNA binding transcription factor activity;GO:0000981:sequence-specific DNA binding RNA polymerase II transcription factor activity;GO:0000978:RNA polymerase II core promoter proximal region sequence-specific DNA binding;	K04693	;ko04217 Necroptosis;ko04380 Osteoclast differentiation;ko04621 NOD-like receptor signaling pathway;ko04625 C-type lectin receptor signaling pathway;ko04630 JAK-STAT signaling pathway;ko05160 Hepatitis C;ko05162 Measles;ko05164 Influenza A;ko05165 Human papillomavirus infection;ko05167 Kaposi sarcoma-associated herpesvirus infection;ko05168 Herpes simplex virus 1 infection;ko05169 Epstein-Barr vi…
ENSG00000285907	5273	16	0.17	12	0.13	7	0.09	0	0	2	0.03	4	0.06	5.9785	-2.02886	-	0.830828	-2.44198	0.014607	0.0448645	Down	9	89563537	89604687	-	-	novel transcript	-	-	-	-	-
ENSG00000228933	6812	8	0.07	16	0.14	10	0.1	4	0.05	2	0.02	0	0	5.92748	-2.02675	-	0.837568	-2.4198	0.0155292	0.0471867	Down	X	27174920	27399006	-	-	novel transcript	-	-	-	-	-
ENSG00000279070	1863	18	0.55	12	0.37	5	0.19	3	0.13	2	0.07	1	0.05	5.88687	-2.02562	-	0.834373	-2.42772	0.0151942	0.0463499	Down	2	74196698	74198560	-	-	novel transcript	-	-	-	-	-
ENSG00000283646	2951	16	0.31	19	0.37	11	0.26	0	0	3	0.07	5	0.14	7.94256	-2.02369	LINC02009	0.71571	-2.82753	0.00469079	0.0170211	Down	3	46416524	46423591	-	LINC02009	long intergenic non-protein coding RNA 2009 [Source:HGNC Symbol%3BAcc:HGNC:52845]	-	-	-	-	-
ENSG00000162267	5921	15	0.14	12	0.12	13	0.15	5	0.07	1	0.01	1	0.01	7.00756	-2.02363	ITIH3	0.759376	-2.66486	0.007702	0.0261411	Down	3	52794768	52809009	+	ITIH3	inter-alpha-trypsin inhibitor heavy chain 3 [Source:HGNC Symbol%3BAcc:HGNC:6168]	GO:0030212:hyaluronan metabolic process;	GO:0005576:extracellular region;GO:0070062:extracellular exosome;GO:0031089:platelet dense granule lumen;	GO:0004867:serine-type endopeptidase inhibitor activity;GO:0004866:endopeptidase inhibitor activity;	-	-
ENSG00000169994	8910	61	0.39	51	0.33	53	0.41	11	0.1	8	0.06	10	0.1	28.8707	-2.02158	MYO7B	0.365675	-5.52837	3.23e-08	3.18e-07	Down	2	127535683	127637729	+	MYO7B	myosin VIIB [Source:HGNC Symbol%3BAcc:HGNC:7607]	GO:0007015:actin filament organization;GO:0030154:cell differentiation;GO:0007423:sensory organ development;GO:0007605:sensory perception of sound;GO:0030050:vesicle transport along actin filament;	GO:0015629:actin cytoskeleton;GO:0005903:brush border;GO:0005737:cytoplasm;GO:0005902:microvillus;GO:0016459:myosin complex;GO:0031982:vesicle;	GO:0051015:actin filament binding;GO:0005524:ATP binding;GO:0000146:microfilament motor activity;	K10359	-
ENSG00000176753	2306	63	1.54	36	0.9	44	1.33	10	0.35	5	0.15	10	0.37	24.9531	-2.01731	PAK6-AS1	0.407384	-4.95186	7.35e-07	5.95e-06	Down	15	40250664	40252969	-	PAK6-AS1	PAK6 antisense RNA 1 [Source:HGNC Symbol%3BAcc:HGNC:33868]	-	-	-	-	-
ENSG00000133106	4924	2470	28.34	2293	26.86	1876	26.55	379	6.24	433	6.03	358	6.19	1152.19	-2.01681	EPSTI1	0.0618945	-32.5847	6.77e-233	1.27e-229	Down	13	42886388	42992271	-	EPSTI1	epithelial stromal interaction 1 [Source:HGNC Symbol%3BAcc:HGNC:16465]	-	-	-	-	-
ENSG00000164591	5861	15	0.14	15	0.15	20	0.24	2	0.03	4	0.05	3	0.04	8.86721	-2.01325	MYOZ3	0.665644	-3.02452	0.00249025	0.00982227	Down	5	150660882	150679368	+	MYOZ3	myozenin 3 [Source:HGNC Symbol%3BAcc:HGNC:18565]	-	GO:0015629:actin cytoskeleton;GO:0030018:Z disc;	GO:0003779:actin binding;GO:0051373:FATZ binding;GO:0031433:telethonin binding;	K15696	-
ENSG00000187833	3052	14	0.26	8	0.15	17	0.39	3	0.08	2	0.04	2	0.06	6.96208	-2.01292	C2orf78	0.763869	-2.63516	0.00840982	0.0281158	Down	2	73784183	73817148	+	C2orf78	chromosome 2 open reading frame 78 [Source:HGNC Symbol%3BAcc:HGNC:34349]	-	-	-	-	-
ENSG00000234498	609	64	5.94	63	5.97	58	6.64	10	1.33	14	1.58	9	1.26	32.2963	-2.00933	RPL13AP20	0.342241	-5.87108	4.33e-09	4.73e-08	Down	12	12875499	12876107	+	RPL13AP20	ribosomal protein L13a pseudogene 20 [Source:HGNC Symbol%3BAcc:HGNC:35709]	GO:0071346:cellular response to interferon-gamma;GO:0002181:cytoplasmic translation;GO:1901194:negative regulation of formation of translation preinitiation complex;GO:0017148:negative regulation of translation;GO:0006412:translation;	GO:0005737:cytoplasm;GO:0005829:cytosol;GO:0022625:cytosolic large ribosomal subunit;GO:0022626:cytosolic ribosome;GO:0005925:focal adhesion;GO:0097452:GAIT complex;GO:0015934:large ribosomal subunit;GO:0016020:membrane;GO:0005730:nucleolus;GO:0005634:nucleus;GO:0005840:ribosome;	GO:0003729:mRNA binding;GO:0003723:RNA binding;GO:0003735:structural constituent of ribosome;	K02872	;ko03010 Ribosome;ko05171 Coronavirus disease - COVID-19;
ENSG00000254602	3223	39	0.68	30	0.54	32	0.69	1	0.03	8	0.17	9	0.24	17.6436	-2.0071	MIR130AHG	0.479445	-4.18631	2.84e-05	0.000174336	Down	11	57638024	57652790	+	MIR130AHG	MIR130A host gene [Source:HGNC Symbol%3BAcc:HGNC:55966]	-	-	-	-	-
ENSG00000115423	13514	19	0.08	8	0.03	12	0.06	1	0.01	4	0.02	2	0.01	6.751	-2.00294	DNAH6	0.772429	-2.59304	0.00951315	0.0312322	Down	2	84516455	84819589	+	DNAH6	dynein axonemal heavy chain 6 [Source:HGNC Symbol%3BAcc:HGNC:2951]	GO:0060285:cilium-dependent cell motility;GO:0007018:microtubule-based movement;	GO:0005858:axonemal dynein complex;GO:0030286:dynein complex;GO:0005874:microtubule;	GO:0005524:ATP binding;GO:0008569:ATP-dependent microtubule motor activity, minus-end-directed;GO:0045505:dynein intermediate chain binding;GO:0051959:dynein light intermediate chain binding;	K10408	;ko05014 Amyotrophic lateral sclerosis;ko05016 Huntington disease;ko05022 Pathways of neurodegeneration - multiple diseases;
ENSG00000271551	1249	10	0.45	16	0.74	13	0.73	4	0.26	2	0.11	1	0.07	6.87477	-2.0022	-	0.760522	-2.63267	0.00847163	0.0282761	Down	6	156776360	156778422	-	-	novel transcript%2C antisense to ARID1B	-	-	-	-	-
ENSG00000285427	1718	20	0.66	11	0.37	14	0.57	4	0.19	2	0.08	2	0.1	7.859	-2.00011	SOD2-OT1	0.707418	-2.82734	0.00469364	0.0170259	Down	6	159760258	159762332	-	SOD2-OT1	SOD2 overlapping transcript 1 [Source:HGNC Symbol%3BAcc:HGNC:53445]	-	-	-	-	-
