# Supplementary material for: Lactate Activates the HCAR1/β‐Arrestin2/PP2A Signaling Axis to Mediate STAT1/2 Dephosphorylation and Drive Osteosarcoma Progression
Source: Adv Sci (Weinh). 2025 Sep 16;12(45):e06214. doi: 10.1002/advs.202506214 (PMC12677626; doi:10.1002/advs.202506214)
Supplement: Supplementary file 3 — Supporting Information [file ADVS-12-e06214-s006.zip › Additional file 4.xlsx]

## Sheet: PeptideGroups
Annotated Sequence	Modifications	# Protein Groups	# Proteins	# PSMs	Master Protein Accessions	Positions in Master Proteins	Modifications in Master Proteins	# Missed Cleavages	Theo. MH+ [Da]	Abundances (Grouped): IgG	Abundances (Grouped): STAT1	Charge (by Search Engine): Mascot	DeltaM [ppm] (by Search Engine): Mascot	RT [min] (by Search Engine): Mascot	Ions Score (by Search Engine): Mascot
[K].AAAAAAALQAK.[S]		1	5	2	P36578	P36578 [354-364]		0	956.552	5.51787e+06	10344642	2	1.08	14.0423	46
[K].ISANENSLAVR.[S]		1	7	1	F8VQE1	F8VQE1 [165-175]		0	1173.62		7623673	2	1.16	17.238	45
[R].LSCAASGFNFDSYAMSWVR.[Q]	1xCarbamidomethyl [C3]; 1xOxidation [M15]	1	1	1	A0A1L2BU33	A0A1L2BU33 [20-38]		0	2184.95	4.45017e+06	6.11944e+06	3	17.59	29.9175	22
[R].LSCAASGFTFNDYGMSWVR.[Q]	1xCarbamidomethyl [C3]	1	1	1	A0A5C2GBS8	A0A5C2GBS8 [20-38]		0	2168.95			2	18.51	30.5075	49
[R].LSCAASGFTFNDYGMSWVR.[Q]	1xCarbamidomethyl [C3]; 1xOxidation [M15]	1	1	2	A0A5C2GBS8	A0A5C2GBS8 [20-38]		0	2184.95		5.49211e+06	2	18.69	29.9182	88
[R].ISDEDWDIIHR.[V]		1	10	1	A0A804HK65	A0A804HK65 [111-121]		0	1398.66	579593	1.11861e+06	3	-1.56	26.1543	30
[K].LSDLLAPISEQIK.[E]		1	14	1	B4DI38	B4DI38 [78-90]		0	1426.82		3.02218e+06	2	1.16	29.8019	35
[K].ISDSVLVDIK.[D]		1	10	1	E9PCA1	E9PCA1 [130-139]		0	1088.62		1.1944e+06	2	-0.76	27.981	25
[K].ISEECIAQWK.[Q]	1xCarbamidomethyl [C5]	1	2	1	P54577	P54577 [497-506]		0	1263.6	1.69238e+06	1.95993e+06	2	-4.15	23.9194	39
[K].ISEKEEVTTR.[E]		1	2	1	Q03252	Q03252 [78-87]		1	1191.62	2.87402e+06	2.0136e+06	3	-0.1	9.5826	22
[RK].ISEIEDAAFLAR.[E]		1	6	2	O94905	O94905 [242-253]		0	1334.7	1.92599e+06	2628138	2	0.87	29.0369	39
[K].LSEQELQFR.[R]		1	8	1	B4DKR1	B4DKR1 [505-513]		0	1149.59	3.01499e+06	3.59453e+06	2	2.25	22.9965	81
[R].ISEQFTAMFR.[R]		4	38	1	Q13885; P04350; Q8IZ29; A0A384NYT8	Q13885 [381-390]; P04350 [381-390]; Q8IZ29 [381-390]; A0A384NYT8 [380-389]		0	1229.6	4.96429e+06	3.32073e+06	2	0.49	29.3048	31
[R].ISEQFTAMFR.[R]	1xOxidation [M8]	4	38	1	Q13885; P04350; Q8IZ29; A0A384NYT8	Q13885 [381-390]; P04350 [381-390]; Q8IZ29 [381-390]; A0A384NYT8 [380-389]		0	1245.59	1.36276e+07	12557684	2	3.49	25.1721	61
[R].LSFYETGEIPR.[K]		1	6	1	A8K9K6	A8K9K6 [405-415]		0	1311.66			2	7.49	28.0633	24
[R].ISGLGLTPEQK.[Q]		1	13	2	O95831	O95831 [99-109]		0	1142.64	1.70764e+06	1.73729e+06	2	-0.78	22.1876	30
[R].LSGTGSAGATIR.[L]		1	5	1	A0A3B3ITK7	A0A3B3ITK7 [504-515]		0	1090.59			2	-1.33	13.2332	41
[R].ISLADIAQK.[L]		1	8	1	B4DEB0	B4DEB0 [392-400]		0	958.557	2.85231e+06	2.65198e+06	2	1.38	25.856	35
[R].LSLDDLLQR.[L]		1	4	1	P27708	P27708 [1723-1731]		0	1072.6	741481	2.1569e+06	2	0.87	29.9947	48
[K].LSLDGQNIYNACCTLR.[I]	2xCarbamidomethyl [C12; C13]	1	9	2	A6NLN1	A6NLN1 [209-224]		0	1897.89	5.77695e+06	3.08187e+06	2	0.75	28.5226	49
[R].ISLGLPVGAVINCADNTGAK.[N]	1xCarbamidomethyl [C13]	1	5	3	C9JD32	C9JD32 [20-39]		0	1970.04	2.16049e+06		2	2.84	30.0786	72
[K].LSLGTYASLHGR.[I]		1	6	1	F8VQE1	F8VQE1 [263-274]		0	1274.69		1.52398e+06	3	-1.11	23.2657	26
[K].IRLENEIQTYR.[S]		1	2	1	A0A1B0GVI3	A0A1B0GVI3 [440-450]		1	1434.77	2.00572e+07	9241777	2	-0.09	21.4203	47
[K].LREYEAALNSK.[D]		1	5	2	P20700	P20700 [135-145]		1	1293.68	2.4235e+06	2.17852e+06	3	0.79	15.5333	32
[K].IQVTPPGFQLVFLPFADDKR.[K]		1	6	2	P12956	P12956 [425-444]		1	2288.24		1.25279e+06	3	1.75	30.9461	43
[R].LQVTNVLSQPLTQATVK.[L]		1	5	1	P04844	P04844 [290-306]		0	1840.05	1.04657e+06		2	2.21	29.4131	74
[R].IQELEDLLAK.[EK]		1	4	2	P20700	P20700 [321-330]		0	1171.66	7.48524e+06	5.52627e+06	2	2.63	29.3037	42
[K].LQELEGAVK.[S]		1	2	1	P35580	P35580 [1801-1809]		0	986.552	1.62785e+06	7.0787e+06	2	0.74	17.3719	20
[K].LQELNYNLK.[V]		1	10	2	P42224	P42224 [351-359]		0	1134.62	1.81659e+06	233176528	2	2.52	22.6275	20
[K].IQESHPELR.[R]		1	1	2	Q9H9B4	Q9H9B4 [306-314]		0	1108.57	1.37278e+06	1.02591e+06	2	0.85	11.523	35
[R].IQETQAELPR.[G]		1	2	2	Q4ZG57	Q4ZG57 [172-181]		0	1184.63	1.38526e+06	2081160	2	1.05	16.7231	27
[R].IQEVADELQK.[M]		1	3	2	P18085	P18085 [100-109]		0	1172.62	3.54308e+06	3.67714e+06	2	4.81	17.8232	27
[R].LQGEIAHVK.[K]		1	1	4	P35908	P35908 [406-414]		0	994.568	1.60431e+08	74080074	2	-0.33	12.6733	46
[R].IQHPSNVLHFFNAPLEVTEENFFEICDELGVK.[R]	1xCarbamidomethyl [C26]	1	7	1	B2R959	B2R959 [465-496]		0	3772.83			4	0.74	30.7972	18
[R].LQKEEEIEFLYNENTVR.[E]		1	15	1	A0A804HL54	A0A804HL54 [670-686]		1	2154.07	1.34506e+06	2.43959e+06	3	1.47	28.5573	24
[K].LQLLEDDKENR.[Y]		1	4	3	A0A024R3T8	A0A024R3T8 [572-582]		1	1372.71	4.01536e+08	45618278	3	2.01	18.8539	39
[K].LSLLLNDISR.[K]		1	1	2	Q15645	Q15645 [369-378]		0	1143.67	2.20862e+06	4.00306e+06	2	-0.69	29.779	37
[K].LQMEAPHIIVGTPGR.[V]	1xOxidation [M3]	1	14	2	A8K7F6	A8K7F6 [147-161]		0	1634.87	3.10213e+06	3.8532e+06	3	0.36	22.4479	31
[K].LQNELDNVSTLLEEAEK.[K]		1	2	1	P35580	P35580 [1285-1301]		0	1944.98			2	2.11	30.3367	61
[K].LQNELDNVSTLLEEAEKK.[G]		1	2	1	P35580	P35580 [1285-1302]		1	2073.07		4.97121e+06	3	1.24	29.8913	47
[K].IQPGSQQADFLDALIVSMDVIQHETIGK.[K]	1xOxidation [M18]	1	3	1	P13010	P13010 [98-125]		0	3069.56			3	4.81	30.9924	26
[R].LQQELDDLLVDLDHQR.[Q]		1	3	1	A0A8I5KWT8	A0A8I5KWT8 [1439-1454]		0	1949.99		2.1853e+06	3	2.23	30.156	39
[R].LQQQQRPEDAEDGAEGGGK.[R]		1	2	1	Q08J23	Q08J23 [10-28]		0	2012.93	769747	898035	3	0.69	9.9571	30
[R].LQSDDILPLGK.[D]		1	2	2	H7BXY3	H7BXY3 [350-360]		0	1198.67	5.38973e+06	2.99327e+06	2	-0.72	28.5297	10
[R].LQSIGTENTEENR.[R]		1	7	2	P04075	P04075 [44-56]		0	1490.71	2.20933e+06	3.11643e+06	2	1.42	13.7524	73
[R].IQTQPGYANTLR.[D]		1	6	2	B2RE88	B2RE88 [189-200]		0	1361.72	1.20628e+07	15184638	2	4.59	18.1641	32
[R].LQTSSVLVSGLR.[G]		1	6	1	P22314	P22314 [70-81]		0	1259.73	4.53023e+06	4.50425e+06	2	3.65	27.3319	55
[R].LQVAGEITTGPR.[V]		1	5	1	Q53GR7	Q53GR7 [456-467]		0	1241.68	983053	1.19017e+06	2	1.11	21.3498	31
[R].LQNELDMVK.[I]	1xOxidation [M7]	1	2	2	P49916	P49916 [741-749]		0	1105.56	4.33183e+06	2.02245e+06	2	0.93	17.1694	33
[K].LSILYPATTGR.[N]		1	1	2	P30041	P30041 [145-155]		0	1191.67	3.88347e+06	7188080	2	6.51	27.9772	20
[R].LSLNIDPDAK.[V]		1	9	1	A0A7P0TAE1	A0A7P0TAE1 [745-754]		0	1085.58	2.78618e+06	3.94202e+06	2	1.19	26.1272	49
[R].ISLNTLTLNVK.[S]		1	8	1	Q53HQ0	Q53HQ0 [41-51]		0	1215.73		4597435	2	1.14	29.404	64
[K].LTFDSSFSPNTGK.[K]		1	2	2	P21796	P21796 [97-109]		0	1400.67	3.38052e+06	4.16279e+06	2	0.61	25.607	57
[K].LTFDSSFSPNTGKK.[N]		1	2	2	P21796	P21796 [97-110]		1	1528.76		2.49745e+06	3	-4.37	22.695	36
[K].LTFDTTFSPNTGK.[K]		1	6	2	A0A0A0MR02	A0A0A0MR02 [108-120]		0	1428.7	3.95501e+06	3.5954e+06	2	2.79	27.6053	68
[K].LTFSCLGGSDNFK.[H]	1xCarbamidomethyl [C5]	1	3	1	A0A087WYT3	A0A087WYT3 [40-52]		0	1445.67	5.78763e+06		2	1.83	28.5016	50
[R].LTGADGTPPGFLLK.[A]		1	2	1	Q02978	Q02978 [109-122]		0	1386.76	4.79221e+06	3.80281e+06	2	0.7	29.1897	38
[K].ITGEAFVQFASQELAEK.[A]		1	2	1	P52597	P52597 [151-167]		0	1867.94	1.06457e+06	3497278	2	1	30.3244	85
[K].LTKEDEQQQALQDIASR.[C]		1	4	2	P49916	P49916 [387-403]		1	1972.99	3.29405e+06	1.89912e+06	3	-1.1	21.3181	34
[K].LTLDTIFVPNTGK.[K]		1	5	2	Q9Y277	Q9Y277 [97-109]		0	1418.79	2.71113e+06	3.43728e+06	2	1.66	29.94	26
[K].LTLHGLQQYYVK.[L]		2	15	1	Q5STU3; B4DX78	Q5STU3 [257-268]; B4DX78 [299-310]		0	1462.81	1.12606e+06		3	1.21	27.0925	20
[K].LTLIDPETLLPR.[L]		1	4	2	Q86VP6	Q86VP6 [958-969]		0	1380.81		2.75615e+06	2	1.98	30.6891	44
[K].LTEVPVEPVLTVHPESK.[S]		1	4	1	A8K964	A8K964 [537-553]		0	1874.03	809070	3.88744e+06	3	0	28.6334	19
[K].LTLSALIDGK.[N]		2	4	4	P21796; Q9Y277	P21796 [257-266]; Q9Y277 [257-266]		0	1030.61	1.9899e+06	3061185	2	0.02	29.7864	52
[R].LTISSPLEAHK.[A]		1	2	1	Q15393	Q15393 [152-162]		0	1195.67	1.19259e+06	1678995	3	-1.5	22.3207	26
[K].ITLVSSGSGTMGAAK.[V]	1xOxidation [M11]	1	7	1	Q53HQ0	Q53HQ0 [378-392]		0	1395.71	720171	2.25497e+06	2	3.65	17.4494	37
[K].ITNVSAIIKPYPK.[G]		1	10	1	P42356	P42356 [1741-1753]		0	1443.86		812890	3	0.52	25.0924	20
[K-].LTPEEEEILNK.[K]		1	3	1	P62241	P62241 [129-139]		0	1314.68	2.01536e+06	1.29105e+06	2	1.22	22.8815	31
[K].ITPENLPQILLQLK.[R]		1	5	1	A8MXP9	A8MXP9 [133-146]		0	1619.97			2	3.54	30.989	46
[R].ITPSYVAFTPEGER.[L]		1	4	3	P11021	P11021 [61-74]		0	1566.78	4.86235e+06	1.39706e+07	2	4.59	27.4014	46
[R].LTPYEVDELR.[R]		1	5	1	A0A5H1ZRQ2	A0A5H1ZRQ2 [144-153]		0	1234.63			2	-0.39	25.3448	21
[K].ITQDIFQQLLK.[R]		1	5	1	P56192	P56192 [365-375]		0	1346.77	2.54961e+06	2.88803e+06	2	2.12	30.4763	46
[K].LTQDQDVDVK.[Y]		1	9	2	A8K3H8	A8K3H8 [567-576]		0	1160.58	3.50296e+06	3.0837e+06	2	-1.02	12.6273	38
[K].LTQEETNFK.[S]		1	4	1	Q9NTJ3	Q9NTJ3 [565-573]		0	1109.55	1.48705e+06	1.55387e+06	2	0.51	14.1492	22
[K].LTLSALVDGK.[S]		1	4	2	A0A0A0MR02	A0A0A0MR02 [268-277]		0	1016.6	4.65891e+06	6055238	2	0.16	29.2264	50
[K].LQDPFSLYR.[C]		1	1	1	P21912	P21912 [234-242]		0	1138.59	2.29016e+06	3.94113e+06	2	0.02	29.3848	40
[R].ITESEEVVSR.[E]		1	13	2	A0A6Q8PFJ0	A0A6Q8PFJ0 [63-72]		0	1148.58	5.37346e+06	3587089	2	1.2	13.6963	55
[R].LSYNTASNK.[T]		1	1	2	P49207	P49207 [11-19]		0	997.495	2.25404e+06	5952368	2	0.57	10.7581	38
[R].ISISTSGGSFR.[N]		1	2	2	P13647	P13647 [74-84]		0	1111.57	1.17142e+07	12388057	2	5.32	21.117	21
[K].ISNTAISISDHTALAQFCK.[E]	1xCarbamidomethyl [C18]	1	9	1	Q3B7A7	Q3B7A7 [45-63]		0	2077.04		1.80512e+06	3	2.87	28.6013	29
[K].LSNVNLQEK.[A]		1	3	1	B3KNC3	B3KNC3 [508-516]		0	1044.57		2.08284e+06	2	-1.63	15.2043	37
[K].ISNYGWDQSDK.[F]		1	2	2	Q9HB71	Q9HB71 [75-85]		0	1312.58	834654	2.1855e+06	2	-1.06	18.3195	25
[K].LSPEDYTLK.[AV]		1	13	2	C9JH19	C9JH19 [388-396]		0	1065.55	2.82708e+06	272591	2	0.04	21.9017	50
[K].LSPEELLLR.[W]		1	10	2	Q53GY0	Q53GY0 [267-275]		0	1069.63	5.34097e+06	9035382	2	1.24	29.8157	53
[R].LSQLEGVNVER.[Y]		1	3	2	Q96QK1	Q96QK1 [227-237]		0	1243.66	1.52246e+06	1.48489e+06	2	1.68	20.6546	30
[R].LSQSLLELWR.[R]		1	2	2	H7BXY3	H7BXY3 [385-394]		0	1244.7	1.01052e+06	989708	2	1.38	30.4565	32
[R].ISQSNYIPTQQDVLR.[T]		1	1	3	P08754	P08754 [162-176]		0	1761.91	3.03854e+06	1.43102e+07	2	1.47	25.455	49
[K].ISSDLDGHPVPK.[Q]		1	6	1	P29401	P29401 [103-114]		0	1264.65	981232	2.89207e+06	3	0.39	15.4578	18
[K].ITALDEFATK.[L]		1	7	1	A0A384P5S9	A0A384P5S9 [523-532]		0	1108.59		1.66453e+06	2	-0.81	26.2898	23
[R].LSSEMNTSTVNSAR.[E]	1xOxidation [M5]	1	5	2	P20700	P20700 [277-290]		0	1512.7	1.48628e+06	1.10003e+06	2	0.48	10.403	87
[K].ISSIQSIVPALEIANAHR.[K]		1	14	2	B3GQS7	B3GQS7 [251-268]		0	1919.07			3	1.34	29.9716	53
[-].XSSQISAGEEK.[W]		1	1	1	H0YBE0	H0YBE0 [1-11]		0	1148.58		1.22783e+06	2	2.69	13.0244	43
[R].ISSVLAGGSCR.[A]	1xCarbamidomethyl [C10]	2	3	1	P02533; P08779	P02533 [31-41]; P08779 [31-41]		0	1106.56	7.9622e+06	7064233	2	-0.08	16.6523	44
[R].LSSVVTQHDSK.[K]		1	5	2	P54577	P54577 [136-146]		0	1200.62	4.44974e+06	3.84505e+06	3	1.07	10.4791	21
[K].ISTEVGITNVDLSTVDKDQSIAPK.[T]		1	2	1	P04844	P04844 [369-392]		1	2530.32		2.75788e+06	3	1.34	28.6613	71
[R].LSTHELTSLLEK.[E]		1	7	1	U6FSN9	U6FSN9 [670-681]		0	1370.75			3	-0.85	28.8225	15
[R].LSTLCPSAVLQR.[L]	1xCarbamidomethyl [C5]	1	5	2	Q86VP6	Q86VP6 [1130-1141]		0	1344.73	1.1085e+06	1.10601e+06	2	-3.72	27.6958	10
[K].LSVEGFAVDK.[M]		1	6	2	E9PLK3	E9PLK3 [850-859]		0	1064.56	932526	1.75405e+06	2	-1.21	26.489	61
[K].ISVNDFIIK.[AR]		1	15	1	A0A7P0T997	A0A7P0T997 [463-471]		0	1048.6	3.23008e+06		2	0.78	29.635	53
[R].ISVYYNEATGGK.[Y]		1	8	2	A0A384NYT8	A0A384NYT8 [46-57]		0	1301.64	5.85799e+07	41253352	2	1.35	19.3438	76
[K].ISSLLEEQFQQGK.[L]		1	3	2	P62241	P62241 [158-170]		0	1506.78	1.2654e+06	688332	2	0.96	27.3229	39
[R].LQDEIQNMKEEMAR.[H]	2xOxidation [M8; M12]	1	5	2	P08670	P08670 [365-378]		1	1766.8	2.51993e+06	5.09211e+06	3	-1.02	12.2174	38
[K].LQDAINILK.[E]		1	19	2	A0A804HL40	A0A804HL40 [763-771]		0	1027.61	2.12123e+06	3128785	2	2.66	27.7378	39
[K].LPVLYQVER.[T]		1	6	1	A8K8X9	A8K8X9 [39-47]		0	1116.64			2	-0.77	27.8557	3
[K].ILQQIPDHPK.[H]		1	2	2	Q9HB00	Q9HB00 [283-292]		0	1188.67	2.37872e+06	1.11506e+06	3	1.46	16.5481	22
[K].LLQTDDEEEAGLLELLK.[S]		1	4	2	P55060	P55060 [252-268]		0	1929.01	542776	1542258	2	3.29	30.7592	88
[K].IISDNLTYCK.[C]	1xCarbamidomethyl [C9]	1	3	1	Q9Y2X3	Q9Y2X3 [197-206]		0	1226.61		3.2668e+06	2	6.88	19.9264	52
[K].IISNASCTTNCLAPLAK.[V]	2xCarbamidomethyl [C7; C11]	1	6	4	P04406	P04406 [146-162]		0	1833.92	2.42112e+07	2.28122e+07	2	1.46	24.8647	111
[K].LLSNDEVTIK.[Y]		1	17	1	Q92734	Q92734 [48-57]		0	1131.63	1.37942e+06	1.33682e+06	2	2.98	21.2247	45
[R].LLSRPQDALEGVVLSPSLEAR.[V]		1	1	2	Q9NVI7	Q9NVI7 [355-375]		0	2250.25		3.6882e+06	3	2.98	29.4407	38
[K].IISSDRDLLAVVFYGTEK.[D]		1	3	2	P12956	P12956 [75-92]		1	2026.09	4.88221e+06	4983841	3	1.03	30.4499	38
[R].IISSIEQKEENK.[G]		1	7	3	G9K389	G9K389 [72-83]		1	1417.75	1.17522e+07	9.16482e+06	2	1.32	13.5298	58
[R].LLSTDPVAAK.[E]		1	4	2	Q10567	Q10567 [529-538]		0	1014.58	1.04266e+06	1.20043e+06	2	1.39	18.567	29
[K].LISWYDNEFGYSNR.[V]		1	3	2	P04406	P04406 [310-323]		0	1763.8	8.65902e+06	17565172	2	1.82	29.476	82
[R].LLQQEEEIK.[S]		1	3	2	P54136	P54136 [12-20]		0	1129.61	7.52271e+06	2.87573e+06	2	2.47	16.9223	33
[R].IITEGFEAAK.[E]		1	5	2	B2R9K8	B2R9K8 [118-127]		0	1078.58	5.24363e+06	11476208	2	0.82	20.8739	55
[R].IITLAGPTNAIFK.[A]		1	9	2	F8VZX2	F8VZX2 [58-70]		0	1358.8	1.03142e+07	15304729	2	1.73	29.8778	51
[R].IITLTGPTNAIFK.[A]		1	1	2	Q15365	Q15365 [58-70]		0	1388.81	6.73524e+06	10011921	2	2.88	29.8269	39
[R].IITITGTQDQIQNAQYLLQNSVK.[Q]		1	6	2	B4DUQ1	B4DUQ1 [410-432]		0	2589.39		8.08234e+06	3	1.94	30.0154	40
[R].LLTSFLPAQLLR.[L]		1	16	2	F5GZS6	F5GZS6 [409-420]		0	1371.84		2.48441e+06	2	1.7	30.9155	38
[R].LITYLDQTTQK.[S]		1	13	1	A0A7P0T9L3	A0A7P0T9L3 [295-305]		0	1323.72	858090	1.28535e+06	2	-0.34	23.1247	53
[K].LIVAPDADAR.[W]		1	2	1	Q8NEW0	Q8NEW0 [340-349]		0	1040.57	1.16956e+06	1.17434e+06	2	1.57	19.6207	15
[R].ILVATNLFGR.[G]		2	9	2	Q5STU3; B4DX78	Q5STU3 [340-349]; B4DX78 [382-391]		0	1103.66	1.31811e+06	3.48929e+06	2	-1.44	29.7361	73
[K].IIVDELKQEVISTSSK.[A]		1	9	2	P63244	P63244 [265-280]		1	1789	1.39743e+07	1.35209e+07	2	2.37	28.5061	105
[K].LLVFTAAGVKPQGK.[VLD]		1	9	1	Q96T60	Q96T60 [153-166]		0	1428.86			3	2.34	27.5388	13
[R].LIVNVNDLR.[R]		1	5	2	P25205	P25205 [47-55]		0	1055.62	2.27986e+06	2.83506e+06	2	0.58	28.3498	73
[K].ILTFDQLALDSPK.[G]		1	6	2	H0YHA7	H0YHA7 [99-111]		0	1460.8	2.77085e+06	1.87452e+06	2	1.23	30.005	85
[R].ILVPTQFVGAIIGK.[E]		2	3	4	Q9Y6M1; O00425	Q9Y6M1 [198-211]; O00425 [200-213]		0	1455.89	978325		2	-0.42	30.9219	33
[K].IIQLIEGK.[A]		1	2	2	O95861	O95861 [225-232]		0	913.572	1.17615e+06	1.53093e+06	2	2.28	24.8758	47
[K].ILQETLNELDKR.[R]		1	26	1	R9QG88	R9QG88 [198-209]		1	1471.81		8644010	3	1.52	24.0584	36
[K].LLLLGTGESGK.[S]		1	5	1	P50148	P50148 [42-52]		0	1087.64	2.50672e+06	5.85306e+06	2	-0.75	27.6708	48
[R].LLLNNDNLLR.[ED]		1	6	2	A8K0T9	A8K0T9 [38-47]		0	1197.69			2	0.91	29.0357	52
[K].LLLPWLEAR.[I]		1	10	1	A0A8V8TQK1	A0A8V8TQK1 [826-834]		0	1110.67			2	0.59	30.8922	57
[R].YYTSASGDEMVSLK.[D]	1xOxidation [M10]	1	6	2	P07900	P07900 [465-478]		0	1566.7	2.77145e+06	3013224	2	1.9	18.7881	75
[K].ILLTQENPFFR.[K]		1	1	1	Q08J23	Q08J23 [629-639]		0	1377.75	4.92663e+06	1.82378e+06	2	3.17	30.1421	71
[KR].LLIYDASTLESGVPSR.[F]		1	4	2	A0A5C2GTI8	A0A5C2GTI8 [46-61]		0	1720.91	3.13481e+06	1.74864e+06	2	8.34	28.2663	55
[R].LLIYSASIR.[A]		1	1	1	A0A5C2FWU1	A0A5C2FWU1 [46-54]		0	1035.62	848961		2	0.56	28.0812	25
[KR].LLIYWASTR.[EVQADNGKYT]		3	287	1	A0A5C2GDN4; A0A5C2G374; A0A5C2G1W2	A0A5C2GDN4 [52-60]; A0A5C2G374 [52-60]; A0A5C2G1W2 [52-60]		0	1122.63	2.06901e+07	17009772	2	0.27	29.7084	41
[R].ILMVGLDAAGK.[T]	1xOxidation [M3]	3	22	2	P61204; B4DLJ3; P18085	P61204 [20-30]; B4DLJ3 [20-30]; P18085 [20-30]		0	1103.61	3.76588e+06	3.68471e+06	2	-1.61	24.8954	27
[K].LLNDEDPVVVTK.[A]		1	7	1	P14923	P14923 [150-161]		0	1341.73		3.1673e+06	2	3.71	23.2771	46
[K].IIQLLDDYPK.[C]		1	14	2	P05388	P05388 [17-26]		0	1217.68	2.05594e+07	16183013	2	1.84	29.2541	82
[K].LLNENSYVPR.[E]		1	8	2	G3V0E5	G3V0E5 [65-74]		0	1204.63	2.9093e+06	3303933	2	3.8	21.0267	64
[R].IINEPTAAAIAYGLDKK.[VG]		1	11	1	P11142	P11142 [172-188]		1	1787.99	1.00933e+07	23005962	3	0.97	28.7016	76
[R].IINEPTAAAIAYGLDKR.[E]		1	4	2	P11021	P11021 [198-214]		1	1816	3.08474e+06	16561646	3	0.67	28.8406	86
[R].IINEPTAAAIAYGLDR.[TR]		1	16	2	A0A0G2JIW1	A0A0G2JIW1 [173-188]		0	1687.9	9.27978e+06	19251574	2	5.96	29.4745	72
[K].ILNIFGVIK.[G]		1	10	1	G3V0E5	G3V0E5 [305-313]		0	1016.65	1.76943e+06		2	1.54	30.7393	38
[K].IINNTENLVR.[E]		1	3	2	Q9Y617	Q9Y617 [52-61]		0	1185.66	4.84279e+06	4.68821e+06	2	1.34	19.0766	35
[K].ILNPEEIEK.[Y]		1	3	1	Q05DH1	Q05DH1 [219-227]		0	1084.59	2.48793e+06	4.73682e+06	2	-0.37	21.7917	22
[K].LLNQPNQWPLVK.[A]		1	3	1	P14923	P14923 [488-499]		0	1449.82		3.33536e+06	2	0.14	29.2696	35
[K].ILPTLEAVAALGNK.[V]		1	5	2	B4DY09	B4DY09 [90-103]		0	1409.84		7886608	2	0.25	30.3148	76
[K].LLQDFFNGK.[E]		1	18	2	P11142	P11142 [349-357]		0	1081.57	7.55156e+06	16481221	2	0.34	29.135	56
[K].ILQDGGLQVVEK.[Q]		1	12	2	O43175	O43175 [22-33]		0	1298.73	7.66994e+06	7.41204e+06	2	1.36	23.4883	74
[R].IINEPTAAAIAYGLDK.[-GKR]		2	23	3	P11142; P11021	P11142 [172-187]; P11021 [198-213]		0	1659.9	1.03198e+07	2.50287e+07	3	-0.46	29.3265	66
[K].ITSEIPQTER.[M]		1	4	1	F8VZQ9	F8VZQ9 [93-102]		0	1173.61	788071	1.7521e+06	2	3.55	15.676	29
[R].LLVPTQYVGAIIGK.[E]		1	2	2	Q9NZI8	Q9NZI8 [200-213]		0	1471.89	6.63847e+06	5890770	2	0.96	30.491	61
[R].IIYGGSVTGATCK.[E]	1xCarbamidomethyl [C12]	1	4	1	P60174	P60174 [207-219]		0	1326.67	1.76454e+06	3.24732e+06	2	2.27	18.437	56
[R].LPDGFTQLR.[S]		1	4	1	A0A669KB89	A0A669KB89 [120-128]		0	1046.56		1.18576e+06	2	-0.71	25.9713	23
[K].IPDPEAVKPDDWDEDAPAK.[I]		1	12	2	A0A7P0TAE9	A0A7P0TAE9 [327-345]		0	2107.98	2.16024e+06	3526060	3	0.63	24.694	64
[R].LPEAAFLAR.[T]		1	4	2	H0Y938	H0Y938 [751-759]		0	987.562	1.26065e+06	2.24284e+06	2	0.42	27.9911	50
[K].LPEDPLLSGLLDSPALK.[A]		1	3	1	P49327	P49327 [1209-1225]		0	1777.99			2	4.85	30.947	80
[K].LPFAAAQIGNSFR.[N]		1	12	2	A0A6Q8PHH9	A0A6Q8PHH9 [285-297]		0	1391.74	1.57103e+06	2.73599e+06	2	1.99	29.4648	46
[K].LPFPIIDDR.[N]		1	2	2	P30041	P30041 [98-106]		0	1085.6	4.44882e+06	7546268	2	0.29	29.9044	58
[K].LPGELEPVQATQNK.[T]		1	5	2	O75821	O75821 [196-209]		0	1523.81	663270	1.1283e+06	2	2.11	22.2372	28
[K].IPGGIIEDSCVLR.[G]	1xCarbamidomethyl [C10]	1	8	1	Q59H77	Q59H77 [236-248]		0	1428.75		3.87688e+06	2	1.1	28.8325	65
[KR].IPGLLGVFQK.[L]		1	5	1	P55060	P55060 [727-736]		0	1071.66	614460	1268566	2	1.44	30.3477	55
[K].IPGIIIAASAVR.[A]		1	9	1	Q53FG5	Q53FG5 [151-162]		0	1180.74	1.24769e+06	2.48261e+06	2	1.89	29.7877	55
[K].LPATEKPVLLSK.[D]		1	9	1	B7Z2N4	B7Z2N4 [860-871]		0	1295.79	688758	3.28023e+06	3	-1.11	21.0053	32
[K].LPGIVAEGR.[D]		1	4	2	A0A3S8NFS6	A0A3S8NFS6 [383-391]		0	911.531	3.67971e+06	2.80966e+06	2	-0.43	20.835	41
[K].LPIGDVATQYFADR.[D]		1	5	1	Q99832	Q99832 [293-306]		0	1565.8	3.83744e+06	5738209	2	0.15	29.5701	54
[K].IPIGFIPLGETSSLSHTLFAESGNK.[V]		1	11	1	E9PC15	E9PC15 [119-143]		0	2615.37			3	4.84	30.5982	6
[R].IPLLSDLTHQISK.[D]		1	3	1	H7C3T4	H7C3T4 [52-64]		0	1464.84		2.85417e+06	3	-0.61	29.6262	27
[R].LPLQLDDAVRPEAEGEEEGR.[A]		1	5	1	Q53R85	Q53R85 [152-171]		0	2223.09	673766	407829	3	3.71	27.3199	16
[K].LPIVNEDDELVAIIAR.[T]		1	8	1	H0Y4R1	H0Y4R1 [209-224]		0	1779.99		763528	2	3.53	30.7322	93
[K].LPPNVVEESAR.[A]		1	1	2	P01023	P01023 [935-945]		0	1210.64	5.4455e+06	3154437	2	1.41	19.0736	33
[R].LPRPPPPEMPESLK.[K]	1xOxidation [M9]	1	6	2	B2RE88	B2RE88 [341-354]		0	1603.85	3.063e+06	1.95513e+06	3	-2.21	19.4252	24
[K].LPSDVVTAVR.[G]		1	2	2	P04181	P04181 [363-372]		0	1056.6	2.29791e+06	3975511	2	1.73	22.5009	44
[K].LPSFELLHK.[E]		1	11	2	Q16531	Q16531 [571-579]		0	1083.62	877312	1.49978e+07	2	1.66	28.6268	49
[R].LPSSPVYEDAASFK.[A]		1	8	1	A0A024R5M3	A0A024R5M3 [378-391]		0	1510.74	1.0709e+06	1.85662e+06	2	5.3	26.441	33
[K].LPKPVQDLIK.[M]		1	3	4	A0A024R3T8	A0A024R3T8 [665-674]		0	1150.72	3.16244e+07	1.03197e+07	2	1.26	26.2339	35
[R].LLVVYPWTXR.[F]		1	2	2	B3VL17	B3VL17 [32-41]		0	1274.73	1.86588e+07	9676846	2	1.58	29.9734	40
[R].LPACVVDCGTGYTK.[L]	2xCarbamidomethyl [C4; C8]	1	3	1	P61158	P61158 [5-18]		0	1540.71	255688	2.06785e+06	2	2.69	21.1151	48
[K].LNTLETEEWFFK.[D]		1	5	1	P07948	P07948 [121-132]		0	1556.76		3.90365e+06	2	11.04	30.3462	31
[K].LLYNNVSNFGR.[L]		1	12	2	A0A8V8TQK1	A0A8V8TQK1 [1185-1195]		0	1296.67	1.91716e+06	3786888	2	-0.87	25.4597	74
[R].IMEGPAFNFLDAPAVR.[V]		1	1	1	P11177	P11177 [309-324]		0	1747.88	553276	971808	2	2.23	30.5365	53
[R].IMEGPAFNFLDAPAVR.[V]	1xOxidation [M2]	1	1	1	P11177	P11177 [309-324]		0	1763.88	8.4191e+06	11014548	2	-1.55	30.2026	50
[R].IMGPNYTPGK.[K]	1xOxidation [M2]	1	3	1	P13639	P13639 [429-438]		0	1093.53	1.65252e+06	2.72359e+06	2	-0.62	14.9726	43
[R].IMLFTNEDNPHGNDSAK.[A]		1	4	2	P12956	P12956 [166-182]		0	1902.87	3.26755e+06	1.57285e+06	3	-4.38	23.1906	42
[R].IMLFTNEDNPHGNDSAK.[A]	1xOxidation [M2]	1	4	2	P12956	P12956 [166-182]		0	1918.86	8.29642e+06	3.16407e+06	3	0.47	21.1843	51
[R].IMNTFSVVPSPK.[V]		3	29	2	P04350; Q8IZ29; A0A384NYT8	P04350 [163-174]; Q8IZ29 [163-174]; A0A384NYT8 [162-173]		0	1319.7	1.48915e+07	7.28799e+06	2	0.48	28.5949	70
[R].IMNTFSVVPSPK.[V]	1xOxidation [M2]	3	29	2	P04350; Q8IZ29; A0A384NYT8	P04350 [163-174]; Q8IZ29 [163-174]; A0A384NYT8 [162-173]		0	1335.7	2.11209e+07	14062885	2	1.54	25.805	78
[K].LNDLEDALQQAK.[E]		1	7	4	H6VRF8	H6VRF8 [444-455]		0	1357.7	1.39406e+08	210660546	2	3.55	26.3743	74
[K].LNDLEDALQQAKEDLAR.[L]		1	7	1	H6VRF8	H6VRF8 [444-460]		1	1941.99	1.86196e+06	2.69808e+06	3	2.75	29.7964	67
[R].INVYYNEATGGK.[Y]		1	6	2	Q8IZ29	Q8IZ29 [47-58]		0	1328.65	1.62491e+07	9786613	2	1.76	19.2411	51
[K].LNDLEEALQQAK.[E]		1	1	4	P35908	P35908 [442-453]		0	1371.71	9.5993e+07	5.59503e+07	2	1.9	28.1946	79
[K].LNEIVGNEDTVSR.[L]		1	9	2	P35250	P35250 [47-59]		0	1445.72	1.89445e+06	1186045	2	-0.75	18.444	45
[K].LNEQQSVLQR.[I]		1	4	1	Q14683	Q14683 [1010-1019]		0	1214.65	1.20008e+06	1188528	2	1.97	15.6742	27
[K].LNIGDLQVTK.[E]		1	9	2	Q53GN6	Q53GN6 [123-132]		0	1100.63	1.85008e+06	2.29273e+06	2	3.91	27.8716	36
[R].LNLNNTVLSK.[R]		1	5	2	P07814	P07814 [426-435]		0	1115.64	4.37094e+06	5.9275e+06	2	1.53	23.7738	63
[R].LNIPVSQVNPR.[D]		1	14	2	P05023	P05023 [648-658]		0	1236.71	2.57095e+06	3.63087e+06	2	1.15	24.679	10
[R].INISEGNCPER.[I]	1xCarbamidomethyl [C8]	2	15	1	F8VZX2; Q15365	F8VZX2 [47-57]; Q15365 [47-57]		0	1288.6	1.07027e+07	8893079	2	2.17	14.9488	51
[K].INNFSADIK.[D]		1	4	1	Q53GY0	Q53GY0 [289-297]		0	1021.53	5.49112e+06	7809302	2	7.3	19.7761	58
[R].LNQDQLDAVSK.[Y]		1	5	1	Q14444	Q14444 [88-98]		0	1230.63	2.12564e+06	3021209	2	1.12	17.0854	30
[K].LNQWCNVVR.[W]	1xCarbamidomethyl [C5]	1	2	2	P07814	P07814 [1144-1152]		0	1188.59	2.28589e+06	2.24555e+06	2	-0.58	22.5927	33
[R].LNTGILNK.[H]		1	3	2	B9EG90	B9EG90 [568-575]		0	872.52	3.56227e+06	2.40172e+06	2	0.36	18.7035	32
[K].INEAVECLLSLK.[A]	1xCarbamidomethyl [C7]	1	5	2	P07814	P07814 [850-861]		0	1388.75			2	1.08	30.0465	35
[R].LTSFIGAIAIGDLVK.[S]		1	4	1	P78371	P78371 [26-40]		0	1517.89		1.49361e+06	2	1.67	30.9791	60
[R].ITSGPFEPDLYK.[S]		1	4	2	A8K6Y1	A8K6Y1 [333-344]		0	1366.69	3.0573e+06	4949060	2	-1.89	27.7512	45
[K].LTSLNEEYTK.[N]		1	12	2	P43246	P43246 [556-565]		0	1197.6	1.92812e+06	2.2787e+06	2	0.42	17.16	32
[K].NIDDGTSDRPYSHALVAGIDR.[Y]		1	4	1	E4W6B6	E4W6B6 [28-48]		0	2272.1	382142	1.08343e+06	3	3.89	22.7311	21
[R].NLDLDSIIAEVK.[A]		4	19	1	P35908; P04259; P02538; P13647	P35908 [342-353]; P04259 [327-338]; P02538 [327-338]; P13647 [332-343]		0	1329.73		37895840	2	1.18	29.4289	11
[R].NLDIERPTYTNLNR.[L]		2	23	2	F5H5D3; B3KT06	F5H5D3 [286-299]; B3KT06 [181-194]		0	1718.88	5.98721e+07	35733680	3	0.12	22.6873	29
[K].NIEIDSPYEISR.[A]		1	7	2	Q53EP4	Q53EP4 [380-391]		0	1435.71	1.48541e+06	3.14419e+06	2	0.93	26.4488	47
[K].NILFVITKPDVYK.[S]		1	11	1	H0YHX9	H0YHX9 [121-133]		0	1549.9		4284462	3	1.61	29.5314	30
[K].NIILEEGKEILVGDVGQTVDDPYATFVK.[M]		1	8	1	E9PQB7	E9PQB7 [29-56]		1	3062.59			3	5.94	30.1646	94
[R].NILLTNEQLESAR.[K]		1	5	2	Q9H9B4	Q9H9B4 [36-48]		0	1500.8	6.29796e+06	7.46154e+06	2	1.98	26.1997	76
[R].NIPPYFVALVPQEEELDDQK.[I]		1	6	3	P12956	P12956 [405-424]		0	2344.17	9.46016e+06	5364434	2	2.91	30.5539	57
[R].NLPQYVSNELLEEAFSVFGQVER.[A]		1	9	1	A0A7I2V535	A0A7I2V535 [154-176]		0	2668.33			3	0.19	31.6034	50
[R].NLQDAMQVCR.[N]	1xCarbamidomethyl [C9]; 1xOxidation [M6]	1	5	2	Q59H77	Q59H77 [422-431]		0	1250.56	1.32161e+06	1464977	2	-0.23	13.0631	42
[K].NLDDGIDDERLR.[K]		1	16	2	E7EQV3	E7EQV3 [255-266]		1	1430.69	1.11314e+06	2471491	3	-1.13	19.1997	22
[R].NLQDNFQEDPIQMSMIIYSCLK.[E]	1xCarbamidomethyl [C20]; 2xOxidation [M13; M15]	1	15	1	P42224	P42224 [89-110]		0	2719.24		2.8928e+06	3	4.8	29.7482	63
[R].NLQEVLGEEK.[L]		1	6	1	P54577	P54577 [17-26]		0	1158.6	4.02479e+06	4.00795e+06	2	-0.69	22.9022	37
[R].NLQNLLILTAIK.[A]		1	13	2	A0A8V8TQK1	A0A8V8TQK1 [992-1003]		0	1353.85		211527	2	2.04	30.8548	73
[K].NLQYYDISAK.[S]		1	5	2	B5MDF5	B5MDF5 [160-169]		0	1214.61	6.07397e+06	2.13274e+06	2	2.89	22.59	23
[R].NLSFFLTPPCAR.[W]	1xCarbamidomethyl [C10]	1	10	1	P42224	P42224 [483-494]		0	1422.72		59368116	2	1.59	30.3709	46
[K].NISFTVWDVGGQDK.[I]		1	13	1	P61204	P61204 [60-73]		0	1565.76	1.33577e+06		2	0.86	29.7924	53
[R].NLSPYVSNELLEEAFSQFGPIER.[A]		1	5	2	Q9BSV4	Q9BSV4 [304-326]		0	2639.3	1.65361e+06	1.53452e+06	3	10.09	31.0656	64
[R].NLTALGLNLVASGGTAK.[A]		1	3	1	B2R7P8	B2R7P8 [23-39]		0	1599.91			2	-17.49	29.9427	28
[K].NLYTNEYVAIK.[L]		1	16	1	A0A0U1RR14	A0A0U1RR14 [63-73]		0	1327.69		1.61813e+06	2	-0.82	25.5782	33
[R].NMGGPYGGGNYGPGGSGGSGGYGGR.[S]	1xOxidation [M2]	1	7	1	A0A7I2V323	A0A7I2V323 [306-330]		0	2205.9	414029	1.53142e+06	3	4.66	16.3856	57
[K].NMITGTSQADCAVLIVAAGVGEFEAGISK.[N]	1xCarbamidomethyl [C11]	1	43	2	Q53HQ7	Q53HQ7 [101-129]		0	2909.44			3	-1.8	31.2525	79
[K].NLQEAEEWYK.[S]		1	9	2	P08670	P08670 [283-292]		0	1309.61	2.78073e+06	5441924	2	-0.48	24.0473	44
[K].NMITGTSQADCAVLIVAAGVGEFEAGISK.[N]	1xCarbamidomethyl [C11]; 1xOxidation [M2]	1	43	2	Q53HQ7	Q53HQ7 [101-129]		0	2925.43			3	0.99	31.1746	76
[K].NLDDGIDDER.[L]		1	16	2	E7EQV3	E7EQV3 [255-264]		0	1161.5	6.31747e+06	8.15765e+06	2	1.3	15.3147	27
[R].NLALCPANHAPLQEAAVIPR.[L]	1xCarbamidomethyl [C5]	1	3	1	P14923	P14923 [507-526]		0	2155.14			3	2.36	28.7197	51
[R].NCFASVFEK.[Y]	1xCarbamidomethyl [C2]	1	3	1	O15144	O15144 [119-127]		0	1101.5	353591	1.83263e+06	2	-0.12	26.47	32
[K].NCSETQYESK.[V]	1xCarbamidomethyl [C2]	1	3	1	P61981	P61981 [111-120]		0	1245.51	4.22589e+06	1.8054e+06	2	1.25	8.6918	39
[K].NDKSEEEQSSSSVK.[K]		1	11	3	B4DY08	B4DY08 [217-230]		1	1553.69	1.65036e+07	21762062	2	4.79	7.5997	76
[K].NDLAVVDVR.[I]		1	14	2	P19338	P19338 [334-342]		0	1000.54	8.08677e+06	24258314	2	0.77	22.3505	58
[R].NDSYTLHK.[I]		1	10	2	Q59GS3	Q59GS3 [114-121]		0	977.469	885780	1.23048e+06	2	-0.07	10.788	15
[R].NDTKEDVFVHQTAIK.[KR]		1	9	1	Q6PKI6	Q6PKI6 [78-92]		1	1744.89	857842	1.58398e+06	3	2.24	17.902	20
[R].NEEDAAELVALAQAVNAR.[A]		1	1	4	P22314	P22314 [351-368]		0	1883.95	2.02899e+06	4.18664e+06	2	3.75	30.3279	116
[R].NELESYAYSLK.[N]		1	3	2	P11021	P11021 [563-573]		0	1316.64	1.27709e+06	11247625	2	1.59	26.3992	40
[R].NELSGALTGLTR.[V]		1	6	1	B4DKZ9	B4DKZ9 [322-333]		0	1231.66			2	1.6	28.075	35
[K].NENEEILERPAQLANAR.[E]		1	6	1	F8VQE1	F8VQE1 [308-324]		0	1966.99		3223536	3	5.72	23.505	11
[R].NLANTVTEEILEK.[A]		1	12	1	A0A7I2YQN2	A0A7I2YQN2 [344-356]		0	1473.78	3.12816e+06	7933492	2	-1.03	29.6271	44
[K].NFAFLEFR.[S]		1	3	1	B5BU25	B5BU25 [196-203]		0	1043.53	536711	1.38245e+06	2	0.51	30.347	44
[K].NFGIGQDIQPK.[R]		1	2	1	Q5T8U3	Q5T8U3 [65-75]		0	1216.63		2.96066e+06	2	-2.25	23.7722	22
[R].NFILDQTNVSAAAQR.[R]		1	16	1	Q00839	Q00839 [576-590]		0	1647.84	4.07333e+06	6.32904e+06	2	1.62	27.297	83
[K].NFITAEELR.[R]		1	7	1	H7C144	H7C144 [855-863]		0	1092.57			2	1.57	25.7587	39
[K].NHKEEMSQLTGQNSGDVNVEINVAPGK.[D]	1xOxidation [M6]	1	2	1	P35527	P35527 [291-317]		1	2911.39		1.75723e+06	4	0.12	21.2024	32
[K].NKEEAAEYAK.[L]		1	3	2	P62753	P62753 [202-211]		1	1152.55	6.48817e+06	8800272	2	0.22	9.006	21
[K].NKLEGLEDALQK.[A]		2	10	3	P04259; P02538	P04259 [425-436]; P02538 [425-436]		1	1357.73	3.06296e+06	8289247	2	2.65	23.7435	19
[K].NKLNDLEDALQQAK.[E]		1	7	3	H6VRF8	H6VRF8 [442-455]		1	1599.83	1.63984e+07	1.42148e+07	2	3.05	27.7556	69
[R].NKLNDLEEALQQAK.[E]		1	1	2	P35908	P35908 [440-453]		1	1613.85	7.86379e+06	6.80031e+06	2	-0.1	28.6219	78
[KR].NKYEDEINK.[HR]		4	25	2	H6VRF8; P04259; P02538; P13647	H6VRF8 [268-276]; P04259 [251-259]; P02538 [251-259]; P13647 [256-264]		1	1152.55	6.43926e+06	6.37742e+06	2	0.75	10.7846	31
[KR].NKYEDEINKR.[T]		4	24	6	H6VRF8; P04259; P02538; P13647	H6VRF8 [268-277]; P04259 [251-260]; P02538 [251-260]; P13647 [256-265]		2	1308.65	3.39816e+08	288043300	3	-0.52	10.6423	27
[K].NFGEDMDDER.[L]	1xOxidation [M6]	1	18	2	E7EQV3	E7EQV3 [152-161]		0	1243.45	1.43382e+06	1.86423e+06	2	1.08	11.8047	38
[K].NCAVEFNFGQR.[A]	1xCarbamidomethyl [C2]	1	8	2	A8K6U7	A8K6U7 [376-386]		0	1341.6	1.23823e+06	2.24376e+06	2	0.5	26.3255	29
[R].NMSVIAHVDHGK.[S]	1xOxidation [M2]	1	5	1	P13639	P13639 [21-32]		0	1323.65	1.96519e+06	2975462	3	0.51	11.2392	39
[R].NNLAGAEELFAR.[K]		1	10	2	A0A8V8TQK1	A0A8V8TQK1 [324-335]		0	1304.66	3.04451e+06	4.77264e+06	2	1.32	28.8501	41
[K].NSSTIIQNPVETPK.[K]		1	1	1	P38432	P38432 [445-458]		0	1527.8	669769	3.05824e+06	2	3.2	21.7401	62
[K].NSSYFVEWIPNNVK.[TV]		4	43	2	Q13885; P04350; Q8IZ29; A0A384NYT8	Q13885 [337-350]; P04350 [337-350]; Q8IZ29 [337-350]; A0A384NYT8 [336-349]		0	1696.83	2.5057e+07	2.61961e+07	2	1.5	29.8744	47
[K].NSVSQISVLSGGK.[A]		1	1	1	O15143	O15143 [327-339]		0	1275.69		1.65435e+06	2	1.76	23.1298	43
[K].NSVVEASEAAYK.[E]		1	3	2	Q04917	Q04917 [144-155]		0	1267.62	5.47757e+06	2.83496e+06	2	0.31	16.8567	47
[R].NTDEMVELR.[I]	1xOxidation [M5]	1	7	2	B4DUQ1	B4DUQ1 [38-46]		0	1122.51	3.38532e+06	3.55301e+06	2	1.09	15.1003	47
[R].NTGIICTIGPASR.[S]	1xCarbamidomethyl [C6]	1	15	2	A0A8V8TNX9	A0A8V8TNX9 [118-130]		0	1359.7	6.70041e+06	8966666	2	1.68	23.8903	51
[K].NTHATTHNAYDLEVIDIFK.[I]		1	4	5	A0A024R3T8	A0A024R3T8 [820-838]		0	2202.08	5.6624e+07	12829622	2	2.88	29.5705	96
[K].NTLYLQMSSLK.[T]	1xOxidation [M7]	1	1	1	A0A5C2GFT1	A0A5C2GFT1 [79-89]		0	1313.68	2.62565e+06	2127569	2	1.09	22.7554	34
[K].NTVVATGGYGR.[T]		1	6	2	P31040	P31040 [251-261]		0	1094.56	3.00609e+06	2.52388e+06	2	-2.46	13.9617	26
[R].NVEDLSGGELQR.[F]		1	2	2	P61221	P61221 [213-224]		0	1316.64	1.71864e+06	1.60266e+06	2	3.44	18.7549	25
[K].NSSNKPAVTTK.[S]		1	5	2	A0A0A0MRM9	A0A0A0MRM9 [395-405]		0	1146.61	1.86731e+06	24276248	3	0.19	8.4554	45
[K].NVGSAGVTVVIVR.[D]		1	4	2	Q9Y617	Q9Y617 [201-213]		0	1270.75	350970	734385	2	4.49	26.7387	43
[R].NVLLDPQLVPGGGASEMAVAHALTEK.[S]	1xOxidation [M17]	1	5	1	Q59H77	Q59H77 [432-457]		0	2633.36		1.66018e+06	3	4.96	29.6973	12
[R].NVLIFDLGGGTFDVSILTIDDGIFEVK.[A]		1	15	4	A0A0G2JIW1	A0A0G2JIW1 [195-221]		0	2897.52	1.32763e+06	2928299	3	2.45	31.5448	88
[RK].NVLIFDLGGGTFDVSILTIEDGIFEVK.[S]		1	10	5	P11142	P11142 [194-220]		0	2911.53	2.43706e+06	6885659	3	2.3	31.6925	82
[R].NVQALEIELQSQLALK.[Q]		1	2	2	A0A1B0GVI3	A0A1B0GVI3 [371-386]		0	1797.01		1.12231e+06	2	2.11	30.4105	26
[K].NVQDAIADAEQR.[G]		1	1	6	P35908	P35908 [419-430]		0	1329.64	1.10831e+08	5.79916e+07	2	-0.55	14.6478	74
[R].NVQSVSIIDTELK.[V]		1	2	1	Q15645	Q15645 [69-81]		0	1445.78	1.94345e+06	1.73739e+06	2	2.11	28.601	28
[R].NVSTGDVNVEMNAAPGVDLTQLLNNMR.[S]	2xOxidation [M11; M26]	1	2	2	A0A1B0GVI3	A0A1B0GVI3 [296-322]		0	2904.38	7.44059e+06	6712807	3	2.55	29.9704	78
[K].NVTELNEPLSNEER.[N]		1	4	2	P61981	P61981 [29-42]		0	1643.79	8.2614e+06	6.54334e+06	2	-0.42	20.9288	76
[KR].NYLAWYQQKPGQPPK.[LVM]		2	183	1	A0A5C2GDN4; A0A5C2G561	A0A5C2GDN4 [37-51]; A0A5C2G561 [37-51]		0	1817.93		981137	3	2.62	24.7714	33
[KR].NYIAWYQQKPGQSPK.[L]		1	7	4	A0A5C2G374	A0A5C2G374 [37-51]		0	1807.91	8.54115e+06	1.12154e+07	3	-0.25	23.8633	35
[K].NVLCSACSGQGGK.[S]	2xCarbamidomethyl [C4; C7]	1	2	2	O60884	O60884 [140-152]		0	1337.59	1.91821e+06	2.57701e+06	2	0.57	12.8527	74
[K].NNASTDYDLSDK.[S]		1	8	1	P39023	P39023 [301-312]		0	1342.58	5.86911e+06	7.62079e+06	2	0.64	14.2217	34
[K].NSQGEEVAQR.[S]		1	2	2	P20700	P20700 [533-542]		0	1117.52	8.00978e+06	5538798	2	-0.55	8.3489	24
[K].NSLQEQQEEEEEARK.[N]		1	2	1	P35580	P35580 [1346-1360]		1	1846.84	549629	2746944	3	-0.13	11.5878	25
[K].NNQFQALLQYADPVSAQHAK.[L]		1	10	1	A6NLN1	A6NLN1 [189-208]		0	2243.12	3.48605e+06	5.76376e+06	3	-0.17	29.7734	79
[K].NNRPSEGPLQTR.[L]		1	10	2	A0A8V8TQK1	A0A8V8TQK1 [541-552]		0	1368.7	1.95754e+06	4.1668e+06	3	-0.78	11.8161	20
[K].NNVNVASLTQSEIR.[D]		1	3	1	Q6P2Q9	Q6P2Q9 [1995-2008]		0	1544.8	414629	789506	2	1.79	25.3156	53
[R].NPDDITNEEYGEFYK.[S]		1	5	2	P07900	P07900 [300-314]		0	1833.78	5.15342e+06	6855227	2	1.76	25.3037	90
[R].NPDDITQEEYGEFYK.[S]		1	4	2	A0A024RD80	A0A024RD80 [292-306]		0	1847.8	8.81031e+06	9083671	2	2.26	25.7398	76
[K].NPEVGLKPVWYSPK.[V]		1	5	2	P07814	P07814 [536-549]		0	1613.87	1.73497e+06	2.14125e+06	3	1.3	27.6309	22
[R].NPQNSSQSADGLR.[C]		1	2	2	Q01081	Q01081 [54-66]		0	1373.64	1.12785e+06	1.25032e+06	2	0.65	10.9614	89
[R].NQDLAPNSAEQASILSLVTK.[I]		1	6	2	B4DY09	B4DY09 [23-42]		0	2099.1	2.00513e+06	5.78848e+06	2	2.47	30.1891	63
[R].NQGGYGGSSSSSSYGSGR.[R]		1	12	2	F8W6I7	F8W6I7 [288-305]		0	1694.7	3.52307e+06	8923719	2	1.02	10.0489	103
[K].NQLTSNPENTVFDAK.[R]		1	4	1	P11021	P11021 [82-96]		0	1677.81	1.81385e+06	9948264	2	8.33	23.2892	67
[R].NSPGSQVASNPR.[Q]		1	3	2	B4DZC3	B4DZC3 [393-404]		0	1213.59	1.2341e+06	1.47219e+06	2	2.4	10.0652	60
[K].NQNSWGTGEDVK.[V]		1	2	2	P20700	P20700 [517-528]		0	1334.6	3.41259e+06	2.6337e+06	2	-0.85	15.0354	49
[K].NQVALNPQNTVFDAK.[R]		1	9	1	A0A0G2JIW1	A0A0G2JIW1 [58-72]		0	1658.85	9.17911e+06	33975332	2	1.4	26.1283	76
[R].NREEEWDPEYTPK.[S]		1	2	1	Q9Y2W1	Q9Y2W1 [864-876]		1	1692.75	584354	7919101	3	1.6	19.3007	22
[K].NREELGFRPEYSASQLK.[G]		1	8	3	A0A024R3T8	A0A024R3T8 [166-182]		1	2024.02	1.31489e+08	25786269	4	-0.56	21.6414	10
[K].NREPVQLETLSIR.[G]		1	3	2	P62314	P62314 [49-61]		1	1554.86	1.30139e+06	3.2684e+06	3	0.47	26.1676	22
[K].NRVEFDSAIDLVLEEFSIDIVCLAGFMR.[I]	1xCarbamidomethyl [C22]	1	5	1	Q3B7A7	Q3B7A7 [870-897]		1	3258.62			3	2.15	32.7799	57
[R].NSEPAGLETPEAK.[V]		1	4	2	P07814	P07814 [890-902]		0	1342.65	3.66875e+06	3.02951e+06	2	1.9	15.791	32
[K].NSEPEEVIPSR.[L]		1	2	2	P54577	P54577 [357-367]		0	1256.61	3.88508e+06	3806895	2	1.77	17.4649	40
[R].NSKIEISELNR.[V]		1	7	1	H6VRF8	H6VRF8 [393-403]		1	1302.7	5.58514e+06	2.03033e+06	3	0.54	18.8511	40
[K].NSLESYAFNMK.[A]		1	14	1	P11142	P11142 [540-550]		0	1303.6	650578	830916	2	1	27.7409	37
[K].NSLESYAFNMK.[A]	1xOxidation [M10]	1	14	2	P11142	P11142 [540-550]		0	1319.59	1.96979e+06	3627733	2	-1.07	23.0048	43
[K].NQTAEKEEFEHQQK.[E]		1	14	2	P11142	P11142 [584-597]		1	1745.81	3.87709e+06	7.95126e+06	3	1.41	9.4774	41
[KR].LLIIGDSGVGK.[TS]		2	32	6	P61026; P62820	P61026 [12-22]; P62820 [14-24]		0	1071.64	4.187e+06	5.629e+06	2	0.08	28.7418	31
[K].NAQEALQAIETK.[V]		1	3	1	A8KA19	A8KA19 [317-328]		0	1315.69	1.65641e+06	1.73326e+06	2	2.88	23.492	46
[K].NALESYAFNMK.[S]	1xOxidation [M10]	1	21	1	A0A0G2JIW1	A0A0G2JIW1 [541-551]		0	1303.6	1.54631e+06	7.73757e+06	2	-6.67	23.5819	37
[K].LVPFATELHER.[L]		1	1	1	P06727	P06727 [80-90]		0	1311.71	511186	535231	3	-0.34	26.1718	20
[R].LVPGGGATEIELAK.[Q]		1	3	2	P50990	P50990 [408-421]		0	1354.76	4.18149e+06	7661785	2	0.15	25.0864	56
[R].IVPGQFLAVDPK.[G]		1	2	1	Q15393	Q15393 [115-126]		0	1283.74	4.41338e+06	4024098	2	0.35	29.324	30
[K].LVPLNQESVEER.[V]		1	5	2	A8K897	A8K897 [719-730]		0	1412.74	1.13281e+06	2.45553e+06	2	4.91	21.0833	35
[K].IVPNVLLEQGK.[A]		1	6	2	O75390	O75390 [383-393]		0	1209.72	4.95615e+06	4.44739e+06	2	-3.84	28.0471	42
[K].IVQAEGEAEAAK.[M-]		1	3	2	F5GY37	F5GY37 [225-236]		0	1215.62	7.45883e+06	11522676	2	1.16	11.9594	63
[R].LVQAFQFTDK.[H]		1	4	2	Q06830	Q06830 [159-168]		0	1196.63	1.08139e+07	3.7674e+06	2	0.43	27.2697	33
[R].LVQAFQYTDK.[H]		1	2	2	H7C3T4	H7C3T4 [109-118]		0	1212.63	1.95668e+06	5020580	2	1.6	22.0695	37
[K].LVQDVANNTNEEAGDGTTTATVLAR.[S]		1	15	2	B3GQS7	B3GQS7 [97-121]		0	2560.25	5.83546e+06	8418981	3	-0.27	22.953	74
[R].LVQSPNSYFMDVK.[C]	1xOxidation [M10]	1	5	1	P42677	P42677 [24-36]		0	1543.75	4.91855e+06	2417817	2	0.02	25.9089	42
[R].LVNHFVEEFKR.[K]		1	14	2	A0A0G2JIW1	A0A0G2JIW1 [238-248]		1	1417.76	1.79282e+06	7671797	4	-0.93	21.5316	24
[R].IVSLEPAYPPVFYLNK.[D]		1	6	1	Q14126	Q14126 [200-215]		0	1850.01	1.11764e+06	7.21666e+06	2	2.36	30.5254	42
[R].LVSSDPEINTK.[K]		1	1	2	Q9Y266	Q9Y266 [257-267]		0	1202.63	4.09695e+06	5601784	2	-0.03	15.5009	31
[R].LVTANTIDQK.[I]		1	7	1	Q9NW36	Q9NW36 [159-168]		0	1102.61		1.1512e+06	2	4.55	15.491	31
[K].LVTDQNISENWR.[V]		1	6	1	Q59EH3	Q59EH3 [37-48]		0	1474.73	2.69967e+06	2.10505e+06	2	-0.69	23.3691	39
[K].LVTLPVSFAQLK.[N]		1	1	2	Q96AG4	Q96AG4 [97-108]		0	1315.8			2	-4.74	30.4124	35
[K].LVVDSHVQYR.[L]		1	2	1	Q6P2Q9	Q6P2Q9 [556-565]		0	1215.65		1.07408e+06	3	-0.43	16.9112	22
[R].IVVFQYSDGK.[L]		1	11	1	Q16531	Q16531 [848-857]		0	1155.6	1.03657e+06	11982717	2	1.13	25.0829	57
[R].LVVPASQCGSLIGK.[G]	1xCarbamidomethyl [C8]	1	14	1	F8VZX2	F8VZX2 [102-115]		0	1428.79	9.33603e+06	7.85088e+06	2	1.35	25.6895	50
[RK].LVVVGGGGVGK.[S]		1	4	1	P62070	P62070 [17-27]		0	941.578		3.08987e+06	2	1.52	18.9751	41
[R].LWADHGVQACFGR.[S]	1xCarbamidomethyl [C10]	1	5	1	P04899	P04899 [131-143]		0	1516.71		2.97548e+06	3	2.16	23.8318	45
[R].LWDLTTGTTTR.[R]		1	13	2	P63244	P63244 [89-99]		0	1264.65	1.33415e+07	11244842	2	1.68	27.1938	46
[R].IVSRPEELREDDVGTGAGLLEIK.[K]		1	4	4	Q59H77	Q59H77 [363-385]		1	2496.33	2.35096e+06	6669324	4	3.15	28.3509	21
[KR].IWHHTFYNELR.[V]		2	81	1	Q53G99; B7Z6P1	Q53G99 [85-95]; B7Z6P1 [87-97]		0	1515.75	1.13378e+06	9211157	3	-0.91	21.0772	32
[R].LVNHFVEEFK.[R]		1	14	3	A0A0G2JIW1	A0A0G2JIW1 [238-247]		0	1261.66	3.96046e+06	1.62683e+07	2	2.2	24.1421	40
[K].LVINGNPITIFQER.[D]		1	4	3	P04406	P04406 [67-80]		0	1613.9	1.65942e+07	3.24436e+07	2	1.19	30.2847	67
[R].LTSLVPFVDAFQLER.[A]		1	7	2	J9R021	J9R021 [455-469]		0	1734.94	533062	2.1113e+06	2	2.28	31.0127	49
[K].LTTPTYGDLNHLVSATMSGVTTCLR.[F]	1xCarbamidomethyl [C23]; 1xOxidation [M17]	4	31	2	Q13885; P04350; Q8IZ29; A0A384NYT8	Q13885 [217-241]; P04350 [217-241]; Q8IZ29 [217-241]; A0A384NYT8 [216-240]		0	2724.33	4.81898e+06	4446176	3	2.19	29.4482	35
[K].LTTTGQVTSPVK.[G]		1	4	1	P49916	P49916 [202-213]		0	1231.69	5.04252e+06	2766604	2	1.2	16.2883	51
[K].LTTVCPTVKPQTQGLAK.[D]	1xCarbamidomethyl [C5]	1	3	2	J3QRU1	J3QRU1 [256-272]		0	1842.02	1.38705e+06	5.27764e+06	3	1.6	19.4815	36
[K].LTVAENEAETK.[L]		1	2	2	P07814	P07814 [1390-1400]		0	1204.61	7.15874e+06	6.21248e+06	2	7.25	13.472	31
[R].LTVVDTPGYGDAINCR.[D]	1xCarbamidomethyl [C15]	1	11	1	C9J2Q4	C9J2Q4 [57-72]		0	1750.84	860243	916124	2	3.05	25.146	46
[K].IVADKDYSVTANSK.[I]		1	6	4	A0A5F9ZHM4	A0A5F9ZHM4 [78-91]		1	1510.77	2.47141e+07	32790640	2	2.47	13.9574	76
[K].IVAISEDYPR.[K]		1	1	2	Q14126	Q14126 [469-478]		0	1162.61	1.94877e+06	12156552	2	0.85	22.1778	58
[R].IVATKPLYVALAQR.[K]		1	18	2	E7EQV3	E7EQV3 [312-325]		0	1542.94	5.55979e+06	5.69384e+06	3	1.5	28.4129	38
[R].IVAVIGAVVDVQFDEGLPPILNALEVQGR.[E]		1	2	3	P06576	P06576 [63-91]		0	3031.68	395325	1.09345e+06	3	2.38	31.3945	71
[K].IVLTNPVCTEVGEK.[I]	1xCarbamidomethyl [C8]	1	2	1	P41091	P41091 [427-440]		0	1558.81	627716	1.82993e+06	2	2.49	26.257	32
[R].IVAVTGAEAQK.[AV]		1	9	1	H3BPK7	H3BPK7 [752-762]		0	1086.62	4.08822e+06	3.35096e+06	2	-0.17	14.477	25
[R].IVDDWANDGWGLK.[K]		1	9	1	A0A7P0TAE9	A0A7P0TAE9 [480-492]		0	1488.71	1.05231e+06	2.26361e+06	2	2.34	29.4301	41
[K].LVEALCAEHQINLIK.[V]	1xCarbamidomethyl [C6]	1	1	1	P25398	P25398 [64-78]		0	1750.95	2.60152e+06		3	-1.54	28.5162	31
[R].IVEPYIAWGYPNLK.[S]		1	4	1	P18124	P18124 [135-148]		0	1662.89			2	1.37	30.1844	50
[RK].LVESGGGLVQPGGSLR.[L]		2	49	3	A0A5C2GP76; A0A7S5BYP6	A0A5C2GP76 [4-19]; A0A7S5BYP6 [4-19]		0	1525.83	1.53287e+08	1.1352e+08	2	1.21	22.9998	59
[R].LVESGGNLVQPGGSLR.[L]		1	2	2	A0A5C2GKP3	A0A5C2GKP3 [4-19]		0	1582.85	1.5631e+07	20589350	2	1.34	23.6531	31
[R].LVHPGVAEVVFVK.[K]		1	5	1	Q9BY77	Q9BY77 [311-323]		0	1393.82	1.09463e+06	7535214	3	0.74	28.2668	49
[K].IVLDNSVFSEHR.[N]		1	13	3	A0A8V8TQK1	A0A8V8TQK1 [980-991]		0	1415.73	1.98557e+06	3.28961e+06	3	-0.24	25.3578	64
[K].LVLEQVVTSIASVADTAEEK.[F]		1	4	1	H0Y8C6	H0Y8C6 [509-528]		0	2102.12		1.13275e+06	3	1.31	31.1283	34
[R].LVLEVAQHLGESTVR.[T]		1	2	1	P06576	P06576 [95-109]		0	1650.92		2.53472e+06	3	3.32	28.5291	27
[R].IVILEYQPSK.[N-]		1	4	2	Q15393	Q15393 [87-96]		0	1189.68	1.68668e+06	1.90458e+06	2	0.28	27.0992	52
[R].LVAYYTLIGASGQR.[E]		1	5	4	P01024	P01024 [531-544]		0	1511.82	5.72705e+07	54499839	2	0.92	29.3627	68
[K].NAPAIIFIDELDAIAPK.[R]		1	13	2	P55072	P55072 [296-312]		0	1810.99			2	4.04	31.2722	54
[K].LWNTLGVCK.[Y]	1xCarbamidomethyl [C8]	1	15	2	P63244	P63244 [131-139]		0	1090.57	6.86271e+06	4.92214e+06	2	-0.15	25.9079	48
[R].LYDAYELK.[H]		1	4	2	P08758	P08758 [90-97]		0	1014.51	1.57576e+06	2.78585e+06	2	0.33	22.1264	16
[K].MIFDVESMKK.[A]		1	3	1	A0A024R3T8	A0A024R3T8 [675-684]		1	1227.61	6.09196e+06	564906	3	-0.01	25.9072	33
[K].MIFDVESMKK.[A]	1xOxidation [M]	1	3	4	A0A024R3T8	A0A024R3T8 [675-684]		1	1243.61	9.44335e+06	833762	3	-0.76	21.7255	25
[K].MIFDVESMKK.[A]	2xOxidation [M1; M8]	1	3	2	A0A024R3T8	A0A024R3T8 [675-684]		1	1259.6	1.22941e+07	1.88378e+06	3	0.04	18.0023	25
[R].MLTEECPLAILILIVQNIVGLMINAIMLGCIFMKTAQAHR.[R]	2xCarbamidomethyl [C6; C30]; 3xOxidation [M22; M27; M33]	1	1	1	V5QEK6	V5QEK6 [137-176]		1	4587.41			3	-2.26	5.2439	1
[R].MNVLADALK.[S]	1xOxidation [M1]	1	8	2	H3BN98	H3BN98 [170-178]		0	990.529	8.55234e+06	7.58191e+06	2	0.2	24.9421	64
[K].MSATFIGNSTAIQELFK.[R]	1xOxidation [M1]	2	12	1	Q13885; Q8IZ29	Q13885 [363-379]; Q8IZ29 [363-379]		0	1873.94	1.13972e+06		2	2.16	30.461	112
[R].MSGDLSSNVTVSVTSSTISSNVASK.[A]	1xOxidation [M1]	1	1	2	P35908	P35908 [491-515]		0	2474.19	768867	2910388	3	4	26.4003	66
[R].MSGECAPNVSVSVSTSHTTISGGGSR.[G]	1xCarbamidomethyl [C5]; 1xOxidation [M1]	1	7	2	H6VRF8	H6VRF8 [493-518]		0	2581.16	3.43639e+06	3.87038e+06	3	1.31	19.5072	58
[R-].MSVEADINGLR.[R]	1xOxidation [M1]	1	6	1	P02533	P02533 [212-222]		0	1220.59	1.56635e+06		2	0.86	22.4238	28
[K-].MSVQPTVSLGGFEITPPVVLR.[L]	1xOxidation [M1]	1	13	2	A0A7I2V5S2	A0A7I2V5S2 [81-101]		0	2243.21			2	4.93	30.7036	133
[K].MIFDVESMK.[K]	2xOxidation [M1; M8]	1	3	1	A0A024R3T8	A0A024R3T8 [675-683]		0	1131.51	1.9863e+06	288326	2	0.3	21.3605	28
[R].MTDQEAIQDLWQWR.[K]	1xOxidation [M1]	1	8	1	A0A7I2V5S2	A0A7I2V5S2 [289-302]		0	1835.84			2	-0.82	30.2155	106
[R].MVIITGPPEAQFK.[A]		3	6	1	Q9NZI8; Q9Y6M1; O00425	Q9NZI8 [453-465]; Q9Y6M1 [475-487]; O00425 [453-465]		0	1430.77	3.20111e+06		2	0.83	29.1194	39
[K].MVVESAYEVIK.[L]		1	3	3	A0A5F9ZHM4	A0A5F9ZHM4 [234-244]		0	1267.66	1.76828e+06	1.86127e+06	2	2.27	27.0882	41
[K].MVVESAYEVIK.[L]	1xOxidation [M1]	1	3	1	A0A5F9ZHM4	A0A5F9ZHM4 [234-244]		0	1283.66	7.86593e+06	8451626	2	3.16	23.9382	50
[R].NADVELQQR.[A]		1	8	2	O95782	O95782 [571-579]		0	1072.54	885992	1.17646e+06	2	1.34	13.4877	31
[K].NAESNAELK.[G]		1	10	2	J3KRX5	J3KRX5 [97-105]		0	975.474	6.35768e+06	12654130	2	0.44	9.8639	46
[K].NAGNCLSPAVIVGLLK.[E]	1xCarbamidomethyl [C5]	1	8	2	O43175	O43175 [365-380]		0	1625.9		3.70768e+06	2	0.9	30.7981	85
[K].NAGVEGSLIVEK.[I]		1	8	2	B3GQS7	B3GQS7 [482-493]		0	1215.66	7.01069e+06	14211439	2	0.76	21.7593	46
[K].NAIANASTLAEVER.[L]		1	5	2	Q53G61	Q53G61 [206-219]		0	1458.75	2.13298e+06	1.68789e+06	2	0.91	24.4142	75
[R].NALANPLYCPDYR.[I]	1xCarbamidomethyl [C9]	1	4	3	H3BRG4	H3BRG4 [184-196]		0	1566.74	1.67878e+06	1.01275e+06	2	0.42	26.909	62
[K].NALESYAFNMK.[S]		1	21	1	A0A0G2JIW1	A0A0G2JIW1 [541-551]		0	1287.6		1883153	2	-3.6	28.2288	26
[K].MVDPEKPQLGMIDR.[W]		1	8	1	A0A024R3T8	A0A024R3T8 [143-156]		0	1628.81	5.75664e+06	527518	3	1.18	24.1917	49
[K].LYAVHQEGNK.[N]		1	4	2	P50990	P50990 [467-476]		0	1158.59	968365	1.25992e+06	2	1.11	10.4448	20
[K].MIFDVESMK.[K]		1	3	1	A0A024R3T8	A0A024R3T8 [675-683]		0	1099.52	6.29711e+06	849284	2	1.16	29.0509	53
[R].MGLAMGGGGGASFDR.[A]	2xOxidation [M1; M5]	1	7	1	A0A087X0X3	A0A087X0X3 [607-621]		0	1415.6	3.30985e+06	3.00181e+06	2	-0.03	16.5278	52
[R].IYDDDFFQNLDGVANALDNVDAR.[M]		1	2	1	P22314	P22314 [559-581]		0	2600.19			3	-1.63	30.8243	63
[R].IYDLNKPEAEPK.[E]		1	2	2	Q9Y3F4	Q9Y3F4 [126-137]		0	1416.74	1.38678e+06	3.55582e+06	3	0.29	16.4245	13
[K].LYEDNQTSR.[M]		1	4	1	P19086	P19086 [235-243]		0	1125.52	486143	2.7376e+06	2	1.88	10.2145	47
[R].LYEWTTEK.[E]		1	11	2	Q16531	Q16531 [890-897]		0	1069.52	890134	11797017	2	3.1	21.2166	20
[R].IYGFYDECK.[R]	1xCarbamidomethyl [C8]	1	15	2	P36873	P36873 [133-141]		0	1194.51	1.31006e+06	2.31982e+06	2	1.44	23.2798	30
[K].IYIDSNNNPER.[F]		1	10	2	A0A8V8TQK1	A0A8V8TQK1 [851-861]		0	1334.63	3.75919e+06	5.87337e+06	2	0.15	15.7829	65
[K].LYIGNLNESVTPADLEK.[V]		1	1	2	Q9NZI8	Q9NZI8 [4-20]		0	1875.97	5.39496e+06		2	2.9	29.291	15
[R].LYLPPSTPDFSR.[L]		1	2	2	P49916	P49916 [943-954]		0	1392.72	7.11897e+06	4.23298e+06	2	0.14	28.6658	62
[R].IYNDDKNTYIR.[Y]		1	2	2	O75533	O75533 [1287-1297]		1	1414.7	1.13152e+06	1.73114e+06	3	1.27	14.6723	21
[K].IYQIYEGTSQIQR.[L]		1	11	1	Q5T4U5	Q5T4U5 [429-441]		0	1598.82	946946	1.09413e+06	2	4.05	23.3245	64
[R].MLDMGFEPQIR.[KR]	2xOxidation [M1; M4]	3	41	2	O00571; A0A5H1ZRQ2; J3KTA4	O00571 [352-362]; A0A5H1ZRQ2 [330-340]; J3KTA4 [253-263]		0	1368.63	7.03415e+06	4304193	2	-1.37	24.3924	30
[R].LYQVEYAFK.[A]		1	5	2	G3V3U4	G3V3U4 [22-30]		0	1160.6	1.3338e+06	1854782	2	0.25	27.2588	48
[R].MALIGLGVSHPVLK.[Q]	1xOxidation [M1]	1	3	1	H3BRG4	H3BRG4 [218-231]		0	1450.85	2.29439e+06	1.30008e+06	3	0.32	28.4621	44
[R].MAIMVQSPMFDGK.[V]		1	9	1	A0A024R3T8	A0A024R3T8 [35-47]		0	1454.68	7.91033e+06	809906	2	0.31	29.4921	70
[R].MAIMVQSPMFDGK.[V]	1xOxidation [M9]	1	9	1	A0A024R3T8	A0A024R3T8 [35-47]		0	1470.68	1.2787e+06		2	-0.88	28.3392	20
[R].MAIMVQSPMFDGK.[V]	2xOxidation [M4; M9]	1	9	1	A0A024R3T8	A0A024R3T8 [35-47]		0	1486.67	1.80645e+06		2	2.96	25.8493	45
[R].MAIMVQSPMFDGK.[V]	3xOxidation [M1; M4; M9]	1	9	2	A0A024R3T8	A0A024R3T8 [35-47]		0	1502.67	5.18574e+06	1.13407e+06	2	0.54	22.3886	13
[K].MALVLEALPQIAAK.[I]	1xOxidation [M1]	1	5	1	Q6FG43	Q6FG43 [308-321]		0	1483.86			2	0.99	30.1358	53
[R].MDSFDEDLARPSGLLAQER.[K]	1xOxidation [M1]	1	2	1	Q9Y2W1	Q9Y2W1 [573-591]		0	2166.01		5374668	3	2.36	28.5778	52
[K].MDSTANEVEAVK.[V]	1xOxidation [M1]	1	19	1	A0A7P0TA35	A0A7P0TA35 [459-470]		0	1309.59		1503371	2	-0.82	14.1852	46
[K-].MDSTEPPYSQK.[R]	1xOxidation [M1]	1	39	2	Q53HQ7	Q53HQ7 [155-165]		0	1298.56	829818	2.86596e+06	2	2.27	11.823	44
[R-].MFLSFPTTK.[T]	1xOxidation [M1]	1	19	2	P69905	P69905 [33-41]		0	1087.55	1.04884e+08	35776836	2	2.02	28.8284	40
[K].IYYPDFIVPDPK.[-K]		1	3	2	P49916	P49916 [766-777]		0	1466.76	5.83667e+06	3.88639e+06	2	1.53	29.9722	36
[KR].ILLLGAGESGK.[S]		6	33	4	A0A142CHG9; Q5JWE9; P04899; B4DWV9; P08754; P63096	A0A142CHG9 [36-46]; Q5JWE9 [686-696]; P04899 [36-46]; B4DWV9 [51-61]; P08754 [36-46]; P63096 [36-46]		0	1057.63	2.74599e+07	90871704	2	0.56	27.6857	66
[R].LLIHQSLAGGIIGVK.[G]		1	6	3	B4DUQ1	B4DUQ1 [125-139]		0	1518.94	5.06447e+06	35022830	3	0.8	28.9197	45
[K].LLLGAGAVAYGVR.[E]		1	10	2	F5GY37	F5GY37 [25-37]		0	1259.75	3.3688e+06	5617277	2	0.26	29.2611	100
[K].KQISNLQQSISDAEQR.[G]		1	7	2	H6VRF8	H6VRF8 [417-432]		1	1844.95	7.77107e+06	9056518	3	1.62	19.636	69
[K].KQQQLSALK.[V]		1	2	1	P35580	P35580 [809-817]		1	1043.62			2	-0.46	12.208	29
[K].KSDPVVSYR.[E]		1	3	1	P13639	P13639 [572-580]		1	1050.56		1.44935e+06	2	-0.05	12.627	22
[K].KSDVEAIFSK.[YK]		1	27	4	B4DY08	B4DY08 [30-39]		1	1123.6	7.7188e+06	13016724	2	4.82	21.229	38
[K].KSESEVEEAAAIIAQRPDNPR.[E]		1	6	1	A0A2Z6ATB6	A0A2Z6ATB6 [271-291]		1	2310.17	230922	601054	4	0.39	26.6639	17
[K].KTAEAGGVTGK.[G]		1	7	2	A0A024R3T8	A0A024R3T8 [87-97]		1	1018.55	4.53784e+07	14432295	2	0.63	7.1382	51
[R].KTEELEEESFPER.[S]		1	2	1	Q9Y2W1	Q9Y2W1 [486-498]		1	1622.75		1.37239e+06	2	3.47	18.2432	57
[R].KTEPATGFIDGDLIESFLDISRPK.[M]		1	9	2	Q16531	Q16531 [1081-1104]		1	2649.38			3	4.69	30.8084	46
[R].KTVGVEPAADGK.[G]		1	5	1	H0YKD8	H0YKD8 [47-58]		1	1171.63	1.74569e+06	825443	2	0.86	9.9383	50
[R].KVDWLTEK.[M]		2	19	2	A8K7F6; P38919	A8K7F6 [284-291]; P38919 [289-296]		1	1018.56	7.22283e+06	14545854	2	-2.06	19.8099	26
[K].KQELEEILHDLESR.[V]		1	2	1	P35580	P35580 [917-930]		1	1738.9		3.01983e+06	3	0.18	29.6769	42
[R].KVESLQEEIAFLK.[K]		1	4	4	P08670	P08670 [223-235]		1	1533.85	3.31763e+06	1.14712e+07	2	2.58	29.2538	78
[K].KVPQVSTPTLVEVSR.[N]		1	13	6	B2RBS8	B2RBS8 [438-452]		1	1639.94	2.34227e+08	366592108	2	1.07	24.8138	57
[R].KVQSGNINAAK.[TI]		1	9	2	Q59H77	Q59H77 [53-63]		1	1129.63			2	1.06	8.7563	44
[K].KYDAFLASESLIK.[Q]		1	3	2	P62906	P62906 [106-118]		1	1484.8	8.45889e+06	12232295	2	-0.11	28.8629	34
[K].KYEDEINK.[R]		2	3	2	P35908; P12035	P35908 [267-274]; P12035 [289-296]		1	1038.51	4.1777e+06	2663358	2	0.32	10.1727	28
[K].KYEDEINKR.[T]		2	3	4	P35908; P12035	P35908 [267-275]; P12035 [289-297]		2	1194.61	1.03499e+08	73916686	3	1.49	8.2709	26
[K].KYEEIDNAPEER.[A]		1	1	4	P49411	P49411 [94-105]		1	1492.69	7.56149e+06	4.92362e+06	2	1.82	13.0783	81
[K].KYEQGFITDPVVLSPK.[D]		1	5	1	H0Y4R1	H0Y4R1 [109-124]		1	1820.98	2.3936e+06	2988295	3	-1	28.807	35
[R].IAAADYIPTVEDILR.[S]		1	4	1	P19086	P19086 [163-177]		0	1659.9		1.67843e+06	2	2.19	30.6885	32
[R].LAAAFAVSR.[LM]		1	6	2	P55084	P55084 [230-238]		0	905.52	2.77331e+06	3.08037e+06	2	0.12	21.9641	25
[K].LAAAILGGVDQIHIKPGAK.[V]		1	10	1	Q96BS4	Q96BS4 [83-101]		0	1872.11	794666	1.72397e+06	4	0.94	28.6498	22
[R].KVPGVTAIELDEDTGTFR.[I]		1	12	1	B4DXZ6	B4DXZ6 [233-250]		1	1948			3	-2.58	28.5943	77
[R].IAAAILNTPDLR.[K]		1	4	1	A8K482	A8K482 [326-337]		0	1267.74		3944930	2	-0.29	28.818	76
[K].KQELEEICHDLEAR.[V]	1xCarbamidomethyl [C8]	1	4	1	A0A8I5KWT8	A0A8I5KWT8 [931-944]		1	1769.85		1220577	3	0.03	23.1496	29
[K].KPPLLNNADSVQAK.[V]		1	4	6	A0A024R3T8	A0A024R3T8 [748-761]		0	1494.83	2.98024e+08	4.09441e+07	2	0.72	16.7861	62
[K].KGIVDQSQQAYQEAFEISK.[K]		1	4	2	P63104	P63104 [139-157]		1	2169.08	1.37194e+06	1.10344e+06	3	0.57	27.6865	52
[K].KGPGLAVQSGDK.[T]		1	2	2	Q96PK6	Q96PK6 [153-164]		1	1156.63	2.20068e+06	1.59052e+06	2	0.48	11.7263	73
[K].KGVNLPGAAVDLPAVSEK.[D]		1	13	1	A0A8V8TNX9	A0A8V8TNX9 [281-298]		1	1764.99		5408265	3	2.92	28.5495	48
[K].KGYTQQLAFR.[Q]		1	5	2	P01024	P01024 [1051-1060]		1	1211.65	1.94346e+06	1.29922e+06	2	-0.31	18.787	39
[K].KHLEINPDHSIIETLR.[Q]		1	4	3	P07900	P07900 [632-647]		1	1915.04	813744	2.88106e+06	3	0.89	24.6747	25
[K].KKDQVTAQEIFQDNHEDGPTAK.[K]		1	2	4	P13010	P13010 [544-565]		2	2499.21	1.01967e+07	6.34474e+06	3	2.45	18.419	21
[K].KLDEAVAEAHLGK.[L]		1	2	2	P23526	P23526 [389-401]		1	1380.75	2.97658e+06	4388421	3	-0.08	16.8723	38
[R].KLDPELHLDIK.[V]		1	4	2	B4DY09	B4DY09 [148-158]		1	1320.75	1.64842e+06	3.15513e+06	3	0.62	24.7196	22
[R].KLDPGSEETQTLVR.[E]		1	2	2	P26641	P26641 [401-414]		1	1572.82	1.08783e+06	1.65704e+06	2	11.27	18.0135	22
[R].KLDYGQHVVAGTPGR.[V]		1	2	1	P38919	P38919 [152-166]		1	1597.84		3229035	3	2.45	15.3763	31
[R].KPPTFGDASVIALELLNSGYEFDEGSIIFNK.[F]		1	3	1	Q8TAS0	Q8TAS0 [152-182]		0	3371.7			3	7.89	31.1161	30
[R].KLEAAEDIAYQLSR.[S]		1	5	1	Q6PUJ7	Q6PUJ7 [240-253]		1	1606.84			2	-0.58	28.122	65
[K].KLETAVNLAWTAGNSNTR.[F]		1	2	2	P21796	P21796 [201-218]		1	1946.01	611369	1.04533e+06	3	0.84	26.6968	13
[R].KLFIGGLSFETTDESLR.[S]		1	16	1	F8W6I7	F8W6I7 [15-31]		1	1913		2.83971e+06	3	0.59	29.5712	49
[K].KLNVTEQEK.[I]		1	7	2	P06733	P06733 [81-89]		1	1088.59	2.62775e+06	18120960	2	0.48	10.02	46
[K].KISSIQSIVPALEIANAHR.[K]		1	14	1	B3GQS7	B3GQS7 [250-268]		1	2047.17		2232748	4	-1.76	29.3312	45
[K].KMYLMLDNK.[R]	2xOxidation [M2; M5]	1	14	1	P42224	P42224 [201-209]		1	1187.58		2038848	2	-0.11	16.1767	22
[R].KPEDWDERPK.[I]		1	13	2	A0A7P0TAE9	A0A7P0TAE9 [317-326]		0	1299.63	3.10559e+06	7354406	3	-0.29	10.7901	32
[R].KPLHYAADCGQLEILEFLLLK.[G]	1xCarbamidomethyl [C9]	1	1	1	P58546	P58546 [37-57]		0	2471.34			3	3.37	30.9365	28
[R].KPLLESGTLGTK.[G]		1	3	3	P22314	P22314 [593-604]		0	1243.73	5.5108e+06	5.54751e+06	2	0.4	18.5682	55
[K].KPLPDHVSIVEPK.[D]		2	7	2	P23396; H0YEU2	P23396 [202-214]; H0YEU2 [130-142]		0	1458.83	1.07116e+07	9459180	3	0.42	19.2577	46
[R].KPLVIIAEDVDGEALSTLVLNR.[LC]		1	13	2	B3GQS7	B3GQS7 [269-290]		0	2365.33		2.59565e+06	3	2.25	30.4646	84
[R].KIEQVDKEDEITEK.[K]		1	2	1	Q9Y2X3	Q9Y2X3 [444-457]		2	1703.87			3	-1.07	12.8525	13
[K].KGESQTDIEITREEDFTR.[I]		1	5	1	Q59H77	Q59H77 [281-298]		2	2154.03	520449	939486	4	-4.55	20.1956	14
[K].LAADHPFLK.[E]		1	2	2	Q96QA5	Q96QA5 [133-141]		0	1011.56	1.17407e+06	680341	3	-0.45	18.829	14
[R].LAAFGQLHK.[V]		1	7	4	Q12906	Q12906 [324-332]		0	984.563	3.9141e+06	7001028	3	-0.8	19.2629	28
[R].IAIPGLAGAGNSVLLVSNLNPER.[V]		1	5	3	A6NLN1	A6NLN1 [322-344]		0	2275.28			2	1.52	30.6776	102
[R].IALTDNALIAR.[S]		1	4	3	P18124	P18124 [167-177]		0	1170.68	2.17962e+07	2.79815e+07	2	1.07	28.0401	42
[R].IAIYELLFK.[E]		1	7	1	P46783	P46783 [9-17]		0	1109.66	2.57332e+06	4137891	2	1.16	30.946	34
[K].LAMQEFMILPVGAANFR.[E]	2xOxidation [M3; M7]	1	5	2	P06733	P06733 [163-179]		0	1939.98	952392	19864425	2	5.16	30.2201	100
[K].IANLAYVTK.[T]		1	7	1	Q5JR04	Q5JR04 [7-15]		0	992.578	744958	806078	2	1.78	21.851	55
[R].LAPEYEAAATR.[L]		1	19	2	B3KQT9	B3KQT9 [38-48]		0	1191.6	3.08031e+06	3.01514e+06	2	-0.85	16.679	25
[R].LAPITSDPTEATAVGAVEASFK.[C]		1	6	4	A0A8V8TNX9	A0A8V8TNX9 [475-496]		0	2175.12	501289	9.73963e+06	2	2.48	29.838	116
[R].IAPPEAPVTGYMFGK.[G]	1xOxidation [M12]	1	4	3	A0A024R3T8	A0A024R3T8 [879-893]		0	1593.8	9.17159e+07	1.53452e+07	3	-0.58	27.9005	61
[K].IAQDAFDDVVK.[Y]		1	4	1	Q96PY5	Q96PY5 [946-956]		0	1220.62		2172503	2	-0.98	24.5724	35
[K].LAQFEPSQR.[Q]		1	3	2	Q08211	Q08211 [315-323]		0	1075.55	8.37875e+06	11262741	2	0.74	16.6729	40
[K].IAILTCPFEPPKPK.[T]	1xCarbamidomethyl [C6]	1	13	2	E9PCA1	E9PCA1 [227-240]		0	1610.9	3.29799e+06	5.81646e+06	3	1.23	29.0729	24
[K].IAQLEEQLDNETK.[E]		1	4	1	A0A8I5KWT8	A0A8I5KWT8 [1837-1849]		0	1530.76	363033	3.01631e+06	2	1.74	22.0777	68
[R].IAQSDYIPTQQDVLR.[T]		1	5	3	P04899	P04899 [163-177]		0	1746.9	1.41738e+06	1.53643e+07	2	3.25	26.281	50
[R].LAQVSPELLLASVR.[R]		1	3	2	A8KA19	A8KA19 [415-428]		0	1495.88			2	0.21	30.5729	57
[K].LASAAYPDPSK.[Q]		1	2	1	P54577	P54577 [336-346]		0	1119.57	6.26315e+06	5.78854e+06	2	4.23	15.3652	44
[R].IASLEVENQSLR.[G]		1	18	1	P29692	P29692 [84-95]		0	1358.73	2.32692e+06		2	3.9	22.7091	33
[R].IASPEGQDYLK.[G]		1	2	2	Q9Y3I0	Q9Y3I0 [298-308]		0	1220.62	2.83063e+06	1.92617e+06	2	1.22	19.3763	38
[R].LASQANIAQVLAELK.[E]		1	16	1	Q10567	Q10567 [345-359]		0	1568.9		1.45933e+06	2	1.74	30.6263	57
[R].LASTLVHLGEYQAAVDGAR.[K]		1	12	2	A0A8V8TQK1	A0A8V8TQK1 [1196-1214]		0	1971.03		4733034	3	2.9	28.6223	49
[R].LASYLDKVQALEEANNDLENK.[I]		1	1	1	P35527	P35527 [164-184]		1	2377.19			3	-1.32	28.9472	59
[R].LASYLDKVR.[A]		4	16	4	A0A1B0GVI3; P02533; Q04695; P08779	A0A1B0GVI3 [157-165]; P02533 [126-134]; Q04695 [95-103]; P08779 [128-136]		1	1064.61	1.6992e+07	1.20348e+07	3	0.68	18.7101	30
[K].LATNAAVTVLR.[V]		1	4	2	P50990	P50990 [510-520]		0	1128.67	2.18945e+06	4652235	2	0.09	24.1867	52
[R].IAQPNYIPTQQDVLR.[T]		1	2	2	P63096	P63096 [162-176]		0	1755.94	733886	2.85021e+06	2	1.92	27.3792	53
[R].LAAEATEWQR.[S]		1	4	1	A8K8B2	A8K8B2 [231-240]		0	1174.59			2	-1.34	18.9598	28
[K].LALGIPLPELR.[N]		1	3	2	P27708	P27708 [709-719]		0	1191.75		2.82119e+06	2	1.58	30.6858	56
[R].LAGTQPLEVLEAVQR.[S]		1	5	2	P22314	P22314 [679-693]		0	1623.91	2.17801e+06	2.35893e+06	3	0.28	30.0333	64
[R].LAAIAESGVER.[Q]		1	1	2	P28072	P28072 [210-220]		0	1115.61	1.05559e+06	1.28359e+06	2	0.55	18.1282	20
[K].LAALNPESNTAGLDIFAK.[F]		1	3	1	A0A1U9X8Y4	A0A1U9X8Y4 [95-112]		0	1844.98			2	-6.48	29.9521	27
[R].LAALPNVYEVISK.[S]		1	8	1	Q53FG5	Q53FG5 [325-337]		0	1416.81	3.06657e+06		2	1.76	30.0422	63
[K].LAAQSCALSLVR.[Q]	1xCarbamidomethyl [C6]	1	3	1	Q08211	Q08211 [237-248]		0	1288.7	1.96849e+06	3256389	2	0.64	26.6295	56
[K].LAASGEGGLQELSGHFENQK.[V]		1	3	1	A0A2Z6ATB6	A0A2Z6ATB6 [43-62]		0	2072	1.11091e+06	2.89524e+06	3	0.49	25.9383	40
[K].LAAVDATVNQVLASR.[Y]		1	1	1	Q15084	Q15084 [217-231]		0	1527.85	1.19308e+06	3193654	2	2.07	29.1778	24
[K].IACLDFSLQK.[T]	1xCarbamidomethyl [C3]	1	5	1	P17987	P17987 [234-243]		0	1194.62	2.63185e+06	3.27176e+06	2	-0.32	28.8982	23
[R].LADALQELR.[A]		1	10	1	A0A6Q8PFJ0	A0A6Q8PFJ0 [241-249]		0	1028.57	1.84817e+06	2.68064e+06	2	1.23	25.0438	54
[R].LADFGVLHR.[N]		1	6	1	B4DKZ9	B4DKZ9 [313-321]		0	1027.57		1.7632e+06	3	-1.58	23.7238	31
[R].IADGYEQAAR.[V]		1	11	2	E9PCA1	E9PCA1 [112-121]		0	1093.53	5.40887e+06	7558246	2	-0.55	12.8303	46
[K].LALASLGYEK.[S]		1	3	2	Q4W4Y1	Q4W4Y1 [111-120]		0	1064.6	1.20568e+06	1.26245e+06	2	0.61	26.8118	34
[R].LADINYEGR.[L]		1	16	1	A0A8V8TPX4	A0A8V8TPX4 [843-851]		0	1050.52	374891	562081	2	2.17	17.7776	28
[K].LAELEEALQK.[A]		1	4	2	P13647	P13647 [432-441]		0	1143.63	1.59628e+07	14826162	2	0.71	24.7312	38
[R].LAELQEQLR.[A]		1	15	1	A0A0G2JHN8	A0A0G2JHN8 [47-55]		0	1099.61		1.14395e+06	2	0.93	21.1468	28
[R].LAEPSQLLK.[S]		1	7	1	P14923	P14923 [116-124]		0	998.588	1.39316e+06	4801883	2	4.27	24.1081	13
[K].IAESLGGSGYSVER.[L]		1	6	1	Q14156	Q14156 [665-678]		0	1424.7		3.58655e+06	2	2.48	19.7233	67
[R].IAEVDASVVR.[E]		1	2	1	B4DUL5	B4DUL5 [318-327]		0	1058.58	4.62924e+06	3757370	2	1.48	19.0754	40
[K].IAEVDCTAER.[N]	1xCarbamidomethyl [C6]	1	5	1	Q86UY0	Q86UY0 [304-313]		0	1163.54			2	-3.93	13.0432	43
[K].IAFAITAIK.[G-]		1	3	2	P62269	P62269 [26-34]		0	947.592	1.03547e+07	7784263	2	-0.36	29.4984	54
[R].IAGDQSTLQR.[Y]		1	4	2	B4DEC6	B4DEC6 [176-185]		0	1088.57	3.79874e+06	8966055	2	0.6	11.4879	56
[R].LAGGDWFTSR.[T]		1	6	2	A8K3H8	A8K3H8 [135-144]		0	1109.54	1.27323e+06	1.1752e+06	2	0.63	27.1799	41
[R].LAGTESPVREEPGEDFPAAR.[R]		1	8	2	G3V0E5	G3V0E5 [20-39]		1	2128.03	2.00869e+06	1.60816e+06	3	-4.67	21.4207	21
[R].IAEFTTNLTEEEEK.[S]		1	5	1	A0A8I5KWT8	A0A8I5KWT8 [1022-1035]		0	1653.79		2.20779e+06	2	5.06	24.8159	79
[R].LATNTSAPDLK.[N]		1	11	2	P27816	P27816 [923-933]		0	1130.61	1.80613e+06	3429085	2	4.51	15.8323	57
[K].KGESQTDIEITR.[E]		1	5	3	Q59H77	Q59H77 [281-292]		1	1376.7	5.01029e+06	5.92479e+06	2	2.21	14.8215	54
[K].KGDIIQLQR.[R]		1	5	2	P07814	P07814 [666-674]		1	1070.63	960281	1.05662e+06	2	-0.71	18.1406	43
[K].HGEVCPAGWKPGSDTIKPDVQK.[S]	1xCarbamidomethyl [C5]	1	2	1	Q06830	Q06830 [169-190]		0	2406.19	3.40986e+06	921131	4	2.58	18.9645	26
[R].HGFEAASIKEER.[G]		1	6	1	P35580	P35580 [43-54]		1	1373.68		3606566	3	0.61	13.7072	38
[R].HGGGGGGFGGGGFGSR.[S]		1	1	5	P35908	P35908 [46-61]		0	1320.58	1.91291e+07	1.37991e+07	2	-0.01	14.8384	79
[R].HGIPTAQWK.[A]		1	9	1	Q3B7A7	Q3B7A7 [117-125]		0	1037.55	1.63154e+06	2082063	2	2.68	17.009	37
[R].HGVPISVTGIAQVK.[I]		1	7	2	Q53HQ0	Q53HQ0 [59-72]		0	1405.82		2.57094e+06	2	1.76	26.1193	48
[R].HGVQELEIELQSQLSK.[K]		1	2	3	P35527	P35527 [375-390]		0	1837.97	9.81041e+06	27760832	2	2.44	29.3404	33
[R].HGVQELEIELQSQLSKK.[A]		1	2	1	P35527	P35527 [375-391]		1	1966.06			3	-0.49	28.964	17
[K].HGYIGEFEIIDDHR.[A]		1	5	2	H3BN98	H3BN98 [210-223]		0	1700.8	2.26369e+06	1.41374e+06	3	2.4	27.2798	42
[R].HIADLAGNSEVILPVPAFNVINGGSHAGNK.[L]		1	6	1	P06733	P06733 [133-162]		0	3011.57		4.32954e+06	4	0.8	29.9254	40
[R].HLAEYTHVEAECPFLTFDDLLNRLEDLVCDVVDR.[I]	2xCarbamidomethyl [C12; C29]	1	2	1	B4DN60	B4DN60 [82-115]		1	4103.95			4	3.73	32.0528	13
[K].HFSVEGQLEFR.[A]		2	13	2	P07900; A0A024RD80	P07900 [328-338]; A0A024RD80 [320-330]		0	1348.66	2.64457e+06	5.6098e+06	2	0.85	25.8571	42
[R].HIEIFTDLSSR.[F]		1	3	2	P13010	P13010 [131-141]		0	1317.68	9.60657e+06	5358679	2	0.37	27.6222	11
[K].HLEINPDHSIIETLR.[Q]		1	4	2	P07900	P07900 [633-647]		0	1786.94	2.42566e+06	9420764	3	1.09	27.895	61
[K].HLLIGVSSDR.[G]		1	4	2	Q8TAS0	Q8TAS0 [84-93]		0	1096.61	3.78815e+06	3.98171e+06	2	-0.49	19.6699	29
[K].HLIPAANTGESK.[V]		1	4	3	G9K389	G9K389 [117-128]		0	1237.65	5.52556e+07	33627870	2	0.46	13.3442	67
[R].HLMLPDFDLLEDIESK.[I]		1	3	2	P13010	P13010 [82-97]		0	1914.95			2	0.87	30.7672	18
[K].HIVENAVQK.[E]		1	4	2	H0Y8C6	H0Y8C6 [542-550]		0	1037.57	1.53293e+06	2.71081e+06	2	1.96	10.0048	20
[K].HLYTLDGGDIINALCFSPNR.[Y]	1xCarbamidomethyl [C15]	1	11	1	P63244	P63244 [226-245]		0	2276.11		1.67385e+06	3	2.01	30.1427	78
[K].HIYYITGETK.[D]		1	7	2	P07900	P07900 [490-499]		0	1224.63	8.35788e+06	13261207	2	-2	17.3691	48
[K].HNDDEQYAWESSAGGSFTVR.[TA]		2	7	2	P07900; A0A024RD80	P07900 [154-173]; A0A024RD80 [149-168]		0	2255.96	4.71102e+06	8.19857e+06	3	1.84	25.8544	84
[K].HNDLDDVGK.[D]		1	17	1	H3BPK7	H3BPK7 [82-90]		0	1012.47	1.42667e+06		2	4.88	10.8345	13
[R].HNTAVSQLTK.[A]		1	4	1	Q9NTJ3	Q9NTJ3 [513-522]		0	1098.59	988904	959392	2	3.05	11.6531	41
[K].HLEINPDHPIVETLR.[Q]		1	5	3	A0A024RD80	A0A024RD80 [625-639]		0	1782.95	5.70529e+06	7.40464e+06	3	0.12	25.6703	40
[R].HPDVEVDGFSELR.[W]		1	9	6	A0A024R3T8	A0A024R3T8 [66-78]		0	1499.71	5.49125e+07	9.00571e+06	2	1.03	25.381	58
[K].HDVVFLITK.[Y]		1	8	1	A0A8V8TQK1	A0A8V8TQK1 [239-247]		0	1071.62	1.74288e+06	2.3239e+06	2	1	27.1087	30
[K].HASPILPITEFSDIPR.[R]		1	3	2	P42167	P42167 [304-319]		0	1792.96	5.07487e+06	3.1514e+06	3	0.2	29.8903	61
[R].GTIEILSDVQLIK.[T]		1	9	1	P05388	P05388 [150-162]		0	1428.83	6.98262e+06	7937749	2	7.54	30.3134	22
[K].GTIQVITQGTSLK.[N]		1	8	2	O43175	O43175 [352-364]		0	1345.77	8.45652e+06	8738695	2	3.12	25.0081	28
[K].GTNYLADVFEK.[K]		1	1	1	P31151	P31151 [51-61]		0	1256.62	5.75003e+06		2	1.09	29.4217	56
[R].GTVTDFPGFDER.[A]		1	5	2	P08758	P08758 [7-18]		0	1340.61	2.10002e+06	2.03501e+06	2	1.02	27.5171	23
[K].GTYQGLTATVLK.[Q]		1	4	1	D9HTE9	D9HTE9 [186-197]		0	1251.69	1.55855e+06	1.65474e+06	2	1.12	26.5168	26
[K].GVDEVTIVNILTNR.[S]		1	18	2	P07355	P07355 [50-63]		0	1542.85	1.12516e+06		2	2.74	30.6143	104
[R].GVDLDQLLDMSYEQLMQLYSAR.[Q]		1	4	1	K7EQJ5	K7EQJ5 [19-40]		0	2588.24			3	3.56	31.5565	58
[R].GVEICIATPGR.[L]	1xCarbamidomethyl [C5]	2	18	1	A0A5H1ZRQ2; J3KTA4	A0A5H1ZRQ2 [294-304]; J3KTA4 [217-227]		0	1172.61	1.13586e+06		2	-1.28	25.3059	50
[K].GVETIANDVVSLATK.[A]		1	15	2	A0A7P0T997	A0A7P0T997 [522-536]		0	1516.82	1.43689e+06	1.87026e+06	2	2.49	30.1037	46
[K].GVFVQSVLPYFVATK.[L]		1	5	1	B4DWS6	B4DWS6 [216-230]		0	1654.92			2	1.35	30.7759	10
[R].HATALEELSEQLEQAK.[R]		1	2	1	P35580	P35580 [1201-1216]		0	1796.9		2.94582e+06	3	0.76	29.3913	20
[K].GVGIISEGNETVEDIAAR.[L]		1	21	1	P05023	P05023 [630-647]		0	1829.92		2.90214e+06	2	-0.64	28.8204	68
[K].GVNLPGAAVDLPAVSEK.[D]		1	13	1	A0A8V8TNX9	A0A8V8TNX9 [282-298]		0	1636.89	4.15308e+06	5.54771e+06	2	2.59	29.2266	41
[K].GVVDSDDLPLNVSR.[E]		1	13	1	A0A7P0TAE1	A0A7P0TAE1 [435-448]		0	1485.75	3.97698e+06	8.02356e+06	2	3.01	27.6121	60
[R].GVVDSEDIPLNLSR.[E]		3	18	2	Q53FS6; P07900; A0A024RD80	Q53FS6 [389-402]; P07900 [387-400]; A0A024RD80 [379-392]		0	1513.79	6.10422e+07	83151848	2	1.15	28.8463	81
[-].XVVWVEESDKR.[S]		1	1	1	A0A0J9YVQ7	A0A0J9YVQ7 [1-11]		1	1303.66	974106	2.11722e+06	3	-0.39	18.3402	38
[R].GYAFNHSADFETVR.[M]		1	4	1	P61160	P61160 [201-214]		0	1613.73	350689	1.88093e+06	3	0.56	22.2649	22
[R].GYFEYIEENK.[Y]		1	8	1	Q00839	Q00839 [256-265]		0	1291.58	1.41311e+06	5.57749e+06	2	0.41	26.487	19
[K].GYGFVHFETQEAAER.[A-]		1	16	1	E7EQV3	E7EQV3 [94-108]		0	1740.8	1.19186e+06	3.16212e+06	3	-0.13	25.0221	39
[K].GYLGPEQLPDCLK.[G]	1xCarbamidomethyl [C11]	1	4	1	Q6FHZ0	Q6FHZ0 [79-91]		0	1489.74		3132989	2	4	28.7048	22
[R].GYISPYFINTSK.[G-]		1	16	1	B3GQS7	B3GQS7 [222-233]		0	1389.7	6.13618e+06	12682368	2	1.4	28.7988	54
[K].HALIIYDDLSK.[Q]		1	1	1	P25705	P25705 [306-316]		0	1287.69	2.40804e+06	855572	2	1.65	25.9486	19
[KR].GVILYGPPGTGK.[T]		2	13	4	Q53HB3; Q59GS3	Q53HB3 [221-232]; Q59GS3 [181-192]		0	1158.65	1.75717e+06	1.8005e+06	2	0.99	25.6209	49
[R].KGEFETGFEK.[G]		1	7	1	B2RCT6	B2RCT6 [187-196]		1	1171.56		1.96625e+06	2	0.57	16.5443	16
[R].HQEGEIFDTEK.[E]		1	6	1	Q02878	Q02878 [227-237]		0	1332.61	1.44027e+06	1.02017e+06	2	0.44	15.8458	23
[K].HQQLLEEK.[N]		1	2	1	P35580	P35580 [882-889]		0	1024.54		1.67422e+06	2	-0.02	11.8144	55
[K].KDYSLLPLLAAAPQVGEK.[I]		1	1	1	P38432	P38432 [459-476]		1	1913.07		1.81499e+06	3	-0.5	30.2138	48
[K].KEDALLYQSK.[G]		1	4	1	P50402	P50402 [79-88]		1	1194.64	4.25563e+06	2.40192e+06	2	0.14	15.5612	32
[K].KEDIAMWEVNEAFSLVVLANIK.[M]		1	5	2	A0A5F9ZHJ0	A0A5F9ZHJ0 [254-275]		1	2519.32		946677	3	0.57	31.3248	48
[K].KEDLYLKPIQR.[T]		1	4	1	P13639	P13639 [439-449]		1	1402.81	2.07643e+06	4.86757e+06	3	1.39	18.7349	27
[KR].KEEELQAALAR.[LVA]		1	11	2	A0A8I5KWT8	A0A8I5KWT8 [1102-1112]		1	1257.68	531346	5.5461e+06	2	4.46	18.1562	44
[K].KEEELQGALAR.[G]		1	2	1	P35580	P35580 [1088-1098]		1	1243.66		2.74816e+06	2	-0.18	15.6703	30
[K].KEELTLEGIR.[Q]		1	11	4	A8K7F6	A8K7F6 [238-247]		1	1187.66	9.34328e+06	1.1091e+07	3	0.18	22.415	33
[K].KEENLADWYSQVITK.[S]		1	1	2	P07814	P07814 [1020-1034]		1	1823.92			2	5.96	29.3371	15
[R].KEFSPFGTITSAK.[VK]		1	15	4	E7EQV3	E7EQV3 [267-279]		1	1412.74	4.29773e+06	5.7487e+06	2	1.72	25.772	45
[R].KEGGLGPLNIPLLADVTR.[R]		1	3	2	B4DF70	B4DF70 [92-109]		1	1863.07		2785304	3	-0.83	30.5948	29
[K].KDVDNAYMIK.[V]	1xOxidation [M8]	1	1	2	P35908	P35908 [287-296]		1	1212.59	2.39901e+06	1.43761e+06	2	0.64	13.5027	60
[K].KELSAVTFPDIIR.[N]		1	8	2	P42224	P42224 [637-649]		1	1488.84		22232502	2	0.84	29.3007	91
[R].KESYSVYVYK.[V]		1	14	3	Q5QNW6	Q5QNW6 [35-44]		1	1265.64	4.97283e+07	3.19542e+07	2	1.78	18.3817	45
[RK].KFDQLLAEEK.[NTSA]		2	16	1	A0A8I5KWT8; P35580	A0A8I5KWT8 [1466-1475]; P35580 [1452-1461]		1	1220.65	827637	5532660	2	-0.59	20.6625	51
[K].KFESQDTVALLEAILDGIVDPVDSTLR.[D]		1	2	1	P78527	P78527 [1000-1026]		1	2944.55			3	2.51	31.8681	19
[R].KFGYVDFESAEDLEK.[A]		1	14	1	P19338	P19338 [348-362]		1	1776.83			2	-1.85	28.5999	108
[R].KFLDGIYVSEK.[G]		1	6	1	A0A2R8Y5Y7	A0A2R8Y5Y7 [202-212]		1	1298.7	201086	851980	2	-1.17	25.0275	57
[R].KFNILGTHTK.[V]		1	10	2	P42224	P42224 [379-388]		1	1158.66		2.98623e+07	2	0.99	17.3071	42
[K].KFYPLEIDYGQDEEAVK.[K]		1	2	2	A0A024R3T8	A0A024R3T8 [637-653]		1	2043.99	4.63649e+07	6.85632e+06	2	-4.33	28.7189	58
[K].KFYPLEIDYGQDEEAVKK.[L]		1	2	3	A0A024R3T8	A0A024R3T8 [637-654]		2	2172.09	5.04468e+07	5.81044e+06	3	1.9	27.2952	57
[R].KGDEVDGVDEVAK.[K]		1	9	7	A0A024R3T8	A0A024R3T8 [209-221]		1	1360.66	2.14056e+08	2.11314e+07	2	0.48	13.4375	77
[R].KGDIFLVR.[G]		1	11	1	P55072	P55072 [148-155]		1	947.567	1.13016e+06	3.6522e+06	2	0.68	22.889	29
[K].KESKEEETSIDVAGKPNEVTK.[A]		1	3	2	B4DKS0	B4DKS0 [439-459]		2	2318.17	5.49835e+06	1.47088e+06	4	2.14	13.7886	20
[K].HQPTAIIAK.[T]		1	8	1	P29401	P29401 [233-241]		0	978.573	2.12037e+06	4594563	2	-0.42	13.0511	14
[K].KDVDGAYMTK.[V]	1xOxidation [M8]	1	7	3	H6VRF8	H6VRF8 [289-298]		1	1143.54	1.54875e+07	9346222	2	0.77	9.1332	44
[K].KDDTDDEIAK.[Y]		1	16	1	A0A7P0TAE9	A0A7P0TAE9 [90-99]		1	1149.53	3.34657e+06	4.72521e+06	2	1.31	9.2219	44
[R].HQSFVLVGETGSGK.[T]		1	2	1	B4E0S6	B4E0S6 [142-155]		0	1445.74	740632	1.77199e+06	3	0.5	20.9935	11
[K].HSEVQQANLK.[A]		1	4	2	H0Y938	H0Y938 [319-328]		0	1153.6	1.59069e+06	2.36368e+06	2	1.04	9.925	37
[K].HSQFIGYPITLFVEK.[KE]		1	6	1	P07900	P07900 [210-224]		0	1778.95		6341525	3	1.04	30.2865	30
[KR].HSQFIGYPITLYLEK.[E]		1	6	2	A0A024RD80	A0A024RD80 [205-219]		0	1808.96	2.95357e+06	5.98285e+06	3	0.95	29.9901	37
[R].HSQYHVDGSLEK.[D]		1	1	1	Q96HS1	Q96HS1 [105-116]		0	1399.66	2.9616e+06	4.86088e+06	3	-0.3	11.5775	17
[R].HSVGVVIGR.[S]		1	5	1	Q92945	Q92945 [332-340]		0	923.542	2.93693e+06	3204495	2	1.76	15.3157	23
[K].HTGPNSPDTANDGFVR.[L]		1	17	2	E9PCY7	E9PCY7 [99-114]		0	1684.77	6.12168e+06	4.59483e+06	3	0.06	15.407	37
[K].HVAEDLGK.[V]		1	5	2	H0YFD6	H0YFD6 [598-605]		0	868.452	3.81951e+06	3.68031e+06	2	0.65	8.9469	32
[K].HVVFIAQR.[R]		1	3	1	P62081	P62081 [91-98]		0	969.563		3.78794e+06	2	0.05	17.5212	30
[R].HVVSCSSQDSTHCAENLLK.[A]	2xCarbamidomethyl [C5; C13]	1	6	1	A0A024R0S8	A0A024R0S8 [8-26]		0	2171.98	1.55473e+06		3	4.01	17.1142	18
[R].KDGNASGTTLLEALDCILPPTRPTDKPLR.[L]	1xCarbamidomethyl [C16]	1	37	4	Q53HQ7	Q53HQ7 [219-247]		1	3149.66		1.78318e+07	4	1.45	30.209	37
[K].HWPFQVINDGDKPK.[V]		1	8	3	A0A0G2JIW1	A0A0G2JIW1 [90-103]		0	1680.85	1.76557e+06	1.1581e+07	3	0.19	26.1856	27
[R].HYQLLTEENIPENPLR.[F]		1	24	1	R9QG88	R9QG88 [647-662]		0	1966		4.13483e+06	3	-2.62	28.6914	48
[R].KACGDSTLTQITAGLDPVGR.[I]	1xCarbamidomethyl [C3]	1	4	1	P62879	P62879 [23-42]		1	2060.04		4457272	3	0.93	29.0021	41
[R].KADIDLTK.[R]		1	1	2	P62269	P62269 [47-54]		1	903.515	6.14932e+07	39190697	2	0.14	12.8753	56
[R].KAEAQIAAK.[N]		1	5	1	A8K482	A8K482 [82-90]		1	929.541			2	0.76	8.7174	55
[K].KAELLDNEKPAAVVAPITTGYTVK.[I]		1	3	3	Q9HB71	Q9HB71 [51-74]		1	2528.4		1.49492e+06	3	4.77	28.2547	42
[R].KAGNFYVPAEPK.[L]		1	5	3	P18124	P18124 [77-88]		1	1320.69	6.70843e+06	7.31815e+06	2	-0.4	19.2174	54
[K].KAMVEYEIDLQK.[M]	1xOxidation [M3]	1	3	1	A0A024R3T8	A0A024R3T8 [684-695]		1	1482.75	1.26121e+06		3	-1.21	21.5206	22
[R].KDAEAWFNEK.[S]		1	3	2	A0A1B0GVI3	A0A1B0GVI3 [334-343]		1	1237.58	6.0342e+06	6249669	2	2.46	19.8039	37
[K].KDDAITAYK.[K]		1	5	1	Q9BY77	Q9BY77 [324-332]		1	1024.53		5690361	2	-2.16	12.3241	45
[K].KDDEENYLDLFSHK.[N]		1	4	1	Q07666	Q07666 [139-152]		1	1752.81	1.89049e+06	4.65387e+06	3	0.91	28.6652	48
[K].HYEVEILDAK.[T]		1	4	1	B3KM97	B3KM97 [3-12]		0	1216.62	1.07498e+06	1924850	2	0.56	22.7972	26
[K].NYTDEAIETDDLTIK.[L]		1	3	2	Q05DH1	Q05DH1 [175-189]		0	1740.82	399687	828997	2	2.74	26.665	101
[K].LATQLTGPVMPVR.[N]	1xOxidation [M10]	1	3	2	P26373	P26373 [146-158]		0	1398.78	3.72262e+06	5.58018e+06	2	2.21	24.0778	46
[K].LAVATFAGIENK.[F]		1	3	1	Q53GR7	Q53GR7 [642-653]		0	1233.68	2.26441e+06		2	5.15	28.529	30
[R].IGSGFDNIDIK.[S]		1	9	1	H0Y8U5	H0Y8U5 [87-97]		0	1178.61	1.18371e+06	1.06606e+06	2	2.36	26.0471	39
[K].IGSLIDVNQSK.[D]		1	3	1	P61326	P61326 [104-114]		0	1173.65	7.1836e+06	8534992	2	1.78	22.428	34
[R].LGSLVDEFK.[E]		1	6	2	P12956	P12956 [518-526]		0	1007.54	6.62961e+07	27971488	2	0.21	27.772	34
[K].LGSTEVASNVPK.[V]		1	3	1	S4R3V3	S4R3V3 [191-202]		0	1201.64	1.50117e+06	2.6033e+06	2	1.5	16.4266	40
[R].LGSTVFVANLDYK.[V]		1	8	2	A0A087X0X3	A0A087X0X3 [202-214]		0	1426.76	4.86509e+06	6.83248e+06	2	2.11	29.1944	100
[R].LGTDEISPR.[V]		1	4	1	O00159	O00159 [901-909]		0	987.511	1.1628e+06	6.20111e+06	2	2.22	15.9334	52
[K].LGTLSALDILIK.[N]		1	3	1	Q86VP6	Q86VP6 [668-679]		0	1256.78		1663146	2	1.44	30.8536	74
[R].IGVGAPVYMAAVLEYLTAEILELAGNAAR.[D]	1xOxidation [M9]	1	4	1	A0A8I5KS04	A0A8I5KS04 [24-52]		0	2991.59	300787		3	-4.73	31.8269	45
[K].LGVTANDVK.[N]		1	5	1	A0A5K1VW95	A0A5K1VW95 [171-179]		0	916.51	4.80846e+06	6.21042e+06	2	1.59	15.2123	53
[R].LHDSISEEGFHYLVFDLVTGGELFEDIVAR.[E]		1	41	1	A8K6N9	A8K6N9 [76-105]		0	3407.68			4	0.98	31.5432	30
[K].IGQLEEQLEQEAK.[E]		1	2	2	P35580	P35580 [1823-1835]		0	1514.77	785342	4837487	2	3.8	24.8505	74
[R].LHFFMPGFAPLTSR.[G]		4	42	4	Q13885; P04350; Q8IZ29; A0A384NYT8	Q13885 [263-276]; P04350 [263-276]; Q8IZ29 [263-276]; A0A384NYT8 [262-275]		0	1620.84	541597	4.01862e+06	3	0.42	30.3645	51
[R].IHFPLATYAPVISAEK.[A]		2	16	4	F5H5D3; B3KT06	F5H5D3 [335-350]; B3KT06 [230-245]		0	1756.96	3.09044e+07	2.47151e+07	2	3.72	29.5957	96
[R].LHLSGIDANPNALFPPVEFPAPR.[G]		1	2	1	P49327	P49327 [803-825]		0	2472.3			3	3.17	30.3318	35
[K].IHSDLAEER.[G]		1	6	1	Q14126	Q14126 [73-81]		0	1069.53		3.51898e+06	2	0.35	11.2953	23
[K].IHVSDQELQSANASVDDSR.[L]		1	5	1	P22314	P22314 [807-825]		0	2070.97	1.22922e+06	965259	3	1.3	18.8021	91
[K].LKDLFDYSPPLHK.[N]		1	7	2	E9PK91	E9PK91 [505-517]		1	1572.84		2.11474e+06	4	0.16	27.7918	6
[R].IKEDEDDKTVLDLAVVLFETATLR.[S]		1	9	4	A0A7P0TAE1	A0A7P0TAE1 [701-724]		2	2733.46		2088203	3	2.83	31.6036	44
[K].LKEENFFGPK.[E]		1	2	4	Q9NZI8	Q9NZI8 [474-483]		1	1208.63	6.44259e+06	4.11847e+06	2	2.15	21.3083	32
[K].LKETGYVVERPSTTK.[D]		1	7	1	E9PK91	E9PK91 [461-475]		1	1707.93	442956	6.6859e+06	3	0.22	14.4189	27
[K].LKEYEAAVEQLK.[S]		1	3	4	Q96T67	Q96T67 [92-103]		1	1420.77	3.33036e+06	3.27466e+06	3	1.93	21.3462	31
[R].IKFEMEQNLR.[Q]		1	2	2	P35527	P35527 [241-250]		1	1307.68	2.14525e+06	3.4748e+06	3	-0.92	22.9894	35
[R].LHFFMPGFAPLTSR.[G]	1xOxidation [M5]	4	42	2	Q13885; P04350; Q8IZ29; A0A384NYT8	Q13885 [263-276]; P04350 [263-276]; Q8IZ29 [263-276]; A0A384NYT8 [262-275]		0	1636.83	8.03556e+06	7.94972e+06	3	2.03	29.6085	54
[R].IKFEMEQNLR.[Q]	1xOxidation [M5]	1	2	2	P35527	P35527 [241-250]		1	1323.67	2.1656e+07	20503536	2	1.37	17.142	34
[R].IGPYQPNVPVGIDYVIPK.[T]		1	8	2	A8MXP9	A8MXP9 [829-846]		0	1969.08	914545	4222600	2	4.44	30.1622	30
[K].IGPILDNSTLQSEVKPILEK.[L]		1	9	2	A8K3H8	A8K3H8 [547-566]		0	2194.23		2.40314e+06	3	1.29	29.4295	55
[K].IGEHTPSALAIMENANVLAR.[Y-]		1	9	1	P04075	P04075 [154-173]		0	2107.1	866722	1.72661e+06	3	0.94	29.75	30
[K].LGELTGTVK.[E]		1	5	1	O43615	O43615 [122-130]		0	917.53	984956	982286	2	1.17	17.5027	33
[K].LGEQVFGTTGK.[F]		1	3	1	Q9H2H9	Q9H2H9 [137-147]		0	1136.59			2	1.43	20.3575	28
[K].LGESQTLQQFSR.[D]		1	6	1	A0A384P5S9	A0A384P5S9 [1527-1538]		0	1393.71			2	-0.57	22.0115	45
[K].LGETYKDHENIVIAK.[M]		1	20	1	A0A7P0TA35	A0A7P0TA35 [444-458]		1	1729.91		955530	3	-0.19	18.0279	17
[K].LGEWVGLCK.[I]	1xCarbamidomethyl [C8]	1	1	1	P25398	P25398 [85-93]		0	1061.54	1.21485e+06	737940	2	-0.56	26.9972	18
[R].LGEYEDVSR.[V]		1	5	2	K7EL99	K7EL99 [124-132]		0	1067.5	4.01316e+06	3.2664e+06	2	0.49	14.7445	42
[K].LGFAGLVQEISFGTTK.[D]		1	13	2	E9PCA1	E9PCA1 [332-347]		0	1667.9	416556	2.77536e+06	2	1.91	30.7927	81
[R].LGFSEVELVQMVVDGVK.[L]		1	5	2	P12277	P12277 [342-358]		0	1848.98			2	4.37	31.2336	119
[R].LGFSEVELVQMVVDGVK.[L]	1xOxidation [M11]	1	5	2	P12277	P12277 [342-358]		0	1864.97		1.80957e+06	2	3.53	30.9032	88
[K].IGPITPLEFYR.[E]		1	5	2	B4DXF3	B4DXF3 [158-168]		0	1305.72	1.73755e+06	2.73075e+06	2	1.02	30.2069	42
[R].IGGGIDVPVPR.[H]		1	5	1	Q92945	Q92945 [321-331]		0	1079.62	1.67079e+06	2.94072e+06	2	0.91	26.5568	43
[R].LGGIGQFLAK.[A]		1	2	2	Q08211	Q08211 [810-819]		0	1003.59		10494129	2	2.74	29.1397	60
[K].IGGIGTVPVGR.[V]		2	42	2	Q53HQ7; Q14222	Q53HQ7 [256-266]; Q14222 [23-33]		0	1025.61	1.27762e+08	209441312	2	-1.12	22.5639	55
[K].LGGNEIVSFLK.[G]		1	4	1	A0A804HJ93	A0A804HJ93 [113-123]		0	1176.66	1.6114e+06		2	1.23	29.7949	58
[K].LGGSLADSYLDEGFLLDKK.[I]		1	4	1	P78371	P78371 [205-223]		1	2041.05		1.97287e+06	3	0.44	29.7378	40
[K].IGIEIIK.[R]		1	8	2	B3GQS7	B3GQS7 [463-469]		0	785.513	1.0939e+07	22162312	2	0.46	27.5192	49
[R].IGIFGQDEDVTSK.[A]		1	2	2	H7C5W9	H7C5W9 [529-541]		0	1408.7	790575	1.33153e+06	2	0.02	26.611	51
[R].LGLQNDLFSLAR.[A]		1	9	2	E9PLK3	E9PLK3 [612-623]		0	1346.74	2.12576e+06	4191479	2	1.58	30.2619	78
[K].IGIVGLPNVGK.[S]		1	5	2	Q9NTK5	Q9NTK5 [25-35]		0	1066.66	2.3323e+06	2386562	2	-0.68	29.1672	38
[K].LGPEGELLIR.[F-]		1	7	1	Q15758	Q15758 [248-257]		0	1096.64		2.52148e+06	2	0.84	28.7477	51
[K].IGPLGLSPK.[K]		1	4	1	P30050	P30050 [32-40]		0	881.545	8.17106e+06	6876156	2	0.32	25.0175	45
[R].LGGHGPSFPLK.[G]		1	2	4	P13010	P13010 [185-195]		0	1109.61	3.28489e+07	1.46858e+07	2	2.49	21.2778	41
[K].LGDVYVNDAFGTAHR.[A]		1	4	2	P00558	P00558 [157-171]		0	1634.79	8.54455e+07	15339493	3	-0.78	25.0087	57
[K].LKGEMMDLQHGSLFLQTPK.[I]	2xOxidation [M5; M6]	1	6	1	A0A5F9ZHM4	A0A5F9ZHM4 [59-77]		1	2205.1	1.81424e+06	1.64615e+06	4	0.4	24.6113	14
[R].IKPVFIEDANFGR.[Q]		1	4	1	P54289	P54289 [145-157]		0	1505.81		2.35381e+06	3	3.47	28.6096	43
[R].LLEGEDAHLSSSQFSSGSQSSR.[D]		1	3	2	P02533	P02533 [418-439]		0	2309.06	5.49436e+06	3518880	3	1.31	20.1367	66
[R].LLELGPKPEVAQQTR.[K]		1	5	2	P53621	P53621 [1128-1142]		0	1678.95	1.04144e+06	1.76705e+06	3	1.71	23.087	21
[K].LLELTSSYSPDVSDYK.[E]		1	1	1	P38432	P38432 [481-496]		0	1816.89			2	4.41	28.8429	76
[K].ILELVHDHLK.[D]		1	25	1	R9QG88	R9QG88 [560-569]		0	1216.7		1.24126e+06	3	0.71	22.2095	46
[R].ILEPGLNILIPVLDR.[I]		1	1	2	Q9UJZ1	Q9UJZ1 [58-72]		0	1675.02	608000	1.27521e+06	2	0.9	31.1992	62
[-K].LLEPVLLLGK.[E]		1	6	2	M0R210	M0R210 [34-43]		0	1094.72	2.01355e+07	16278848	2	0.85	30.6242	70
[K].LLEQYKEESK.[K]		1	14	2	Q00839	Q00839 [665-674]		1	1266.66	5.62559e+06	15791270	2	1.18	13.7199	44
[R].LLETCSIALVGK.[Y]	1xCarbamidomethyl [C5]	1	10	1	P17812	P17812 [295-306]		0	1303.73		5.18125e+06	2	4.44	28.625	36
[K].LLETECPQYIR.[K]	1xCarbamidomethyl [C6]	1	1	2	P05109	P05109 [37-47]		0	1421.71	4.18298e+06	1.84981e+06	2	0.82	22.9178	70
[K].LLETTDRPDGHQNNLR.[S]		1	4	2	Q14974	Q14974 [510-525]		0	1878.94	2.54483e+06	5.45564e+06	4	-0.64	13.9246	18
[R].LLEGEDAHLSSQQASGQSYSSR.[E]		1	1	1	P08779	P08779 [420-441]		0	2350.09	2.83729e+06	2.242e+06	3	2.17	17.3114	27
[K].ILEVHVDK.[G]		1	1	2	O60884	O60884 [216-223]		0	952.546	2.0268e+06	2726031	3	0.29	17.0326	18
[R].ILGADTSVDLEETGR.[V]		1	7	1	P25705	P25705 [59-73]		0	1575.79	671852	1.16e+06	2	-0.15	24.9834	43
[K].LLGASELPIVTPALR.[A]		1	7	2	P52292	P52292 [301-315]		0	1549.93	1.45543e+06	2.94107e+06	2	1.41	30.3715	62
[K].LLGELLQDNAK.[L]		1	2	1	P37837	P37837 [259-269]		0	1213.68	1.17172e+06	2.18068e+06	2	-0.44	28.36	63
[R].ILGLLDAYLK.[T]		1	3	2	P26641	P26641 [138-147]		0	1118.68			2	-1.56	30.7205	43
[K].LLGPNASPDGLIPWTR.[F]		1	10	4	P42224	P42224 [526-541]		0	1706.92	1.16629e+06	1.98946e+08	2	3.92	30.1158	47
[K].ILGPQGNTIK.[R]		1	4	2	Q07666	Q07666 [176-185]		0	1040.61	5.61164e+06	7352136	2	0.86	17.2691	49
[K].LLGQFTLIGIPPAPR.[G]		1	12	1	Q8N1C8	Q8N1C8 [501-515]		0	1592.95	1.39762e+06	2656379	2	1.1	30.7747	76
[K].ILLAELEQLK.[G]		1	5	2	P08670	P08670 [130-139]		0	1169.71	9.12697e+06	21081514	2	0.13	30.0027	71
[K].ILLANFLAQTEALMR.[G]	1xOxidation [M14]	1	5	1	P06744	P06744 [424-438]		0	1719.95		568500	3	1.84	30.8692	29
[K].IILDLISESPIK.[G]		1	6	2	B4DUQ1	B4DUQ1 [184-195]		0	1340.8	8.51935e+06	13670107	2	0.89	30.4493	69
[R].LLGAALPLLTK.[E]		1	3	1	Q9BQG0	Q9BQG0 [308-318]		0	1109.73		1391524	2	0.91	30.4062	53
[K].LKPLEVELR.[R]		1	3	3	P49755	P49755 [144-152]		0	1096.67	3.51318e+06	3.18029e+06	3	0.57	24.3441	18
[R].ILEFFGLK.[K]		1	21	2	A0A7P0TA35	A0A7P0TA35 [335-342]		0	966.566	1.22772e+06	5.72747e+06	2	0.72	30.4659	47
[K].IIEDQQESLNK.[W]		1	4	1	Q9UMH5	Q9UMH5 [40-50]		0	1316.67	1.30439e+06	1.30893e+06	2	0	14.2156	26
[K].LKSDTAAAAVR.[Q]		1	3	2	P22314	P22314 [527-537]		1	1102.62	970312	5.5794e+06	2	-0.1	10.689	46
[K].LKSELVANNVTLPAGEQR.[K]		2	5	1	P42167; P42166	P42167 [16-33]; P42166 [16-33]		1	1939.06	2.07278e+06	1.41315e+06	3	0.47	23.4578	12
[R].LKYENEVALR.[Q]		1	2	3	A0A1B0GVI3	A0A1B0GVI3 [236-245]		1	1234.68	2.2581e+08	164461064	2	1.38	18.3674	30
[K].IIAATIENAQPILQIDNAR.[L]		1	3	1	P08779	P08779 [178-196]		0	2064.14		2310592	3	1.88	29.639	25
[R].LLAELPASVHALTGVDLSK.[I]		1	4	1	Q6FG43	Q6FG43 [349-367]		0	1934.1		2.865e+06	3	0.62	29.7344	56
[K].ILAHNNFVGR.[L]		2	3	3	Q9NZI8; O00425	Q9NZI8 [281-290]; O00425 [281-290]		0	1140.63	4.59507e+06	4.10226e+06	3	0.6	16.3934	15
[R].IIALDGDTK.[N]		1	6	1	P29401	P29401 [335-343]		0	945.525	2.5798e+06	7583135	2	0.58	19.4669	25
[K].LIAPVAEEEATVPNNK.[I]		1	6	4	A0A5F9ZHM4	A0A5F9ZHM4 [8-23]		0	1694.9	1.55858e+07	17675729	2	1.65	23.9785	59
[R].LLASTLVHSVK.[K]		1	8	3	E9PK91	E9PK91 [570-580]		0	1167.71	2.07103e+06	57319838	2	-0.05	23.6259	84
[K].ILATPPQEDAPSVDIANIR.[M]		1	8	1	P29401	P29401 [284-302]		0	2020.07	1.06744e+06	4944229	3	0.91	29.0496	18
[K].LLEENVSAFK.[T]		1	4	1	Q9NTJ3	Q9NTJ3 [858-867]		0	1149.62	950575	1.24101e+06	2	2.36	24.2608	40
[K].LLAVQELLDR.[E]		1	1	1	Q7L9B9	Q7L9B9 [296-305]		0	1169.69			2	0.87	30.2401	56
[K].IIDEDGLLNLIR.[T]		1	3	1	P35251	P35251 [469-480]		0	1383.78	714695		2	-0.25	30.6988	14
[R].LLDEEEATDNDLR.[A]		1	4	1	Q4W4Y1	Q4W4Y1 [457-469]		0	1532.71	1.60414e+06	1.3836e+06	2	3.81	20.0061	51
[R].LIDFLECGK.[T]	1xCarbamidomethyl [C7]	1	13	1	J3KTA4	J3KTA4 [228-236]		0	1094.56	5.14048e+06	5249566	2	-0.18	29.2778	58
[R].LIDFLESGK.[T]		1	5	1	A0A5H1ZRQ2	A0A5H1ZRQ2 [305-313]		0	1021.56	6.78572e+06	8.22185e+06	2	0.96	29.1729	44
[R].LIDLHSPSEIVK.[Q]		1	3	4	P60866	P60866 [88-99]		0	1350.76	1.35801e+07	8205113	2	0.27	25.4941	35
[K].LLDSSTVTHLFK.[I]		1	6	1	G3V3U4	G3V3U4 [60-71]		0	1360.75		2.44223e+06	3	0.39	28.9514	63
[R].ILDVNDNIPVVENK.[V]		1	3	2	Q14126	Q14126 [262-275]		0	1581.85	1.56199e+06	8020551	2	2.89	28.264	76
[K].LLDVVHPAAK.[T]		1	4	3	Q99832	Q99832 [68-77]		0	1062.63	5.7677e+06	7.93582e+06	3	-1.48	19.2518	17
[R].LIEDNEYTAR.[EQ]		3	15	2	J3QRU1; P06241; P12931	J3QRU1 [425-434]; P06241 [414-423]; P12931 [413-422]		0	1223.59	3.55209e+06	16115682	2	1.2	16.1353	63
[K].ILEDNSIPQVK.[D]		1	1	1	P11177	P11177 [337-347]		0	1255.69	9.77939e+06	7700151	2	-1.06	22.4013	44
[K].LLDEAIQAVK.[V]		1	5	1	Q96QK1	Q96QK1 [15-24]		0	1099.64	715278	1.07742e+06	2	1.7	25.282	37
[K].IAVAAQNCYK.[V]	1xCarbamidomethyl [C8]	1	4	1	P60174	P60174 [60-69]		0	1137.57	2.83565e+06	4261495	2	-4.43	14.8552	42
[R].LGDVISIQPCPDVK.[Y]	1xCarbamidomethyl [C10]	1	11	1	P55072	P55072 [96-109]		0	1540.8	1.07986e+06	976329	2	0.27	28.2762	26
[K].LGAVFNQVAFPLQYTPR.[K]		1	4	1	Q15393	Q15393 [770-786]		0	1921.03	389876	861079	2	2.97	30.4703	43
[K].LDPGSEETQTLVR.[E]		1	2	2	P26641	P26641 [402-414]		0	1444.73	4.40724e+06	4.82372e+06	2	1.7	20.039	49
[R].LDQLIYIPLPDEK.[S]		1	11	2	P55072	P55072 [639-651]		0	1556.86		3.07554e+06	2	2.47	30.3873	43
[R].LDQPMTEIVSR.[V]	1xOxidation [M5]	1	5	1	P22314	P22314 [1011-1021]		0	1304.65	1.43892e+06	1.79763e+06	2	0.79	17.6003	25
[R].LDSELKNMQDMVEDYR.[N]	2xOxidation [M8; M11]	1	7	1	H6VRF8	H6VRF8 [252-267]		1	2017.88	2.98336e+06	3.06221e+06	3	1.72	17.7873	29
[R].LDSSAVLDTGK.[Y]		1	20	2	A0A804HL40	A0A804HL40 [739-749]		0	1105.57	1.63438e+06	2.32766e+06	2	-3.98	18.5544	42
[K].LDTLCDLYETLTITQAVIFINTR.[R]	1xCarbamidomethyl [C5]	1	16	4	A8K7F6	A8K7F6 [260-282]		0	2713.41	283578	392373	3	3.18	31.9118	57
[K].IDTIEIITDR.[Q]		1	13	3	A0A7I2V323	A0A7I2V323 [126-135]		0	1188.65	1.58565e+07	31572360	2	1.11	28.8599	75
[K].LDYILGLK.[I]		1	5	1	P46781	P46781 [94-101]		0	934.561	2.08298e+06		2	-0.15	29.4253	21
[R].LEDAADVYR.[G]		1	8	2	B2RBE5	B2RBE5 [240-248]		0	1051.51	1.20965e+06	2212601	2	-0.39	16.6873	55
[K].IEDLSQQAQLAAAEK.[F]		1	9	1	H0YHX9	H0YHX9 [148-162]		0	1614.83	938445	4.29946e+06	2	-0.18	22.1286	113
[R].LDPGAVSDVPEAIK.[F]		1	5	1	P42356	P42356 [1578-1591]		0	1410.75			2	0.26	26.02	28
[K].LEDRDNWISVDSVTSEIK.[L]		1	1	1	Q14126	Q14126 [431-448]		1	2106.03	2.52197e+06	4.1078e+06	3	0.87	29.0404	7
[K].IEDYFPEFAR.[Y]		1	16	2	Q5JWE9	Q5JWE9 [936-945]		0	1286.61	1.82172e+06	4.51677e+06	2	1.4	29.3919	33
[R].LEEGPPVTTVLTR.[E]		1	8	2	Q53GE3	Q53GE3 [46-58]		0	1411.78	1.03738e+07		2	2.23	27.7709	93
[K].IEEIKDFLLTAR.[R]		1	4	1	P63173	P63173 [5-16]		1	1447.82	3.00367e+06	1717081	3	0.73	29.4474	47
[R].IEEVPELPLVVEDK.[V]		1	6	1	P36578	P36578 [144-157]		0	1608.87			2	2.82	30.0195	18
[R].IEGDETSTEAATR.[L]		1	2	1	C9JLU1	C9JLU1 [99-111]		0	1379.63	1.51826e+06	881308	2	2.19	10.4504	7
[R].IEGDPQGVQQAK.[R]		1	6	1	Q00341	Q00341 [483-494]		0	1269.64	535825	1.04308e+06	2	0.77	11.885	47
[R].LEGGSGGDSEVQR.[T]		1	3	2	Q59GS3	Q59GS3 [255-267]		0	1290.59	2.42121e+06	2.89523e+06	2	0.22	9.4271	73
[K].IEGLTAEFVNLEFLSLINVGLISVSNLPK.[L]		1	2	1	Q53F35	Q53F35 [34-62]		0	3129.74			3	1.37	32.5575	45
[K].LEGLTDEFEELEFLSTINVGLTSIANLPK.[L]		1	6	2	P39687	P39687 [34-62]		0	3192.66			3	1.84	31.7568	73
[R].LEGNTVGVEAAR.[V]		1	4	1	P46060	P46060 [56-67]		0	1215.63	2.23797e+06	2.79625e+06	2	2.17	15.5563	45
[R].IEDVTPIPSDSTR.[R]		1	2	2	A0A2R8Y811	A0A2R8Y811 [129-141]		0	1429.72	1.52262e+07	19333814	2	0.29	20.4983	19
[K].LEGVLAEVAQHYQDTLIR.[A]		1	4	1	A4QPB0	A4QPB0 [568-585]		0	2055.09		686285	3	2.68	30.1826	19
[R].LDNYDAPDIANIAISNELFEEAFAIFR.[K]		1	11	1	A0A8V8TQK1	A0A8V8TQK1 [1016-1042]		0	3071.5			3	0.74	31.8396	65
[R].IDINMSGFNETDDLKR.[A]	1xOxidation [M5]	1	5	1	Q53GY0	Q53GY0 [321-336]		1	1883.88	873915	1.3881e+06	3	-1.34	22.8154	20
[K].LAVEALSSLDGDLAGR.[Y]		1	5	1	P12277	P12277 [157-172]		0	1586.84		21303016	2	4.15	29.7029	53
[K].LAVLITNSNVR.[H]		1	4	2	P51570	P51570 [218-228]		0	1199.71	2.01016e+06	1.38883e+06	2	1.2	25.8408	44
[K].LAVNMVPFPR.[L]		4	49	2	Q13885; P04350; Q8IZ29; A0A384NYT8	Q13885 [253-262]; P04350 [253-262]; Q8IZ29 [253-262]; A0A384NYT8 [252-261]		0	1143.63	1.00944e+07	7721274	2	-0.52	29.6079	52
[K].LAVNMVPFPR.[L]	1xOxidation [M5]	4	49	2	Q13885; P04350; Q8IZ29; A0A384NYT8	Q13885 [253-262]; P04350 [253-262]; Q8IZ29 [253-262]; A0A384NYT8 [252-261]		0	1159.63	3.93685e+07	8584670	2	3.55	28.5899	46
[R].LAWVSHDSTVSVADASK.[S]		1	5	1	A0A1W2PNV4	A0A1W2PNV4 [219-235]		0	1772.88	482900	1.59402e+06	3	0.19	22.8752	50
[R].LAYINPDLALEEK.[N]		1	2	1	A8K690	A8K690 [352-364]		0	1488.79	2.48337e+06	4.75534e+06	2	2	29.2145	62
[K].LCSAHGVLVPGGFGVR.[G]	1xCarbamidomethyl [C2]	1	8	1	P17812	P17812 [361-376]		0	1625.86	1.07186e+06	1.33623e+06	3	0.91	28.0151	13
[R].LCTPLLPK.[Y]	1xCarbamidomethyl [C2]	1	3	2	E9PAQ1	E9PAQ1 [406-413]		0	941.549	1.52279e+07	22341698	2	0.87	25.9821	43
[R].LCTSATESEVAR.[G]	1xCarbamidomethyl [C2]	1	2	2	B4DUL5	B4DUL5 [264-275]		0	1323.62	3.71923e+06	2.44789e+06	2	1.56	14.1424	64
[K].LCYVALDFEQEMATAASSSSLEK.[S]	1xCarbamidomethyl [C2]	1	25	1	Q53G99	Q53G99 [216-238]		0	2550.17			3	-1.04	30.4995	25
[K].LDNGGYYITTR.[A]		2	6	1	J3QRU1; P06241	J3QRU1 [222-232]; P06241 [208-218]		0	1272.62		1.75263e+06	2	2.19	20.1455	44
[K].IDASELSFPFHESILK.[V]		1	1	2	P42166	P42166 [485-500]		0	1832.94		1.48124e+06	3	0.47	29.9569	16
[R].LDELGGVYLQFEEGLETTALFVAATYK.[L]		1	5	1	P04844	P04844 [191-217]		0	2977.51			3	-0.27	31.8701	29
[K].IDEPLEGSEDR.[I]		1	7	2	B4DUQ1	B4DUQ1 [399-409]		0	1259.58	9.23323e+06	13572213	2	0.77	16.2821	62
[K].LDGEASINNR.[K]		1	3	2	G3V3W9	G3V3W9 [64-73]		0	1088.53	3.03003e+06	3.35285e+06	2	-0.51	12.559	28
[R].LDGLVETPTGYIESLPR.[V]		1	16	1	F8VV59	F8VV59 [15-31]		0	1859.97	1.57624e+06	3362949	2	5.5	29.7855	59
[K].LDHVVTIIK.[G]		1	23	2	Q5U8W9	Q5U8W9 [91-99]		0	1037.64	1.44422e+06	1.59601e+06	3	-1.18	21.5374	17
[R].LDIDPETITWQR.[V]		1	11	1	B7Z809	B7Z809 [577-588]		0	1486.75	2.54712e+06	3.67256e+06	2	2.43	29.3901	16
[R].LDIDSPPITAR.[N]		1	17	2	A0A8V8TNX9	A0A8V8TNX9 [107-117]		0	1197.65	7.62513e+06	13791106	2	0.21	25.1029	51
[R].LDLGEDYPSGK.[K]		1	2	2	B4E0S6	B4E0S6 [7-17]		0	1193.57	1.50775e+06	2.42653e+06	2	-0.25	20.616	31
[K].IDLIAIADFAAGAMENWGLVTYR.[E]		1	9	1	E9PLK3	E9PLK3 [301-323]		0	2510.27			3	1.85	32.0901	55
[R].LDLLAQAGVDVVVLDSSQGNSIFQINMIK.[Y]		1	5	2	H0Y4R1	H0Y4R1 [260-288]		0	3087.64			3	-1.45	31.1906	81
[R].LDDCGLTEAR.[C]	1xCarbamidomethyl [C4]	1	8	1	P13489	P13489 [35-44]		0	1149.52	1.04902e+06		2	-0.03	16.2757	27
[R].IGDLQAFQGHGAGNLAGLK.[G]		1	14	2	F5GZS6	F5GZS6 [196-214]		0	1866.98	1.09304e+06	1.36058e+06	3	1.81	28.2575	45
[K].IEGYEDQVLITEHGDLGNSR.[F]		1	2	1	A8K0T9	A8K0T9 [67-86]		0	2245.07		1.43901e+06	3	2.46	25.9872	41
[R].LENLDSDVVQLR.[E]		1	2	1	Q9Y2S7	Q9Y2S7 [269-280]		0	1400.74	452956	393636	2	3.99	27.3915	28
[K].IFGVTTLDIVR.[A]		1	6	2	Q6FHZ0	Q6FHZ0 [166-176]		0	1233.72	1.37642e+06	6969177	2	1.97	30.1838	60
[K].LFIGGLNTETNEK.[A]		1	8	1	P38159	P38159 [10-22]		0	1435.74	3.61563e+06	11444363	2	4.5	27.636	60
[K].LFIGGLSFETTDESLR.[S]		1	16	1	F8W6I7	F8W6I7 [16-31]		0	1784.91	736908	5517533	2	2.41	30.3604	107
[R].LFLLQDSGR.[I]		1	11	1	A0A087X295	A0A087X295 [920-928]		0	1048.58	1.32033e+06	3.85302e+06	2	-0.38	28.8697	53
[R].IFLLTNNNLLLADQK.[S]		1	4	1	E9PDF6	E9PDF6 [978-992]		0	1729.98			2	2.24	30.4903	42
[K].LFPDTPLALDANK.[K]		1	7	1	Q12906	Q12906 [588-600]		0	1414.76	3.87023e+06	6.29658e+06	2	-0.81	29.5425	50
[R].LFPLIQAMHPTLAGK.[I]	1xOxidation [M8]	1	18	1	E7EQV3	E7EQV3 [521-535]		0	1652.92	1.95199e+06	4.0182e+06	3	-1.13	29.1843	29
[R].IFPPETSASVAATPPPSTASAPAAVNSSASADKPLSNMK.[I]	1xOxidation [M38]	1	4	3	A0A024R3T8	A0A024R3T8 [356-394]		0	3783.87	5.4135e+06	3177497	4	4.15	26.1463	2
[K].IFSGSSHQDLSQK.[I]		1	10	1	B1ALA9	B1ALA9 [6-18]		0	1433.7	2.85993e+06	2.47822e+06	3	0.98	13.0701	18
[K].LFTAHNNMTNYATVWASK.[T]	1xOxidation [M8]	1	2	1	Q08211	Q08211 [738-755]		0	2084.99	553790	808624	3	0.9	25.7825	27
[K].LFEISDIVIK.[D]		1	4	2	Q9NSD9	Q9NSD9 [474-483]		0	1176.69			2	-0.13	30.4095	33
[R].IFTSIGEDYDER.[V]		1	8	3	Q6PUJ7	Q6PUJ7 [106-117]		0	1444.66	2.20672e+06	3.40796e+06	2	0.45	24.325	39
[K].IFVGGLSPDTPEEK.[I]		1	10	1	A0A024RDF4	A0A024RDF4 [184-197]		0	1488.76	3.64713e+06	17445754	2	3.23	26.4166	33
[R].LFVGNLPADITEDEFK.[R]		1	5	2	Q9BSV4	Q9BSV4 [226-241]		0	1807.91	2.20024e+06	3.29409e+06	2	4.28	30.1279	76
[R].LFVGNLPADITEDEFKR.[L]		1	5	1	Q9BSV4	Q9BSV4 [226-242]		1	1964.01		1475479	3	1.46	29.5267	66
[K].IFVGNVSAACTSQELR.[S]	1xCarbamidomethyl [C10]	1	7	2	Q96PK6	Q96PK6 [81-96]		0	1751.87	3.32491e+06	2.32129e+06	2	2.27	25.922	72
[K].IFVQGIIWDINSFDQWGVELGK.[Q]		1	6	2	P06744	P06744 [498-519]		0	2564.32			3	5.6	31.363	66
[R].LFVSGACDASAK.[L]	1xCarbamidomethyl [C7]	1	5	1	B2R6K4	B2R6K4 [198-209]		0	1225.59	5.57161e+06	25918360	2	3.21	18.2691	23
[K].LFVTNDAATILR.[E]		1	4	1	P50990	P50990 [63-74]		0	1333.75		6.8338e+06	2	3.8	29.3784	82
[R].IGAADYQPTEQDILR.[T]		1	6	1	A0A142CHG9	A0A142CHG9 [163-177]		0	1689.84		1.01463e+06	2	2.27	26.2782	28
[R].IGAEVYHNLK.[N]		1	5	4	P06733	P06733 [184-193]		0	1143.62	6.86827e+06	3.47774e+07	2	1.57	16.3912	21
[R].LGAQALLGAAK.[M]		1	9	2	P32322	P32322 [205-215]		0	1012.61	4.06098e+06	2.74082e+06	2	-2.21	25.3543	51
[K].IFVGGIKEDTEEHHLR.[D]		2	29	6	F8W6I7; A0A7I2V323	F8W6I7 [107-122]; A0A7I2V323 [102-117]		1	1879.97	6.00673e+06	6157629	5	0.41	18.5645	13
[R].LENEIQTYR.[S]		1	2	1	A0A1B0GVI3	A0A1B0GVI3 [442-450]		0	1165.58	2.3818e+08	143380592	2	1.04	16.8199	69
[K].LFDWANTSR.[R]		2	8	2	Q96T67; Q9NVI7	Q96T67 [394-402]; Q9NVI7 [443-451]		0	1109.54	3.4568e+06	3.4679e+06	2	1.62	27.6895	40
[K].LFDSICNNK.[W]	1xCarbamidomethyl [C6]	4	10	3	A0A142CHG9; P04899; P08754; P63096	A0A142CHG9 [250-258]; P04899 [250-258]; P08754 [249-257]; P63096 [249-257]		0	1110.52	5.41489e+06	22909222	2	0.78	20.1041	50
[K].LENLFEALNNK.[N]		1	2	1	P31944	P31944 [105-115]		0	1304.68	1.43888e+06	838510	2	0.1	29.9529	49
[R].LEQEIATYR.[RSH]		3	19	2	P02533; Q04695; P08779	P02533 [408-416]; Q04695 [377-385]; P08779 [410-418]		0	1122.58	7.06904e+06	7.2457e+06	2	1.14	17.6088	63
[R].LEQELFSGGNTGINFEK.[Y]		1	24	1	O00571	O00571 [146-162]		0	1882.92		2.70092e+06	2	2.73	29.0539	75
[R].LEQGQAIDDLMPAQK.[-]	1xOxidation [M11]	1	5	2	P12277	P12277 [367-381]		0	1672.82	2.02818e+06	2.60379e+06	2	5.27	21.2695	60
[R].LEQIAAEQK.[A]		1	5	2	A8K4T9	A8K4T9 [192-200]		0	1029.56	1.56455e+06	1.80606e+06	2	0.75	13.5458	32
[K].LEQMPSKEDAIEHFMK.[L]		1	4	1	A0A024R3T8	A0A024R3T8 [601-616]		1	1932.92	3.30514e+06	456617	3	1.02	25.2881	35
[K].LEQMPSKEDAIEHFMK.[L]	1xOxidation [M4]	1	4	1	A0A024R3T8	A0A024R3T8 [601-616]		1	1948.91	4.39985e+06		3	0.77	22.5906	28
[K].LEQMPSKEDAIEHFMK.[L]	2xOxidation [M4; M15]	1	4	3	A0A024R3T8	A0A024R3T8 [601-616]		1	1964.91	2.29251e+07	3134911	3	1.55	17.187	25
[K].LESDYEILER.[F]		1	16	2	A0A804HL54	A0A804HL54 [269-278]		0	1266.62	5.2329e+07	23877064	2	1	25.0534	56
[R].LESEEEGVPSTAIR.[E]		1	7	2	P06493	P06493 [37-50]		0	1516.75	1.64183e+06	1589821	2	0.89	19.3542	47
[K].LFDSTTLEHQK.[T]		1	22	1	A0A7I2YQF8	A0A7I2YQF8 [214-224]		0	1318.66	2.94264e+06		3	-0.76	18.9248	34
[R].LESEGSPETLTNLR.[K]		1	5	2	Q9P035	Q9P035 [133-146]		0	1545.78	5.29984e+06	5014741	2	3.36	23.1186	85
[K].IETIEVMEDR.[Q]	1xOxidation [M7]	1	9	1	P51991	P51991 [152-161]		0	1250.59	1.72941e+06	3530122	2	0.21	18.8479	31
[K].IETNENNLESAK.[G]		1	4	1	Q8TB01	Q8TB01 [525-536]		0	1361.65	699293	1075364	2	2.44	13.4748	43
[K].LEVAPISDIIAIK.[S]		1	13	1	A0A8I5KYP7	A0A8I5KYP7 [127-139]		0	1381.83			2	1.44	30.5292	42
[K].IEVLEEELR.[L]		1	4	1	Q4LE79	Q4LE79 [1081-1089]		0	1129.61	658056	689724	2	-1.21	26.9015	19
[K].IEVIEIMTDR.[G]		1	17	1	F8W6I7	F8W6I7 [131-140]		0	1218.64		4569217	2	-0.13	29.5081	65
[R].IEVQDTSGGTTALRPSASTQALSSSVSSSK.[L]		1	10	1	Q16531	Q16531 [740-769]		0	2952.48	598796	8472608	3	2.93	22.7833	36
[R].IEYDCELVPR.[R]	1xCarbamidomethyl [C5]	1	2	1	Q9P258	Q9P258 [301-310]		0	1293.61	1.25535e+06	1126755	2	-2.4	24.5485	40
[R].LEYYENAR.[K]		1	2	1	O14654	O14654 [109-116]		0	1057.49	741181	3.64247e+06	2	4.17	15.5873	52
[R].IFAPNHVVAK.[S]		1	10	2	B4DM74	B4DM74 [32-41]		0	1095.63	3.42227e+06	5.06117e+06	3	0.26	17.0465	37
[K].LFDLLDVLEFNQVVIFVK.[S]		1	10	4	Q5STU3	Q5STU3 [278-295]		0	2151.21			3	1.1	31.9228	38
[R].IESLSSQLSNLQK.[E]		1	5	1	P20700	P20700 [300-312]		0	1446.78	2.45489e+06		2	2.6	26.6095	73
[R].GTGIVSAPVPK.[K]		1	10	2	P15880	P15880 [201-211]		0	1025.6	1.47757e+07	20129226	2	4.12	19.8985	29
[M].PFSNSHNALK.[L]		1	6	2	P12277	P12277 [2-11]		0	1114.56	1.44333e+06	1.58928e+06	2	2.11	11.2858	21
[R].QAAPCVLFFDELDSIAK.[A]	1xCarbamidomethyl [C5]	1	12	1	P55072	P55072 [568-584]		0	1923.95			2	2.54	31.1172	21
[R].VFIGNLNTLVVK.[K]		1	27	2	B4DY08	B4DY08 [18-29]		0	1316.79	1.23271e+07	31161526	2	2.49	29.8496	89
[R].VFIMDNCEELIPEYLNFIR.[G]	1xCarbamidomethyl [C7]	1	6	1	P07900	P07900 [368-386]		0	2415.17			3	1.42	31.0841	9
[K].VFIQHITLSDEER.[KR]		1	5	1	A8K5B6	A8K5B6 [663-675]		0	1586.82	599971		3	2.5	25.187	8
[R].VFNYNTLER.[V]		1	12	2	H0Y938	H0Y938 [83-91]		0	1155.58	1.86231e+06	1.9342e+06	2	2.41	22.9202	28
[K].VFSATLGLVDIVK.[G]		1	4	3	A0A024R3T8	A0A024R3T8 [552-564]		0	1361.8	4.93267e+07	22816114	2	1.61	30.5083	70
[R].VFSGLVSTGLK.[V]		1	4	2	P13639	P13639 [416-426]		0	1107.64	9.78912e+06	30155784	2	1.73	27.8561	47
[R].VFVLPCIQQIQR.[I]	1xCarbamidomethyl [C6]	1	8	1	Q53HQ0	Q53HQ0 [29-40]		0	1500.84	796875	3621834	2	1.04	30.0182	42
[K].VFYEEELDVPLVLFNEVLDHVLR.[I]		1	22	1	A0A7P0T9F1	A0A7P0T9F1 [2899-2921]		0	2787.46			3	1.03	32.3003	39
[R].VFYYLVQDLK.[C]		1	3	1	P61326	P61326 [121-130]		0	1287.7	4.65536e+06	3.32576e+06	2	1.28	29.9062	12
[R].VGAGAPVYLAAVLEYLTAEILELAGNAAR.[D]		1	17	4	Q8IUE6	Q8IUE6 [44-72]		0	2915.59	823241	2.95128e+06	2	0.51	34.4586	105
[R].VGAGAPVYMAAVLEYLTAEILELAGNAAR.[D]		1	2	5	Q16777	Q16777 [44-72]		0	2933.54	1.64386e+06	8.40096e+06	2	2.13	33.7633	96
[R].VGAGAPVYMAAVLEYLTAEILELAGNAAR.[D]	1xOxidation [M9]	1	2	1	Q16777	Q16777 [44-72]		0	2949.54	316505	479666	3	1.31	32.759	23
[R].VGATAAVYSAAILEYLTAEVLELAGNASK.[D]		1	4	4	Q71UI9	Q71UI9 [47-75]		0	2895.53	2.54197e+06	5.6598e+06	3	1.02	32.8141	92
[K].VGDPQELNGITR.[A]		1	2	1	P49327	P49327 [299-310]		0	1298.67	690984	1.98445e+06	2	3.34	19.8151	37
[R].VGDVYIPR.[DE]		1	12	2	B3KX15	B3KX15 [40-47]		0	918.504	1.78064e+06	7.7663e+06	2	0.71	21.2928	59
[K].VGELKDDDFER.[IT]		1	2	1	P36507	P36507 [64-74]		1	1322.62			3	-1.01	16.7417	19
[R].VGEIVVFR.[I]		1	6	2	H0YNX5	H0YNX5 [53-60]		0	918.541	1.60513e+06	1.25419e+06	2	-0.63	27.6679	40
[R].VGEPVALSEEER.[L]		1	7	2	Q7Z3K9	Q7Z3K9 [137-148]		0	1314.65	1.43573e+06	2.62781e+06	2	2.06	19.3189	24
[K].VGEVIVTK.[D]		1	9	1	B3GQS7	B3GQS7 [345-352]		0	844.514	2.17555e+07	30900904	2	-0.37	16.0061	62
[K].VGEVTYVELLMDAEGK.[S]	1xOxidation [M11]	1	6	1	A0A087X0X3	A0A087X0X3 [95-110]		0	1768.87	1.27756e+06	1.74116e+06	2	2.22	30.1501	63
[K].VGGTSDVEVNEK.[K]		1	8	2	B3GQS7	B3GQS7 [406-417]		0	1233.6	1.51562e+07	25099398	2	-0.98	11.9792	41
[R].VFIGNLNTAIVK.[K]		1	13	2	A8K4T9	A8K4T9 [23-34]		0	1288.76		1597950	2	1.63	29.436	18
[R].VFEVSLADLQNDEVAFR.[K]		1	13	1	P61247	P61247 [66-82]		0	1951.98	249815	754367	2	5.07	30.3545	79
[R].VFASELNAGIIK.[T]		1	16	2	A0A6I8PL42	A0A6I8PL42 [750-761]		0	1261.72	2.23494e+06	1.10208e+06	2	1.31	28.7884	80
[K].VEYSEEELKTHISK.[G]		1	6	3	P12956	P12956 [557-570]		1	1691.85	1.07443e+07	6.42983e+06	3	1.99	17.251	33
[R].VEAEDVGVYYCMQGTHWLQTFGQGTK.[V]	1xCarbamidomethyl [C11]; 1xOxidation [M12]	1	1	1	A0A5C2G2V6	A0A5C2G2V6 [83-108]		0	3020.36	8.61053e+06	12042949	3	11.26	29.3747	10
[R].VEAEDVGVYYCMQGTHWPLTFGGGTK.[V]	1xCarbamidomethyl [C11]	1	1	1	A0A5C2GAM0	A0A5C2GAM0 [83-108]		0	2902.32	1.8757e+07	20752250	3	17.46	29.405	12
[R].VEAEDVGVYYCMQGTHWTWTFGQGTK.[V]	1xCarbamidomethyl [C11]	1	1	2	A0A5C2GPC1	A0A5C2GPC1 [83-108]		0	3050.34	5.98673e+07	68685024	3	17.37	29.3221	13
[R].VEAEDVGVYYCMQSIQPLGGFTFGPGTK.[V]	1xCarbamidomethyl [C11]	1	1	1	A0A5C2GJP7	A0A5C2GJP7 [83-110]		0	3050.43	5.98673e+07	68685024	3	-9.19	29.3449	11
[R].VEAEDVGVYYCMQTLQTHWTFGQGTK.[V]	1xCarbamidomethyl [C11]	1	1	2	A0A5C2G2A9	A0A5C2G2A9 [83-108]		0	3048.39	5.18617e+07	6.75149e+07	3	10.06	29.9477	12
[R].VEAKPEVQSQPPR.[V]		1	10	2	A0A024RDB2	A0A024RDB2 [245-257]		0	1464.78	2.49052e+06	2.62313e+06	3	0.15	11.2235	35
[K].VEAQVYILSK.[E]		1	1	2	P49411	P49411 [355-364]		0	1149.65	2.47074e+06	2.44356e+06	2	2.67	25.414	44
[K].VEDVSAVEIVGGATR.[I]		1	6	1	A0A024RDQ0	A0A024RDQ0 [332-346]		0	1501.79		1.03394e+06	2	3.76	26.8228	53
[R].VEELEENISHLSEK.[L]		1	1	1	Q96PY5	Q96PY5 [395-408]		0	1655.81	481269	1.29564e+06	3	1.12	22.824	28
[R].VEFILSFIDHIAGDEDHTDGVVACAAGLIGDLCTAFGK.[D]	2xCarbamidomethyl [C24; C33]	1	5	2	Q14974	Q14974 [794-831]		0	4033.93			4	2.73	31.3596	45
[K].VGINYQPPTVVPGGDLAK.[V]		2	22	2	F5H5D3; B3KT06	F5H5D3 [423-440]; B3KT06 [318-335]		0	1824.99	4.67343e+07	26609570	2	1.99	28.84	35
[K].VEGTEPTTAFNLFVGNLNFNK.[S]		1	14	2	P19338	P19338 [298-318]		0	2312.16		2.88774e+06	2	1.09	30.8027	83
[KR].VEIIANDQGNR.[TI]		3	45	4	A0A0G2JIW1; P11142; P11021	A0A0G2JIW1 [27-37]; P11142 [26-36]; P11021 [50-60]		0	1228.63	3.48618e+07	9.14045e+07	2	-0.35	15.8571	58
[K].VELQELNDR.[F]		1	15	2	P08670	P08670 [105-113]		0	1115.57	6.88943e+06	11770427	2	0.45	19.387	63
[R].VELSDVQNPAISITENVLHFK.[A]		1	1	1	Q9P035	Q9P035 [23-43]		0	2353.24		2.31042e+06	3	2.79	30.6448	48
[K].VEQATKPSFESGR.[R]		1	4	3	P38159	P38159 [81-93]		0	1435.72	4.32156e+06	1.41423e+07	3	-5.73	12.8004	49
[R].VESGYFSLEK.[T]		1	7	1	U6FSN9	U6FSN9 [263-272]		0	1158.57		1.08295e+06	2	-2.58	24.2589	18
[R].VETGVLKPGMVVTFAPVNVTTEVK.[S]		2	37	2	Q53HQ7; Q14222	Q53HQ7 [267-290]; Q14222 [34-57]		0	2515.38	5.11519e+06	14307793	3	2.42	29.7303	59
[R].VETGVLKPGMVVTFAPVNVTTEVK.[S]	1xOxidation [M10]	2	37	2	Q53HQ7; Q14222	Q53HQ7 [267-290]; Q14222 [34-57]		0	2531.38			3	2.94	29.3464	66
[K].VETYNDESR.[I]		1	2	2	P27694	P27694 [578-586]		0	1112.49	2.05649e+06	1.7513e+06	2	0.93	9.4125	33
[RK].VEVTEFEDIK.[S]		1	7	2	Q01105	Q01105 [123-132]		0	1208.6	1.06833e+06	7041797	2	1.94	26.2864	43
[R].VEYHFLSPYVSPK.[E]		1	8	1	G3V0E5	G3V0E5 [600-612]		0	1565.8	2.39777e+06	1.76839e+06	3	2.33	28.4059	47
[R].VEHNQSYSQAGITETEWTSGSSK.[G]		1	1	1	P42167	P42167 [217-239]		0	2526.14			3	0.7	20.3208	20
[R].VGIQQGLLSQSTR.[T]		1	10	1	Q9BY77	Q9BY77 [34-46]		0	1386.77		6.65792e+06	2	7.21	24.1715	49
[K].VGLQVVAVK.[A]		1	10	1	B3GQS7	B3GQS7 [293-301]		0	912.588	7.25188e+06	16905398	2	0.75	24.1917	31
[R].VGNLGLATSFFNER.[N]		2	20	1	O00571; A0A0J9YVQ7	O00571 [535-548]; A0A0J9YVQ7 [118-131]		0	1524.78	4.41489e+06	6605139	2	2.27	30.0262	42
[K].VLEEHGEWWK.[A]		1	5	1	P07948	P07948 [92-101]		0	1312.63		2082043	3	1.34	23.2113	20
[K].VIEEQLEPAVEK.[I]		1	18	1	A0A804HL40	A0A804HL40 [1224-1235]		0	1383.74			2	-2.71	21.2056	7
[K].VLENIELNKK.[S]		1	7	2	Q9Y262	Q9Y262 [293-302]		1	1199.7	1.21896e+06	1872042	3	0.15	18.42	28
[K].VLEQLTGQTPVFSK.[A]		1	3	4	Q5VVC8	Q5VVC8 [28-41]		0	1546.85	2.39877e+07	1.87775e+07	2	2.16	28.1466	59
[K].VLETAEDIQER.[R]		1	9	1	A0A384P5S9	A0A384P5S9 [8-18]		0	1302.65		960466	2	3.49	17.3833	44
[K].VLFDKDVNER.[N]		1	10	2	P42224	P42224 [362-371]		1	1234.64	2.64782e+06	146435184	3	0.58	17.7371	37
[R].VLFGEITR.[L]		1	18	1	A0A7I2YQD8	A0A7I2YQD8 [172-179]		0	934.536	4.77782e+06	7320643	2	1.69	26.8708	30
[R].VLGATLLPDLIQK.[V]		1	10	1	E9PLK3	E9PLK3 [778-790]		0	1380.85	1.97887e+06	2.04029e+06	2	2.33	30.4811	45
[R].VLGELWPLFGGR.[L]		1	4	1	B4DL07	B4DL07 [509-520]		0	1343.75			2	1.88	31.0136	48
[R].VIGLSSDLQQVGGASAR.[I]		1	5	3	H0YDT6	H0YDT6 [262-278]		0	1657.89	1.61932e+06	950678	2	1.84	27.1112	47
[K].VIEEEWQQVDR.[Q]		1	1	1	P42166	P42166 [501-511]		0	1430.69	4.57411e+06	3.20853e+06	2	0.63	22.5608	77
[R].VLGVPIIVQASQAEK.[N-]		1	14	2	B4DRA0	B4DRA0 [196-210]		0	1551.91	1.13829e+06	2562064	2	1.01	29.8087	75
[K].VIHDNFGIVEGLMTTVHAITATQK.[T]	1xOxidation [M13]	1	5	2	P04406	P04406 [163-186]		0	2611.35	4.88859e+06	9837305	4	0.29	30.0552	56
[R].VLIAAHGNSLR.[G]		1	11	2	P18669	P18669 [181-191]		0	1150.67	2.30147e+06	5.09041e+06	3	-0.44	16.633	30
[R].VILDEGHAIR.[N]		1	5	1	A8K5B6	A8K5B6 [554-563]		0	1122.63	1.55089e+06	941147	3	-0.51	17.4478	19
[K].VILHLKEDQTEYLEER.[RW]		2	11	1	P07900; A0A024RD80	P07900 [186-201]; A0A024RD80 [181-196]		1	2015.04	1.54996e+06	4.50773e+06	3	-5.93	23.4554	28
[K].VIILGDSGVGK.[T]		1	10	1	C9J4S4	C9J4S4 [11-21]		0	1057.63		1.77746e+06	2	0.91	24.4658	43
[R].VIISAPSADAPMFVMGVNHEK.[Y]		1	5	2	P04406	P04406 [119-139]		0	2213.11	2.76114e+06	3.79454e+06	3	2.99	29.4642	67
[R].VIISAPSADAPMFVMGVNHEK.[Y]	1xOxidation [M12]	1	5	2	P04406	P04406 [119-139]		0	2229.1	5.8716e+06	6522224	3	1.77	28.9022	43
[R].VLITTDLLAR.[G]		1	7	1	A8K7F6	A8K7F6 [325-334]		0	1114.68	1.29355e+07	22330204	2	0.87	29.5278	71
[K].VLIYAASNLEDGVPSR.[F]		1	1	1	A0A5C2GC60	A0A5C2GC60 [46-61]		0	1703.9	1.21925e+07		2	1.23	29.099	53
[R].VINLNDNTFTEK.[G]		1	4	1	P46060	P46060 [240-251]		0	1407.71	1.81506e+06	2.77522e+06	2	4.97	24.5205	57
[K].VIHDNFGIVEGLMTTVHAITATQK.[T]		1	5	2	P04406	P04406 [163-186]		0	2595.36			3	2.62	30.7918	92
[R].VEAEDVGVYYCMQATHFPRTFGQGTK.[L]	1xCarbamidomethyl [C11]; 1xOxidation [M12]	1	1	2	A0A5C2GMG8	A0A5C2GMG8 [83-108]		1	3007.37	3.35328e+07	61318492	3	6.38	29.3607	14
[K].VLEEANQAINPK.[L]		1	4	2	A0A5H1ZRQ2	A0A5H1ZRQ2 [536-547]		0	1325.71	5.35609e+06	5923129	2	1.03	17.1683	84
[R].VIEDNEYTAR.[E]		1	8	2	P07948	P07948 [391-400]		0	1209.57	3.93505e+06	10455217	2	-0.28	13.8567	55
[R].VGPGAGESPGTPPFR.[V]		1	3	1	B7ZLC9	B7ZLC9 [41-55]		0	1425.71		1.77933e+06	2	-4.21	21.286	5
[R].VGQAVDVVGQAGKPK.[T]		1	4	2	Q13200	Q13200 [846-860]		0	1452.82	2.33651e+06	3.64613e+06	3	1.57	15.6134	38
[K].VGQEIEVRPGIVSK.[D]		1	1	1	P41091	P41091 [290-303]		0	1510.86	900761	2.34779e+06	3	-2	20.6614	40
[R].VGSTSENITQK.[V]		1	21	1	O00571	O00571 [408-418]		0	1163.59	9.10012e+06	12656407	2	0.73	10.7846	53
[R].VGSVLQEGCGK.[I]	1xCarbamidomethyl [C9]	1	4	2	P31040	P31040 [528-538]		0	1133.56	2.84493e+06	1.62106e+06	2	0.65	14.4944	34
[R].VGTVIGSNK.[L]		1	4	4	A0A024R3T8	A0A024R3T8 [592-600]		0	874.499	3.36752e+08	50146028	2	-1.33	11.8797	46
[K].VGVLAASMEAK.[A]	1xOxidation [M8]	1	6	1	F8VQE1	F8VQE1 [340-350]		0	1091.58		3.08092e+06	2	1.96	16.8151	32
[R].VGVIGFPNVGK.[S]		1	2	1	Q9BVP2	Q9BVP2 [257-267]		0	1086.63	3.18068e+06	2.21163e+06	2	1.29	28.9902	38
[K].VGYTPDWIFLLR.[NG]		1	13	1	A0A8V8TQK1	A0A8V8TQK1 [477-488]		0	1479.8		517909	2	2.9	31.1326	48
[R].VGYVSGWGR.[N]		1	9	2	J3QR68	J3QR68 [276-284]		0	980.495	3.25877e+06	2.2648e+06	2	-1.16	21.5577	36
[K].VLEDSDLKK.[S]		1	2	2	P11021	P11021 [345-353]		1	1046.57		1.51583e+07	3	0.5	12.0415	44
[K].VHAELADVLTEAVVDSILAIK.[K]		1	5	2	B2R9K8	B2R9K8 [160-180]		0	2206.23			3	1.78	31.794	68
[R].VKPAPDETSFSEALLK.[R]		1	5	4	B4DY09	B4DY09 [6-21]		0	1731.92	6.47492e+06	8.24538e+06	3	0.99	27.678	69
[K].VKPLLQVSR.[Q]		1	5	1	A0A8I5KWT8	A0A8I5KWT8 [855-863]		0	1039.66		1.96362e+06	3	1.37	18.9667	47
[R].VKPLQDQNELFGK.[I]		1	6	2	Q53HM6	Q53HM6 [200-212]		0	1515.82	881286	1.55489e+06	3	0.04	22.0241	25
[K].VLAQNSGFDLQETLVK.[I]		1	6	1	B2R9K8	B2R9K8 [450-465]		0	1761.94		5849597	2	1.67	29.2646	94
[K].VLDAIIQEK.[K]		1	4	1	Q9NTJ3	Q9NTJ3 [599-607]		0	1028.6	1.27557e+06	1.8591e+06	2	2.65	23.3144	43
[RK].VLDELTLAR.[AT]		3	16	1	P02533; Q04695; P08779	P02533 [224-232]; Q04695 [193-201]; P08779 [226-234]		0	1029.59	2.32909e+07	26579426	2	0.74	26.5444	41
[R].VLDELTLTK.[A]		1	2	6	A0A1B0GVI3	A0A1B0GVI3 [258-266]		0	1031.6	3.13936e+08	1.71776e+08	2	0.72	25.7051	54
[K].VIDPATATSVDLR.[D]		1	5	2	P50991	P50991 [194-206]		0	1357.73	4.09937e+06	7963079	2	-2.03	25.1729	60
[K].VIDQQNGLYR.[C]		1	1	2	P27694	P27694 [490-499]		0	1205.63	2.05505e+06	2.38879e+06	2	-0.56	16.4727	47
[R].VLEAAAQAAR.[D]		1	2	2	Q9NPD3	Q9NPD3 [213-222]		0	999.558	2.41415e+06	2680629	2	1.51	13.7558	65
[R].VKEEDESANSLRPGALFFSR.[I]		1	11	2	A0A024R0S8	A0A024R0S8 [175-194]		1	2252.13	3.70445e+06		4	0.84	28.5948	18
[R].VEAEDVGVYYCMQATHFPRTFGQGTK.[L]	1xCarbamidomethyl [C11]	1	1	2	A0A5C2GMG8	A0A5C2GMG8 [83-108]		1	2991.38		23494740	3	6.14	29.9627	15
[R].VEAEDVGVYYCMQALQTPHTFGQGTK.[L]	1xCarbamidomethyl [C11]	1	1	2	A0A5C2GGD1	A0A5C2GGD1 [83-108]		0	2929.35	2.49549e+07	15477161	4	9.42	28.814	7
[R].VEAEDVGIYYCMQPLQTPWTFGQGTK.[V]	1xCarbamidomethyl [C11]; 1xOxidation [M12]	1	1	6	A0A5C2G7Q6	A0A5C2G7Q6 [83-108]		0	3034.4	2.62143e+08	1.7114e+08	3	1.34	29.9157	5
[K].TVLGTPEVLLGALPGAGGTQR.[L]		1	4	2	H0YFD6	H0YFD6 [167-187]		0	2007.12			3	1.59	30.5129	42
[K].TVLIMELINNVAK.[A]		1	6	1	P06576	P06576 [213-225]		0	1457.84		732822	2	-0.48	31.1117	48
[-].XVLSGGTTMYPGIADR.[M]	1xOxidation [M9]	1	1	1	A0A2R8YFE2	A0A2R8YFE2 [1-16]		0	1654.81	942357	2.72308e+06	2	0.35	23.3582	91
[K].TVNELQNLTAAEVVVPR.[D]		1	2	2	Q9NZI8	Q9NZI8 [509-525]		0	1853.01	7.53557e+06	2.50876e+06	2	0.02	29.5935	91
[K].TVNVVQFEPSK.[G]		1	9	2	A0A6Q8PHH9	A0A6Q8PHH9 [457-467]		0	1247.66	1.63046e+06	1.88857e+06	2	0.97	24.2064	30
[K].TVPVEAVTSK.[T]		1	6	1	A0A024R5M3	A0A024R5M3 [300-309]		0	1030.58	1.82163e+06	6970708	2	0.14	16.6703	14
[K].TVQGPPTSDDIFER.[E]		1	1	1	P04181	P04181 [33-46]		0	1561.75	756357	1.37613e+06	2	5.65	25.1492	47
[K].TVQLTSSELESTLETLK.[A]		1	21	1	A0A804HL40	A0A804HL40 [655-671]		0	1878.99		1.33691e+06	2	3.58	30.0626	48
[R].TVSLGAGAKDELHIVEAEAMNYEGSPIK.[V]	1xOxidation [M20]	1	12	1	A0A7I2V5S2	A0A7I2V5S2 [46-73]		1	2945.46		4350634	4	7.83	29.1662	12
[K].TVSNDSFFNFFAPPEVPESGDLDDDAEAILAADFEIGHFLR.[E]		1	10	1	F8VV59	F8VV59 [250-290]		0	4515.09			4	0.53	31.3619	24
[K].TVLDQQQTPSR.[L]		1	19	1	A0A804HL40	A0A804HL40 [1128-1138]		0	1272.65	1.88929e+06	2.9576e+06	2	1.89	13.131	64
[K].TVTAMDVVYALK.[R]		1	2	2	P62805	P62805 [81-92]		0	1310.7	3.78411e+06	4.95248e+06	2	0.55	29.9981	29
[K].TVTNAVVTVPAYFNDSQR.[Q]		1	12	3	P11142	P11142 [138-155]		0	1982	5.72636e+06	1.82857e+07	2	4.96	29.0753	64
[R].TVVSGLVQFVPK.[E]		1	2	1	P54577	P54577 [401-412]		0	1273.75	3.2527e+06	6.42501e+06	2	1.01	29.8471	44
[K].TVVSHSLTTLGLEVAK.[Q]		1	1	1	P42166	P42166 [463-478]		0	1654.94	2.65184e+06	2.38843e+06	3	2.1	28.7036	48
[R].TVVTGIEMFHK.[S]		1	1	2	P49411	P49411 [304-314]		0	1261.66			3	-1.96	26.0514	17
[R].TVVTGIEMFHK.[S]	1xOxidation [M8]	1	1	2	P49411	P49411 [304-314]		0	1277.66	3.59115e+06	2.8476e+06	3	-0.29	21.3692	29
[K].TWTVVDAK.[T]		1	2	1	P13010	P13010 [275-282]		0	919.488	3.91501e+07	20821064	2	0.5	20.6403	41
[R].TYEEGLKHEANNPQLK.[E]		1	4	1	A8K690	A8K690 [94-109]		1	1870.93	754482	1.09435e+06	3	2.34	14.5678	12
[K].TYETTLEK.[C]		1	12	1	B2RBS8	B2RBS8 [376-383]		0	984.488		1.23086e+06	2	0.9	14.1413	10
[K].TYFPHFDLSHGSAQVK.[G]		1	18	1	P69905	P69905 [42-57]		0	1833.89	4.49791e+06	1.59209e+06	4	-0.33	26.9862	6
[R].TYGEPESAGPSR.[A]		1	3	2	P50402	P50402 [104-115]		0	1250.56	5.42327e+06	4.44252e+06	2	-0.31	11.9348	36
[K].TVTAMDVVYALK.[R]	1xOxidation [M5]	1	2	1	P62805	P62805 [81-92]		0	1326.7	7.06454e+06	6.9143e+06	2	2.45	28.9016	63
[K].TYSYLTPDLWK.[E]		1	11	1	P15880	P15880 [247-257]		0	1386.69	4.69159e+06	5439277	2	1.07	29.7585	38
[R].TVLDPVTGDLSDTR.[T]		1	3	1	Q15393	Q15393 [677-690]		0	1488.75	3.64713e+06	17445754	2	0.93	26.0705	37
[K].TVELLSGVVDQTK.[D]		1	4	1	Q53GR7	Q53GR7 [57-69]		0	1388.76	1.54476e+06	1.80645e+06	2	0.77	28.8846	46
[K].TSVLSTALPYFDLVNQDVPIPNK.[D]		1	1	1	Q6UVY6	Q6UVY6 [177-199]		0	2531.34		996012	3	-0.16	30.8232	12
[R].TTAENEFVMLK.[K]	1xOxidation [M9]	1	5	2	P13647	P13647 [266-276]		0	1298.63	8.48695e+06	6.05398e+06	2	-0.93	24.0894	12
[R].TTDGSLQIR.[V]		1	7	2	Q06787	Q06787 [573-581]		0	990.521	2.78517e+06	3.66501e+06	2	1.19	16.1211	17
[R].TTDGSLQNTSSEGSR.[L]		1	9	1	R9WQY1	R9WQY1 [524-538]		0	1539.69	754029	928181	2	1.6	10.1511	97
[R].TTDGVYEGVAIGGDR.[Y]		1	4	2	P53396	P53396 [677-691]		0	1509.72	692110	1.71023e+06	2	2.48	22.1298	42
[K].TTDGYLLR.[L]		1	13	1	P61247	P61247 [129-136]		0	938.494	8.05708e+06	10212309	2	0.15	20.1829	55
[K].TTGKPIEASIR.[G]		1	4	1	P08133	P08133 [221-231]		0	1172.66		2852949	3	-0.18	13.9056	18
[K].TTGIVETHFTFK.[ND]		4	14	4	A0A142CHG9; P04899; P08754; P63096	A0A142CHG9 [182-193]; P04899 [182-193]; P08754 [181-192]; P63096 [181-192]		0	1380.72	4.08734e+06	27043890	3	-0.11	25.6737	21
[R].TTGIVMDSGDGVTHTVPIYEGYALPHAILR.[L]		1	32	1	Q53G99	Q53G99 [148-177]		0	3183.61		10645816	4	2.18	29.4766	60
[R].TTGIVMDSGDGVTHTVPIYEGYALPHAILR.[L]	1xOxidation [M6]	1	32	3	Q53G99	Q53G99 [148-177]		0	3199.61	9.69165e+06	44745680	3	3.51	29.276	56
[K].TVEQTATTTNK.[K]		1	2	2	P08579	P08579 [112-122]		0	1193.6	4.78052e+06	4535662	2	-0.26	8.4891	56
[K].TTHFVEGGDAGNR.[E]		1	4	1	P18124	P18124 [224-236]		0	1360.62	3.53309e+06	4523738	3	0.14	10.7717	22
[R].TTIFSPEGR.[L]		1	8	1	H0YL69	H0YL69 [9-17]		0	1007.52	3.23893e+06	5279579	2	-0.75	20.5622	43
[R].TTPSVVAFTADGER.[L]		1	11	2	Q8N1C8	Q8N1C8 [88-101]		0	1450.72	3.04723e+06	4037947	2	2.25	25.2905	79
[R].TTPSYVAFTDTER.[L]		2	39	3	A0A0G2JIW1; P11142	A0A0G2JIW1 [38-50]; P11142 [37-49]		0	1487.7	4.02617e+07	79350310	2	2.51	24.3444	42
[K].TTQVPQFILDDFIQNDR.[A]		1	3	2	Q08211	Q08211 [418-434]		0	2050.02			2	1.54	30.749	54
[K].TTTAAAVASTGPSSR.[S]		1	9	2	P27816	P27816 [810-824]		0	1377.7	1.24194e+06	1.47033e+06	2	-1.88	12.9372	54
[K].TTYDSSLSSYTVPLEK.[D]		1	6	1	A0A024QZ91	A0A024QZ91 [146-161]		0	1790.87			2	0.47	28.3213	33
[R].TTYLVLDEADR.[M]		1	13	1	J3KTA4	J3KTA4 [242-252]		0	1295.65	3.35275e+06	5936934	2	1.49	26.2402	15
[K].TVAVWDSETGER.[V]		1	2	1	Q96DI7	Q96DI7 [132-143]		0	1349.63	719907	1730270	2	-0.42	21.1162	20
[K].TVDLKPDWGK.[G]		1	4	1	A8K690	A8K690 [64-73]		0	1158.62	1.14418e+06	1.91079e+06	3	-0.12	21.3732	18
[K].TVDNFVALATGEK.[G]		1	4	1	V9HWC6	V9HWC6 [64-76]		0	1364.71		3533294	2	1.34	29.2016	32
[K].TTHFVEGGDAGNREDQINR.[L]		1	4	4	P18124	P18124 [224-242]		1	2115.98	1.01658e+07	1.35265e+07	4	0.99	13.6529	24
[R].VLNSYWVGEDSTYK.[F]		1	6	2	A0A2R8Y738	A0A2R8Y738 [115-128]		0	1660.79	706085	439525	2	-0.66	26.8987	36
[K].TYTIANQFPLNK.[L]		1	4	2	Q9NSD9	Q9NSD9 [384-395]		0	1409.74	1.23248e+06	826842	2	3.04	28.315	21
[K].VAASVLNPYVK.[R]		1	4	1	P48047	P48047 [74-84]		0	1160.67	1.07036e+06	444336	2	1.39	25.0186	19
[K].VAVGELTDEDVK.[M]		1	5	2	B7Z8Z6	B7Z8Z6 [432-443]		0	1274.65	1.05988e+06	1.9376e+06	2	3.02	21.2258	50
[K].VAVLGASGGIGQPLSLLLK.[N]		1	4	2	Q6FHZ0	Q6FHZ0 [27-45]		0	1793.09		2104660	2	1.58	30.9167	103
[K].VAVVAGYGDVGK.[G]		1	2	2	P23526	P23526 [215-226]		0	1134.62	6.54858e+06	6.25301e+06	2	4.35	20.1096	67
[R].VAYVSFGPHAGK.[L]		2	6	2	A8K7N0; Q6IPH7	A8K7N0 [12-23]; Q6IPH7 [12-23]		0	1232.64	2.3601e+06	4.62613e+06	3	-0.04	20.4652	16
[R].VCENIPIVLCGNK.[V]	2xCarbamidomethyl [C2; C10]	1	5	1	B5MDF5	B5MDF5 [128-140]		0	1515.77	2.07456e+06		2	1.45	28.647	38
[K].VCNYGLTFTQK.[W]	1xCarbamidomethyl [C2]	1	6	1	Q9Y277	Q9Y277 [64-74]		0	1330.65	2.51894e+06	2.27769e+06	2	3.06	24.4234	31
[R].VCTLAIIDPGDSDIIR.[S]	1xCarbamidomethyl [C2]	1	4	1	E5RI99	E5RI99 [91-106]		0	1757.91	3.39756e+06	4.62898e+06	2	4.72	29.9315	69
[R].VCVIDEIGK.[M]	1xCarbamidomethyl [C2]	1	2	1	Q5TDF0	Q5TDF0 [109-117]		0	1032.54			2	-3.01	23.9077	24
[K].VDALMDEINFMK.[M]	2xOxidation [M5; M11]	1	4	1	P13647	P13647 [293-304]		0	1457.67	1.02089e+06	593042	2	0.17	27.1457	3
[K].VDATADYICK.[V]	1xCarbamidomethyl [C9]	1	3	1	P53396	P53396 [221-230]		0	1155.54	2.1235e+07	11307871	2	0.34	17.327	62
[R].VAVEYLDPSPEVQK.[K]		1	4	1	O43684	O43684 [203-216]		0	1573.81	1.59364e+06	1.49491e+06	2	-0.53	25.2582	20
[K].VDATEESDLAQQYGVR.[G]		1	28	1	A0A7P0TA35	A0A7P0TA35 [82-97]		0	1780.83		2.05569e+06	2	1.9	23.8194	93
[R].VDDTAIYYCAR.[GDE]	1xCarbamidomethyl [C9]	1	10	4	A0A7S5C3Y4	A0A7S5C3Y4 [87-97]		0	1346.6	8.11194e+06	21803892	2	1.28	19.5857	37
[K].VDEIVVLSGDNSK.[V]		1	4	2	Q6FG43	Q6FG43 [329-341]		0	1374.71	644216	3.97967e+06	2	3.2	24.9852	33
[K].VDKLDASESLR.[K]		1	12	2	A0A8V8TQK1	A0A8V8TQK1 [1586-1596]		1	1232.65	3.57816e+06	5394652	3	-0.64	15.1988	22
[R].VDIGDTIIYLVH.[-]		1	14	2	A0A6I8PL42	A0A6I8PL42 [1119-1130]		0	1357.74	674654	806235	2	3.01	30.8681	54
[K].VDLGGFAGLFDLK.[A]		1	6	1	Q3B7A7	Q3B7A7 [468-480]		0	1351.73	350540		2	3.16	31.0385	59
[K].VDLLNQEIEFLK.[V]		1	1	1	P35908	P35908 [303-314]		0	1460.8	4.07766e+07	50161612	2	0.98	30.5024	12
[K].VDIVAINDPFIDLNYMVYMFQYDSTHGK.[F]		1	4	1	P04406	P04406 [28-55]		0	3308.56			3	1.53	31.5389	16
[K].VDNDENEHQLSLR.[T]		1	13	1	A0A7I2V5S2	A0A7I2V5S2 [33-45]		0	1568.73	2.55258e+06	4690545	2	1.07	15.691	54
[K].VDPEIQNVK.[A]		1	1	2	P35908	P35908 [167-175]		0	1041.56	2.15986e+08	143103824	2	1.33	15.7562	36
[K].VDVTEQPGLSGR.[F]		1	2	2	Q9H3N1	Q9H3N1 [83-94]		0	1257.64		2.61964e+06	2	2.23	17.142	34
[K].VDDFLANEAK.[G]		1	5	2	K7EMN2	K7EMN2 [26-35]		0	1121.55	2.16761e+06	1.92381e+06	2	3.12	21.7293	24
[K].VAAIEALNDGELQK.[A]		1	10	1	Q8IZP2	Q8IZP2 [115-128]		0	1470.78	3.96077e+07	25462292	2	3.31	25.7814	59
[R].VAVEEVDEEGK.[F]		1	8	1	A0A6Q8PFJ0	A0A6Q8PFJ0 [440-450]		0	1203.57	2.74214e+06	2.16883e+06	2	0.78	14.5881	41
[R].VATPVDWK.[D]		1	1	2	P30041	P30041 [175-182]		0	915.493	2.21669e+06	3562053	2	-0.39	21.2435	63
[R].VADGMVFGALLPCEECSGQLVFK.[S]	2xCarbamidomethyl [C13; C16]	1	5	1	A0A024R3T8	A0A024R3T8 [283-305]		0	2527.2			3	1.16	30.7093	6
[R].VADGMVFGALLPCEECSGQLVFK.[S]	2xCarbamidomethyl [C13; C16]; 1xOxidation [M5]	1	5	2	A0A024R3T8	A0A024R3T8 [283-305]		0	2543.2	5.0201e+06	2.05167e+06	3	2.56	30.334	52
[K].VADIGLAAWGR.[K]		1	1	2	P23526	P23526 [9-19]		0	1128.62	3.41939e+06	5.07575e+06	2	0.43	29.1124	76
[R].VADISGDTQK.[A]		1	7	1	B2R5U1	B2R5U1 [479-488]		0	1033.52	2.12286e+06	5634138	2	0.36	10.8699	26
[R].VADPAYLPTQQDVLR.[V]		1	3	1	P50148	P50148 [167-181]		0	1685.89		1.66958e+06	2	0.12	28.2237	36
[K].VADWTGATYQDK.[R]		1	4	1	O15371	O15371 [42-53]		0	1354.63	1.15417e+06	1.30813e+06	2	3.06	19.063	50
[K].VADWTGATYQDKR.[Y]		1	4	1	O15371	O15371 [42-54]		1	1510.73		806615	3	-0.06	16.9634	15
[K].VAEDEAEAAAAAK.[F]		1	20	2	F5GZS6	F5GZS6 [117-129]		0	1245.6	2.84385e+06	2.78666e+06	2	1.68	13.141	54
[R].VAEFHTELER.[L]		1	9	2	A0A8V8TPK1	A0A8V8TPK1 [147-156]		0	1230.61	1.04396e+06	1.81031e+06	3	1.07	17.7891	15
[K].VAEVEGEQVDNK.[A]		1	2	1	O95202	O95202 [452-463]		0	1316.63	878283	1446356	2	0.66	12.3655	57
[R].VATSSLDQTVK.[L]		1	5	1	Q9BV38	Q9BV38 [189-199]		0	1148.62	1.79278e+06	1.62249e+06	2	1.19	15.381	27
[K].VAGDCLDEK.[Q]	1xCarbamidomethyl [C5]	1	1	2	Q96AG4	Q96AG4 [127-135]		0	1006.45	1.40432e+06	1.63068e+06	2	-0.92	11.2066	16
[K].VAGMDVELTVEER.[N]	1xOxidation [M4]	1	7	2	G9K389	G9K389 [40-52]		0	1463.7	3.97159e+06	3.16396e+06	2	7.34	21.9629	75
[R].VAIDNTNPDAASR.[A]		1	4	1	Q96T60	Q96T60 [419-431]		0	1343.65	2.57818e+06	471666	2	-0.57	13.8785	66
[K].VANVELYYR.[A]		1	12	1	A0A8V8TQK1	A0A8V8TQK1 [1367-1375]		0	1126.59	2.40112e+06	3.7873e+06	2	1.54	23.1091	34
[K].VANVSLLALYK.[G]		1	1	2	P62266	P62266 [125-135]		0	1190.71	3.89071e+06	3.19877e+06	2	5.7	29.7597	58
[K].VAPAQPSEEGPGR.[K]		1	6	1	B4DS01	B4DS01 [269-281]		0	1294.64		1.28433e+06	2	1.03	11.7597	40
[R].VAPEEHPVLLTEAPLNPK.[A]		1	40	4	Q53G99	Q53G99 [96-113]		0	1954.06	1.48708e+08	377446940	2	1.55	28.2696	45
[K].VAQGVSGAVQDK.[G]		1	5	2	H0Y4R1	H0Y4R1 [463-474]		0	1158.61	7.37968e+06	10242586	2	0.78	11.8737	69
[R].VAQLEQVYIR.[G]		1	1	2	P62318	P62318 [55-64]		0	1218.68	1.49339e+06	1.6537e+06	2	0.33	25.183	31
[K].VASLEESEGNKQDLK.[A]		1	4	1	Q8TB01	Q8TB01 [231-245]		1	1646.82	1.41462e+06	2593303	3	1.84	13.7583	15
[K].VATAQDDITGDGTTSNVLIIGELLK.[Q]		1	5	1	B2R9K8	B2R9K8 [80-104]		0	2544.34		681895	3	2.83	30.8265	66
[K].VAGGAAPSKPASAK.[K]		1	4	3	A0A0A0MRM9	A0A0A0MRM9 [506-519]		0	1211.67	4.27646e+06	34504937	2	1.09	8.6874	53
[R].VLQALEGLK.[M]		1	3	2	P39019	P39019 [103-111]		0	970.593	2.18766e+06	1.30125e+06	2	0.03	26.6104	45
[K].VIQCFAETGQVQK.[I]	1xCarbamidomethyl [C4]	1	10	2	A0A8V8TQK1	A0A8V8TQK1 [457-469]		0	1507.76	2.83158e+06	2.79432e+06	2	-0.63	19.4803	46
[K].VLQDMGLPTGAEGR.[D]	1xOxidation [M5]	1	7	2	Q12906	Q12906 [461-474]		0	1459.72	1.36113e+06	1.6169e+06	2	1.03	19.3964	59
[K].YEELQITAGR.[H]		2	8	2	H6VRF8; P04259	H6VRF8 [377-386]; P04259 [360-369]		0	1179.6	1.73636e+08	147989088	2	0.59	21.5632	72
[K].YEELQQTAGR.[H]		1	5	2	P13647	P13647 [365-374]		0	1194.57	2.52803e+07	18895846	2	0.66	13.2728	56
[K].YEELQVTAGR.[H]		1	10	2	P02538	P02538 [360-369]		0	1165.58	4.05488e+06	5144024	2	1.56	18.5958	69
[K].YEELQVTVGR.[H]		1	1	2	P35908	P35908 [375-384]		0	1193.62	1.49399e+07	18540590	2	3.12	22.176	57
[K].YELISETGGSHDKR.[F]		1	9	1	Q12906	Q12906 [541-554]		1	1591.77		2.56959e+06	3	-0.64	14.9769	35
[R].YEILTPNAIPK.[G]		1	5	1	P35580	P35580 [728-738]		0	1258.7		3.76768e+06	2	0.96	28.6358	22
[R].YESLTDPSK.[L]		2	12	1	P07900; A0A024RD80	P07900 [61-69]; A0A024RD80 [56-64]		0	1039.49	3.22149e+07	41906392	2	-0.51	14.3539	59
[R].YESLTDPSKLDSGK.[E]		2	11	3	P07900; A0A024RD80	P07900 [61-74]; A0A024RD80 [56-69]		1	1539.75	3.12409e+06	8.19915e+06	3	-0.28	18.2356	25
[K].YEWDVAEAR.[K]		1	4	2	P13639	P13639 [639-647]		0	1138.52	5.07684e+06	11654985	2	-0.5	23.2809	38
[K].YFLVGAGAIGCELLK.[N]	1xCarbamidomethyl [C11]	1	1	1	P22314	P22314 [471-485]		0	1610.86	1.11023e+06	2.79105e+06	2	2.08	30.5675	76
[K].YEEIDNAPEER.[A]		1	1	2	P49411	P49411 [95-105]		0	1364.6	6.88661e+06	3.88704e+06	2	-0.08	14.4907	79
[K].YFQFQEEGK.[E]		1	3	1	O15144	O15144 [128-136]		0	1175.54		1.58876e+06	2	1.58	21.9399	24
[K].YGALALQEIFDGIQPK.[M]		1	5	1	P55060	P55060 [801-816]		0	1762.94			2	5.89	30.8591	76
[R].YGEPSEVFINR.[D]		1	4	1	X6RDA4	X6RDA4 [105-115]		0	1310.64			2	4.44	24.2938	38
[K].YGEYFPGTGDLR.[DV]		1	8	2	B4DSK9	B4DSK9 [201-212]		0	1374.63	691372	1.70492e+06	2	-2.02	26.4332	29
[R].YGLFPANYVELR.[Q]		1	5	1	A0A024R5M3	A0A024R5M3 [501-512]		0	1441.75		1.90781e+06	2	4.19	30.1196	41
[R].YGSDIVPFSK.[V]		1	2	3	P13010	P13010 [316-325]		0	1112.56	1.80011e+07	9005681	2	1.69	25.4058	45
[K].YGVNPGPIVGTTR.[K]		2	6	2	P42167; P42166	P42167 [127-139]; P42166 [127-139]		0	1330.71	1.25611e+07	9278714	2	0.72	22.6707	36
[R].YHTSQSGDEMTSLSEYVSR.[M]		1	5	1	A0A024RD80	A0A024RD80 [457-475]		0	2176.95	764460	1.06791e+06	3	0.15	25.541	24
[R].YHTSQSGDEMTSLSEYVSR.[M]	1xOxidation [M10]	1	5	2	A0A024RD80	A0A024RD80 [457-475]		0	2192.94	5.18568e+06	6308893	3	-1.07	20.5325	69
[K].YKPLDLRPK.[K]		1	1	1	P42766	P42766 [78-86]		0	1129.67	1.0194e+06	2.11018e+06	3	0.91	16.6341	21
[R].YLAEFATGNDR.[K]		1	6	2	G9K389	G9K389 [141-151]		0	1256.59	2.76215e+07	18845742	2	0.61	21.8983	56
[R].YFTWDPSR.[F]		1	8	2	B4DJ30	B4DJ30 [489-496]		0	1071.49	600144	1.33929e+06	2	1.15	26.4723	6
[R].YLAEFATGNDRK.[E]		1	6	2	G9K389	G9K389 [141-152]		1	1384.69	2.81719e+06	2.00044e+06	2	-4.64	18.6343	30
[R].YEDFSNLGTTHLLR.[L]		1	7	1	H3BRG4	H3BRG4 [71-84]		0	1665.82	3.81812e+06	4051121	3	-0.49	28.2675	26
[K].YDYNSGEELESYK.[G]		1	3	1	Q9Y3F4	Q9Y3F4 [250-262]		0	1596.67		647046	2	-2.4	20.4553	50
[R].WFEENASQSTVK.[V]		1	4	2	B4DY09	B4DY09 [172-183]		0	1425.66	3.44376e+06	3.85166e+06	2	2.99	20.0945	60
[R].WFLTCINQPQFR.[A]	1xCarbamidomethyl [C5]	1	1	1	P26641	P26641 [190-201]		0	1609.79	1.02903e+06	2.64374e+06	2	1.72	30.1901	30
[K].WGDAGAEYVVESTGVFTTMEK.[A]	1xOxidation [M19]	1	5	1	P04406	P04406 [87-107]		0	2293.03			3	1.02	29.6117	47
[K].WGTLTDCVVMR.[D]	1xCarbamidomethyl [C7]; 1xOxidation [M10]	1	8	1	P51991	P51991 [58-68]		0	1353.63	564166	1.02292e+06	2	-2.54	25.3249	40
[K].WLAPDGLIFPDR.[A]		1	21	1	Q5U8W9	Q5U8W9 [140-151]		0	1399.74		1.39239e+06	2	2.01	30.5161	73
[K].WSEPNEEELIK.[F]		1	3	2	P39748	P39748 [298-308]		0	1373.66	1.12606e+06	1.20631e+06	2	1.18	25.1514	19
[R].WSSLACNIALDAVK.[M]	1xCarbamidomethyl [C6]	1	9	1	Q59H77	Q59H77 [200-213]		0	1547.79		3097834	2	1.25	29.5685	82
[K].WSTAVEFCK.[K]	1xCarbamidomethyl [C8]	1	11	2	A0A8Q3WKT6	A0A8Q3WKT6 [151-159]		0	1127.52	811590	7.52564e+06	2	1.05	24.1657	30
[K].WTAPEAALYGR.[F]		3	7	2	J3QRU1; P06241; P12931	J3QRU1 [443-453]; P06241 [432-442]; P12931 [431-441]		0	1234.62	1.20748e+06	9643971	2	-0.98	26.4227	27
[R].WTEYGLTFTEK.[W]		1	3	2	P21796	P21796 [64-74]		0	1374.66		4.48138e+06	2	0.91	28.9183	21
[KR].YEDEINKR.[T]		7	32	3	Q7Z794; P35908; H6VRF8; P04259; P02538; P12035; P13647	Q7Z794 [254-261]; P35908 [268-275]; H6VRF8 [270-277]; P04259 [253-260]; P02538 [253-260]; P12035 [290-297]; P13647 [258-265]		1	1066.52	1.23119e+08	103315556	2	1.87	9.3444	40
[R].WVGGPEIELIAIATGGR.[I]		1	13	1	E9PCA1	E9PCA1 [303-319]		0	1738.95		462759	2	2.04	31.1358	80
[R].YAAVTQFEATDAR.[R]		1	14	1	E9PLK3	E9PLK3 [169-181]		0	1442.69	1.06142e+06	1477600	2	2.15	22.0589	65
[R].YALYDASFETK.[E]		1	3	2	F6RFD5	F6RFD5 [82-92]		0	1307.62	1.30104e+06	1.52247e+06	2	-0.38	26.0127	23
[R].YALYDATYETK.[E]		1	8	2	E9PQB7	E9PQB7 [65-75]		0	1337.63	2.28625e+06	4.04871e+06	2	-0.78	22.472	53
[K].YAPTEAQLNAVDALIDSMSLAK.[K]	1xOxidation [M18]	1	2	2	P13010	P13010 [444-465]		0	2337.16		2.88047e+06	3	2.81	30.4512	53
[K].YAVTTGDHGIIR.[T]		1	5	1	P53621	P53621 [551-562]		0	1302.68	417509	956940	3	-0.81	18.0514	29
[K].YDCGEEILITVLSAMTEEAAVAIK.[A]	1xCarbamidomethyl [C3]	1	2	5	P63241	P63241 [127-150]		0	2626.3	2.38912e+06	7.94116e+06	3	1.7	32.4931	96
[K].YDEAASYIQSK.[F]		1	5	2	P04899	P04899 [297-307]		0	1274.59	5.01271e+06	12322533	2	0.07	17.3135	46
[R].YDEMVESMK.[K]		1	6	1	G9K389	G9K389 [30-38]		0	1131.47	997751	641960	2	-0.77	17.9439	23
[R].YDGQVAVFGSDLQEK.[L]		1	1	2	P22314	P22314 [451-465]		0	1655.79	1.6168e+06	1.58163e+06	2	2.16	27.1076	44
[K].YDPSLKPLSVSYDQATSLR.[I]		1	4	2	A0A0K0K1L1	A0A0K0K1L1 [40-58]		0	2140.09	1.02345e+07	3.80928e+06	3	0.23	28.4678	69
[R].WYHPGCFVK.[N]	1xCarbamidomethyl [C6]	1	8	1	A0A024R3T8	A0A024R3T8 [157-165]		0	1193.56	4.39284e+06	1.27995e+06	2	-1.11	21.8048	30
[K].WELLQQVDTSTR.[T]		1	7	2	H6VRF8	H6VRF8 [212-223]		0	1475.75	1.27923e+08	118070448	2	2.36	29.1678	71
[R].YLAEVAAGDDK.[K]		1	5	1	P63104	P63104 [128-138]		0	1151.56	4.87156e+06	3.25316e+06	2	4.15	16.8788	21
[R].YLAEVACGDDR.[K]	1xCarbamidomethyl [C7]	1	5	2	P27348	P27348 [128-138]		0	1268.56	2.39868e+06	1.20467e+06	2	-1.28	17.2429	38
[K].YPQLLPGIR.[G]		1	2	2	P23526	P23526 [143-151]		0	1056.62	5.27699e+06	4.74659e+06	2	0.93	29.2938	36
[K].YPSPFFVFGEK.[I]		1	2	2	Q08211	Q08211 [1038-1048]		0	1317.65	1.15715e+06	3.33588e+06	2	-0.27	30.5114	33
[R].YQGVNLYVK.[N]		1	17	2	E7EQV3	E7EQV3 [246-254]		0	1083.58	6.24055e+06	8234956	2	1.22	23.1782	49
[K].YQIDPDACFSAK.[V]	1xCarbamidomethyl [C8]	1	3	2	P21796	P21796 [225-236]		0	1414.63	2.03839e+06	2.32021e+06	2	-0.23	24.0475	33
[K].YQLDPTASISAK.[V]		1	4	1	A0A0A0MR02	A0A0A0MR02 [236-247]		0	1293.67	5.84172e+06	5.63451e+06	2	1.51	22.8995	41
[R].YQILPLHSQIPR.[E]		1	1	1	Q08211	Q08211 [681-692]		0	1464.83	2.10143e+06	4162191	3	2.52	27.7768	16
[R].YSETLKPDNFEESGYTFIAPR.[D]		1	2	1	P54289	P54289 [644-664]		0	2464.17		2.78394e+06	3	-0.29	28.991	77
[K].YSFLQFDPAPR.[R]		1	11	2	Q6I9T8	Q6I9T8 [284-294]		0	1340.66		3.05989e+06	2	1.47	29.8276	26
[R].YSLDPENPTK.[S]		1	10	2	J3KRX5	J3KRX5 [4-13]		0	1163.56	3.6997e+06	5049484	2	0.64	18.8334	36
[K].YSPGYNTEVGDK.[W]		1	9	1	A0A7I2YQU0	A0A7I2YQU0 [305-316]		0	1329.6	1.42079e+06	1117412	2	-1.92	14.4647	43
[R].YPLFEGQETGKK.[E]		1	6	1	A0A6Q8PHH9	A0A6Q8PHH9 [689-700]		1	1396.71	1.87806e+06		3	1.39	19.4997	17
[K].YSQVLANGLDNK.[L]		1	2	2	P62269	P62269 [95-106]		0	1321.67	7.11067e+06	3605829	2	3.47	20.0721	70
[K].YSQYQQAIYK.[C]		1	6	2	O14744	O14744 [334-343]		0	1291.63	1.10962e+06	1.05132e+06	2	-0.82	17.4246	49
[R].YSTSGSSGLTTGK.[I]		1	9	2	B4DKR1	B4DKR1 [33-45]		0	1245.6	1.91917e+06	2.59586e+06	2	0.21	11.8752	74
[R].YTLNVLEDLGDGQK.[A]		1	7	1	Q53GY0	Q53GY0 [505-518]		0	1564.79		2553617	2	2.18	29.7859	56
[K].YTPSGQAGAAASESLFVSNHAY.[-]		1	4	1	P04075	P04075 [343-364]		0	2228.03	1.10233e+06	2215462	3	-1.3	28.6929	22
[K].YTQVGPDHNR.[S]		1	3	3	Q08211	Q08211 [200-209]		0	1186.56	5.95917e+06	6.8294e+06	3	0.06	8.8128	36
[R].YTTPEDATPEPGEDPR.[V]		1	16	2	Q5JWE9	Q5JWE9 [946-961]		0	1774.78	1.04594e+06	4.4191e+06	2	1.75	16.4097	48
[K].YTVQDESHSEWVSCVR.[F]	1xCarbamidomethyl [C14]	1	12	2	P63244	P63244 [140-155]		0	1981.87	2.83551e+06	2.29984e+06	3	0.13	21.7525	48
[K].YTYEHDPITK.[N]		1	11	2	P42224	P42224 [287-296]		0	1266.6	1.03277e+06	190794908	2	0.23	14.7789	30
[K].YVVVTGITPTPLGEGK.[S]		1	12	1	B7Z809	B7Z809 [427-442]		0	1630.91	3.00409e+06	3.0596e+06	2	2.19	29.0687	58
[R].YWLCAATGPSIK.[I]	1xCarbamidomethyl [C4]	1	10	2	P63244	P63244 [246-257]		0	1366.68	7.02178e+06	5.79436e+06	2	1.46	28.6337	52
[K].YSQVLGLGGR.[I]		1	7	1	A0A024R0S8	A0A024R0S8 [370-379]		0	1049.57	8.11128e+06	4287975	2	0.31	22.3566	42
[R].YLAEVAAGDDKK.[GV]		1	5	3	P63104	P63104 [128-139]		1	1279.65	7.46955e+07	3.70655e+07	2	-0.08	14.4048	73
[K].YPIEHGIITNWDDMEK.[I]	1xOxidation [M14]	1	15	3	B7Z6P1	B7Z6P1 [71-86]		0	1976.91	1.58168e+07	3.74486e+07	3	4.08	25.823	15
[R].YNSQLLSFVR.[D]		1	10	1	G3V0E5	G3V0E5 [533-542]		0	1226.65		1.81923e+06	2	1.16	29.455	59
[R].YLAEVACGDDRK.[Q]	1xCarbamidomethyl [C7]	1	5	1	P27348	P27348 [128-139]		1	1396.65	1.10268e+06		2	-2.2	14.5044	41
[R].YLAEVASGEK.[K]		1	4	2	Q04917	Q04917 [133-142]		0	1066.54	8.11612e+06	3.33063e+06	2	4.95	15.6376	46
[R].YLALDEADR.[M]		1	3	1	Q9UJV9	Q9UJV9 [340-348]		0	1065.52	1.07763e+06	1.16508e+06	2	2.45	20.4497	34
[R].YIANTVELR.[V]		1	3	1	P04844	P04844 [358-366]		0	1078.59	3.58505e+06	4.38948e+06	2	1.27	21.2343	54
[K].YLAWYQEKPGK.[A]		1	1	2	A0A5C2G3V7	A0A5C2G3V7 [32-42]		0	1382.71	6.40003e+06	4.78849e+06	3	-0.01	22.3529	27
[K].YLECSALTQR.[G]	1xCarbamidomethyl [C4]	1	10	1	A4D2P0	A4D2P0 [173-182]		0	1240.6	2.27889e+06	1947484	2	0.49	19.3394	43
[K].YLIATSEQPIAALHR.[D]		1	4	2	Q5T5C7	Q5T5C7 [267-281]		0	1682.92	760476	1.58538e+06	3	-2.99	27.9468	32
[K].YLIPNATQPESK.[V]		1	2	2	P31946	P31946 [106-117]		0	1360.71	3.23269e+06	2.45472e+06	2	0.11	21.7704	30
[R].YLMEEDEDAYKK.[Q]	1xOxidation [M3]	1	4	1	A0A2R8Y6J3	A0A2R8Y6J3 [160-171]		1	1549.67	6.74096e+07	212403440	3	3.06	13.8022	29
[R].YLQEIYNSNNQK.[I]		1	8	1	A0A140VJJ6	A0A140VJJ6 [135-146]		0	1513.73	1.36521e+06	786342	2	2.69	18.8427	42
[K].YPIEHGIITNWDDMEK.[I]		1	15	3	B7Z6P1	B7Z6P1 [71-86]		0	1960.91	8.67959e+06	2.71988e+07	2	3.86	28.5867	56
[R].YLSEVASGDNK.[Q]		1	2	1	P31946	P31946 [130-140]		0	1182.56	2.93313e+07	20438696	2	1.91	14.0655	23
[R].YLTTAVITNK.[D]		1	14	2	A0A7I2V3I2	A0A7I2V3I2 [256-265]		0	1123.64	1.64952e+06	2643551	2	-3.66	21.8137	52
[K].YIYDSAFHPDTGEK.[M]		1	4	2	Q9H9B4	Q9H9B4 [73-86]		0	1642.74	3.80728e+06	3148125	3	0.89	21.9764	52
[K].YLYPNIDKDHAFGK.[Y]		1	9	3	P42224	P42224 [666-679]		1	1680.84	463315	1.37817e+08	3	1.1	22.7037	55
[R].YLYTLVITDKEK.[A]		1	3	3	P63173	P63173 [41-52]		1	1485.82	4.42064e+06	2.36506e+06	2	-0.2	28.2926	60
[K].YMACCLLYR.[G]	2xCarbamidomethyl [C4; C5]	2	15	1	F5H5D3; B3KT06	F5H5D3 [382-390]; B3KT06 [277-285]		0	1249.55	1.41695e+06	796285	2	1.59	26.9167	42
[K].YNACILEYK.[Q]	1xCarbamidomethyl [C4]	1	13	1	Q16531	Q16531 [84-92]		0	1173.56	712029	5987022	2	-1.38	24.1055	34
[R].YNFFTGCPK.[A]	1xCarbamidomethyl [C7]	1	5	1	Q99832	Q99832 [358-366]		0	1133.51	1.78068e+06	1784211	2	2.61	26.0189	22
[K].YNILGTNAIMDK.[M]	1xOxidation [M10]	1	9	2	A8K6U7	A8K6U7 [450-461]		0	1368.68	1.88569e+06	1.37769e+06	2	2.24	25.8978	49
[K].YNILGTNTIMDK.[M]	1xOxidation [M10]	1	16	1	Q00839	Q00839 [525-536]		0	1398.69	1.56128e+06	4421763	2	0.57	25.2555	55
[R].YNIPHGPVVGSTR.[R]		1	3	1	P50402	P50402 [19-31]		0	1396.73	2.13452e+06	780727	3	-1.58	20.1747	27
[R].YISPDQLADLYK.[S]		1	3	1	P06733	P06733 [270-281]		0	1425.73	7.41678e+06	33794608	2	-1.13	29.4712	49
[K].TSSDPTCVEK.[E]	1xCarbamidomethyl [C7]	1	11	1	A0A7I2V2S3	A0A7I2V2S3 [113-122]		0	1123.49	1.24996e+06	821165	2	0.65	9.4039	31
[K].WEGLVYAPPGK.[E]		1	2	2	Q9Y2W1	Q9Y2W1 [471-481]		0	1216.64	1.34639e+06	16700711	2	0.96	28.0562	61
[R].WDQSTFIGR.[A]		1	10	2	Q9H9B4	Q9H9B4 [16-24]		0	1109.54	5.95567e+06	4533446	2	0.63	24.4151	56
[K].VPDESEVVVER.[D]		1	2	1	Q08188	Q08188 [578-588]		0	1257.63	1.30809e+06		2	0.49	18.0932	53
[K].VPGLYYFTYHASSR.[G]		1	5	2	A0A8Q3SI33	A0A8Q3SI33 [159-172]		0	1660.81	6.80205e+06	6306475	3	0.43	29.0017	22
[K].VPLEVQEADEAK.[L]		1	10	1	A0A1U9X9D5	A0A1U9X9D5 [1231-1242]		0	1327.67	1.19661e+06	1.42017e+06	2	5.71	19.0785	54
[K].VPLVAEKPLKEPK.[T]		1	9	2	A0A6Q8PHH9	A0A6Q8PHH9 [444-456]		1	1447.89	1.24442e+06	1503655	3	-0.27	17.4166	30
[R].VPLVAPEDLR.[D]		1	8	1	O14744	O14744 [155-164]		0	1108.64	1.99222e+06	1.59807e+06	2	1.16	27.0586	40
[K].VPQVSTPTLVEVSR.[N]		1	13	4	B2RBS8	B2RBS8 [439-452]		0	1511.84	2.54484e+07	2.46687e+07	2	-0.86	27.5139	65
[R].VPTANVSVVDLTCR.[L]	1xCarbamidomethyl [C13]	1	6	3	P04406	P04406 [235-248]		0	1530.79	3.02977e+07	4.23936e+07	2	-0.06	28.0075	90
[K].VQALEEANNDLENK.[I]		1	1	2	P35527	P35527 [171-184]		0	1586.77	4.41738e+07	39312164	2	2.63	19.0402	69
[K].VQAQVIQETIVPK.[EG]		1	2	2	Q15459	Q15459 [132-144]		0	1452.84	870330	2.25947e+06	2	-2.83	26.1846	31
[R].VQDDEVGDGTTSVTVLAAELLR.[E]		1	3	1	P78371	P78371 [90-111]		0	2288.16	606321	903809	3	1.09	30.9834	53
[R].VNYDTTESK.[L]		1	3	2	P08621	P08621 [110-118]		0	1056.48	1.02464e+06	2.74794e+06	2	-0.09	9.5522	31
[R].VQESADELQK.[M]		1	3	1	B4DLJ3	B4DLJ3 [100-109]		0	1146.56			2	-0.91	11.4104	24
[R].VQIEHISSLIK.[L]		1	1	1	O00231	O00231 [345-355]		0	1266.74	801290	1.77384e+06	3	-0.77	26.2526	17
[K].VQISPDSGGLPER.[S]		1	6	2	Q92945	Q92945 [178-190]		0	1354.7	2.72971e+06	2.23107e+06	2	3.31	20.1233	57
[K].VQQTVQDLFGR.[A]		1	11	2	Q8N1C8	Q8N1C8 [397-407]		0	1290.68	5.01521e+06	4568640	2	2.48	27.2322	61
[R].VQVTSQEYSAR.[L]		1	1	1	Q12860	Q12860 [857-867]		0	1267.63		3.95356e+06	2	3.2	13.8984	43
[K].VSASPLLYTLIEK.[T]		1	10	2	G3V0E5	G3V0E5 [415-427]		0	1433.83	2.95687e+06	4350409	2	2.29	30.5376	41
[R].VSFELFADK.[V]		1	8	1	Q71V99	Q71V99 [20-28]		0	1055.54	4.01323e+06	3052306	2	-0.32	29.5666	41
[K].VSGGPSLEQR.[F]		1	7	2	Q9Y262	Q9Y262 [144-153]		0	1029.53	2.28017e+06	2.91685e+06	2	0.4	13.1196	44
[K].VSGHVITDIVEGK.[K]		1	1	2	P54886	P54886 [335-347]		0	1353.74	1.09849e+06	2.08471e+06	3	-1.56	23.8591	12
[R].VSGVDGYETEGIR.[G]		1	2	1	Q4ZG57	Q4ZG57 [234-246]		0	1381.66	1.98951e+06	1.77459e+06	2	2.26	19.2907	44
[R].VSLAGACGVGGYGSR.[S]	1xCarbamidomethyl [C7]	1	2	2	P13647	P13647 [49-63]		0	1410.68	5.57524e+06	4.9808e+06	2	0.13	20.8336	94
[K].VQHITDATLAIVK.[G]		1	11	2	E9PC15	E9PC15 [144-156]		0	1408.82	1.75193e+06	1.56415e+06	3	-0.59	25.0863	27
[K].VSLEDLYNGK.[T]		1	2	1	O60884	O60884 [122-131]		0	1137.58		971807	2	-3.19	27.0607	36
[R].VNVPVIGGHAGK.[T]		1	6	2	Q6FHZ0	Q6FHZ0 [192-203]		0	1147.66	1.62079e+06	2.75139e+06	3	2.6	20.004	18
[K].VNQIGSVTESIQACK.[L]	1xCarbamidomethyl [C14]	1	7	4	P06733	P06733 [344-358]		0	1633.82	3.01311e+06	1.97547e+07	2	-0.48	23.7674	70
[R].VIQEGLEGLVLK.[D]		1	2	1	P49916	P49916 [649-660]		0	1297.77			2	0.04	29.5895	78
[K].VIQEIVDK.[S]		2	13	1	B4DXZ6; P51116	B4DXZ6 [290-297]; P51116 [313-320]		0	943.546	7.00455e+06	11769362	2	1.44	17.194	57
[K].VIQYLAHVASSHK.[G]		1	3	1	P35580	P35580 [191-203]		0	1452.8		1.54584e+06	3	0.49	19.5627	7
[K].VIRPLDQPSSFDATPYIK.[D]		1	2	1	Q86VP6	Q86VP6 [549-566]		0	2047.09			3	6.13	28.6384	22
[R].VLSPEELEDR.[Q]		1	9	1	X5D2E5	X5D2E5 [634-643]		0	1186.6	1.44033e+06	1.9506e+06	2	-2.05	22.3582	21
[R].VLSRPNAQELPSMYQR.[L]	1xOxidation [M13]	1	7	2	F5GY37	F5GY37 [108-123]		0	1904.96	1.13793e+06	1.22612e+06	3	3.52	18.8344	13
[K].VLTEIIASR.[T]		1	3	1	P08758	P08758 [109-117]		0	1001.6		4658081	2	0.87	24.4254	51
[K].VITEYLNAQESAK.[S]		1	5	2	B2R5U1	B2R5U1 [849-861]		0	1465.75	669559	1.86165e+06	2	4.03	22.3724	73
[K].VLTPELYAELR.[A]		1	6	1	P12277	P12277 [33-43]		0	1303.73	1.22212e+07	19400782	2	0.94	29.379	55
[R].VLTSGIFETK.[F]		1	15	1	Q5JWE9	Q5JWE9 [830-839]		0	1094.61	5.75544e+06	19014330	2	-0.02	26.0961	49
[K].VNTPTTTVYR.[C]		1	6	1	B4DKZ9	B4DKZ9 [123-132]		0	1151.61	2.90347e+06	3.59492e+06	2	4.03	15.8686	20
[R].VLTVINQTQK.[E]		1	3	2	P42766	P42766 [57-66]		0	1143.67	5.71489e+06	6.49929e+06	2	1.55	19.0156	38
[K].VIVLWTANTER.[F]		1	4	1	B7Z3K3	B7Z3K3 [21-31]		0	1301.72	4.76975e+06		2	1.24	29.2403	39
[R].VIWAYHHEDAGEAGPK.[Y]		1	1	2	Q6UVY6	Q6UVY6 [143-158]		0	1779.84		2.40397e+06	4	-0.71	17.8551	21
[K].VLYDAEISQIHQSVTDTNVILSMDNSR.[N]	1xOxidation [M23]	1	1	1	P35908	P35908 [315-341]		0	3064.49	3.44347e+07	30040510	4	2.86	29.2151	8
[K].VMAAENIPENPLK.[Y]		1	8	1	P42224	P42224 [653-665]		0	1425.74		16366926	2	2.07	25.7362	72
[K].VMAAENIPENPLK.[Y]	1xOxidation [M2]	1	8	1	P42224	P42224 [653-665]		0	1441.74		64967492	2	-0.44	23.1164	43
[K].VMNMEESTNGSLAAEFR.[H]	2xOxidation [M2; M4]	1	11	2	P42224	P42224 [389-405]		0	1917.83		12538025	2	1.47	22.8574	132
[K].VNDTIQIDLETGK.[I]		1	3	1	Q96IR1	Q96IR1 [136-148]		0	1445.75	688891	1.83352e+06	2	-2.11	26.7225	8
[K].VNNSSLIGLGYTQTLKPGIK.[L]		1	3	2	P21796	P21796 [237-256]		0	2103.18	5.46634e+06	7308884	3	1.68	28.8296	45
[K].VNNSSLIGVGYTQTLRPGVK.[L]		1	4	2	A0A0A0MR02	A0A0A0MR02 [248-267]		0	2103.16	2.51961e+06	2.94815e+06	3	2.32	27.321	44
[R].VNQAIWLLCTGAR.[E]	1xCarbamidomethyl [C9]	1	5	1	M0R0R2	M0R0R2 [168-180]		0	1501.79	4.69556e+06	4.89036e+06	2	1.6	29.9075	57
[R].VLVDQTTGLSR.[G]		1	1	2	Q15717	Q15717 [137-147]		0	1188.66	6.51722e+06	7.6292e+06	2	2.44	18.9457	42
[R].WDYLTQVEK.[E]		1	2	2	Q9HB71	Q9HB71 [163-171]		0	1181.58	1.06906e+06	2.74902e+06	2	0.47	26.3969	34
[R].VSISEGDDKIEYR.[A]		1	10	1	Q96BS4	Q96BS4 [62-74]		1	1510.74	1.08981e+06	2.51826e+06	3	-0.79	18.5349	48
[R].VSSDVIDQK.[V]		1	7	1	Q9Y262	Q9Y262 [79-87]		0	990.51	2.49017e+06	2.81954e+06	2	0.7	13.364	54
[R].VVLLHGPPGTGK.[T]		1	2	2	Q15645	Q15645 [174-185]		0	1174.69	2.02573e+06	1.70344e+06	3	-0.56	19.5621	41
[R].VVPGYGHAVLR.[K]		1	6	1	O75390	O75390 [341-351]		0	1167.66	1.57785e+06	2.1443e+06	3	0.21	18.2995	9
[K].VVPIASLTPYQSK.[W]		1	1	2	P27694	P27694 [184-196]		0	1402.79	7.67084e+06	6.68601e+06	2	3.62	28.6361	38
[K].VVPSFLPVDQGGSLVGR.[N]		1	1	1	Q14126	Q14126 [668-684]		0	1726.95	1.41156e+06	8416621	2	4.67	29.9746	66
[K].VVQETVLVEER.[R]		1	12	1	B3KY28	B3KY28 [520-530]		0	1300.71	491450	869136	2	1.9	21.4729	57
[K].VVQNDAYTAPALPSSIR.[T]		1	8	1	Q9BY77	Q9BY77 [230-246]		0	1801.94		2.04979e+06	3	-0.06	26.6289	28
[R].VVSEDFLQDVSASTK.[S]		1	4	3	A0A024R3T8	A0A024R3T8 [453-467]		0	1624.81	3.87846e+08	6.12589e+07	2	4.05	28.988	96
[K].VVSQYHELVVQAR.[D]		1	7	2	B4DKR1	B4DKR1 [342-354]		0	1527.83	2.40385e+06	3.10883e+06	3	1.85	20.037	22
[-].XVSSSIVDK.[Y]		1	1	2	H0YJX2	H0YJX2 [1-9]		0	933.525	2.25961e+06	2.53313e+06	2	1.76	14.3872	41
[K].VVSSVLQFGNISFK.[K]		1	2	1	P35580	P35580 [349-362]		0	1524.84		3.2736e+06	2	1.7	30.1721	75
[K].VVDVLDSIK.[T]		1	2	2	A0A0K0K1L1	A0A0K0K1L1 [159-167]		0	987.572	2.89678e+07	11329522	2	1.09	28.536	61
[K].VVTATLWGEDADKFDGSR.[Q]		1	2	1	P27694	P27694 [355-372]		1	1966.95	5.05758e+06	3.36344e+06	3	0.98	28.4313	58
[K].VVTDTDETELAR.[Q]		1	1	2	P05198	P05198 [277-288]		0	1348.66	1.93791e+06	3183156	2	1.57	16.4579	55
[R].VVVDALSGLK.[G]		1	10	2	P12532	P12532 [190-199]		0	1000.6	2.28721e+06	2.84326e+06	2	0.33	27.1035	33
[R].VVVLMGSTSDLGHCEK.[I]	1xCarbamidomethyl [C14]; 1xOxidation [M5]	1	3	1	E9PBS1	E9PBS1 [268-283]		0	1747.84	3.5017e+06	3.04322e+06	3	1.2	19.4386	22
[K].VWLDPNETNEIANANSR.[QD]		1	10	1	A0A7I2YQG2	A0A7I2YQG2 [42-58]		0	1942.93	1.15245e+06	584534	2	2.13	27.4212	86
[K].VWNLANCK.[L]	1xCarbamidomethyl [C7]	1	13	2	P63244	P63244 [176-183]		0	1004.5	3.01511e+06	2.81292e+06	2	1.89	20.9318	30
[R].VYAPASTLVDQPYANEGTVVVTER.[V]		1	1	1	Q14126	Q14126 [967-990]		0	2579.3		3.05216e+06	3	3.87	28.9602	54
[R].VYINYYDMNAANVGWNNSTFA.[-]		1	1	2	P14174	P14174 [95-115]		0	2427.07	2.4432e+06	4.22889e+06	2	1.34	30.4384	44
[R].VYNVTQHAVGIVVNK.[Q]		1	4	2	Q59GK9	Q59GK9 [67-81]		0	1640.91	3.27319e+06	5247134	3	-0.31	23.1879	29
[R].WALSQSNPSALR.[E]		1	12	2	P55072	P55072 [454-465]		0	1329.69	1.36794e+06	3399656	2	1.74	24.963	38
[R].WCAVQGQVDEK.[T]	1xCarbamidomethyl [C2]	1	14	1	Q9BZM5	Q9BZM5 [49-59]		0	1319.6	3.29109e+06	1.63397e+06	2	-0.43	17.0452	36
[R].VVTDLISLIR.[Q]		1	1	1	P38432	P38432 [37-46]		0	1128.7	1.97809e+06	12578452	2	0.41	30.5685	48
[R].VSQGSKDPAEGDGAQPEETPR.[D]		1	6	1	B4DJ30	B4DJ30 [237-257]		1	2154.99	1.57776e+06	2.44091e+06	3	0.62	11.2569	48
[R].VVDSMEDEVQR.[R]	1xOxidation [M5]	1	3	1	K7ER16	K7ER16 [128-138]		0	1322.59	1.27696e+06	1.06628e+06	2	-0.73	10.8615	24
[K].VVDRDSEEAEIIR.[NK]		1	4	5	A0A024R3T8	A0A024R3T8 [803-815]		1	1530.78	2.19627e+08	2.58111e+07	2	2.3	17.2434	53
[K].VSVFFGGLSIK.[K]		1	5	2	B4DX78	B4DX78 [187-197]		0	1153.66			2	-0.34	30.322	19
[K].VSYGIGDEEHDQEGR.[V]		1	5	1	P27695	P27695 [142-156]		0	1690.73	1.8189e+06	1.13531e+06	3	-3.91	14.7304	38
[R].VSYYENVIK.[A]		1	6	2	P54577	P54577 [94-102]		0	1114.58	2.79935e+06	4.44527e+06	2	1.34	22.298	10
[K].VTADVINAAEK.[L]		1	12	1	O43175	O43175 [59-69]		0	1130.61	1.42762e+07	12373233	2	1.7	18.1907	27
[R].VTAVIPCFPYAR.[Q]	1xCarbamidomethyl [C7]	1	15	1	B1ALA9	B1ALA9 [85-96]		0	1393.73	6.15668e+06	7679805	2	-4.3	29.5918	36
[R].VTDALNATR.[A]		1	8	1	B3GQS7	B3GQS7 [421-429]		0	960.511	2.24049e+07	41435408	2	-3.47	13.2577	35
[K].VTDAIVLLDR.[E]		1	5	1	P11172	P11172 [146-155]		0	1114.65	1.97625e+06	1.29e+06	2	-0.32	29.2022	34
[K].VTDLLGGLFSK.[T]		1	4	1	O43615	O43615 [283-293]		0	1149.65	1.20545e+06	1.10702e+06	2	1.18	30.4647	61
[K].VTHAVVTVPAYFNDAQR.[Q]		1	4	1	P11021	P11021 [165-181]		0	1887.97	965039	4090379	3	2.42	27.126	49
[R].VTKPNIPEAIR.[R]		1	3	2	O94905	O94905 [170-180]		0	1237.73	1.95333e+06	1.89191e+06	3	0.07	19.5612	21
[K].VVDRDSEEAEIIRK.[Y]		1	3	1	A0A024R3T8	A0A024R3T8 [803-816]		2	1658.87	2.00738e+07	3.46789e+06	3	-0.05	15.0179	24
[KR].VTIAQGGVLPNIQAVLLPK.[K]		1	15	3	Q16777	Q16777 [101-119]		0	1931.17	3.97307e+06	15180607	2	1.99	30.7909	88
[K].VTLSFPSTLQTGTGTLK.[I]		1	15	1	E9PLK3	E9PLK3 [125-141]		0	1750.96	2.02939e+06		2	9.06	29.5299	7
[K].VTMQNLNDR.[L]	1xOxidation [M3]	3	9	2	A0A1B0GVI3; P02533; P08779	A0A1B0GVI3 [148-156]; P02533 [117-125]; P08779 [119-127]		0	1106.53	1.35617e+08	89454248	2	0.92	10.2933	74
[R].VTNLSEDTR.[E]		1	6	2	O75821	O75821 [243-251]		0	1034.51	4.16511e+06	4770723	2	-0.47	11.7865	34
[R].VTQSNFAVGYK.[T]		1	4	2	P21796	P21796 [164-174]		0	1213.62	1.00314e+07	11416014	2	2.4	19.3752	25
[K].VTSEELHYFVQNHFTSAR.[M]		1	3	1	H3BRG4	H3BRG4 [200-217]		0	2165.04	1.38044e+06	2.01304e+06	4	1.97	28.4478	24
[R].VVAEPVELAQEFR.[K]		1	3	1	O75489	O75489 [219-231]		0	1486.79	1.30145e+07		2	1.77	29.5283	33
[R].VVDALGNAIDGK.[G-]		1	7	1	P25705	P25705 [150-161]		0	1171.63	4.42141e+06	3.4841e+06	2	0.55	22.5565	87
[R].VVDLMAHMASK.[E]		1	4	1	P04406	P04406 [324-334]		0	1201.61	1.80461e+06	2065584	3	0.57	22.8632	25
[R].VVDLMAHMASK.[E]	2xOxidation [M5; M8]	1	4	4	P04406	P04406 [324-334]		0	1233.6	1.85138e+07	13152643	3	0.61	12.6246	19
[R].VVDLMAHMASKE.[-]	2xOxidation [M5; M8]	1	4	2	P04406	P04406 [324-335]		1	1362.64	1.55231e+06	1.54221e+06	2	-1.96	13.0386	47
[K].VTLGTQPTVLR.[T]		1	11	1	Q16531	Q16531 [629-639]		0	1184.7	1.68538e+06	16247125	2	0.62	23.4444	35
[R].TSSAQVEGGVHSLHSYEK.[R]		1	5	3	H0Y4R1	H0Y4R1 [518-535]		0	1915.91	4.32599e+06	4.35043e+06	3	1.95	15.3333	17
[K].TSSAETPTIPLGSAVEAIK.[A]		1	8	1	B4DKR1	B4DKR1 [570-588]		0	1872		2.18703e+06	2	3.7	29.4659	20
[R].TSRPENAIIYNNNEDFQVGQAK.[V]		1	7	1	P29401	P29401 [472-493]		0	2508.21		2.39494e+06	3	-1.49	23.6413	66
[R].SDPTSYAGYIEDLKK.[F]		1	4	1	P54709	P54709 [98-112]		1	1686.82	1.06129e+06	1.53973e+06	3	0.11	28.0804	28
[K].SDQKQEQLLLK.[K]		1	14	2	P42224	P42224 [190-200]		1	1329.74	341028	68891033	2	1.17	18.1602	59
[R].SDSFENPVLQQHFR.[N]		1	6	4	P12956	P12956 [475-488]		0	1703.81	3.93948e+07	1.51315e+07	2	5.11	25.9837	78
[K].SDVEAIFSK.[YK]		1	27	1	B4DY08	B4DY08 [31-39]		0	995.504	5.78963e+06	11584194	2	-1.37	24.5398	52
[K].SEDDESGAGELTR.[E]		1	5	2	P33993	P33993 [309-321]		0	1365.58	1.99247e+06	1.58073e+06	2	-0.71	12.9661	55
[RK].SEDTAIYYCAR.[DGEVTS]	1xCarbamidomethyl [C9]	1	27	2	A0A7S5EVN6	A0A7S5EVN6 [88-98]		0	1348.58	2.12102e+06	1.11169e+06	2	1.99	19.0139	20
[K].SEDTAIYYCTR.[D]	1xCarbamidomethyl [C9]	1	2	2	A0A5C2GRG0	A0A5C2GRG0 [88-98]		0	1378.59	847631	510800	2	4.55	19.2104	65
[RK].SEDTAMYYCAR.[D-AGS]	1xCarbamidomethyl [C9]	1	13	2	A0A7S5EY07	A0A7S5EY07 [88-98]		0	1366.54	824949	539046	2	-0.18	17.4839	51
[RK].SEDTAMYYCAR.[D-AGS]	1xCarbamidomethyl [C9]; 1xOxidation [M6]	1	13	2	A0A7S5EY07	A0A7S5EY07 [88-98]		0	1382.54	3.80202e+06	1.8955e+06	2	0.5	14.4589	50
[R].SEDTATYYCAR.[NGE-D]	1xCarbamidomethyl [C9]	1	6	2	A0A7S5BYD4	A0A7S5BYD4 [88-98]		0	1336.55	3.225e+06	1.68402e+06	2	0.64	14.3324	40
[R].SDPNRETDDTLVLSFVGQTR.[VT]		1	12	1	Q16531	Q16531 [415-434]		1	2250.1			3	-2	29.5448	7
[R].SEDYVDIVQGR.[R]		1	3	1	B2R5M9	B2R5M9 [431-441]		0	1280.61		676569	2	-1.7	24.1235	30
[K].SELVANNVTLPAGEQR.[K]		2	5	2	P42167; P42166	P42167 [18-33]; P42166 [18-33]		0	1697.88	5.14409e+06	3.56665e+06	2	1.98	23.9122	52
[K].SESPKEPEQLRK.[L]		1	13	1	F8W6I7	F8W6I7 [4-15]		2	1427.75	1.05178e+06	3.82159e+06	3	-0.09	10.1149	17
[K].SEVATLTAAGK.[E]		1	4	1	Q8TAS0	Q8TAS0 [109-119]		0	1047.57	9.2463e+06	6.0989e+06	2	13.61	16.5908	33
[K].SEVELVQLVIDGVNYLIDCER.[R]	1xCarbamidomethyl [C19]	1	1	1	P12532	P12532 [378-398]		0	2463.24			3	0.57	32.4872	37
[K].SEVSSDEDIQFR.[L]		1	6	2	H0YFD6	H0YFD6 [665-676]		0	1411.63	2.00986e+06	1.99699e+06	2	-0.77	20.0417	49
[K].SFIKDYPVVSIEDPFDQDDWGAWQK.[F]		1	3	1	P06733	P06733 [282-306]		1	2985.39		1.33895e+06	3	2.97	30.3942	58
[R].SFSTASAITPSVSR.[T]		1	4	1	P13647	P13647 [16-29]		0	1410.72		2.16216e+06	2	-0.52	22.3055	55
[K].SFYPEEVSSMVLTK.[M]	1xOxidation [M10]	1	15	1	P11142	P11142 [113-126]		0	1632.78		7901770	2	3.79	28.711	27
[R].SGAQASSTPLSPTR.[I]		1	14	1	A0A6Q8PFJ0	A0A6Q8PFJ0 [12-25]		0	1359.69	1.68558e+06	1.56235e+06	2	-1.04	14.6735	20
[K].SGDAAIVDMVPGKPMCVESFSDYPPLGR.[F]	1xCarbamidomethyl [C16]; 2xOxidation [M9; M15]	1	39	2	Q53HQ7	Q53HQ7 [396-423]		0	3027.39	4.14994e+06	4408100	3	3.32	28.9117	46
[K].SEISENTDASGK.[I]		1	5	1	F8VQE1	F8VQE1 [15-26]		0	1237.55	853064	5340992	2	-2.19	9.8908	48
[K].SGDAAIVDMVPSKPMCVESFSDYPPLGR.[F]	1xCarbamidomethyl [C16]; 1xOxidation [M9]	1	1	1	Q14222	Q14222 [161-188]		0	3041.41		3.80166e+06	3	2.57	28.9255	37
[K].SDLEMQYETLQEELMALKK.[N]	2xOxidation [M5; M15]	1	2	2	P35527	P35527 [272-290]		1	2331.11	5.80183e+06	9615495	3	1.58	30.0396	53
[R].SDEAVKPFGLK.[V]		1	2	3	P49327	P49327 [523-533]		0	1190.64	1.32882e+06	2.56583e+06	3	0.06	20.4756	28
[R].RFDDAVVQSDMK.[H]	1xOxidation [M11]	1	15	2	P11142	P11142 [77-88]		1	1426.66	3.68528e+06	6.57527e+06	2	1.9	14.9477	52
[R].RFDEILEASDGIMVAR.[G]	1xOxidation [M13]	1	11	1	A0A8V8TNX9	A0A8V8TNX9 [353-368]		1	1837.91	1.7157e+06	2.04951e+06	3	3.56	28.7544	23
[R].RFEKPLEEK.[G]		1	5	1	D3DQ69	D3DQ69 [200-208]		1	1175.64	2.92961e+06	4.63276e+06	3	-1.55	11.1153	35
[K].RGLNVDQLNMLGEK.[L]	1xOxidation [M10]	1	10	2	P42224	P42224 [512-525]		1	1602.83		9.62585e+06	2	-1.36	23.7131	45
[R].RGPNYTSGYGTNSELSNPSETESER.[K]		1	12	1	B4DXZ6	B4DXZ6 [378-402]		1	2732.2	521617	949970	3	1.77	17.645	53
[K].RGTGGVDTAAVGGVFDVSNADR.[L]		1	5	2	P12277	P12277 [320-341]		1	2121.03	1.20433e+06	2.42845e+06	3	3.32	26.48	66
[K].RKGDEVDGVDEVAK.[K]		1	9	7	A0A024R3T8	A0A024R3T8 [208-221]		2	1516.76	1.96664e+08	2.16734e+07	3	-1.15	12.5422	39
[R].RNIPPYFVALVPQEEELDDQK.[I]		1	6	1	P12956	P12956 [404-424]		1	2500.27	1.78353e+06		3	-1.39	29.7873	43
[R].RPDQQLQGEGK.[I]		1	5	1	D3DQ69	D3DQ69 [175-185]		0	1255.64	1.87497e+06	2.36901e+06	2	1.48	9.2127	62
[R].RQVDQLTNDK.[A]		1	4	1	P08670	P08670 [159-168]		1	1216.63		866446	2	0.45	10.4939	50
[K].SDKEIVGTLLGFDDFVNMVLEDVTEFEITPEGR.[R]		1	1	2	Q9Y4Y9	Q9Y4Y9 [32-64]		1	3714.81			3	3.69	32.4588	39
[R].RTDIFGVEETAIGK.[K]		1	2	1	Q15459	Q15459 [473-486]		1	1535.81	242050	350688	3	1.81	27.3709	26
[R].RVLDELTLTK.[A]		1	2	3	A0A1B0GVI3	A0A1B0GVI3 [257-266]		1	1187.7	1.27897e+07	9.00421e+06	2	1.83	23.4474	60
[R].RVNSASSSNPPAEVDPDTILK.[A]		1	4	1	Q9BY77	Q9BY77 [380-400]		1	2197.11	344932	2.87375e+06	3	-1.38	24.8168	26
[R].RWEVADLQPQLK.[I]		1	4	1	H3BRG4	H3BRG4 [148-159]		1	1482.81	922507	1.44893e+06	3	0.45	27.8131	25
[K].SAAQAAAQTNSNAAGK.[Q]		1	5	2	D3DQ69	D3DQ69 [116-131]		0	1460.71		6544952	2	0.9	8.913	56
[K].SADTLWDIQK.[D]		1	2	2	A0A5F9ZHM4	A0A5F9ZHM4 [320-329]		0	1176.59	8.46655e+06	8586877	2	0.1	27.0184	47
[K].SADTLWGIQK.[E]		1	2	2	P00338	P00338 [319-328]		0	1118.58	1.25349e+07	8658494	2	0.53	25.8694	35
[K].SANVNEFPVLK.[A]		1	5	1	P55060	P55060 [471-481]		0	1217.65	2.16855e+06	2.27124e+06	2	3.45	27.2301	8
[K].SAVGFDYQGK.[T]		1	5	1	A0A024R5M3	A0A024R5M3 [172-181]		0	1071.51	768127	2.35203e+06	2	0.91	18.7564	27
[QK].SAVGFEYQGK.[T]		1	6	1	A0A024R5M3	A0A024R5M3 [135-144]; [209-218]		0	1085.53	3.94609e+06	2.69506e+06	2	2.22	18.3412	24
[K].SDAYYCTGDVTAWTK.[C]	1xCarbamidomethyl [C6]	1	5	3	A0A024R3T8	A0A024R3T8 [306-320]		0	1737.74	5.42004e+07	9286977	2	-0.91	27.2621	71
[R].RVEHNQSYSQAGITETEWTSGSSK.[G]		1	1	1	P42167	P42167 [216-239]		1	2682.24	1.29831e+06		4	-0.32	18.6677	35
[K].REDLVVAPAGITLK.[E]		1	7	4	H0Y4R1	H0Y4R1 [182-195]		1	1481.87	3.7499e+06	6055386	2	0.06	28.5812	49
[R].SGETEDTFIADLVVGLCTGQIK.[T]	1xCarbamidomethyl [C17]	1	9	3	P06733	P06733 [373-394]		0	2353.16			3	1.58	31.2014	60
[K].SGFNLEELEK.[N]		1	2	1	Q9BVP2	Q9BVP2 [425-434]		0	1165.57	2.51513e+06	1.72446e+06	2	-0.53	28.7731	14
[K].SLAGSSGPGASSGTSGDHGELVVR.[I]		1	15	2	P29692	P29692 [60-83]		0	2185.05	1.03438e+06	2499216	3	1.8	18.1765	61
[R].SIATLAITTLLK.[T]		1	7	2	Q9Y678	Q9Y678 [339-350]		0	1244.78	363563	1.16086e+06	2	0.57	31.0089	46
[K].SLCIPFKPLCELQPGAK.[C]	2xCarbamidomethyl [C3; C10]	1	2	1	P07814	P07814 [1478-1494]		0	1958.02		1844494	3	1.33	29.6635	8
[R].SICTTVLELLDK.[Y]	1xCarbamidomethyl [C3]	1	3	1	P27348	P27348 [92-103]		0	1391.75	1.62899e+06	2.91801e+06	2	3.24	30.8426	37
[R].SLDLDSIIAEVK.[A]		1	6	4	H6VRF8	H6VRF8 [344-355]		0	1302.72	1.63784e+08	2.57003e+08	2	0.01	30.533	87
[R].SLDNGGYYISPR.[I]		1	4	2	P07948	P07948 [187-198]		0	1341.64	652354	3.66042e+06	2	1.18	22.0412	79
[R].SLEDALAEAQR.[V]		1	8	1	B3KMB1	B3KMB1 [298-308]		0	1202.6	775110	1.14749e+06	2	0.58	24.4726	51
[K].SLEDLQDEYDFK.[C]		1	15	2	P42224	P42224 [162-173]		0	1501.67	1.05119e+06	1.2934e+08	2	2.56	27.9564	57
[K].SLEEIYLFSLPIK.[EQA]		1	13	1	P15880	P15880 [77-89]		0	1551.87			2	1.57	30.9992	59
[K].SLEGDLEDLKDQIAQLEASLAAAK.[K]		1	3	1	P20700	P20700 [158-181]		1	2528.31			3	0.19	31.2566	47
[K].SLADELALVDVLEDKLK.[G]		1	6	2	A0A5F9ZHM4	A0A5F9ZHM4 [44-60]		1	1871.04	387322	1.5731e+06	3	1.48	30.9161	57
[K].SLESLDTSLFAK.[NS]		1	6	1	Q53HM6	Q53HM6 [292-303]		0	1310.68			2	0.98	29.4932	34
[K].SLGLSDEEIVK.[F]		1	15	2	A0A6I8PL42	A0A6I8PL42 [117-127]		0	1189.63	1.91479e+06	2.23252e+06	2	0.18	24.8913	42
[R].SLGTADVHFER.[K]		1	2	2	E9PB61	E9PB61 [152-162]		0	1231.61	3.40807e+06	6.20791e+06	3	-1.37	19.2324	34
[R].SLGYAYVNFQQPADAER.[A]		2	22	2	Q6IQ30; E7EQV3	Q6IQ30 [51-67]; E7EQV3 [6-22]		0	1928.91	4.25256e+06	4.76421e+06	2	-0.11	28.5424	70
[K].SLKDEDVLQK.[L]		1	5	1	B3KM97	B3KM97 [58-67]		1	1174.63	1.42031e+06	1.38478e+06	2	1.14	15.4779	22
[R].SLLDLFLDMEAATGQEVELCLECIEWAK.[S]	2xCarbamidomethyl [C20; C23]	1	2	2	O00231	O00231 [91-118]		0	3283.56			3	5.91	32.2641	54
[K].SILFVPTSAPR.[G]		1	13	2	A0A7P0TAE1	A0A7P0TAE1 [385-395]		0	1187.68	2.17251e+06	14583802	2	1.22	29.2515	29
[R].SLLINAVEASCIR.[T]	1xCarbamidomethyl [C11]	2	16	2	Q96C36; P32322	Q96C36 [252-264]; P32322 [252-264]		0	1445.78	2.72864e+06	2.20619e+06	2	1.13	29.5087	90
[K].SLLSAEEAAK.[Q]		1	5	1	B2R5U1	B2R5U1 [617-626]		0	1018.54	1.24571e+06	2761746	2	0.81	18.8041	24
[K].SLLSNLDEVKK.[E]		1	4	2	Q4W4Y1	Q4W4Y1 [554-564]		1	1245.7	1.0386e+06	1.34618e+06	3	-0.63	25.1523	28
[R].SLLVIPNTLAVNAAQDSTDLVAK.[L]		1	3	1	P17987	P17987 [444-466]		0	2353.3			3	2.39	30.4576	58
[R].SIFQHIQSAQSQR.[S]		1	2	2	Q9Y2W1	Q9Y2W1 [609-621]		0	1529.78		25435143	2	2.07	19.8398	60
[K].SGEVLVNVK.[E]		1	19	2	A0A7I2YQF8	A0A7I2YQF8 [177-185]		0	944.541	2.32892e+06	3.01893e+06	2	1.36	19.1486	64
[K].SLADELALVDVLEDK.[L]		1	6	1	A0A5F9ZHM4	A0A5F9ZHM4 [44-58]		0	1629.86	1.85595e+06	5061385	2	0.93	30.9288	13
[K].SKELTTEIDNNIEQISSYK.[S]		1	2	3	A0A1B0GVI3	A0A1B0GVI3 [344-362]		1	2212.1	3.87657e+07	28304904	2	3.97	28.7558	113
[R].SGFSSVSVSR.[S]		1	5	2	P02538	P02538 [31-40]		0	1012.51	3.21136e+06	4343520	2	0.89	17.1835	15
[R].SGGGFSSGSAGIINYQR.[R]		1	7	1	H6VRF8	H6VRF8 [13-29]		0	1657.79	6.0663e+06	6683650	2	0.09	23.4419	93
[R].SGGGGGGGGCGGGGGVSSLR.[I]	1xCarbamidomethyl [C10]	1	2	1	A0A1B0GVI3	A0A1B0GVI3 [16-35]		0	1549.68	6.34923e+06	2.5733e+06	2	1.72	12.7172	97
[R].SGGGGGGGLGSGGSIR.[S]		1	1	2	P35527	P35527 [14-29]		0	1232.6	6.98645e+07	60274324	2	2.3	13.239	79
[R].SGGGGYSQNR.[W]		1	8	2	A8K6U7	A8K6U7 [662-671]		0	982.434	1.61154e+06	80515448	2	0.56	8.4222	47
[R].SGGLGGSHALLLLR.[S]		1	18	1	A0A804HL40	A0A804HL40 [115-128]		0	1350.79		280800	3	-0.53	28.8458	33
[R].SGGMSNELNNIISR.[T]	1xOxidation [M4]	1	4	1	P53396	P53396 [663-676]		0	1507.72		799941	2	2.61	24.1876	35
[K].SGNLTEDDKHNNAK.[Y]		1	7	3	Q53GY0	Q53GY0 [574-587]		1	1542.71	4.12543e+06	4.65344e+06	3	-0.96	8.4019	55
[R].SGNTGIATTFINK.[A]		1	2	1	Q9UJV9	Q9UJV9 [526-538]		0	1323.69	670270	549893	2	8.06	24.3017	27
[R].SGPFGQIFRPDNFVFGQSGAGNNWAK.[G]		4	28	2	Q13885; P04350; Q8IZ29; A0A384NYT8	Q13885 [78-103]; P04350 [78-103]; Q8IZ29 [78-103]; A0A384NYT8 [77-102]		0	2798.34	3.19453e+06	6531729	3	3.79	30.0996	46
[K].SKPGSAMVEMADGYAVDR.[A]	1xOxidation [M10]	1	1	1	B2R959	B2R959 [386-403]		0	1899.86	614161	1.47684e+06	3	1.99	16.1717	28
[K].SGSGTMNLGGSLTR.[Q]	1xOxidation [M6]	1	6	2	B2R7T8	B2R7T8 [182-195]		0	1353.64		4.22337e+06	2	-1.95	16.396	45
[K].SGVGNIFIK.[N]		1	19	1	E7EQV3	E7EQV3 [51-59]		0	934.536	4.77782e+06	7320643	2	0.38	26.717	46
[K].SGVGNVFIK.[N]		1	9	1	Q6IQ30	Q6IQ30 [96-104]		0	920.52	3.64672e+06	7.10965e+06	2	0.88	23.3481	42
[K].SGVGTALLLK.[L]		1	10	1	G3V0E5	G3V0E5 [338-347]		0	958.593	4.64095e+06	3734216	2	2.77	27.5019	63
[R].SGVSLAALK.[K]		1	6	2	Q4VB24	Q4VB24 [55-63]		0	845.509	4.11891e+06	2801273	2	-0.74	23.5481	27
[R].SGYLLPDTK.[A]		1	9	2	A0A7P0TAE1	A0A7P0TAE1 [725-733]		0	993.525	3.56937e+06	9100872	2	1.04	21.8422	53
[R].SHFEQWGTLTDCVVMR.[D]	1xCarbamidomethyl [C12]; 1xOxidation [M15]	1	15	1	F8W6I7	F8W6I7 [32-47]		0	1981.89		1.67151e+06	3	2.93	28.3334	50
[K].SKAEAESLYQSK.[Y]		1	7	3	H6VRF8	H6VRF8 [365-376]		1	1340.67	2.29698e+08	167886436	2	2.46	12.1826	57
[K].SKAEAESLYQSKYEELQITAGR.[H]		1	7	2	H6VRF8	H6VRF8 [365-386]		2	2501.25	1.20745e+06	2.06562e+06	4	2.94	24.8342	32
[K].SKDQDDQKPGPSER.[S]		1	8	1	B7Z2Z1	B7Z2Z1 [431-444]		1	1586.74		2.87062e+06	3	0.24	8.4057	17
[R].SKEEAEALYHSK.[Y]		1	1	4	P35908	P35908 [363-374]		1	1391.68	7.84192e+07	6.35838e+07	2	-0.64	11.4769	60
[R].SGVAYIAAPSGSAADK.[V]		1	3	1	B2R7P8	B2R7P8 [554-569]		0	1464.73	1.6325e+06		2	-0.04	19.6601	54
[K].SLNNQFASFIDK.[V]		1	7	1	H6VRF8	H6VRF8 [186-197]		0	1383.69	4.23904e+06		2	-0.23	30.1648	74
[K].RATVVESSEK.[A]		1	4	1	P61981	P61981 [143-152]		1	1105.58	3.21548e+06		2	-2.55	8.0815	19
[R].RAPFDLFENK.[K]		1	4	2	A0A024RD80	A0A024RD80 [338-347]		1	1236.64	9.24388e+06	13269290	2	1.37	28.7259	27
[RK].QFYINVER.[E]		1	17	1	A8K7F6	A8K7F6 [248-255]		0	1068.55	4.07354e+06	5988895	2	1.85	25.3232	29
[R].QGAFLVNAAR.[G]		1	1	1	P56545	P56545 [263-272]		0	1046.57		1.25067e+06	2	0.11	22.393	48
[R].QGANINEIR.[Q]		1	1	1	Q15365	Q15365 [298-306]		0	1014.53	8.99661e+06	8.06354e+06	2	1.34	15.3599	43
[K].QGAPTSFLPPEASQLKPDR.[Q]		1	12	2	A8K6U7	A8K6U7 [147-165]		0	2039.06	7.92766e+06	4.72357e+06	3	0.12	28.4684	34
[K].QGGGGGGGSVPGIER.[M]		1	7	2	A0A087X0X3	A0A087X0X3 [389-403]		0	1284.63	1.33259e+07	10659476	2	0.26	15.1299	103
[R].QGQGQLVTCSGAFK.[E]	1xCarbamidomethyl [C9]	1	12	1	Q16531	Q16531 [370-383]		0	1480.72		3.52056e+06	2	4.67	20.0279	44
[R].QGSPVAAGAPAK.[Q]		1	2	1	Q9NZI8	Q9NZI8 [179-190]		0	1053.57	3.54668e+06	1.32744e+06	2	1.43	11.1569	64
[R].QGVDADINGLR.[Q]		1	2	2	P35527	P35527 [251-261]		0	1157.59	6.63241e+07	8.64356e+07	2	-0.89	20.594	63
[R].QIAASSQDSVGR.[V]		1	1	1	P54886	P54886 [442-453]		0	1218.61	2.22736e+06	3.28162e+06	2	0.44	11.41	52
[K].QLADETLLK.[V]		1	4	2	P20700	P20700 [183-191]		0	1030.58	3.00847e+06	2.39815e+06	2	0.26	22.9538	43
[KR].QFVTPADVVSGNPK.[L]		1	7	1	Q53GY0	Q53GY0 [351-364]		0	1458.76	3.12912e+06	2.93682e+06	2	-5.86	25.7804	52
[R].QLAEDFLK.[D]		1	13	2	J3KTA4	J3KTA4 [288-295]		0	963.515	1.65045e+06	3.03486e+06	2	-0.57	26.1816	44
[K].QIAVEAQEILR.[T]		1	6	1	Q6FG43	Q6FG43 [218-228]		0	1269.72	817948	1.92774e+06	2	1.72	28.4181	26
[R].QLDNIVGER.[G]		1	1	1	P04259	P04259 [224-232]		0	1043.55	1.63784e+06	1.77029e+06	2	-0.45	18.9287	39
[R].QLDSIVGER.[G]		2	12	3	P02538; P13647	P02538 [224-232]; P13647 [229-237]		0	1016.54	5.82614e+07	21131364	2	0.96	19.2852	56
[R].QLEDGDQPESK.[K]		1	5	2	Q92945	Q92945 [111-121]		0	1245.56	1.06699e+06	1.39724e+06	2	0.9	9.8802	39
[R].QLEEAEEEAQR.[A]		1	4	1	A0A8I5KWT8	A0A8I5KWT8 [1899-1909]		0	1331.61		3415487	2	-2.4	12.7182	40
[R].QLEEAEEEATR.[A]		1	2	1	P35580	P35580 [1885-1895]		0	1304.6	834658	4546575	2	0.01	13.5784	62
[K].QLEPVYNSLAK.[K]		1	3	2	P13667	P13667 [560-570]		0	1261.68		3.29161e+06	2	1.51	23.4073	44
[R].QIFHPEQLITGK.[E]		2	31	8	F5H5D3; B3KT06	F5H5D3 [155-166]; B3KT06 [50-61]		0	1410.77	3.20455e+07	2.56765e+07	2	-0.09	27.9107	47
[K].QIFLGGVDKR.[T]		1	2	1	P05141	P05141 [97-106]		1	1132.65	8.39862e+06	12702161	3	0.94	20.9242	39
[K].QIGNVAALPGIVHR.[S]		1	3	2	Q9Y3I0	Q9Y3I0 [68-81]		0	1444.84	1.15109e+06	1.01922e+06	3	0.16	27.8786	43
[K].QLASGLLLVTGPLVLNR.[V]		1	6	1	Q02878	Q02878 [167-183]		0	1764.07			2	3.79	30.9499	80
[R].QIGVEHVVVYVNK.[A]		1	1	1	P49411	P49411 [173-185]		0	1483.83	4.32697e+06	5268410	3	0.3	23.7851	24
[K].QFFVAVER.[E]		1	2	4	P38919	P38919 [253-260]		0	995.531	1.95094e+06	3.77769e+06	2	-0.57	26.6815	28
[K].QEVISTSSK.[A]		1	10	2	P63244	P63244 [272-280]		0	978.51	8.48464e+06	5580917	2	-0.22	10.5535	45
[R].QAASSLQQASLK.[L]		1	11	1	Q8N1C8	Q8N1C8 [637-648]		0	1231.66		2642917	2	2.69	15.7364	51
[K].QADYVPSDQDLLR.[C]		1	15	2	Q5JWE9	Q5JWE9 [815-827]		0	1519.74	2.19338e+06	5.55163e+06	2	2.8	25.751	39
[R].QALAYLEQSYK.[N]		1	5	2	A8K897	A8K897 [257-267]		0	1313.67	431302	787548	2	2.26	25.4442	48
[K].QAITQVVVSR.[I]		1	1	2	Q9H9B4	Q9H9B4 [224-233]		0	1100.64	1.01075e+07	8.12064e+06	2	7.68	19.9969	13
[R].QAPGKGLEWVAR.[IV]		1	3	2	A0A5C2G767	A0A5C2G767 [39-50]		1	1311.72	2.6056e+06	2.21067e+06	3	-0.04	21.5664	51
[R].QAPGRGLEWVAR.[I]		1	1	1	A2J1N7	A2J1N7 [35-46]		1	1339.72	2.62875e+06	917596	2	-4.01	27.4837	44
[K].QAQILASEAEK.[A]		1	4	2	Q9UJZ1	Q9UJZ1 [223-233]		0	1187.63	1.43187e+06	1.57403e+06	2	1.02	15.9799	62
[R].QAQQERDELADEIANSSGK.[G]		1	4	1	A0A8I5KWT8	A0A8I5KWT8 [1719-1737]		1	2088.98	515941	1.60827e+06	3	1.84	20.2357	47
[R].QATTIIADNIIFLSDQTK.[E]		1	2	1	Q04837	Q04837 [128-145]		0	1992.06	1.22762e+06	1.12283e+06	3	2.66	30.4952	18
[R].QAVTNPNNTFYATK.[R]		1	12	1	Q8N1C8	Q8N1C8 [110-123]		0	1568.77	3.29481e+06	3.02968e+06	2	0.83	18.5232	70
[K].QEYDESGPSIVHR.[K]		2	26	4	A0A2R8YFE2; Q53G99	A0A2R8YFE2 [64-76]; Q53G99 [360-372]		0	1516.7	9.52636e+07	325873330	2	1.14	15.845	71
[R].QAWVITGGDDSGIR.[L]		1	6	1	A0A087X295	A0A087X295 [340-353]		0	1474.73	279023	1113799	2	2.29	26.5383	50
[R].QDIAFAYQR.[RS]		1	18	1	P07355	P07355 [69-77]		0	1111.55	1.57676e+06	2.11794e+06	2	0.06	22.0622	61
[R].QDLTTLDVTK.[L]		1	3	1	P41091	P41091 [18-27]		0	1133.6		1.23802e+06	2	-0.38	21.6671	33
[K].QDWEHAANDVSFATIR.[F]		1	16	1	P42224	P42224 [41-56]		0	1859.87		4805920	2	3.94	28.2983	65
[K].QEAADAALR.[V]		1	9	2	Q59EC0	Q59EC0 [800-808]		0	944.48	1.49317e+06	1.75823e+06	2	0.92	12.4383	25
[R].QEDKDDLDVTELTNEDLLDQLVK.[Y]		2	6	1	P42167; P42166	P42167 [104-126]; P42166 [104-126]		1	2688.31	1.06153e+06	1.01496e+06	3	0.07	30.3209	38
[K].QEIAEINR.[M]		2	10	1	P04259; P02538	P04259 [379-386]; P02538 [379-386]		0	972.511	6.15818e+06	8707542	2	-0.54	14.7894	27
[K].QELLEALTK.[H]		1	6	2	P12956	P12956 [597-605]		0	1044.59	1.73019e+07	5.44369e+06	2	0.94	28.5535	47
[R].QEMQEVQSSR.[S]		1	9	1	A0A7I2V323	A0A7I2V323 [179-188]		0	1221.55		1.33844e+06	2	-3.03	10.693	50
[K].QENESGYER.[R]		1	11	1	A8K6U7	A8K6U7 [118-126]		0	1111.47	3.15893e+06	2751806	2	0.84	9.036	38
[R].QESTSVLLQQSEK.[K]		1	1	2	Q14126	Q14126 [549-561]		0	1476.75	1.5579e+06	5856224	2	3.5	19.5941	52
[R].QDDTSSSINFLTR.[V]		1	6	1	Q53EV2	Q53EV2 [90-102]		0	1483.7	934487		2	3.86	27.1629	54
[R].RAPFDLFENR.[K]		1	6	4	P07900	P07900 [346-355]		1	1264.64	7.74175e+06	1.43547e+07	2	-2.36	28.8616	32
[R].QIILEKEETEELK.[R]		1	5	1	P12956	P12956 [326-338]		1	1601.86	3.60571e+06	1.43899e+06	3	1.23	21.3082	14
[R].QLLLTADDR.[V]		1	8	1	P04075	P04075 [61-69]		0	1044.57	7.40777e+06	14330100	2	-0.46	22.4447	69
[R].QSSFALLGDLTK.[A]		1	11	2	A0A7P0Z4D3	A0A7P0Z4D3 [693-704]		0	1279.69	6.13269e+06	1.54531e+07	2	1.25	29.9871	45
[R].QSSGASSSSFSSSR.[A]		2	21	2	O00571; A0A0J9YVQ7	O00571 [604-617]; A0A0J9YVQ7 [186-199]		0	1361.59	1.91093e+06	2.89394e+06	2	2.45	10.2664	70
[R].QSVEADINGLR.[RK]		1	8	1	A0A1B0GVI3	A0A1B0GVI3 [246-256]		0	1201.62			2	2.92	19.7586	34
[R].QTGEGVGPQEYTLLK.[L]		1	14	1	A0A6I8PL42	A0A6I8PL42 [208-222]		0	1619.83	879015	1.65174e+06	2	1	26.4514	32
[K].QTLQSEQPLQVAR.[C]		1	5	1	P35998	P35998 [85-97]		0	1497.8	880961	708386	2	0.37	20.2863	41
[K].QTTVSNSQQAYQEAFEISK.[K]		1	2	2	P31946	P31946 [141-159]		0	2159.03	856488	601485	3	2.21	26.2792	37
[R].QTYFLPVIGLVDAEK.[L]		1	7	1	P17980	P17980 [130-144]		0	1692.92		834219	2	2.67	30.9635	60
[K].QVAEAYEVLSDAK.[KR]		1	14	1	E9PH18	E9PH18 [48-60]		0	1422.71			2	3.35	25.8525	36
[K].QVAQQEAQR.[A]		1	4	2	F5GY37	F5GY37 [201-209]		0	1057.54	4.79173e+06		2	0.46	8.5963	44
[R].QVDQLTNDK.[A]		1	4	2	P08670	P08670 [160-168]		0	1060.53	5.4276e+06	9662863	2	0.55	11.572	54
[R].QSPVDIDTHTAK.[Y]		1	4	2	A0A0K0K1L1	A0A0K0K1L1 [28-39]		0	1311.65	9.14227e+06	3.47814e+06	2	1.25	14.3257	40
[R].QVEPLDPPAGSAPGEHVFVK.[G]		1	2	1	P54577	P54577 [451-470]		0	2074.06	1.9307e+06	1.68621e+06	3	1.04	25.8168	27
[K].QVHPDTGISSK.[A]		2	20	3	Q16778; Q5QNW6	Q16778 [48-58]; Q5QNW6 [48-58]		0	1168.6	2.08738e+07	1.76458e+07	3	-0.65	10.3358	57
[K].QVLALQSQLADTK.[K]		1	2	1	P35580	P35580 [1365-1377]		0	1414.79	831771	3004324	2	0.39	26.0046	63
[R].QVLDNLTMEK.[S]		1	2	2	P35527	P35527 [262-271]		0	1190.61	3.16017e+06	3.59014e+06	2	0.53	23.1791	34
[R].QVLLSAAEAAEVILR.[V]		1	3	1	P78371	P78371 [502-516]		0	1582.92		1.30499e+06	2	0.09	30.8101	53
[R].QVQSLTCEVDALK.[G]	1xCarbamidomethyl [C7]	1	5	2	P08670	P08670 [322-334]		0	1490.75	735289	1.23547e+06	2	3.25	26.5944	68
[R].QVTQEEGQQLAR.[Q]		1	2	1	P62070	P62070 [136-147]		0	1386.7		1.06745e+06	2	1.15	13.3248	37
[R].QVVNFGPGPAK.[L]		1	4	2	Q9Y617	Q9Y617 [6-16]		0	1113.61	2.97899e+06	4373145	2	1.34	20.5828	67
[K].QYDADLEQILIQWITTQCR.[K]	1xCarbamidomethyl [C18]	1	3	1	B7Z5A2	B7Z5A2 [21-39]		0	2394.18			3	1.96	31.5209	57
[R].QYLAQWLEK.[Q]		1	19	1	P42224	P42224 [32-40]		0	1178.62		144623184	2	0.5	29.1222	47
[K].QYPISLVLAPTR.[E]		1	20	1	O00571	O00571 [265-276]		0	1357.78		4371205	2	3.09	29.9752	69
[R].QVGVGYVDSIQR.[K]		1	17	1	P43246	P43246 [160-171]		0	1320.69		832527	2	-0.12	22.5355	37
[R].QIILEKEETEELKR.[F]		1	5	4	P12956	P12956 [326-339]		2	1757.96	3.33485e+07	1.49525e+07	3	0.68	19.2721	43
[K].QSLGELIGTLNAAK.[V]		1	2	1	P60174	P60174 [20-33]		0	1414.79	692053	2.18899e+06	2	1.86	29.8966	35
[K].QSGESIDIITR.[A]		1	12	2	Q16531	Q16531 [93-103]		0	1218.63	1.18584e+06	11742528	2	1.43	22.7503	99
[R].QLLQANPILESFGNAK.[T]		1	3	1	P35580	P35580 [217-232]		0	1742.94			2	2.71	30.1728	74
[R].QLLSFGNPR.[G]		1	5	2	P06241	P06241 [162-170]		0	1031.56	827685	3832534	2	1.09	26.177	30
[R].QINDIQLSR.[D]		1	22	2	A0A7I2YQF8	A0A7I2YQF8 [190-198]		0	1086.59	1.86288e+06	2.8203e+06	2	0.17	19.344	27
[R].QINWTVLYR.[R]		1	3	1	P83731	P83731 [48-56]		0	1192.65			2	2.1	29.6432	38
[K].QLQAETEPIVK.[M]		1	19	1	A0A7I2V3I2	A0A7I2V3I2 [83-93]		0	1255.69		1.76636e+06	2	1.37	19.0949	32
[K].QLQDIATLADQR.[R]		1	3	1	O95373	O95373 [991-1002]		0	1371.72	781357	819315	2	2.78	26.0642	56
[R].QLQEERPELSESELTR.[L]		1	6	1	A8K962	A8K962 [424-439]		0	1943.97	2.50098e+06	1.79302e+06	3	1.11	20.7262	16
[R].QLQNIIQATSR.[E]		1	5	1	Q4LE79	Q4LE79 [318-328]		0	1271.71	1.21885e+06	1.86911e+06	2	-12.03	23.2135	11
[K].QISNLQQSISDAEQR.[G]		1	7	2	H6VRF8	H6VRF8 [418-432]		0	1716.85	7.62286e+07	6.74099e+07	2	2.21	19.251	95
[K].QISQAYEVLSDAK.[K]		1	1	1	P31689	P31689 [47-59]		0	1451.74	1.58471e+06	2.62311e+06	2	0.72	25.8049	70
[K].QSLEASLAETEGR.[Y]		1	2	3	A0A1B0GVI3	A0A1B0GVI3 [387-399]		0	1390.68	1.6362e+08	8.06028e+07	2	3.49	22.8131	63
[K].QLVAEQVTYQR.[N]		1	6	1	B7Z8Z6	B7Z8Z6 [888-898]		0	1334.71		912038	2	-1.97	19.5104	28
[K].QLVTNACLIK.[ERV-]	1xCarbamidomethyl [C7]	1	35	2	Q5U8W9	Q5U8W9 [200-209]		0	1159.65	2.06694e+06	3092594	2	2.6	23.7658	35
[R].QNLEPLFEQYINNLR.[R]		3	13	3	P04259; P02538; P13647	P04259 [208-222]; P02538 [208-222]; P13647 [213-227]		0	1890.97			2	1.76	30.7572	61
[R].QNQFYDTQVIK.[Q]		1	11	2	A8K6U7	A8K6U7 [107-117]		0	1383.69	3.34707e+06	3.5465e+06	2	0.65	22.8608	45
[K].QPAENVNQYLTDPK.[F]		1	5	2	P22314	P22314 [658-671]		0	1616.79	1.70748e+06	2.55667e+06	2	-0.18	22.4811	51
[R].QPYAVSELAGHQTSAESWGTGR.[A]		1	8	2	P36578	P36578 [50-71]		0	2332.1	1.31977e+06	1.55774e+06	3	2.3	24.9274	38
[K].QQLLIGAYAK.[A]		1	5	2	Q99832	Q99832 [431-440]		0	1104.64	2.60685e+06	3.60622e+06	2	0.32	25.7882	43
[K].QQRPVPESQLLPGQR.[F]		1	3	1	P07948	P07948 [41-55]		0	1732.95	1.11769e+06	3.79938e+06	3	-0.74	20.5308	24
[K].QQVPSGESAILDR.[V]		1	6	2	A0A024R3T8	A0A024R3T8 [270-282]		0	1399.72	1.17264e+08	25822186	2	1.22	21.0934	47
[K].QQYLQSIEER.[E]		1	3	1	P21912	P21912 [168-177]		0	1293.64	9.11814e+07	57537036	2	3.02	20.7646	16
[R].QSGEAFVELGSEDDVK.[M]		1	2	2	P52597	P52597 [53-68]		0	1709.79	1.20309e+06	1.7353e+06	2	3.06	25.7118	77
[R].QLVDTTVELANK.[V]		1	1	1	O75533	O75533 [832-843]		0	1330.72			2	1.44	23.6635	54
[M].PYQYPALTPEQK.[K]		1	6	2	P04075	P04075 [2-13]		0	1434.73	1.81405e+06	4198312	2	4.86	22.7936	59
[K].SLNNQFASFIDKVR.[F]		1	7	4	H6VRF8	H6VRF8 [186-199]		1	1638.86	1.25298e+07	1.38847e+07	3	1.12	29.5132	52
[K].SINPDEAVAYGAAVQAAILSGDK.[S]		1	9	2	P11142	P11142 [362-384]		0	2260.15			2	3.02	30.6036	109
[K].TGFQAVTGK.[R]		1	3	1	B5BU01	B5BU01 [316-324]		0	908.484		1.78857e+06	2	0.49	15.9232	30
[R].TGFSTSPESPYTHWK.[Q]		1	33	1	Q5U8W9	Q5U8W9 [255-269]		0	1724.79	1.04094e+06	1.66232e+06	3	-0.99	22.88	29
[K].TGKPLPFGTLGVHK.[K]		1	2	3	P49916	P49916 [568-581]		0	1451.84	2.70509e+06	3237721	3	-0.63	23.477	7
[R].TGIDLGTTGR.[L]		1	16	2	B4DRA0	B4DRA0 [325-334]		0	990.521	2.05356e+06	2.41891e+06	2	-1.46	18.5841	32
[K].TGISDVFAK.[N]		1	14	2	P19338	P19338 [325-333]		0	937.499	9.28823e+06	30222288	2	1.66	24.8299	47
[K].TGNFQVTELGR.[I]		1	4	1	O75643	O75643 [976-986]		0	1221.62	1.3938e+06	2.46423e+06	2	-4.19	23.2209	12
[K].TGQAAELGGLLK.[Y]		1	3	2	O00231	O00231 [60-71]		0	1157.65	1.69544e+06	2.24615e+06	2	2.57	27.5643	37
[K].TGQEVVFVAEPDNK.[N]		1	3	2	P04844	P04844 [443-456]		0	1532.76	2.5295e+06	3220867	2	-3.05	23.5809	23
[K].TGQEYKPGNPPAEIGQNISSNSSASILESK.[S]		1	5	2	P07814	P07814 [795-824]		0	3103.52	1.45968e+06		3	4.75	26.2408	52
[K].TGTAEMSSILEER.[I]	1xOxidation [M6]	1	3	1	P25705	P25705 [46-58]		0	1439.67			2	3.06	18.6916	38
[K].TGEEINFGK.[L]		1	3	1	P49959	P49959 [408-416]		0	994.484	896269	1.33073e+06	2	-3.32	18.3776	43
[K].TGTIVVEGHELHDEDIR.[L]		1	14	2	A0A804HL54	A0A804HL54 [905-921]		0	1919.95	911188	1.1681e+06	4	-4.16	20.6822	22
[K].THINIVVIGHVDSGK.[SF]		1	54	2	Q53HQ7	Q53HQ7 [6-20]		0	1588.88	5.13296e+06	2.33652e+07	3	1.09	23.8211	42
[R].THNLEPYFESFINNLR.[R]		1	7	4	H6VRF8	H6VRF8 [224-239]		0	1993.98	1.17595e+07	3.72838e+07	2	3.22	30.4191	57
[R].TKDIEDVFYK.[Y]		1	6	1	J3KTL2	J3KTL2 [29-38]		1	1257.64		1.21069e+06	2	0.4	23.1931	19
[K].TKENILEEFSK.[V]		1	10	3	O43390	O43390 [258-268]		1	1337.69	835040	3.73118e+06	2	5.5	26.2698	15
[K].TKEVYELLDSPGK.[V]		1	3	1	E9PBS1	E9PBS1 [18-30]		1	1478.77	1.42937e+06	2119991	3	0.22	24.3092	23
[K].TKPYIQVDIGGGQTK.[T]		1	4	1	P11021	P11021 [124-138]		0	1604.86		861078	2	7.79	22.2015	64
[K].TIAECLADELINAAK.[G]	1xCarbamidomethyl [C5]	1	5	2	M0R0R2	M0R0R2 [189-203]		0	1631.83	4.24687e+06	7954273	3	1.16	30.7435	48
[K].TLAQLNPESSLFIIASK.[T]		1	10	1	P06744	P06744 [195-211]		0	1832.02			2	0.27	30.5686	88
[R].TLATDILMGVLK.[E]	1xOxidation [M8]	1	2	2	B4E0S6	B4E0S6 [255-266]		0	1290.73		2.82399e+06	2	1.18	30.8174	56
[K].TLEDPDLNVR.[R]		1	4	1	Q86VP6	Q86VP6 [1014-1023]		0	1171.6	1.52893e+06	2.67434e+06	2	2.74	21.3165	32
[R].TGYTLDVTTGQR.[K]		2	20	2	A0A7I2YQN2; O43390	A0A7I2YQN2 [131-142]; O43390 [134-145]		0	1311.65	4.39204e+06	6.18727e+06	2	0.32	20.9692	60
[K].TLEEDEEELFK.[M]		1	6	2	P43487	P43487 [40-50]		0	1381.64	2.80776e+06	2.86533e+06	2	-0.3	28.448	47
[K].TGCNVLLIQK.[S]	1xCarbamidomethyl [C3]	1	5	2	P50991	P50991 [293-302]		0	1145.63	1.47401e+06	2.93032e+06	2	-1.08	23.5945	10
[K].TGAEGAVLDEAK.[N]		1	36	1	M1V490	M1V490 [241-252]		0	1160.58		1.57561e+06	2	-0.5	16.8173	58
[R].TEEGPTLSYGR.[D]		1	5	2	A8MXP9	A8MXP9 [150-160]		0	1209.57	2.12035e+06	3.41083e+06	2	1.74	17.3182	38
[K].TEELEEESFPER.[S]		1	2	1	Q9Y2W1	Q9Y2W1 [487-498]		0	1494.66		3.01406e+06	2	0.17	20.8814	73
[K].TEELNKEVASNSELVQSSR.[S]		1	3	1	P08779	P08779 [312-330]		1	2120.05		1.05246e+06	3	1.71	19.411	65
[K].TEGDEEAEEEQEENLEASGDYK.[Y]		1	2	1	P12956	P12956 [10-31]		0	2501	2.75897e+06	771687	3	0.45	18.6189	32
[K].TEGSDLCDR.[V]	1xCarbamidomethyl [C7]	1	7	1	Q53EP4	Q53EP4 [539-547]		0	1052.43	1.30023e+06	957496	2	-0.34	9.8334	36
[R].TEIIILATR.[TA]		2	11	2	P23396; H0YEU2	P23396 [46-54]; H0YEU2 [37-45]		0	1029.63	2.09637e+07	20510776	2	1.92	28.949	31
[K].TELQSPEHPLDQHYR.[N]		1	5	2	G3V167	G3V167 [349-363]		0	1849.88	1.02547e+06	1.66575e+06	4	0.84	16.0698	10
[K].TESSTEGKEQEEK.[S]		1	9	1	A8MXP9	A8MXP9 [618-630]		1	1481.66			2	1.41	8.2073	58
[R].TETVTSFR.[K]		1	2	2	P78527	P78527 [3865-3872]		0	940.473	940657	965417	2	-1.82	16.0022	19
[K].TEVNSGFFYK.[ST]		1	8	2	B2R9K8	B2R9K8 [242-251]		0	1191.57	2.09606e+06	4.35323e+06	2	-3.91	24.6167	42
[R].TGAIVDVPVGEELLGR.[V]		1	6	2	P25705	P25705 [134-149]		0	1624.89			2	3.51	29.9596	43
[K].TFAPEEISAMVLTK.[M]		1	4	1	P11021	P11021 [139-152]		0	1536.8		1.98657e+06	2	0.22	30.2054	55
[K].TFDSIVMDPK.[K]	1xOxidation [M7]	1	3	1	P13667	P13667 [534-543]		0	1168.56			2	2.52	21.9549	23
[R].TFFSFPAVVAPFK.[C]		1	6	1	A0A6Q8PHH9	A0A6Q8PHH9 [569-581]		0	1457.78	995899	2700382	2	1.52	30.9681	36
[K].TFLVWVNEEDHLR.[V]		1	5	1	P12277	P12277 [224-236]		0	1657.83		3410098	3	-1.03	29.5981	10
[R].TFNTSTGGLLLPSDTK.[RG]		1	5	2	P12956	P12956 [302-317]		0	1651.85	3.47865e+07	8547133	2	3.88	28.7825	95
[R].TFNTSTGGLLLPSDTKR.[S]		1	4	2	P12956	P12956 [302-318]		1	1807.95	1.02362e+07	10590782	3	0.38	26.3973	51
[R].TFSLFQQLIQSSFVVER.[Q]		1	11	2	P42224	P42224 [305-321]		0	2029.08			2	0.39	31.3259	77
[-K].TFTDCFNCLPIAAIVDEK.[I]	2xCarbamidomethyl [C5; C8]	1	17	1	P36873	P36873 [151-168]		0	2113.99			2	3.77	30.7511	62
[R].TFVSGACDASIK.[L]	1xCarbamidomethyl [C7]	1	4	2	P62879	P62879 [198-209]		0	1255.6	4.50088e+06	15560636	2	-0.51	18.7395	63
[R].TFVSGACDASSK.[L]	1xCarbamidomethyl [C7]	1	9	2	Q9HAV0	Q9HAV0 [198-209]		0	1229.55	1.44126e+06	6197441	2	1.19	13.6643	42
[K].TGAAPIIDVVR.[S]		1	6	1	Q9BQQ5	Q9BQQ5 [95-105]		0	1111.65	4.50371e+06	2069661	2	-0.19	28.2669	36
[R].TFCQLILDPIFK.[V]	1xCarbamidomethyl [C3]	1	4	1	P13639	P13639 [288-299]		0	1494.8		5462753	2	1.99	30.8043	51
[R].TEDPLLSWADFTK.[R]		1	24	1	R9QG88	R9QG88 [531-543]		0	1522.74		5.93398e+06	2	0.05	30.6552	41
[K].TLGDFAAEYAK.[S]		1	8	5	A0A024R3T8	A0A024R3T8 [109-119]		0	1185.58	3.35306e+08	3.89909e+07	2	2.29	24.4317	56
[R].TIGTGLVTNTLAMTEEEK.[N]	1xOxidation [M13]	1	1	1	P49411	P49411 [433-450]		0	1923.96	3.37626e+06	2494977	2	4.05	28.7771	90
[R].TNQELQEINR.[VI]		1	19	2	P07355	P07355 [136-145]		0	1244.62	4.60908e+06	3.56561e+06	2	1.29	15.6001	57
[R].TNSTFNQVVLK.[R]		1	8	1	H0YHA7	H0YHA7 [12-22]		0	1250.67	2.40486e+06	1.15966e+06	2	2.01	23.1278	62
[K].TPASPVVHIR.[G]		1	8	2	B2R959	B2R959 [67-76]		0	1076.62	3.77675e+06	6648160	3	0.02	17.0908	69
[R].TPATAPVPAR.[A]		1	5	2	A0A024R0S8	A0A024R0S8 [281-290]		0	980.552	1.47167e+07	8924679	2	1	13.5094	39
[R].TPCNAGTFSQPEK.[V]	1xCarbamidomethyl [C3]	1	5	2	O43684	O43684 [127-139]		0	1436.65	949097	872685	2	1.99	14.0993	54
[K].TPELNLDQFHDK.[T]		1	14	1	A0A7P0TAE9	A0A7P0TAE9 [171-182]		0	1456.71		987292	2	-1.32	24.8859	51
[R].TPFLLSGTSYK.[D]		1	6	2	P55084	P55084 [62-72]		0	1213.65	4.32007e+06	2.7135e+06	2	0.98	28.7662	35
[K].TPGPGAQSALR.[A]		1	3	2	A0A2R8Y811	A0A2R8Y811 [107-117]		0	1054.56	1.35389e+07	11807375	2	1.19	13.7669	47
[R].TPSNELYKPLR.[A]		1	4	2	Q4W4Y1	Q4W4Y1 [479-489]		0	1317.72	912811	1.23916e+06	3	0.53	17.9384	14
[K].TPVEPEVAIHR.[I]		1	4	4	P60866	P60866 [9-19]		0	1247.67	1.68508e+07	1.16504e+07	3	0.19	18.2407	37
[KR].TNNFNVETLK.[G]		1	8	2	A8K6K7	A8K6K7 [372-381]		0	1179.6	1.19457e+06	2.32529e+06	2	1	22.0276	35
[KR].TQLEELEDELQATEDAK.[L]		2	13	1	A0A8I5KWT8; P35580	A0A8I5KWT8 [1560-1576]; P35580 [1546-1562]		0	1961.92		2.6499e+06	2	1.58	29.5791	49
[R].TQVNTQAEQLR.[R]		1	1	1	Q13784	Q13784 [10-20]		0	1287.67	5.74144e+06	17259542	2	1.18	13.5827	38
[K].TQVVAGTNYYIK.[V]		1	2	2	C9J0E4	C9J0E4 [45-56]		0	1356.72	1.5928e+06	1.58826e+06	2	4.37	22.1578	47
[K].TRLEQEIATYR.[RS]		3	16	3	P02533; Q04695; P08779	P02533 [406-416]; Q04695 [375-385]; P08779 [408-418]		1	1379.73	6.94331e+06	1.1841e+07	2	-0.56	20.7555	30
[K].TSDLIVLGLPWK.[T]		1	14	2	A0A087X260	A0A087X260 [103-114]		0	1341.78		2.0139e+06	2	-1.11	30.8092	69
[R].TSEFTAAFVGR.[L]		1	1	1	Q96P70	Q96P70 [755-765]		0	1185.59	1.35021e+06	1.46477e+06	2	-3.48	26.9794	44
[R].TSFPEDTVITYK.[C]		1	13	2	A0A8Q3WKT6	A0A8Q3WKT6 [53-64]		0	1400.69	537266	5262065	2	1.83	26.3708	27
[K].TSPVTASDPAGPSYAAATLQASSAASSASPVSR.[A]		1	9	1	A0A024R0S8	A0A024R0S8 [198-230]		0	3063.49	1.83301e+06	1.02043e+06	3	-0.49	28.3058	81
[R].TSQNSELNNMQDLVEDYK.[K]	1xOxidation [M10]	1	1	1	P35908	P35908 [248-265]		0	2143.94	666461	449203	3	-1.75	22.1466	11
[R].TSQNSELNNMQDLVEDYKK.[K]		1	1	2	P35908	P35908 [248-266]		1	2256.04	2.02192e+07	8975964	3	1.28	28.5925	49
[R].TSQNSELNNMQDLVEDYKK.[K]	1xOxidation [M10]	1	1	2	P35908	P35908 [248-266]		1	2272.04	1.4849e+07	8223213	3	1.79	19.4152	79
[R].TQSSASLAASYAAQQHPQAAASYR.[G]		1	3	2	Q96PK6	Q96PK6 [518-541]		0	2465.18	1.91056e+06	1.95174e+06	3	0.97	20.2175	61
[K].TIGGGDDSFNTFFSETGAGK.[H]		2	22	4	F5H5D3; B3KT06	F5H5D3 [111-130]; B3KT06 [6-25]		0	2007.89	2.37072e+07	15529778	2	2.89	29.515	142
[K].TNHIGHTGYLNTVTVSPDGSLCASGGK.[DTV]	1xCarbamidomethyl [C22]	1	12	1	P63244	P63244 [186-212]		0	2743.31	2.47019e+06	1.162e+06	4	1.7	23.2017	21
[R].TNAENEFVTIK.[K]		1	7	1	H6VRF8	H6VRF8 [278-288]		0	1265.64	1.94689e+08	162973248	2	1.29	22.8252	76
[K].TLIDLYEQVVLELIELR.[E]		1	1	2	Q2TAY7	Q2TAY7 [72-88]		0	2059.17			3	-0.35	32.373	19
[K].TLIEAGLPQK.[V]		1	4	2	O43390	O43390 [32-41]		0	1069.63	1.9885e+06	3.40477e+06	2	1.7	22.8439	45
[K].TILEEEITPTIQK.[LK]		1	13	1	B3KMB1	B3KMB1 [197-209]		0	1514.83	516277	897813	2	-2.9	27.9684	29
[R].TLIQNCGASTIR.[L]	1xCarbamidomethyl [C6]	1	5	2	Q59H77	Q59H77 [482-493]		0	1333.69	3.44691e+06	3471448	2	1.92	18.6488	48
[K].TLNDELEIIEGMK.[F]	1xOxidation [M12]	1	15	1	B3GQS7	B3GQS7 [206-218]		0	1520.75	1.51575e+06	3.44074e+06	2	1.3	29.2658	50
[K].TLNDMRQEYEQLIAK.[N]	1xOxidation [M5]	1	2	2	P35527	P35527 [322-336]		1	1867.92	4.66406e+06	5.73379e+06	3	1.87	23.9435	12
[R].TINEVENQILTR.[D]		1	27	2	H7C144	H7C144 [746-757]		0	1429.76	1.65811e+06	1.44754e+06	2	0.97	25.9782	38
[K].TLQEVTQLSQEAQR.[I]		1	6	1	H0YFD6	H0YFD6 [112-125]		0	1630.84	1.92211e+06	2.29784e+06	2	4.06	23.5074	15
[R].TIQFVDWCPTGFK.[V]	1xCarbamidomethyl [C8]	1	15	2	F5H5D3	F5H5D3 [410-422]		0	1598.77	7.35841e+06	5.39171e+06	2	2.95	30.0852	48
[K].TLQIFNIEMK.[S]	1xOxidation [M9]	1	13	1	A0A8V8TQK1	A0A8V8TQK1 [56-65]		0	1252.66			2	0.28	29.386	20
[R].TNAENEFVTIKK.[D]		1	7	3	H6VRF8	H6VRF8 [278-289]		1	1393.73	5.00587e+07	34359161	2	2.4	18.4691	65
[K].TLQNTSSEGSR.[L]		1	7	1	Q06787	Q06787 [594-604]		0	1179.56	2.83815e+06	5288110	2	0.49	8.2165	40
[K].TLSSPSNRPSGETSVPPPPAVGR.[M]		1	4	2	A0A024QZ91	A0A024QZ91 [299-321]		0	2290.18	1.30101e+06	1.89353e+06	3	2.97	19.3376	22
[R].TLSSSTQASLEIDSLFEGIDFYTSITR.[A]		1	13	1	A0A0G2JIW1	A0A0G2JIW1 [274-300]		0	2981.46		258969	3	3.42	31.3641	64
[R].TLTAVHDAILEDLVFPSEIVGK.[R]		1	4	1	P62081	P62081 [121-142]		0	2367.28			3	2.2	30.701	49
[K-].TITLEVEPSDTIENVK.[A]		1	36	2	J3QTR3	J3QTR3 [12-27]		0	1787.93	6.06673e+06	14727802	2	1.5	28.7425	70
[R].TLTIVDTGIGMTK.[A]		2	11	2	P07900; A0A024RD80	P07900 [88-100]; A0A024RD80 [83-95]		0	1349.73	2.12711e+06	3683627	2	2.13	28.9306	51
[R].TLTIVDTGIGMTK.[A]	1xOxidation [M11]	2	11	8	P07900; A0A024RD80	P07900 [88-100]; A0A024RD80 [83-95]		0	1365.73	1.70549e+07	19891715	2	1.27	26.6769	37
[R].TITVALADGGRPDNTGR.[G]		1	14	1	H3BPK7	H3BPK7 [304-320]		0	1713.89	1.47413e+06	2.15853e+06	3	1.08	20.8825	9
[K].TLVLSNLSYSATEETLQEVFEK.[A]		1	14	1	P19338	P19338 [487-508]		0	2501.27		635055	3	1.38	30.8193	85
[K].TIYTPGSTVLYR.[I]		1	5	2	P01024	P01024 [137-148]		0	1370.73	5.99839e+07	80923080	2	2.35	26.2496	47
[R].TMQNTSDLDTAR.[C]	1xOxidation [M2]	1	7	2	P14923	P14923 [192-203]		0	1368.61	941921	1.85813e+06	2	1.35	10.9358	53
[R].TLSFGSDLNYATR.[E]		1	7	1	J9R021	J9R021 [490-502]		0	1444.71	706637	1.21349e+06	2	-0.15	28.2036	43
[K].SINPDEAVAYGAAVQAAILMGDK.[S]	1xOxidation [M20]	1	21	1	A0A0G2JIW1	A0A0G2JIW1 [363-385]		0	2320.15		4.14526e+06	3	4.35	30.5713	89
[R].TEAESWYQTK.[Y]		1	5	2	P13647	P13647 [355-364]		0	1242.56	6.48208e+06	5.51101e+06	2	-1.03	17.8099	33
[R].TDYNASVSVPDSSGPER.[I]		1	5	2	B4DUQ1	B4DUQ1 [70-86]		0	1780.8	4.93956e+06	5.07373e+06	2	1.84	18.7712	57
[K].SPQELLCGASLISDR.[W]	1xCarbamidomethyl [C7]	1	4	1	Q69EZ8	Q69EZ8 [58-72]		0	1645.82	3.39135e+06		2	0.41	29.3661	96
[R].SPSELFAQHIVTIVHHVK.[E]		1	2	1	Q9Y2W1	Q9Y2W1 [622-639]		0	2042.12	545299	8175473	4	2.7	28.9896	18
[K].SQDDEIGDGTTGVVVLAGALLEEAEQLLDR.[G]		1	5	2	E9PCA1	E9PCA1 [76-105]		0	3113.55	408748	1.42219e+06	3	3.05	32.9095	64
[K].SQLDIIIHSLK.[K]		1	2	3	P13010	P13010 [145-155]		0	1266.74	8.40756e+06	8941567	2	-0.09	29.5583	58
[K].SQIFSTASDNQPTVTIK.[V]		1	3	3	P11021	P11021 [448-464]		0	1836.93	1.37262e+06	5352011	2	2.32	25.4086	57
[K].SQIHDIVLVGGSTR.[I]		1	10	4	P11142	P11142 [329-342]		0	1481.81	9.90767e+06	2.10073e+07	2	3.29	23.2172	61
[R].SQNGGEPDFHAVEPYTK.[K]		1	8	1	P42224	P42224 [620-636]		0	1875.85		24052530	3	1.22	21.029	26
[K].SQVFSTAADGQTQVEIK.[V]		1	11	2	Q8N1C8	Q8N1C8 [471-487]		0	1808.9	973620	1.10819e+06	2	2.31	23.2838	90
[R].SQYEQLAEQNR.[K]		1	2	3	A0A1B0GVI3	A0A1B0GVI3 [323-333]		0	1365.64	1.19203e+08	50843348	2	-0.45	15.3473	62
[R].SQYEQLAEQNRK.[D]		1	2	3	A0A1B0GVI3	A0A1B0GVI3 [323-334]		1	1493.73	2.13129e+08	129235628	2	1.39	13.1987	66
[K].SPILVATAVAAR.[G]		2	22	2	O00571; A0A0J9YVQ7	O00571 [492-503]; A0A0J9YVQ7 [75-86]		0	1168.7	3.95716e+06	8.34162e+06	2	1.4	27.8914	42
[R].SSFYPDGGDQETAK.[T]		1	9	1	E9PK91	E9PK91 [319-332]		0	1501.64	1.38242e+06	20862212	2	0.86	16.5876	40
[R].SSGLPNIPVQTISR.[A]		1	10	1	G3V0E5	G3V0E5 [245-258]		0	1468.81	3.90848e+06	4244351	2	0.41	28.687	32
[K].SSGPTSLFAVTVAPPGAR.[Q]		1	8	2	Q00839	Q00839 [187-204]		0	1714.91	3.53111e+06	11867085	2	4.07	29.8359	86
[R].SSGPYGGGGQYFAKPR.[N]		1	33	1	F8W6I7	F8W6I7 [272-287]		0	1628.78	1.50604e+06	5089712	3	-0.48	17.8404	20
[R].SSGSPYGGGYGSGGGSGGYGSR.[R]		1	11	2	P51991	P51991 [355-376]		0	1910.79	716385	1.3117e+06	2	0.51	14.9017	97
[K].SSMSVTSLEAELQAK.[I]	1xOxidation [M3]	1	1	1	Q9H9B4	Q9H9B4 [291-305]		0	1596.78			2	2.5	27.7014	48
[K].SSQSLLDSDGK.[T]		1	7	1	A0A5C2G364	A0A5C2G364 [25-35]		0	1136.54	2.90037e+07	12803041	2	-0.82	15.1568	35
[KR].SSQSLLHSDGK.[T]		2	35	1	A0A5C2GRI8; A0A5C2GJP7	A0A5C2GRI8 [25-35]; A0A5C2GJP7 [25-35]		0	1158.57	1.58627e+06	559977	2	-0.48	11.1667	39
[R].SSQSSSQQFSGIGR.[S]		1	5	1	A0A5H1ZRQ2	A0A5H1ZRQ2 [673-686]		0	1455.68	1.95568e+06	3.55086e+06	2	0.78	16.0929	62
[K].SSQSVLYSTNNK.[N]		1	1	2	A0A5C2G561	A0A5C2G561 [25-36]		0	1327.65	7.02843e+06	2292328	2	1.58	13.699	41
[R].SSSGLLEWESK.[S]		1	8	2	B2R959	B2R959 [511-521]		0	1222.6	1.92934e+06	6.49264e+06	2	-0.29	26.4066	22
[K].SSGASVTTQPTEFK.[I]		1	4	1	Q9BY77	Q9BY77 [405-418]		0	1439.7		8111157	2	-0.03	17.126	46
[K].SSSSGSVGESSSK.[G]		1	2	16	A0A1B0GVI3	A0A1B0GVI3 [568-580]		0	1185.52	1.18984e+07	5.83619e+06	2	0.85	6.0864	52
[R].SPEVLLGSAR.[Y]		1	6	2	P06493	P06493 [171-180]		0	1028.57	1.75866e+06	2.76994e+06	2	1.47	22.0213	36
[K].SPASDTYIVFGEAK.[I]		1	9	3	H0YHX9	H0YHX9 [134-147]		0	1484.73	1.75399e+06	3.88406e+06	2	3.03	28.4042	54
[K].SLQDIIAILGMDELSEEDKLTVSR.[A]		1	3	1	P06576	P06576 [433-456]		1	2675.38		415859	3	2.64	31.167	61
[K].SLQELFLAHILSPWGAEVK.[A]		1	4	1	A0A024R3T8	A0A024R3T8 [468-486]		0	2138.16			3	2.83	31.0299	55
[R].SIQFVDWCPTGFK.[V]	1xCarbamidomethyl [C8]	1	6	1	B3KT06	B3KT06 [305-317]		0	1584.75	1.65163e+07	8641252	2	1.46	30.0148	48
[K].SISISVAGGGGGFGAAGGFGGR.[G]		1	1	1	P35908	P35908 [71-92]		0	1838.91		2.53964e+06	2	2.24	29.0909	86
[R].SLSTTNVFACSDRPTVIYSSNHK.[L]	1xCarbamidomethyl [C10]	1	11	1	Q16531	Q16531 [643-665]		0	2584.25		1.63008e+06	4	0.55	25.2088	20
[K].SLTNDWEDHLAVK.[H]		2	10	4	P07900; A0A024RD80	P07900 [315-327]; A0A024RD80 [307-319]		0	1527.74	1.20536e+07	41191156	2	4.33	26.3719	73
[R].SLTSEDTAVYYCAR.[QGVD]	1xCarbamidomethyl [C12]	1	6	1	A0A7S5EUS7	A0A7S5EUS7 [85-98]		0	1635.73	1.09806e+06	1.07316e+06	2	1.53	22.0579	103
[K].SLVASLAEPDFVVTDFAK.[F]		1	1	1	P22314	P22314 [305-322]		0	1909		2.43025e+06	2	2.28	30.596	76
[R].SIVEEIEDLVAR.[L]		1	5	2	P04844	P04844 [179-190]		0	1372.73			2	0.91	31.0634	71
[R].SLVEIIEHGLVDEQQK.[V]		1	2	1	O75533	O75533 [685-700]		0	1836.97			3	0.04	30.2367	23
[K].SPEQQLSATQK.[F]		1	7	1	C9JWD9	C9JWD9 [95-105]		0	1216.62	409391	868004	2	1.05	12.5736	37
[R].SLYQSAGVAPESFEYIEAHGTGTK.[V]		1	2	1	P49327	P49327 [275-298]		0	2542.21		2695668	3	-0.02	28.8587	72
[K].SLYYYIQQDTK.[G]		1	6	2	P07355	P07355 [314-324]		0	1421.69	870342	737044	2	-1.44	26.7948	32
[K].SMTEAEQQQLIDDHFLFDKPVSPLLLASGMAR.[D]		1	5	1	P12277	P12277 [178-209]		0	3587.79			4	2.99	30.4432	12
[K].SNDGKIEGLTAEFVNLEFLSLINVGLISVSNLPK.[L]		1	2	2	Q53F35	Q53F35 [29-62]		1	3630.96			3	1.17	32.2184	93
[R].SNEGKLEGLTDEFEELEFLSTINVGLTSIANLPK.[L]		1	6	3	P39687	P39687 [29-62]		1	3707.89			3	1.95	31.3957	83
[R].SNEYQLIDCAQYFLDK.[I]	1xCarbamidomethyl [C9]	1	14	1	Q5JWE9	Q5JWE9 [794-809]		0	2006.92		1.20038e+06	2	2.07	30.2498	57
[K].SNFAEALAAHK.[CY]		1	35	1	A0A7P0TA35	A0A7P0TA35 [32-42]		0	1158.59		1.29581e+06	3	0.17	21.0876	22
[K].SNLAYDIVQLPTGLTGIK.[V]		1	6	1	B4DH02	B4DH02 [85-102]		0	1903.05			2	3.6	30.5295	79
[R].SNLGSVVLQLK.[K]		1	2	3	B4E0S6	B4E0S6 [494-504]		0	1157.69	9.37843e+06	11127690	2	0.35	29.2375	50
[K].SNLNSLDEQEGVK.[S]		1	4	2	B8ZZK2	B8ZZK2 [89-101]		0	1432.69			2	-2.71	16.9678	47
[K].SNVSDAVAQSTR.[I]		1	4	2	P60174	P60174 [195-206]		0	1234.6	4.11581e+06	7.80695e+06	2	-1.88	13.7784	30
[K].SIYYITGESK.[E]		1	6	2	A0A024RD80	A0A024RD80 [482-491]		0	1160.58	2.16932e+07	28250398	2	-0.07	21.5307	39
[K].TEAEIAHIALETLEGHQR.[AV]		1	16	1	Q53HQ0	Q53HQ0 [92-109]		0	2018.03		2.23727e+06	3	-5.3	29.558	32
[R].SSTPLPTISSSAENTR.[Q]		2	6	3	P42167; P42166	P42167 [158-173]; P42166 [158-173]		0	1647.82	1.12193e+07	6.60729e+06	2	4.96	22.0221	36
[K].STAISLFYELSENDLNFIK.[Q]		1	5	1	P13639	P13639 [72-90]		0	2204.11	155284	280667	3	3.3	31.1533	42
[R].TAGTLFGEGFR.[A]		2	5	2	Q96T67; Q9NVI7	Q96T67 [227-237]; Q9NVI7 [276-286]		0	1155.58			2	-1.29	28.4701	51
[R].TALFEEISR.[S]		1	7	1	Q14683	Q14683 [152-160]		0	1065.56			2	3.13	27.4946	33
[R].TALLDAAGVASLLTTAEVVVTEIPKEEK.[D]		1	7	1	B3GQS7	B3GQS7 [527-554]		1	2868.58			3	1.38	31.6729	43
[K].TALPAQSAATLPAR.[T]		1	5	1	K9MS24	K9MS24 [2178-2191]		0	1367.76	541830	882438	2	-1.73	21.3788	15
[R].TAQEVETYR.[R]		1	12	2	J3KTA4	J3KTA4 [69-77]		0	1096.53	3.40139e+06	4.17632e+06	2	0.98	12.0607	41
[R].TAQFDISVASEIMAVLALTTSLEDMR.[E]		1	11	2	B7Z809	B7Z809 [614-639]		0	2812.41		359593	3	2.51	32.5851	40
[R].TASQGQWGR.[A]		1	18	1	A8K0D2	A8K0D2 [23-31]		0	990.475	1.24411e+06	963882	2	-3.41	11.0166	20
[K].TASTNNIAQAR.[R]		1	1	2	Q9UBI6	Q9UBI6 [5-15]		0	1146.59	1.38323e+06	1.45449e+06	2	-2.4	10.6008	31
[K].TATFAISILQQIELDLK.[A]		1	15	3	A8K7F6	A8K7F6 [83-99]		0	1904.07		591861	2	0.57	31.541	73
[K].TATPQQAQEVHEK.[L]		1	4	2	P60174	P60174 [176-188]		0	1466.72	2.91043e+06	4.40373e+06	3	0.31	9.7135	25
[K].TAFQEALDAAGDKLVVVDFSATWCGPCK.[M]	2xCarbamidomethyl [C24; C27]	1	1	1	P10599	P10599 [9-36]		1	3056.45	1.95141e+06	7.62232e+06	3	1.37	30.5306	70
[K].TAVCDIPPR.[G]	1xCarbamidomethyl [C4]	4	38	9	Q13885; P04350; Q8IZ29; A0A384NYT8	Q13885 [351-359]; P04350 [351-359]; Q8IZ29 [351-359]; A0A384NYT8 [350-358]		0	1028.52	2.47902e+07	1.72807e+07	2	-0.13	16.8268	17
[R].TDDEVVQR.[EGFSK]		1	19	2	A0A7P0TAE1	A0A7P0TAE1 [44-51]		0	961.459	1.62388e+06	3.45166e+06	2	-1.75	9.9086	43
[K].TDEFQLHTNVNDGTEFGGSIYQK.[V]		1	3	1	P21796	P21796 [175-197]		0	2600.19		1.15698e+06	3	-1.21	27.7147	48
[K].TDEGIAYR.[G]		1	2	2	B4DF70	B4DF70 [120-127]		0	924.442	7.64341e+06	7035649	2	1.04	13.6819	44
[K].TDHPEIGEGKPTPALSEEASSSSIR.[E]		1	4	1	B4DKR1	B4DKR1 [159-183]		0	2595.25	1.40741e+06	1443081	4	-0.27	19.6753	25
[K].TDLLLEPYNK.[Y]		1	4	1	A0A8I5KWT8	A0A8I5KWT8 [290-299]		0	1205.64		2727226	2	-1.98	27.4844	42
[K].TDLNPDNLQGGDDLDPNYVLSSR.[V]		1	4	1	P12277	P12277 [108-130]		0	2518.17	2.50689e+06	3.92778e+06	3	1.05	29.1258	10
[K].TDPTTLTDEEINR.[F]		1	11	2	B7Z809	B7Z809 [561-573]		0	1504.71	2.65021e+06	2.7011e+06	2	3.17	20.03	47
[K].TDTESELDLISR.[L]		1	9	2	B7Z809	B7Z809 [817-828]		0	1378.67	1.88091e+06	3.88258e+06	2	-0.9	26.3587	62
[K].TDTLEDLFPTTK.[I]		1	2	2	P13010	P13010 [470-481]		0	1380.69	5.47869e+07	21193948	2	2.09	29.5956	74
[K].TDTVLILCR.[K]	1xCarbamidomethyl [C8]	1	2	1	Q9HB71	Q9HB71 [147-155]		0	1090.59	2.10868e+06	2.24494e+06	2	0.4	27.3651	57
[R].TDASSASSFLDSDELER.[T]		1	14	1	B4DRA0	B4DRA0 [308-324]		0	1829.8		1.31979e+06	2	6.18	27.6618	34
[K].STAGDTHLGGEDFDNR.[M]		1	9	1	P11142	P11142 [221-236]		0	1691.73	1.42095e+07	28594648	3	0.17	15.8884	38
[K].TAFQEALDAAGDK.[L]		1	1	2	P10599	P10599 [9-21]		0	1336.64	1.4099e+06	1.15266e+06	2	0.68	25.4157	58
[K].TAEAQLAYELQGAR.[E]		1	6	2	Q6FG43	Q6FG43 [185-198]		0	1520.77	476967	2.88817e+06	2	6.08	26.7671	47
[K].STESLQANVQR.[L]		1	3	2	P26373	P26373 [106-116]		0	1232.62	1.5315e+07	16284384	2	0.61	13.6935	52
[K].STFVLDEFKR.[K]		1	2	3	P26641	P26641 [286-295]		1	1241.65	7.34544e+06	1.11258e+07	2	2.5	27.3143	27
[R].STGEAFVQFASK.[E]		1	2	1	Q53F48	Q53F48 [56-67]		0	1271.63	1.42085e+06	2.29847e+06	2	1.53	25.7223	36
[R].STGEAFVQFASQEIAEK.[A]		1	11	2	E9PCY7	E9PCY7 [151-167]		0	1841.89	4.62494e+06	4.83716e+06	2	3.28	29.6266	48
[K].STLTDSLVCK.[A]	1xCarbamidomethyl [C9]	1	5	2	P13639	P13639 [33-42]		0	1123.57	3.25119e+06	5.19066e+06	2	-7.84	21.2598	31
[K].STNKSYFAWYQQKPGQSPK.[L]		1	1	2	A0A5C2GMH8	A0A5C2GMH8 [33-51]		1	2245.1	9.17898e+06	4229093	3	14.07	22.3028	15
[R].STPAITLESPDIK.[Y]		1	17	2	A0A8I5QKX1	A0A8I5QKX1 [30-42]		0	1371.74	1.02285e+06	794300	2	1.18	26.7631	37
[K].STSESFIQHIVSLVHHVK.[EG]		1	8	1	E9PK91	E9PK91 [600-617]		0	2048.09		5.32394e+06	3	3.03	30.1467	31
[K].STTTGHLIYK.[CF]		1	53	3	Q53HQ7	Q53HQ7 [21-30]		0	1120.6	9.03893e+07	103318276	2	2.03	13.8444	24
[R].SVPTSTVFYPSDGVATEK.[A]		1	7	1	P29401	P29401 [439-456]		0	1884.92	380802	2.08616e+06	2	2.06	26.4471	46
[K].TAEELMNFSK.[G]	1xOxidation [M6]	1	4	1	P50990	P50990 [261-270]		0	1185.55	570029	944642	2	2.85	18.1234	17
[RK].SVQTTLQTDEVK.[N]		1	5	2	O94905	O94905 [61-72]		0	1348.7	2.01372e+06	2307566	2	1.02	17.4926	48
[K].SVTEQGAELSNEER.[N]		1	8	5	P63104	P63104 [28-41]		0	1548.71	7.26487e+07	3.78964e+07	2	-0.12	14.3428	96
[KR].SYELPDGQVITIGNER.[F]		2	46	4	Q53G99; B7Z6P1	Q53G99 [239-254]; B7Z6P1 [207-222]		0	1790.89	6.44243e+07	233739292	2	1.89	29.2633	99
[R].SYTIAVASLGK.[G]		1	5	1	A0A3B3IUC4	A0A3B3IUC4 [405-415]		0	1109.62	662437	981462	2	4.13	26.3671	50
[K].TAAAAAEHSQR.[E]		1	7	1	B4DEB0	B4DEB0 [30-40]		0	1112.54	740849		2	-1.6	7.1736	31
[R].TAAANAAAGAAENAFR.[A]		1	2	1	O14828	O14828 [330-345]		0	1476.72	732403	1.32398e+06	2	-0.29	22.0918	74
[R].TAAENDFVTLK.[K]		1	1	2	P35908	P35908 [276-286]		0	1208.62	9.17042e+07	56280456	2	0.22	23.2222	75
[R].TAAENDFVTLKK.[D]		1	1	2	P35908	P35908 [276-287]		1	1336.71	1.77238e+07	8.78165e+06	3	-0.12	18.6041	14
[R].TAAENEFVTLKK.[D]		3	10	2	P04259; P02538; P12035	P04259 [261-272]; P02538 [261-272]; P12035 [298-309]		1	1350.73	3.68377e+06	5627579	3	0.67	19.3692	33
[K].TADDPSLSLIK.[Y]		1	4	2	P39656	P39656 [78-88]		0	1159.62	2.5482e+06	3.68441e+06	2	4.24	25.8445	50
[K].TAEAGGVTGK.[G]		1	7	1	A0A024R3T8	A0A024R3T8 [88-97]		0	890.458	4.1512e+08	65466588	2	0.03	8.0091	48
[R].SVSLTGAPESVQK.[A]		1	6	2	Q92945	Q92945 [191-203]		0	1302.69	3.3541e+06	2.62128e+06	2	1.04	18.535	36
[R].GTGGVDTAAVGGVFDVSNADR.[L]		1	5	3	P12277	P12277 [321-341]		0	1964.93	6.15357e+06	6.97866e+06	2	2.61	28.6909	95
[R].ILLQGTPVAQMTEDAVDAER.[L]	1xOxidation [M11]	1	5	3	P01024	P01024 [980-999]		0	2173.08	1.72061e+07	7.75875e+06	2	-1.31	29.0239	58
[K-].YYVTIIDAPGHR.[D]		1	38	5	Q53HQ7	Q53HQ7 [85-96]		0	1404.73	2.68953e+07	63122714	2	1.53	25.2384	34
[K].CNEIINWLDK.[N]	1xCarbamidomethyl [C1]	1	14	2	P11142	P11142 [574-583]		0	1304.63	2.45032e+06	4.0377e+06	2	0.33	29.7444	60
[R].CNGVLEGIR.[I]	1xCarbamidomethyl [C1]	2	31	1	A0A8I5KWT8; P35580	A0A8I5KWT8 [715-723]; P35580 [701-709]		0	1017.51		1.24611e+06	2	-2.42	20.9892	18
[K].CPFTGNVSIR.[G]	1xCarbamidomethyl [C1]	1	2	2	P62280	P62280 [60-69]		0	1150.57	3.06105e+06	2.7481e+06	2	-1.84	22.1792	35
[K].CQEVISWLDANTLAEKDEFEHK.[R]	1xCarbamidomethyl [C1]	1	15	1	A0A0G2JIW1	A0A0G2JIW1 [575-596]		1	2662.25		4.42362e+06	4	6.29	29.3383	21
[K].FNECGHVLYADIK.[M]	1xCarbamidomethyl [C4]	1	5	1	A0A087X0X3	A0A087X0X3 [673-685]		0	1565.74	1.05046e+06	773171	3	-1.22	23.0071	14
[R].CTGGEVGATSALAPK.[I]	1xCarbamidomethyl [C1]	1	3	2	P30050	P30050 [17-31]		0	1418.69	1.98461e+06	905885	2	2.39	17.7994	96
[K].FNASQLITQR.[A]		1	7	2	F5GY37	F5GY37 [148-157]		0	1177.63	4.41973e+06	4.71122e+06	2	-0.64	26.0362	69
[K].FMGTELNGK.[T]	1xOxidation [M2]	1	11	2	O43175	O43175 [138-146]		0	1012.48	1.36712e+06	816085	2	-0.26	14.057	35
[K].CTLACQQFR.[V]	2xCarbamidomethyl [C1; C5]	1	2	1	O75695	O75695 [110-118]		0	1183.53		1.65789e+06	2	2.41	17.2107	33
[K].FLVTAEIAESVQAFVVYFDSTQK.[S]		1	1	2	Q6PD74	Q6PD74 [67-89]		0	2592.32			3	0.2	32.0912	18
[R].ESAAPAAAPTAEAPPPSVVTRPEPQALPSPAIR.[A]		1	4	2	A0A5H1ZRQ2	A0A5H1ZRQ2 [36-68]		0	3246.71			3	3.55	28.4662	15
[R].CLYASVLTAQPR.[L]	1xCarbamidomethyl [C1]	1	3	2	P13639	P13639 [728-739]		0	1378.71	2.05264e+06	3.60415e+06	2	0.37	27.568	21
[R].CVANNQVETLEK.[L]	1xCarbamidomethyl [C1]	1	17	1	A0A804HL40	A0A804HL40 [929-940]		0	1404.68	590597	1.02797e+06	2	0.18	16.553	16
[K].DAALATALGDK.[K]		1	5	1	P20700	P20700 [146-156]		0	1045.55	1.60933e+06	3.47109e+06	2	2.22	22.1069	48
[K].DAALATALGDKK.[S]		1	5	4	P20700	P20700 [146-157]		1	1173.65	4.39773e+06	3.29735e+06	2	2.71	18.716	36
[K].FITHAPPGEFNEVFNDVR.[L]		1	2	2	A8K0T9	A8K0T9 [20-37]		0	2089.01		2.77139e+06	3	1.52	29.0898	29
[R].FLTFDSPEGK.[A]		1	4	1	Q9BW92	Q9BW92 [119-128]		0	1140.56	458322	874517	2	0.22	26.488	22
[R].FLNAENAQK.[F]		1	6	1	P43487	P43487 [142-150]		0	1034.53	4.96019e+06	5.35152e+06	2	-0.23	14.1614	23
[R].DAETWFLSK.[T]		1	3	2	P08779	P08779 [303-311]		0	1096.53		3.59771e+06	2	1.32	29.3249	29
[K].DAGQISGLNVLR.[VA]		1	12	2	Q8N1C8	Q8N1C8 [209-220]		0	1242.68	1.25296e+07	7800845	2	-0.67	28.5068	57
[K].DAGTIAGLNVLR.[I-]		1	15	1	P11142	P11142 [160-171]		0	1199.67	2.07746e+07	37935752	2	-0.93	29.239	47
[K].DAGVIAGLNVLR.[I]		1	17	1	A0A0G2JIW1	A0A0G2JIW1 [161-172]		0	1197.69	1.15802e+07	46411584	2	1.12	29.8128	45
[R].DALNIETAIK.[T]		1	20	1	P07355	P07355 [38-47]		0	1087.6			2	1.95	27.1119	19
[R].FILPVNEGK.[K]		1	5	1	A0A8V8TMS1	A0A8V8TMS1 [123-131]		0	1016.58	1.01572e+06		2	-0.61	28.0784	26
[K].DAAFATLVSDR.[F]		1	6	1	Q9BW27	Q9BW27 [495-505]		0	1165.58			2	-1.9	28.014	5
[R].DALSDLALHFLNK.[M]		1	5	2	P50991	P50991 [307-319]		0	1456.78	440137	1.85923e+06	2	0.59	30.8356	51
[K].CLELFTELAEDKENYKK.[F]	1xCarbamidomethyl [C1]	1	7	1	P07900	P07900 [420-436]		2	2130.04		11330111	4	-0.33	29.0851	11
[R].EGNVPNIIIAGPPGTGK.[T]		1	3	1	P35250	P35250 [66-82]		0	1633.89			2	4.41	28.8914	21
[K].AVVYSNTIQSIIAIIR.[A]		1	2	2	P63096	P63096 [71-86]		0	1761.03		665831	2	2.43	31.1481	137
[R].AVVYSNTIQSIMAIVK.[A]		1	4	1	P04899	P04899 [71-86]		0	1736.96		1324916	2	0.4	30.8402	129
[K].FQRPGDPQSAQDK.[A]		1	9	1	B4DX42	B4DX42 [179-191]		0	1473.71	1.0046e+06	1.99851e+06	3	1.96	11.3624	7
[K].AYAALAALEK.[L]		1	7	2	Q12906	Q12906 [578-587]		0	1020.57	3.61939e+06	6.24436e+06	2	1.33	26.8801	29
[R].ERHPGSFDVVHVK.[D]		1	7	1	Q96IR1	Q96IR1 [179-191]		1	1506.78	2.5166e+06	4970314	4	-0.02	15.9776	21
[K].AYHEQLSVAEITNACFEPANQMVK.[C]	1xCarbamidomethyl [C15]; 1xOxidation [M22]	1	12	1	B3KT06	B3KT06 [246-269]		0	2766.29			3	1.98	28.7052	32
[K].AYHEQLTVAEITNACFEPANQMVK.[C]	1xCarbamidomethyl [C15]; 1xOxidation [M22]	1	5	2	F5H5D3	F5H5D3 [351-374]		0	2780.3		1.34489e+06	3	-2.12	28.7832	36
[K].ERPTPSLNNNCTTSEDSLVLYNR.[V]	1xCarbamidomethyl [C11]	1	4	1	P07814	P07814 [734-756]		0	2680.26	705253	649097	3	-0.17	24.9096	47
[K].FQETEFLSPPR.[K]		1	1	2	P42166	P42166 [417-427]		0	1350.67	1.12888e+06	809222	2	-3.32	27.9844	71
[K].AYSEAHEISK.[E]		1	4	3	P61981	P61981 [153-162]		0	1134.54	1.28661e+07	9.23905e+06	2	1.25	10.1996	57
[K].CAGNEDIITLR.[A]	1xCarbamidomethyl [C1]	1	4	1	Q6FHF5	Q6FHF5 [81-91]		0	1261.62	3.27184e+06	3820119	2	-0.37	24.5196	61
[K].CLELFSELAEDKENYKK.[F]	1xCarbamidomethyl [C1]	1	5	1	A0A024RD80	A0A024RD80 [412-428]		2	2116.03		4.11998e+06	4	0.95	28.9467	31
[R].EGSASTEVLR.[T]		1	4	2	O75643	O75643 [754-763]		0	1048.53	2.53888e+06	3.41677e+06	2	-0.61	13.9636	30
[K].CCTESLVNR.[R]	2xCarbamidomethyl [C1; C2]	1	12	2	B2RBS8	B2RBS8 [500-508]		0	1138.5	1.36653e+08	113806136	2	1.52	14.1009	25
[K].CDSSPDSAEDVR.[K]	1xCarbamidomethyl [C1]	1	3	2	B7Z556	B7Z556 [132-143]		0	1337.53	4.17208e+06	2.49938e+06	2	0.54	10.4584	79
[K].FNVWDTAGQEK.[F]		1	5	2	B5MDF5	B5MDF5 [61-71]		0	1294.61	2.79513e+06	1.07471e+06	2	-1.41	25.1385	39
[R].CEGFVCAQTGR.[C]	2xCarbamidomethyl [C1; C6]	1	9	1	A0A8Q3WL56	A0A8Q3WL56 [122-132]		0	1284.55	1.16046e+06	528328	2	-0.3	16.178	40
[K].CFIVGADNVGSK.[Q]	1xCarbamidomethyl [C1]	1	15	1	P05388	P05388 [27-38]		0	1266.61	4.72593e+06	3681181	2	2.29	22.5434	21
[K].CFSVLGFCK.[S]	2xCarbamidomethyl [C1; C8]	1	2	2	P13010	P13010 [339-347]		0	1117.52	6.9788e+06	2.80064e+06	2	-0.33	29.3558	68
[R].EGRPSGEAFVELESEDEVK.[L]		1	15	2	E9PCY7	E9PCY7 [50-68]		0	2106.98	1.25889e+06	1643085	3	0.92	25.6728	35
[R].FNQAQSGNIQSTVMLDK.[Q]	1xOxidation [M14]	1	15	2	P42224	P42224 [122-138]		0	1896.91		27111441	2	1.69	21.7105	119
[K].CGLVPVLAENYK.[S]	1xCarbamidomethyl [C1]	1	13	1	A0A161I202	A0A161I202 [425-436]		0	1362.71			2	1.12	29.2375	40
[R].FNQAQSGNIQSTVMLDK.[Q]		1	15	2	P42224	P42224 [122-138]		0	1880.92		4.13487e+06	2	2.57	24.3754	99
[K].CLAALASLR.[H]	1xCarbamidomethyl [C1]	1	8	2	Q12906	Q12906 [203-211]		0	974.545	2.58737e+06	2.75322e+06	2	0.55	28.3541	58
[KR].CCSGAIIVLTK.[S]	2xCarbamidomethyl [C1; C2]	1	7	2	A0A8V8TNX9	A0A8V8TNX9 [497-507]		0	1221.63	3.50727e+06	4450295	2	5.09	26.0321	50
[R].FQSAAIGALQEASEAYLVGLFEDTNLCAIHAK.[R]	1xCarbamidomethyl [C27]	1	5	4	P84243	P84243 [85-116]		0	3437.7			4	1.96	31.2271	86
[R].ESDGFREEK.[N]		1	7	1	E9PK91	E9PK91 [449-457]		1	1096.49	1.39035e+06	15754598	2	2.66	9.2694	28
[K].FLIPNASQAESK.[V]		1	4	1	P63104	P63104 [104-115]		0	1304.68	1.56953e+07	14713898	2	0.94	25.0507	63
[K].DFLAGGVAAAVSK.[T]		1	5	1	P12235	P12235 [11-23]		0	1205.65	5.02293e+06	1.88191e+06	2	-0.16	28.7336	17
[R].FGVPVIADGGIQNVGHIAK.[A]		1	5	1	H0Y4R1	H0Y4R1 [381-399]		0	1892.04	2.53262e+06	4000325	3	0.67	29.2133	26
[K].FGVIFAGAQK.[N]		1	4	2	Q9Y617	Q9Y617 [191-200]		0	1037.58	3.15868e+06	2622302	2	0.44	28.3843	38
[K].DFSLILDDVAITELSFSR.[E]		1	7	3	F5GY37	F5GY37 [174-191]		0	2041.05			2	1.71	31.6836	96
[K].EGLELPEDEEEKKK.[QM]		2	13	4	P07900; A0A024RD80	P07900 [547-560]; A0A024RD80 [539-552]		2	1672.83	1.33237e+07	20062379	2	3.49	17.058	41
[R].DFSPSGIFGAFQR.[G]		1	6	2	Q53FE1	Q53FE1 [34-46]		0	1428.69			2	1.77	30.6232	26
[R].FGQGGAGPVGGQGPR.[G]		1	4	2	Q9BSV4	Q9BSV4 [594-608]		0	1341.67	2.0789e+07	16222714	2	3.46	15.4302	77
[R].DFTPVCTTELGR.[A]	1xCarbamidomethyl [C6]	1	1	1	P30041	P30041 [42-53]		0	1395.66	1.61094e+06	1.96998e+06	2	-7.45	25.3864	34
[R].FGIYDIDNK.[T]		1	18	1	Q5JX57	Q5JX57 [76-84]		0	1084.53	324173	442230	2	0.32	26.879	33
[R].DGAGDVAFIR.[E]		1	14	2	A0A161I202	A0A161I202 [221-230]		0	1020.51	998994	826747	2	0.86	24.1968	33
[K].DGAGFLINLIDSPGHVDFSSEVTAALR.[V]		1	5	2	P13639	P13639 [94-120]		0	2801.41	372728	805388	3	1.74	31.0117	83
[K].FHHTFSTEIAK.[F]		1	3	1	P13667	P13667 [336-346]		0	1317.66		1.92393e+06	3	0.2	15.3559	21
[R].DGDKPEETQGK.[A]		1	7	1	B4DJ30	B4DJ30 [258-268]		0	1203.55	1.10146e+06	1835824	2	-2.56	8.2889	37
[R].FGISSVPTK.[GV]		1	5	1	F8VZQ9	F8VZQ9 [127-135]		0	935.52	715837	1.05011e+06	2	1.42	21.5543	28
[R].DGGVQACFSR.[S]	1xCarbamidomethyl [C7]	1	1	1	P08754	P08754 [133-142]		0	1096.48	4.55398e+06	20739746	2	-3.31	16.5561	33
[R].FGGSGSQVDSAR.[M]		1	4	1	Q13200	Q13200 [358-369]		0	1167.54	1.77692e+06	1.54949e+06	2	-0.13	11.5602	71
[K].DGNASGTTLLEALDCILPPTRPTDKPLR.[L]	1xCarbamidomethyl [C15]	1	38	3	Q53HQ7	Q53HQ7 [220-247]		0	3021.57	8.87664e+06	27584358	3	1.9	30.6546	48
[R].DGNGEVTDKPVK.[Q]		1	3	1	Q14126	Q14126 [243-254]		0	1258.63		1.6112e+06	2	1.74	9.5145	39
[R].FGGALDAAAK.[M]		1	4	1	P53396	P53396 [935-944]		0	920.484	2.41551e+06	3436321	2	-0.18	17.5218	45
[K].DGQAMLWDLNEGK.[H]	1xOxidation [M5]	1	11	2	P63244	P63244 [213-225]		0	1492.67			2	-0.03	27.325	39
[R].DGQVINETSQHHDDLE.[-]		1	2	2	P08670	P08670 [451-466]		0	1836.8	4.13287e+06	7151196	3	1.76	15.4511	19
[R].FGFPEGSVELYAEK.[V]		1	6	2	P23396	P23396 [77-90]		0	1572.76	5.33164e+06	8556920	2	1.74	29.4371	51
[R].DGSLNQSSGYR.[Y]		1	15	1	P06241	P06241 [19-29]		0	1183.53	975594	2.50944e+06	2	1.59	11.7095	57
[K].FGFGFGGTGK.[K]		1	11	1	A0A7I2V4F0	A0A7I2V4F0 [157-166]		0	974.473	1.36085e+06	1.52192e+06	2	1.47	28.3045	40
[K].EGLELPEDEEEK.[K]		2	14	2	P07900; A0A024RD80	P07900 [547-558]; A0A024RD80 [539-550]		0	1416.64	3.55804e+06	5600643	2	0.92	21.9172	27
[K].DAISGIGTDEK.[C]		1	7	1	P08133	P08133 [103-113]		0	1105.54	583423	1.64293e+06	2	1.88	16.8189	15
[K].DFLAGGIAAAISK.[T]		1	2	1	P12236	P12236 [11-23]		0	1233.68	9.78722e+06	11079792	2	0.4	30.0528	77
[K].DFAAEVVHPGDLK.[N]		1	2	2	P54577	P54577 [298-310]		0	1397.71	2.78122e+06	1817022	2	-0.42	25.9766	23
[K].DANGNSFATR.[LI]		1	9	2	Q96IR1	Q96IR1 [192-201]		0	1052.48	4.57604e+06	5.57609e+06	2	-1.21	11.2858	70
[K].DAQPSFSAEDIAK.[I]		1	9	1	P25205	P25205 [271-283]		0	1378.65	1.26763e+06	1.55949e+06	2	2.38	22.9098	21
[K].FIHDQTSPNPK.[Y]		1	4	1	D9HTE9	D9HTE9 [157-167]		0	1283.64	4.25534e+06		3	1.43	10.6596	18
[K].DAVEDLESVGK.[G]		1	1	1	P81605	P81605 [86-96]		0	1161.56	4.8723e+06		2	-1.24	23.4485	46
[R].DAVLLLFANK.[-Q]		1	4	1	P18085	P18085 [118-127]		0	1103.65	2.19479e+06	3.20491e+06	2	0.55	30.6221	41
[R].DAVLLVFANK.[Q]		2	12	1	P61204; B4DLJ3	P61204 [118-127]; B4DLJ3 [118-127]		0	1089.63		6.15021e+06	2	0.25	30.0615	63
[R].FLESLPEEEQQR.[V]		1	6	2	A8K962	A8K962 [361-372]		0	1504.73			2	0.9	23.4909	60
[R].DAVTYTEHAK.[RC]		1	2	2	P62805	P62805 [69-78]		0	1134.54	4.42919e+07	30442815	2	2.32	10.6751	38
[R].DAVVYPILVEFTR.[E]		1	15	1	B7Z2N4	B7Z2N4 [483-495]		0	1521.83			2	2.77	31.0462	23
[K].FLEQVHQLYDDSFPMEIR.[Q]	1xOxidation [M15]	1	18	1	P42224	P42224 [14-31]		0	2283.08		17114548	3	0.24	29.3239	64
[K].FLEQVHQLYDDSFPMEIR.[Q]		1	18	1	P42224	P42224 [14-31]		0	2267.08		2.5734e+06	3	-0.52	29.8007	81
[R].DFDPVHGDVIK.[H]		1	4	1	P07948	P07948 [171-181]		0	1241.62		1.82832e+06	2	4.27	23.2927	9
[K].EGIPALDNFLDKL.[-]		1	3	2	P13639	P13639 [846-858]		1	1444.77		5.61664e+06	2	2.21	31.0795	25
[R].DDEAAAVALSSLIHALDDLDMVAIVR.[Y]		1	2	2	P13010	P13010 [369-394]		0	2723.39	401773	1.20757e+06	3	2.23	32.5378	39
[R].DDEAAAVALSSLIHALDDLDMVAIVR.[Y]	1xOxidation [M21]	1	2	2	P13010	P13010 [369-394]		0	2739.39		528995	3	5.99	32.2915	30
[R].FLEQQNQVLETK.[W]		1	6	6	F8W1S1	F8W1S1 [160-171]		0	1476.77	5.07858e+07	4.01358e+07	2	2.35	21.4352	66
[R].DDSNLYINVK.[L]		1	10	2	B7Z809	B7Z809 [103-112]		0	1180.58	1.26706e+06	1.71458e+06	2	-0.14	23.0466	21
[R].DEAFGCYYQEK.[V]	1xCarbamidomethyl [C6]	1	24	1	R9QG88	R9QG88 [671-681]		0	1409.57			2	2.24	21.0212	14
[K].DELHIVEAEAMNYEGSPIK.[V]	1xOxidation [M11]	1	12	1	A0A7I2V5S2	A0A7I2V5S2 [55-73]		0	2161.01	1.98981e+06	3.63957e+06	3	0.53	29.0525	45
[K].DEILPTTPISEQK.[G]		2	7	1	P23396; H0YEU2	P23396 [215-227]; H0YEU2 [143-155]		0	1470.77	3.96077e+07	25462292	2	3.23	25.7761	31
[K].FLEMCNDLLAR.[V]	1xCarbamidomethyl [C5]; 1xOxidation [M4]	1	10	1	B4DH02	B4DH02 [306-316]		0	1397.66	257745	462209	2	1.67	26.776	36
[K].FICTTSAIQNR.[F]	1xCarbamidomethyl [C3]	1	4	1	P53396	P53396 [18-28]		0	1310.65	1.19482e+06	1.80935e+06	2	1.68	19.2147	50
[R].FLAEEGFYK.[F]		1	5	2	P46977	P46977 [59-67]		0	1103.54	1.05743e+06	1649178	2	-1.52	25.5002	38
[R].DETNYGIPQR.[A]		1	16	2	P63244	P63244 [48-57]		0	1192.56	2.06902e+07	19071492	2	4.78	17.1621	37
[R].FLEQQNQVLQTK.[W]		3	10	2	Q7Z794; P35908; H6VRF8	Q7Z794 [184-195]; P35908 [198-209]; H6VRF8 [200-211]		0	1475.79	3.12443e+08	2.69047e+08	2	1.78	20.9216	77
[R].AVVVNAAQLASYSQSK.[Q]		1	2	1	Q02978	Q02978 [191-206]		0	1635.87	1.26349e+06	2482254	2	0.51	26.4371	83
[K].AVVQVFEGTSGIDAK.[K]		1	3	2	Q59HF3	Q59HF3 [95-109]		0	1520.8	563176	626283	2	-1.07	27.4237	54
[R].FQSSAVMALQEACEAYLVGLFEDTNLCAIHAK.[R]	2xCarbamidomethyl [C13; C27]	1	1	3	P68431	P68431 [85-116]		0	3586.7		2481215	3	3.34	31.1129	80
[K].ATAGDTHLGGEDFDNR.[LQ]		1	28	2	A0A0G2JIW1	A0A0G2JIW1 [222-237]		0	1675.73	2.00303e+07	5.03548e+07	2	0.13	15.863	37
[K].FVNWQVDGEYR.[G]		1	3	1	K7EKG4	K7EKG4 [24-34]		0	1412.66	637496	1138892	2	3.9	26.5372	51
[R].EQLGPVTQEFWDNLEK.[E]		1	2	1	P02647	P02647 [86-101]		0	1932.93	1.20491e+06	884874	3	1.06	30.2024	20
[K].FVINYDYPNSSEDYVHR.[I]		1	4	2	A0A5H1ZRQ2	A0A5H1ZRQ2 [489-505]		0	2117.96	732496	1.02402e+06	3	-3.85	27.284	18
[K].FVINYDYPNSSEDYIHR.[I]		1	6	1	J3KTA4	J3KTA4 [412-428]		0	2131.97		1.76897e+06	3	0.11	28.3532	61
[K].FVIKPIDK.[K]		3	22	2	Q6NUR7; A0A2R8Y5S7; P26038	Q6NUR7 [255-262]; A0A2R8Y5S7 [255-262]; P26038 [255-262]		0	959.592	1.32653e+06	2288884	3	1.28	20.9544	30
[R].FVIGGPQGDAGLTGR.[K]		1	2	1	B4DEX8	B4DEX8 [250-264]		0	1444.75	382544	1.70619e+06	2	3.39	26.373	51
[R].ATDFVVPGPGK.[V]		1	7	1	C9J4N6	C9J4N6 [141-151]		0	1087.58	1.40225e+06	1.55091e+06	2	-0.17	22.9962	15
[R].ATDVMIAGK.[V]	1xOxidation [M5]	1	2	2	P23526	P23526 [206-214]		0	921.471	2.36961e+06	1.85485e+06	2	0.33	13.0484	50
[R].ATENDIANFFSPLNPIR.[V]		1	4	1	Q53F48	Q53F48 [206-222]		0	1918.97			2	2.1	30.7242	74
[K].FVDGVSTVAR.[F]		1	4	1	B3KMB1	B3KMB1 [1161-1170]		0	1050.56	1.15976e+06	1.66532e+06	2	3.79	18.8692	46
[R].FVTPSEPVAHSR.[R]		1	2	1	O14654	O14654 [399-410]		0	1326.68	347907	1.50599e+06	3	3.07	16.3716	27
[RK].ATENDIYNFFSPLNPVR.[V]		2	10	2	E9PCY7; P52597	E9PCY7 [300-316]; P52597 [300-316]		0	1996.98	1.81126e+06		2	1	30.6814	111
[K].ATLPSPDKLPGFK.[M]		1	5	2	P22314	P22314 [831-843]		1	1370.77	3.49424e+06	2.65792e+06	3	0.31	27.1802	27
[K].ATQALVLAPTR.[E]		1	14	2	A8K7F6	A8K7F6 [100-110]		0	1140.67	1.47845e+07	14214951	2	1.05	23.0274	50
[R].ATSSSSGSLSATGR.[L]		1	3	2	Q03252	Q03252 [417-430]		0	1268.61	2.9595e+06	1.48728e+06	2	0.88	9.8041	62
[R].ATSTATSGFAGAIGQK.[L]		1	15	1	A0A804HK65	A0A804HK65 [316-331]		0	1467.74			2	-0.98	20.5658	76
[R].EHALLAYTLGVK.[Q]		1	42	4	Q53HQ7	Q53HQ7 [135-146]		0	1314.74	5.14939e+07	77210270	2	1.96	28.509	54
[R].ATVGILITTIASK.[G]		1	5	1	A0A7P0Z4D3	A0A7P0Z4D3 [116-128]		0	1287.79		988791	2	3.43	30.1399	11
[K].FTITPPTAQVVGVLK.[I]		1	2	1	A8K0T9	A8K0T9 [179-193]		0	1570.92	1.35947e+06	3.36609e+06	2	2.2	29.9987	56
[R].FTGSGSGTDFTLK.[I]		1	4	2	A0A5C2GR14	A0A5C2GR14 [67-79]		0	1317.63	5.37175e+07	25415328	2	-0.55	22.5076	71
[K].ATVLNYLPK.[C]		1	4	2	P01023	P01023 [812-820]		0	1018.59	1.05334e+07	7.11352e+06	2	0.87	28.8209	45
[K].ATVMDVKPVDYR.[E]	1xOxidation [M4]	1	2	2	P27694	P27694 [589-600]		0	1409.71	1.13934e+06	1.16156e+06	3	1.28	16.3877	32
[R].ATVNTFGYIAK.[A]		1	2	2	O75533	O75533 [1076-1086]		0	1184.63	2.289e+06	2937411	2	4.66	24.7688	32
[R].ATGGGLSSVGGGSSTIK.[Y]		1	2	1	P04259	P04259 [534-550]		0	1435.74	1.08407e+06	1.78513e+06	2	0.75	16.9926	73
[R].AVAALLTIPEAEK.[S]		1	5	2	Q86VP6	Q86VP6 [1179-1191]		0	1325.77	2.10214e+06	3298843	2	1.48	29.4179	53
[K].ATAAPAGAPPQPQDLEFTK.[L]		1	5	2	H3BRG4	H3BRG4 [24-42]		0	1909.97	3.01871e+06	1293612	2	3.69	25.8157	26
[R].FVVQNVSAQK.[D]		1	6	2	A0A024RDQ0	A0A024RDQ0 [462-471]		0	1119.62	962069	2.08154e+06	2	1.93	17.7916	38
[R].GAGLLESELR.[D]		1	4	1	O60658	O60658 [47-56]		0	1044.57		699243	2	-0.69	25.4299	22
[K].ASESSKPWPDATYGTGSASR.[A]		2	6	2	Q6P0P7; Q9Y2W1	Q6P0P7 [216-235]; Q9Y2W1 [216-235]		0	2054.94	861429	15245102	3	0.8	18.3726	57
[R].ASGNYATVISHNPETK.[K]		1	4	2	E9PKZ0	E9PKZ0 [129-144]		0	1688.82	5.15985e+06	7.55237e+06	3	1.08	17.0292	55
[R].ASGVPARFSGSGSGTAFTLR.[I]		1	1	2	A0A125QYY8	A0A125QYY8 [60-79]		1	1925.98	9.13396e+06	8.1427e+06	3	-13.33	24.1401	31
[K].EKPYFPIPEEYTFIQNVPLEDR.[V]		1	15	1	Q00839	Q00839 [463-484]		0	2724.36		10568162	3	1.82	30.185	61
[K].GAEAANVTGPGGVPVQGSK.[Y]		1	4	1	Q6PKI6	Q6PKI6 [119-137]		0	1695.87	613200	2.28663e+06	2	0.92	17.6008	91
[K].ASLEGNLAETENR.[Y]		1	2	1	Q04695	Q04695 [322-334]		0	1403.68	861476	914720	2	1.89	18.1379	87
[K].ASLENSLEETK.[G]		2	6	1	P02533; P08779	P02533 [353-363]; P08779 [355-365]		0	1220.6	1.66609e+07	18705376	2	1.12	18.4837	42
[K].EKDIQEESTFSSR.[K]		1	20	1	A0A804HL40	A0A804HL40 [65-77]		1	1555.72	2.82132e+06	4834720	3	-0.06	13.8253	23
[R].ASITPGTILIILTGR.[HR]		1	9	1	Q02878	Q02878 [142-156]		0	1525.93			2	3.52	31.455	46
[R].ASLYNAVTIEDVQK.[L]		1	4	2	Q9Y617	Q9Y617 [343-356]		0	1550.81	1.86357e+06	1.80777e+06	2	2.69	27.6083	73
[R].ASYVAPLTAQPATYR.[A]		1	2	2	Q96PK6	Q96PK6 [224-238]		0	1608.84	3.39063e+06	4884436	2	1.23	24.9431	40
[K].ASNLLLNYK.[N]		1	29	2	A0A7P0T9E5	A0A7P0T9E5 [179-187]		0	1035.58	1.82449e+06	1.35606e+06	2	1.16	25.1824	23
[R].FYTLIPHDFGMK.[K]	1xOxidation [M11]	1	4	2	A0A024R3T8	A0A024R3T8 [736-747]		0	1484.72	1.68564e+07	2.45409e+06	2	0.77	29.0152	37
[R].FYTLIPHDFGMK.[K]		1	4	3	A0A024R3T8	A0A024R3T8 [736-747]		0	1468.73	1.5642e+07	596916	2	1.55	29.5008	50
[R].ASQDISNYLAWYQQKPGK.[AV]		1	2	1	A0A5C2FYL5	A0A5C2FYL5 [25-42]		0	2097.04	3.06145e+06	2.88481e+06	3	0.92	29.7237	31
[R].ASQSVSDNLAWYQQK.[L]		1	1	1	A0A5C2FYL1	A0A5C2FYL1 [25-39]		0	1724.82	920563		2	3.86	22.8207	28
[R].ASSLSESSPPK.[A]		1	7	1	F8VQE1	F8VQE1 [207-217]		0	1089.54		6433646	2	1.94	11.2943	67
[K].ASSQQEKEDKPAETK.[K]		1	6	1	F8VQE1	F8VQE1 [351-365]		1	1675.81		2.40619e+06	3	1.16	8.2684	22
[K].FYQTSVESVDFANAPEESR.[K]		1	2	1	P29508	P29508 [126-144]		0	2175.98	532838	114658	3	-3.72	27.4023	16
[KR].FYPLEIDYGQDEEAVK.[K]		1	3	1	A0A024R3T8	A0A024R3T8 [638-653]		0	1915.9	7.08639e+06		2	2.83	29.5186	50
[K].ASSTSTPEPTR.[K]		1	9	1	A0A8Q3WLE0	A0A8Q3WLE0 [590-600]		0	1133.54		2.22224e+06	2	1.14	9.3717	44
[K].FYEEVHDLER.[K]		2	33	3	F8VV59; A0A2U9QGI0	F8VV59 [54-63]; A0A2U9QGI0 [84-93]		0	1336.62	1.81342e+06	3.84577e+06	3	0.4	19.6879	22
[R].FWLETLLCLIGESFDDYSDDVCGAVVNVR.[A]	2xCarbamidomethyl [C8; C22]	1	4	1	Q32Q75	Q32Q75 [129-157]		0	3392.58			3	2.06	32.5039	35
[R].ASPATQPPPLLPPSATGPDATVGGPAPTPLLPPSATASVK.[M]		1	2	1	Q07666	Q07666 [57-96]		0	3727	2.50218e+06	3.34494e+06	4	7.01	30.0894	4
[K].EGYSGVGLLSR.[Q]		1	8	2	P27695	P27695 [126-136]		0	1137.59	1.5555e+06	1.04646e+06	2	2.49	24.8692	56
[R].AVAGDASESALLK.[C]		1	2	2	P05023	P05023 [446-458]		0	1231.65	3.12838e+06	3.66994e+06	2	0.51	20.2498	46
[R].EQQIVIQSSGGLSK.[D]		1	11	2	Q8N1C8	Q8N1C8 [544-557]		0	1473.79	2.02917e+06	2.24299e+06	2	2.62	20.062	57
[R].EQYGQYALAVR.[G]		1	1	1	Q02413	Q02413 [228-238]		0	1297.65	2.44423e+06		2	1.57	23.1866	40
[K].AVENSSTAIGIR.[C]		1	2	2	P25788	P25788 [30-41]		0	1217.65	1.64309e+06	2.95217e+06	2	3.55	17.9168	80
[R].AVFDETYPDPVR.[V]		1	10	2	H3BPK7	H3BPK7 [684-695]		0	1408.67	2.91508e+06	1.93938e+06	2	1.94	25.8444	41
[R].AVFQANQENLPILK.[R]		1	2	1	P05023	P05023 [431-444]		0	1584.87		2.99712e+06	2	5.48	29.2441	60
[R].AVFVDLEPTVIDEVR.[T]		2	18	3	F5H5D3; B3KT06	F5H5D3 [135-149]; B3KT06 [30-44]		0	1701.91	1.29072e+07	19911541	3	1.09	30.2163	36
[K].AVGHPFVIQLGR.[I]		1	14	2	A0A7I2V2S3	A0A7I2V2S3 [582-593]		0	1293.74	1.20666e+06	1.9458e+06	3	0.66	28.3235	19
[K].AVLEQEETAAASR.[E]		1	10	2	B3KY28	B3KY28 [581-593]		0	1374.69	1.10957e+06	1.7827e+06	2	2.94	15.942	80
[K].AVLFCLSEDKK.[N]	1xCarbamidomethyl [C5]	1	8	2	E9PQB7	E9PQB7 [18-28]		1	1309.68	892751	1.45253e+06	3	-5.51	25.28	24
[K].FSEGEATLR.[M]		1	11	2	B4DNN3	B4DNN3 [345-353]		0	1009.49	1.60577e+06	1.83756e+06	2	1.59	16.3369	24
[R].EGSLVINSK.[N]		1	2	1	Q9Y5B9	Q9Y5B9 [358-366]		0	946.52	2.63862e+06	2.42844e+06	2	2.31	16.0123	30
[K].FSDSYASVIK.[A]		1	10	2	P17812	P17812 [310-319]		0	1116.56	4.05436e+06	4.11951e+06	2	-1.3	23.2373	47
[R].FSGSGSGTAFTLR.[I]		1	1	23	A0A125QYY8	A0A125QYY8 [67-79]		0	1287.63	5.4691e+09	4.31423e+09	2	0.34	23.7672	80
[R].AVIYNPATQADWTAK.[K]		1	6	1	P35580	P35580 [19-33]		0	1648.83	414869	2.13782e+06	2	3.1	26.8198	44
[K].AVNPDEAVAIGAAIQGGVLAGDVTDVLLLDVTPLSLGIETLGGVFTK.[L]		1	11	2	Q8N1C8	Q8N1C8 [412-458]		0	4589.5		524969	4	2.3	32.7598	71
[K].FSASGELGNGNIK.[L]		1	3	2	Q6FHF5	Q6FHF5 [169-181]		0	1293.64	2.77707e+06	4.13512e+06	2	0.1	19.5982	23
[R].AVNTQALSGAGILR.[M]		1	4	2	Q53GG3	Q53GG3 [270-283]		0	1370.78	1.3175e+06	1.10126e+06	2	2.52	27.2284	51
[R].FSALQQAVPTESTDNRR.[V]		1	12	1	Q04637	Q04637 [1123-1139]		1	1919.96	1.19761e+06	2.3752e+06	3	1.79	20.7855	21
[R].FQSSHHPTDITSLDQYVER.[M]		1	12	1	A0A7P0TAE1	A0A7P0TAE1 [512-530]		0	2260.06		1.32679e+06	3	-0.97	25.0715	48
[R].FQSSAVMALQEASEAYLVGLFEDTNLCAIHAK.[R]	1xCarbamidomethyl [C27]; 1xOxidation [M7]	1	1	4	Q71DI3	Q71DI3 [85-116]		0	3529.7			3	1.96	31.2886	86
[R].FQSSAVMALQEASEAYLVGLFEDTNLCAIHAK.[R]	1xCarbamidomethyl [C27]	1	1	4	Q71DI3	Q71DI3 [85-116]		0	3513.7		3.9159e+06	3	2.57	31.3226	108
[R].FQSSAVMALQEACEAYLVGLFEDTNLCAIHAK.[R]	2xCarbamidomethyl [C13; C27]; 1xOxidation [M7]	1	1	4	P68431	P68431 [85-116]		0	3602.7		721076	3	2.33	31.0812	74
[K].AVQGFFTSNNATR.[D]		1	8	1	B4DEB0	B4DEB0 [91-103]		0	1412.69	1.6305e+06	1.62382e+06	2	0.17	23.2668	42
[K].AVTELNEPLSNEDR.[N]		1	1	1	Q04917	Q04917 [29-42]		0	1586.77	5.04826e+06	2.98233e+06	2	-1.53	20.4699	66
[K].AVTEQGAELSNEER.[N]		1	3	3	P27348	P27348 [28-41]		0	1532.72	8.01194e+06	4.92265e+06	2	2.05	14.0838	83
[R].EGSGSSGTGEQKEDQKEEK.[Q]		1	10	2	Q8N1C8	Q8N1C8 [662-680]		2	2009.89			3	1.44	8.1879	47
[K].EGVECEVINMR.[T]	1xCarbamidomethyl [C5]; 1xOxidation [M10]	1	2	1	P11177	P11177 [259-269]		0	1351.6	1.70984e+06	1.19575e+06	2	-1.26	18.3978	35
[R].FSGSGSGTDFTLK.[IV]		9	241	5	A0A5C2GVL0; A0A5C2GAM0; A0A5C2GUG4; A0A5C2G1B5; A0A5C2FTM7; A0A5C2GPC1; A0A5C2GGD1; A0A5C2G2V6; A0A5C2G0L9	A0A5C2GVL0 [67-79]; A0A5C2GAM0 [67-79]; A0A5C2GUG4 [67-79]; A0A5C2G1B5 [67-79]; A0A5C2FTM7 [67-79]; A0A5C2GPC1 [67-79]; A0A5C2GGD1 [67-79]; A0A5C2G2V6 [67-79]; A0A5C2G0L9 [67-79]		0	1303.62	1.88228e+08	1.14103e+08	2	1.05	22.5195	44
[R].FSGSGSGTDFTLR.[I]		2	11	2	A0A5C2G364; A0A5C2G7Q6	A0A5C2G364 [67-79]; A0A5C2G7Q6 [67-79]		0	1331.62	2.65327e+07	11621972	2	-0.65	22.8538	73
[K].EDGAISTIVLR.[G]		1	3	2	P50990	P50990 [368-378]		0	1173.65	3.65866e+08	264297952	2	1.26	27.8893	27
[K].EGVSAAFAVK.[L]		1	6	1	Q53FN7	Q53FN7 [184-193]		0	978.525	301154	1162571	2	2.71	22.0925	15
[K].EQSQLTATQTR.[T]		1	3	2	Q6P2Q9	Q6P2Q9 [2035-2045]		0	1262.63	1.21755e+06	2.81829e+06	2	2.09	11.4177	49
[R].FSTPEQAAK.[N]		1	7	1	B2R959	B2R959 [454-462]		0	978.489	4.17353e+06	7.34589e+06	2	6.77	13.1055	20
[R].FSSSSGYGGGSSR.[V]		1	1	2	P35527	P35527 [47-59]		0	1235.53	8.91866e+07	84240160	2	0.41	10.9953	56
[K].FSSQELILR.[R]		1	4	2	Q08188	Q08188 [25-33]		0	1092.6	1.2811e+06		2	2.46	27.2864	32
[K].AVANQTSATFLR.[V]		1	2	1	Q53HB3	Q53HB3 [238-249]		0	1278.68	1.23513e+06	1.64839e+06	2	4.22	21.6371	37
[K].AVANYDSVEEGEK.[V]		1	13	1	A0A804HK65	A0A804HK65 [69-81]		0	1410.64	1.7097e+06	1460923	2	3.31	15.1618	74
[R].AVAQALEVIPR.[T]		1	5	2	Q59H77	Q59H77 [471-481]		0	1166.69	1.17881e+07	10401167	2	-0.15	28.4562	69
[R].EQTEGEYSSLEHESAR.[G]		1	3	1	O43837	O43837 [165-180]		0	1851.8	2.10467e+06	1.33363e+06	3	0.64	15.1934	58
[R].FSSCGGGGGSFGAGGGFGSR.[S]	1xCarbamidomethyl [C4]	1	6	4	H6VRF8	H6VRF8 [46-65]		0	1765.73	2.2939e+07	16950547	2	-1.2	21.1933	120
[R].AVASQLDCNFLK.[V]	1xCarbamidomethyl [C8]	1	6	2	A0A087X2I1	A0A087X2I1 [200-211]		0	1365.68	1.1701e+06	919997	2	3.87	27.2491	24
[R].AVAVVVDPIQSVK.[G]		1	2	2	O00487	O00487 [140-152]		0	1324.78	2.07969e+06	2.04419e+06	2	0.75	28.7231	53
[R].FSPNSSNPIIVSCGWDK.[L]	1xCarbamidomethyl [C13]	1	14	1	P63244	P63244 [156-172]		0	1907.9	3.49222e+06		2	3.29	28.9647	51
[K].FSPAGPVLSIR.[V]		1	5	2	Q6IQ30	Q6IQ30 [31-41]		0	1143.65	5.04257e+06	8.10502e+06	2	0.82	28.8802	32
[R].FSNSSSSNEFSK.[C]		1	1	1	Q5D862	Q5D862 [404-415]		0	1320.57	1.54231e+06	861662	2	0.55	12.8958	58
[R].FSLENNFLLQHNIR.[K]		1	15	2	P42224	P42224 [71-84]		0	1744.91		60004003	3	0.91	29.3993	48
[R].FSGVADRFSGSGSGTDFTLK.[I]		1	1	1	A0A5C2GVL0	A0A5C2GVL0 [60-79]		1	2035.97		1.1687e+06	3	4.08	23.0671	31
[R].AVCMLSNTTAIAEAWAR.[L]	1xCarbamidomethyl [C3]	1	18	1	B3KT06	B3KT06 [339-355]		0	1864.9			2	-0.04	30.0442	52
[K].AVDEAADALLK.[A]		1	10	1	B4DKR1	B4DKR1 [275-285]		0	1115.59	4.82573e+06	5.86386e+06	2	5.04	24.3812	22
[R].FSGSILGDK.[A]		1	7	6	A0A5C2GNG7	A0A5C2GNG7 [64-72]		0	923.483	1.21624e+08	61341656	2	0.65	20.2009	61
[K].EQTFSGGTSQDTK.[A]		2	6	2	Q6P0P7; Q9Y2W1	Q6P0P7 [203-215]; Q9Y2W1 [203-215]		0	1385.62	1.40964e+06	16166603	2	-0.24	10.3003	63
[R].FSGSGSGTYFTLK.[I]		1	6	1	A0A1W6IYJ9	A0A1W6IYJ9 [67-79]		0	1351.65	1.43929e+06		2	3.54	26.3598	60
[K].EQVANSAFVER.[V]		1	6	2	A0A024RD80	A0A024RD80 [492-502]		0	1249.62	2.70305e+07	35527808	2	-0.61	17.3542	55
[RK].FSGSGSGTNFTLK.[I]		1	13	2	A0A5C2GJR9	A0A5C2GJR9 [67-79]		0	1302.63	3.0766e+07	16162403	2	2.28	21.6116	34
[KR].FGEVVDCTIK.[MLT]	1xCarbamidomethyl [C7]	3	20	8	D6RBZ0; A0A024RDF4; B4DTA2	D6RBZ0 [93-102]; A0A024RDF4 [120-129]; B4DTA2 [22-31]		0	1167.57	5.85094e+06	18653643	2	0.44	22.5917	41
[R].DGTGVVEFVR.[K]		1	6	2	J3KTL2	J3KTL2 [155-164]		0	1078.55	1.94247e+06	4.95603e+06	2	1.95	25.635	47
[K].FGDPVVQSDMK.[H]	1xOxidation [M10]	1	8	2	A0A0G2JIW1	A0A0G2JIW1 [79-89]		0	1238.57	2.67003e+06	6.7703e+06	2	0.81	17.1906	47
[K].ESKEEETSIDVAGKPNEVTK.[A]		1	3	1	B4DKS0	B4DKS0 [440-459]		1	2190.08	2.5833e+06	2919071	4	0.37	15.3035	16
[K].EEASGSSVTAEEAKK.[F]		1	2	4	P13010	P13010 [689-703]		1	1522.72	3.30699e+07	1.71704e+07	2	2.13	8.8952	87
[K].EEASGSSVTAEEAK.[K]		1	2	2	P13010	P13010 [689-702]		0	1394.63	3.3165e+07	13871019	2	0.22	10.0729	71
[K].EYAEDDNIYQQK.[I]		1	6	2	F5H6Q1	F5H6Q1 [69-80]		0	1515.66	3.2617e+06	1.26301e+06	2	0.11	16.0581	28
[R].EEAENTLQSFR.[Q]		1	5	1	P08670	P08670 [197-207]		0	1323.62	6.53999e+06	13710720	2	-1.7	20.3775	57
[K].DYGVYLEDSGHTLR.[G]		1	2	1	H7C3T4	H7C3T4 [65-78]		0	1624.76	317292	910437	3	-2.94	24.7911	35
[K].EDTEEYNLR.[D]		1	9	2	P51991	P51991 [135-143]		0	1168.51	2.37129e+06	5.88391e+06	2	-3.89	15.1835	39
[K].DYPVVSIEDPFDQDDWGAWQK.[F]		1	3	2	P06733	P06733 [286-306]		0	2510.11			3	-1.24	30.6583	36
[K].EVYQQQQYGSGGR.[G]		1	6	1	D6RBZ0	D6RBZ0 [233-245]		0	1499.69		4.42579e+06	2	-1.9	12.3334	67
[K].EDTEEHHLR.[D]		2	29	2	F8W6I7; A0A7I2V323	F8W6I7 [114-122]; A0A7I2V323 [109-117]		0	1165.52	2.19372e+07	45892940	3	-1.5	8.5372	37
[K].DYSLLPLLAAAPQVGEK.[I]		1	1	1	P38432	P38432 [460-476]		0	1784.98		528874	2	3.77	30.9531	52
[K].EVYELLDSPGK.[V]		1	3	1	E9PBS1	E9PBS1 [20-30]		0	1249.63	2.03282e+06	2.6932e+06	2	-0.12	25.6356	35
[R].ETNLDSLPLVDTHSK.[R]		1	2	2	P08670	P08670 [425-439]		0	1668.84	2.6889e+06	4.78624e+06	2	2.72	26.9959	56
[R].DYVAPTANLDQK.[D]		1	6	1	B2R5U1	B2R5U1 [303-314]		0	1334.66	1.2513e+06	2.65111e+06	2	3.89	19.2449	37
[K].EAAEQDVEK.[K]		1	3	2	P26373	P26373 [201-209]		0	1018.47	1.25724e+07	11987066	2	-0.07	8.447	38
[K].EVVEAVTIVETPPMVVVGIVGYVETPR.[G]		1	11	1	P39023	P39023 [71-97]		0	2882.56			3	2.15	31.3652	31
[K].EAAEVLQNNR.[R]		1	2	1	P61081	P61081 [148-157]		0	1143.58	2.04102e+06	2.18711e+06	2	0.61	13.2778	44
[R].EVVDILTEQLR.[D]		1	5	1	Q9BZM5	Q9BZM5 [96-106]		0	1314.73		4743803	2	-0.18	29.583	40
[R].EAALGAGFSDK.[T]		1	9	2	P55084	P55084 [118-128]		0	1065.52	3.34675e+06	2.86014e+06	2	-0.64	18.8949	26
[K].EDQTEYLEER.[RW]		2	11	2	P07900; A0A024RD80	P07900 [192-201]; A0A024RD80 [187-196]		0	1311.57	4.42888e+07	56239192	2	0.53	16.6779	66
[R].ETQSQLETER.[S]		1	2	2	Q4LE79	Q4LE79 [1371-1380]		0	1220.58	2.20483e+06	1.90755e+06	2	0.02	10.6936	41
[K].EVTGIITQGAR.[N]		1	5	1	B4E396	B4E396 [254-264]		0	1144.63	1.0831e+06	2.37546e+06	2	0.59	19.6182	33
[R].EVTFVPGLYK.[I]		1	10	1	P11388	P11388 [74-83]		0	1152.63	2.07866e+06	785816	2	1.58	29.1514	14
[R].EADDIVNWLK.[K]		1	19	2	A0A7P0TA35	A0A7P0TA35 [155-164]		0	1202.61	983729	4.14778e+06	2	-0.23	29.8415	38
[R].EAEAAIYHLQLFEELRR.[L]		1	7	2	A0A8V8TNX9	A0A8V8TNX9 [458-474]		1	2088.09	617840	3.31811e+06	3	-1.2	29.4959	5
[K].EAAENSLVAYK.[A]		1	5	2	G9K389	G9K389 [153-163]		0	1194.6	5.4885e+07	30432888	2	0.96	18.5182	57
[K].EAESCDCLQGFQLTHSLGGGTGSGMGTLLISK.[I]	2xCarbamidomethyl [C5; C7]; 1xOxidation [M25]	3	23	2	P04350; Q8IZ29; A0A384NYT8	P04350 [123-154]; Q8IZ29 [123-154]; A0A384NYT8 [122-153]		0	3327.53			3	0.48	29.242	31
[R].EYFSWEGAFQHVGK.[A]		1	2	1	P26641	P26641 [415-428]		0	1684.78		670091	3	1.48	29.3518	24
[R].DVVQAYPEVR.[I]		1	3	2	Q08211	Q08211 [529-538]		0	1175.61	6.39905e+06	7.93361e+06	2	0.73	20.3401	47
[K].FAEAFEAIPR.[A]		1	3	2	P50990	P50990 [441-450]		0	1150.59	4.98461e+06	6.45388e+06	2	0.23	28.43	45
[R].DTGIFLDLMHLK.[K]	1xOxidation [M9]	1	5	2	P12956	P12956 [195-206]		0	1418.73	6.90527e+06	2.24718e+06	2	-0.62	29.9815	10
[K].FADLSEAANR.[N]		1	5	1	P08670	P08670 [295-304]		0	1093.53	7.20175e+06	19807670	2	-4.57	18.2886	51
[R].DTLVADNLDQATR.[V]		1	4	1	Q9NTJ3	Q9NTJ3 [714-726]		0	1431.71			2	-3.9	22.5628	33
[K].DTNYTLNTDSLDWALYDHLMDFLADR.[G]		1	4	2	A8K651	A8K651 [221-246]		0	3118.41			3	2.12	31.3758	77
[R].FACHSASLTVR.[N]	1xCarbamidomethyl [C3]	1	11	1	A0A7I2V535	A0A7I2V535 [143-153]		0	1248.62	6.16768e+06	6729789	3	-2.47	15.8148	31
[K].FACESIVEEYEDELIEFFSR.[E-]	1xCarbamidomethyl [C3]	1	5	1	F8W031	F8W031 [135-154]		0	2512.12			3	1.37	31.6113	58
[K].FAANPNQNK.[N]		1	1	2	Q15717	Q15717 [183-191]		0	1003.5	3.23652e+06	4.3431e+06	2	-0.46	10.2899	20
[R].EENLFSWK.[G]		1	1	1	P38432	P38432 [398-405]		0	1052.5		3.46146e+06	2	1.46	29.1177	46
[K].FAAATGATPIAGR.[F]		1	9	1	P08865	P08865 [90-102]		0	1203.65	7.86294e+06	14143497	2	2.19	19.1804	51
[R].ETLIDVAR.[T]		1	6	2	B2R9K8	B2R9K8 [146-153]		0	916.51	2.37724e+06	3.84968e+06	2	0.79	22.5995	23
[R].EEGVLTLWR.[G]		1	2	2	Q02978	Q02978 [174-182]		0	1102.59	3.28443e+06	2.79963e+06	2	0.8	29.7659	35
[R].ETLLNSATTSLNSK.[V]		1	4	2	P50991	P50991 [161-174]		0	1478.77	3.06571e+06	5.9465e+06	2	3.32	24.0748	74
[R].DVIAQSQSGTGK.[T]		1	2	2	P38919	P38919 [77-88]		0	1190.6	4.30426e+06	6.93265e+06	2	1.3	10.733	54
[K].DVIATDKEDVAFK.[D]		1	5	1	A0A5K1VW95	A0A5K1VW95 [67-79]		1	1450.74		2949791	3	-1.51	20.8761	46
[R].EENAEQQALAAK.[R]		1	3	2	Q86VX4	Q86VX4 [475-486]		0	1301.63	1.0534e+06	870618	2	0.97	14.1656	78
[K].DVNAAIATIK.[T]		2	14	2	F5H5D3; B3KT06	F5H5D3 [397-406]; B3KT06 [292-301]		0	1015.58	8.00627e+07	38974288	2	0.78	23.1459	59
[R].EYQISAGDFPEVK.[A]		1	2	1	Q9H223	Q9H223 [348-360]		0	1482.71			2	0.91	28.0655	9
[R].EYQLNDSASYYLNDLDR.[I]		1	1	1	P08754	P08754 [145-161]		0	2078.93		4.20131e+06	2	1.79	29.2911	111
[R].DVPAYSQDTFK.[V]		1	6	2	Q53EP4	Q53EP4 [205-215]		0	1270.6	2.84642e+06	2.25357e+06	2	4.04	20.1261	37
[R].EYQLNDSAAYYLNDLDR.[I]		1	2	1	P63096	P63096 [145-161]		0	2062.94			2	1.24	29.5255	85
[R].DVPLGTPLCIIVEK.[E]	1xCarbamidomethyl [C9]	1	13	2	A0A7P0T997	A0A7P0T997 [272-285]		0	1553.86	923637	1.45658e+06	2	-0.61	30.5363	28
[K].DVQDSLTVSNEAQTAK.[E]		1	2	1	A8K0T9	A8K0T9 [211-226]		0	1705.82		1.56068e+06	2	0.65	18.7112	77
[R].DVQIGDIVTVGECRPLSK.[T]	1xCarbamidomethyl [C13]	1	2	2	P62280	P62280 [119-136]		0	1986.03	3.94481e+06	4.22668e+06	3	-1.42	29.0136	22
[R].DVDETGITVASLER.[F]		1	3	1	B7Z592	B7Z592 [341-354]		0	1504.75		754036	2	4.87	27.7255	46
[K].EAESSPFVER.[L]		1	11	2	A0A7P0TAE1	A0A7P0TAE1 [548-557]		0	1150.54	2.95216e+06	7.1872e+06	2	0.56	17.2089	45
[R].EVSFQSTGESEWK.[D]		1	4	2	A8K651	A8K651 [208-220]		0	1513.68	1.83078e+06	3.22936e+06	2	0.36	22.5916	71
[R].ETTEVDLLTK.[E]		1	4	2	A0A090N7Y2	A0A090N7Y2 [49-58]		0	1148.6	1.70929e+06	3218747	2	0.88	23.4874	55
[K].GTAYTFFTPGNLK.[Q]		1	4	1	A0A5H1ZRQ2	A0A5H1ZRQ2 [516-528]		0	1416.72	4.18846e+07		2	1.95	29.4718	40
[K].ETVEEQASTTER.[V]		1	8	1	A0A7P0T9L3	A0A7P0T9L3 [697-708]		0	1379.63	905395	1.77306e+06	2	0.16	11.4907	61
[K].EAVGDLLDAFK.[E]		1	15	1	Q04637	Q04637 [525-535]		0	1177.61	647362	2.25475e+06	2	0.71	30.2458	56
[R].EAYPGDVFYLHSR.[L]		1	1	2	P25705	P25705 [335-347]		0	1553.74	1.98284e+06	1.52681e+06	3	3.06	27.282	24
[K].EVDIYTVK.[VT]		1	25	2	Q5U8W9	Q5U8W9 [210-217]		0	966.514	3.66008e+06	7.18551e+06	2	-0.03	20.7273	28
[R].EVDIGIPDATGR.[L]		1	12	2	P55072	P55072 [366-377]		0	1242.63	1.92716e+06	3.78938e+06	2	2.98	25.5238	23
[R].ECESVLVNDFFLVACLEDFIENAR.[L]	2xCarbamidomethyl [C2; C15]	1	14	1	A0A7I2V3I2	A0A7I2V3I2 [314-337]		0	2889.34			3	-3	32.0539	47
[R].ECLPLIIFLR.[N]	1xCarbamidomethyl [C2]	1	4	1	Q96IR1	Q96IR1 [20-29]		0	1273.73	2.48649e+06	4.33625e+06	2	0.48	31.2332	38
[K].EVDEQMLNVQNK.[NS]	1xOxidation [M6]	3	31	2	Q13885; Q8IZ29; A0A384NYT8	Q13885 [325-336]; Q8IZ29 [325-336]; A0A384NYT8 [324-335]		0	1462.68	1.71677e+07	10748541	2	1.35	15.1592	64
[K].EVDEQMLNVQNK.[NS]		3	31	2	Q13885; Q8IZ29; A0A384NYT8	Q13885 [325-336]; Q8IZ29 [325-336]; A0A384NYT8 [324-335]		0	1446.69	1.02494e+07	6447936	2	2.15	19.8078	57
[K].EVDEKPASTPWGSK.[M]		1	5	1	A0A1W2PNV4	A0A1W2PNV4 [175-188]		0	1530.74		1.13061e+06	3	0.84	16.6357	17
[K].EATDAIGHLDR.[Q]		1	6	4	Q12906	Q12906 [298-308]		0	1197.59	4.99431e+06	9.16287e+06	2	5.22	16.088	42
[K].EDAANNYAR.[G]		2	30	1	F5H5D3; B3KT06	F5H5D3 [167-175]; B3KT06 [62-70]		0	1023.45	5.46417e+07	28216224	2	4.06	8.9847	29
[R].EVCGFAPYER.[R]	1xCarbamidomethyl [C3]	1	2	2	Q9Y3U8	Q9Y3U8 [46-55]		0	1227.55	2.16602e+06	2.92252e+06	2	-0.08	21.592	27
[R].ETVSEESNVLCLSK.[S]	1xCarbamidomethyl [C11]	1	4	2	P13639	P13639 [581-594]		0	1594.76		5232024	2	5.12	24.3937	49
[R].EDLQLDKPASGVK.[E]		1	11	1	A0A8I5KVB5	A0A8I5KVB5 [564-576]		0	1399.74	2.91367e+07	11248849	3	0.29	16.7454	16
[K].EDDLNSFNATDLK.[D]		1	3	2	B4DVZ8	B4DVZ8 [431-443]		0	1481.68	1.41988e+06	1.0235e+06	2	-1.96	25.2069	33
[R].EVATNSELVQSGK.[S]		2	5	1	P02533; Q04695	P02533 [316-328]; Q04695 [285-297]		0	1361.69	1.8788e+07	15112083	2	0.2	14.5404	52
[K].EVASNSELVQSSR.[S]		1	3	2	P08779	P08779 [318-330]		0	1405.69	2.53772e+06	3528844	2	1.87	14.5477	77
[K].EVAGAKPHITAAEGK.[L]		1	9	2	B4DKR1	B4DKR1 [304-318]		0	1478.8	2.23905e+06	2.45917e+06	3	-0.49	11.2539	15
[K].EDEQQQALQDIASR.[C]		1	4	1	P49916	P49916 [390-403]		0	1630.77	3.63013e+06	1.30306e+06	2	-0.19	23.1507	66
[-].XDFDEFER.[Q]		1	1	1	M0QYQ9	M0QYQ9 [1-8]		0	1086.44	442821	577996	2	1.22	26.7641	15
[K].EDFDSLLQSAK.[K]		1	17	1	F5GZS6	F5GZS6 [257-267]		0	1252.61			2	1.42	28.9403	42
[K].EVAFFNNFLTDAK.[R]		1	4	1	Q9BXP5	Q9BXP5 [746-758]		0	1515.75		894703	2	2.19	30.4882	12
[R].EVDDLGPEVGDIK.[I]		1	2	1	B4E0S6	B4E0S6 [361-373]		0	1385.68	1.39632e+06	3.38021e+06	2	1.96	24.715	29
[K].EATAGNPGGQTVR.[E]		1	3	2	P27708	P27708 [359-371]		0	1257.62	1.43042e+06	3.07599e+06	2	2.05	10.1433	40
[K].EASDPQPEEADGGLK.[S]		1	2	2	A8K0T9	A8K0T9 [104-118]		0	1542.69	1.14802e+06	2.2263e+06	2	0.87	14.3763	67
[K].EDLTEIRDMLLANK.[VLS]	1xOxidation [M9]	1	17	2	P05388	P05388 [93-106]		1	1676.85		2.47814e+06	3	0.13	29.0938	25
[-].EVQLVESGGGLVKPGGSR.[R]		1	1	2	A0A7S5C1Q2	A0A7S5C1Q2 [1-18]		0	1768.96	1.17047e+06	793261	3	-2.18	22.4753	7
[-].EVQLVESGGGLVKPGGSLK.[LV]		1	2	2	A0A5C2G7I4	A0A5C2G7I4 [1-19]		0	1854.03	2.8022e+06	2832282	3	1.29	25.1748	24
[R].EVQLEELEAAR.[D]		1	3	1	P51570	P51570 [257-267]		0	1286.66	1.96644e+06	1584656	2	1.95	25.6367	37
[R].EAGDVCYADVYR.[D]	1xCarbamidomethyl [C6]	1	7	1	J3KTL2	J3KTL2 [143-154]		0	1417.61		1.99417e+06	2	1.99	20.9448	63
[R].EDQSILCTGESGAGK.[T]	1xCarbamidomethyl [C7]	2	18	1	A0A8I5KWT8; P35580	A0A8I5KWT8 [166-180]; P35580 [170-184]		0	1551.7		771279	2	2.17	17.9261	50
[K].EAIEGTYIDKK.[C]		1	2	2	P62280	P62280 [49-59]		1	1266.66	5.03611e+06	4.10631e+06	2	2.05	15.327	43
[K].EVPAVPETLK.[K]		1	2	2	P18124	P18124 [10-19]		0	1082.61	1.57449e+07	16253380	2	-0.36	22.5556	26
[R].EALGDAQQSVR.[LD]		1	24	2	K7EIH8	K7EIH8 [60-70]		0	1173.59	1.89703e+06	2.12704e+06	2	4.39	13.6397	46
[K].EVLSLLQEK.[N]		1	4	1	A0A087WVM4	A0A087WVM4 [18-26]		0	1058.61	1.68815e+06	972513	2	0.21	28.4566	21
[K].EALGGQALYPHVLVK.[N]		1	9	2	A8K6U7	A8K6U7 [361-375]		0	1594.9	2.93765e+06	3438290	3	1.81	28.0928	26
[K].EVLQSLPLTEIIR.[H]		1	25	2	R9QG88	R9QG88 [634-646]		0	1510.88		1.39515e+07	2	2.85	30.5662	46
[K].EALIAASETLK.[E]		1	4	1	Q9NTJ3	Q9NTJ3 [525-535]		0	1145.64	630354	1.0884e+06	2	2.5	24.1224	26
[K].EVLDSFLDLAR.[N]		1	3	1	Q15758	Q15758 [179-189]		0	1277.67	6.25023e+06	7705795	2	-5.03	30.5089	43
[R].EALLSSAVDHGSDEVK.[F]		1	3	2	P78371	P78371 [139-154]		0	1656.81	3.35591e+06	4.11383e+06	3	-1.47	20.8058	39
[K].EALNSCNKR.[E]	1xCarbamidomethyl [C6]	1	14	2	P19338	P19338 [538-546]		1	1091.53		1.09294e+07	2	1.3	8.4777	28
[R].EALQYFYFLR.[D]		1	3	1	A8K897	A8K897 [546-555]		0	1349.69			2	2.02	30.6319	5
[R].EVFTSSSSSSSR.[Q]		1	2	2	P08779	P08779 [442-453]		0	1260.57	1.34508e+06	2.47793e+06	2	-1.17	11.3369	43
[K].EDIYSGGGGGGSR.[S]		1	1	2	Q13151	Q13151 [177-189]		0	1211.53	2.6138e+06	5.68551e+06	2	0.52	11.3033	49
[K].EAMEDGEIDGNK.[V]		1	10	1	P19338	P19338 [628-639]		0	1307.54	660267	1.44769e+06	2	-3.69	13.5184	54
[K].EDLYLKPIQR.[T]		1	4	3	P13639	P13639 [440-449]		0	1274.71	4.88414e+06	1.63336e+07	3	0.06	22.0132	38
[K].EAMEDGEIDGNK.[V]	1xOxidation [M3]	1	10	2	P19338	P19338 [628-639]		0	1323.54	1.23539e+06	3.51313e+06	2	0.29	10.2828	70
[R].EDITQSAQHALR.[L]		1	7	3	Q12906	Q12906 [312-323]		0	1368.69	1.00889e+07	1.09544e+07	2	3	17.3298	32
[K].EANEILQR.[S]		1	16	1	H0Y4R1	H0Y4R1 [196-203]		0	972.511	9.04547e+06	9704542	2	-0.22	15.449	72
[K].EAPEPMELDGPK.[G]		1	8	1	P42224	P42224 [686-697]		0	1312.61		21585204	2	1.95	21.2169	35
[K].EAPEPMELDGPK.[G]	1xOxidation [M6]	1	8	2	P42224	P42224 [686-697]		0	1328.6	515404	6.62239e+07	2	1.71	15.5434	57
[K].DTGDIFCTR.[S]	1xCarbamidomethyl [C7]	1	2	1	Q9HB00	Q9HB00 [190-198]		0	1084.47	1.92628e+06	1.50743e+06	2	2.18	21.7304	25
[R].ASENVYTNLAWYQQK.[H]		1	1	2	A0A5C2G071	A0A5C2G071 [25-39]		0	1814.87	1.03636e+07	3.99267e+06	2	1.74	28.9725	31
[truncated: 2,921 more rows]
