# Supplementary material for: Lactate Activates the HCAR1/β‐Arrestin2/PP2A Signaling Axis to Mediate STAT1/2 Dephosphorylation and Drive Osteosarcoma Progression
Source: Adv Sci (Weinh). 2025 Sep 16;12(45):e06214. doi: 10.1002/advs.202506214 (PMC12677626; doi:10.1002/advs.202506214)
Supplement: Supplementary file 3 — Supporting Information [file ADVS-12-e06214-s006.zip › Additional file 5.xlsx]

## Sheet: Proteins
Accession	Description	Coverage [%]	# Peptides	# PSMs	# Unique Peptides	# AAs	MW [kDa]	calc. pI	Abundances (Grouped): IgG	Abundances (Grouped): STAT1
A0A024R3T8	Poly [ADP-ribose] polymerase OS=Homo sapiens OX=9606 GN=PARP1 PE=3 SV=1	57	60	194	60	1014	113	8.88	6.23902e+09	9.11356e+08
H6VRF8	Keratin, type II cytoskeletal 1 OS=Homo sapiens OX=9606 GN=KRT1 PE=3 SV=1	59	42	108	35	644	66	8.12	4.77708e+09	4.06912e+09
P42224	Signal transducer and activator of transcription 1-alpha/beta OS=Homo sapiens OX=9606 GN=STAT1 PE=1 SV=2	52	36	64	36	750	87.3	6.05	2.34409e+07	2.80243e+09
P35908	Keratin, type II cytoskeletal 2 epidermal OS=Homo sapiens OX=9606 GN=KRT2 PE=1 SV=2	68	41	92	29	639	65.4	8	1.91507e+09	1.27891e+09
A0A024RD80	Heat shock protein 90kDa alpha (Cytosolic), class B member 1, isoform CRA_a OS=Homo sapiens OX=9606 GN=HSP90AB1 PE=3 SV=1	51	36	71	19	724	83.2	5.03	5.46865e+08	7.77666e+08
P35527	Keratin, type I cytoskeletal 9 OS=Homo sapiens OX=9606 GN=KRT9 PE=1 SV=3	66	26	71	25	623	62	5.24	6.3962e+08	7.54021e+08
P07900	Heat shock protein HSP 90-alpha OS=Homo sapiens OX=9606 GN=HSP90AA1 PE=1 SV=5	49	32	71	17	732	84.6	5.02	1.22895e+08	2.07734e+08
A0A1B0GVI3	Keratin, type I cytoskeletal 10 OS=Homo sapiens OX=9606 GN=KRT10 PE=1 SV=2	49	30	92	26	624	63.3	5.26	3.58711e+09	2.31464e+09
P35580	Myosin-10 OS=Homo sapiens OX=9606 GN=MYH10 PE=1 SV=3	24	43	49	36	1976	228.9	5.54	1.82574e+07	1.43789e+08
P11142	Heat shock cognate 71 kDa protein OS=Homo sapiens OX=9606 GN=HSPA8 PE=1 SV=1	54	29	64	24	646	70.9	5.52	2.4591e+08	543990493
P12956	X-ray repair cross-complementing protein 6 OS=Homo sapiens OX=9606 GN=XRCC6 PE=1 SV=2	44	29	63	29	609	69.8	6.64	5.08345e+08	2.03542e+08
P13010	X-ray repair cross-complementing protein 5 OS=Homo sapiens OX=9606 GN=XRCC5 PE=1 SV=3	38	24	61	24	732	82.7	5.81	4.4994e+08	2.02657e+08
Q53G99	Beta actin variant (Fragment) OS=Homo sapiens OX=9606 PE=2 SV=1	54	15	43	4	375	41.7	5.59	8.46323e+08	2.70902e+09
A0A0G2JIW1	Heat shock 70 kDa protein 1B OS=Homo sapiens OX=9606 GN=HSPA1B PE=1 SV=1	49	25	48	21	642	70.1	5.66	2.06396e+08	5.65121e+08
Q8IZ29	Tubulin beta chain OS=Homo sapiens OX=9606 GN=TUBB2C PE=2 SV=1	64	21	52	1	445	49.8	4.92	3.20662e+08	2.25273e+08
A0A384NYT8	Tubulin beta chain (Fragment) OS=Homo sapiens OX=9606 PE=2 SV=1	61	20	52	2	442	49.4	4.89	1.10419e+08	87864208
Q53HQ7	Elongation factor 1-alpha (Fragment) OS=Homo sapiens OX=9606 PE=2 SV=1	47	16	48	13	462	50.2	8.94	6.88833e+08	1.34665e+09
P22314	Ubiquitin-like modifier-activating enzyme 1 OS=Homo sapiens OX=9606 GN=UBA1 PE=1 SV=3	29	24	42	24	1058	117.8	5.76	5.2003e+07	8.19182e+07
P04406	Glyceraldehyde-3-phosphate dehydrogenase OS=Homo sapiens OX=9606 GN=GAPDH PE=1 SV=3	66	16	39	16	335	36	8.46	3.51892e+08	5.03571e+08
Q13885	Tubulin beta-2A chain OS=Homo sapiens OX=9606 GN=TUBB2A PE=1 SV=1	51	18	46	1	445	49.9	4.89	2.00503e+06	901325
B3GQS7	60 kDa heat shock protein, mitochondrial OS=Homo sapiens OX=9606 GN=HSPD1 PE=2 SV=1	50	23	37	23	569	60.6	6.04	1.24843e+08	2.42984e+08
P13647	Keratin, type II cytoskeletal 5 OS=Homo sapiens OX=9606 GN=KRT5 PE=1 SV=3	38	27	56	14	590	62.3	7.74	2.29323e+08	1.78806e+08
P06733	Alpha-enolase OS=Homo sapiens OX=9606 GN=ENO1 PE=1 SV=2	53	18	31	18	434	47.1	7.39	4.6948e+07	2.93013e+08
P13639	Elongation factor 2 OS=Homo sapiens OX=9606 GN=EEF2 PE=1 SV=4	31	25	40	25	858	95.3	6.83	1.03387e+08	2.16199e+08
P11021	Endoplasmic reticulum chaperone BiP OS=Homo sapiens OX=9606 GN=HSPA5 PE=1 SV=2	41	24	36	22	654	72.3	5.16	2.58195e+07	1.56694e+08
P04350	Tubulin beta-4A chain OS=Homo sapiens OX=9606 GN=TUBB4A PE=1 SV=2	51	17	44	1	444	49.6	4.88	1.75028e+06	1167988
B3KT06	Tubulin alpha chain OS=Homo sapiens OX=9606 PE=2 SV=1	52	18	38	3	416	46.3	5.14	4.9291e+08	3.05885e+08
Q16531	DNA damage-binding protein 1 OS=Homo sapiens OX=9606 GN=DDB1 PE=1 SV=1	28	27	32	27	1140	126.9	5.26	1.9144e+07	2.33073e+08
A0A8I5KWT8	Myosin-9 OS=Homo sapiens OX=9606 GN=MYH9 PE=1 SV=1	13	23	26	16	1981	229	5.64	2.78735e+06	4.86644e+07
A0A087X0X3	Heterogeneous nuclear ribonucleoprotein M OS=Homo sapiens OX=9606 GN=HNRNPM PE=1 SV=1	42	30	44	30	730	77.5	8.78	2.32353e+08	2.38798e+08
F5H5D3	Tubulin alpha chain OS=Homo sapiens OX=9606 GN=TUBA1C PE=1 SV=1	38	17	39	2	519	57.7	5.07	7.35841e+06	6736602
P02538	Keratin, type II cytoskeletal 6A OS=Homo sapiens OX=9606 GN=KRT6A PE=1 SV=3	29	20	46	3	564	60	8	2.45542e+07	39654135
P08670	Vimentin OS=Homo sapiens OX=9606 GN=VIM PE=1 SV=4	50	23	40	22	466	53.6	5.12	1.02787e+08	2.10858e+08
E7EQV3	Polyadenylate-binding protein OS=Homo sapiens OX=9606 GN=PABPC1 PE=1 SV=1	35	20	37	14	591	65.7	9.64	7.3389e+07	1.10067e+08
A0A8V8TQK1	Clathrin heavy chain 1 OS=Homo sapiens OX=9606 GN=CLTC PE=4 SV=1	16	23	38	23	1651	188.8	5.67	3.44501e+07	6.6673e+07
P04259	Keratin, type II cytoskeletal 6B OS=Homo sapiens OX=9606 GN=KRT6B PE=1 SV=5	29	20	42	3	564	60	8	4.41084e+06	7.26942e+06
P42166	Lamina-associated polypeptide 2, isoform alpha OS=Homo sapiens OX=9606 GN=TMPO PE=1 SV=2	37	22	34	14	694	75.4	7.66	9.3608e+07	6.55565e+07
P08779	Keratin, type I cytoskeletal 16 OS=Homo sapiens OX=9606 GN=KRT16 PE=1 SV=4	49	21	36	9	473	51.2	5.05	9.74773e+07	1.19721e+08
Q14126	Desmoglein-2 OS=Homo sapiens OX=9606 GN=DSG2 PE=1 SV=2	24	22	27	22	1118	122.2	5.24	2.24852e+07	1.42126e+08
G9K389	YWHAE/FAM22B fusion protein (Fragment) OS=Homo sapiens OX=9606 GN=YWHAE/FAM22B fusion PE=1 SV=1	34	16	36	14	384	41.3	4.97	4.03897e+08	2.62914e+08
P19338	Nucleolin OS=Homo sapiens OX=9606 GN=NCL PE=1 SV=3	26	18	30	18	710	76.6	4.7	9.49193e+07	2.94896e+08
P12277	Creatine kinase B-type OS=Homo sapiens OX=9606 GN=CKB PE=1 SV=1	46	12	23	12	381	42.6	5.59	3.70481e+07	7.72075e+07
P63104	14-3-3 protein zeta/delta OS=Homo sapiens OX=9606 GN=YWHAZ PE=1 SV=1	49	14	29	10	245	27.7	4.79	3.89182e+08	1.99012e+08
Q8N1C8	Stress-70 protein, mitochondrial (Fragment) OS=Homo sapiens OX=9606 GN=HSPA9 PE=2 SV=1	37	18	28	18	681	73.8	6.37	5.7612e+07	5.83146e+07
P49916	DNA ligase 3 OS=Homo sapiens OX=9606 GN=LIG3 PE=1 SV=2	23	21	36	21	1009	112.8	9.01	1.0269e+08	6.20313e+07
A0A7P0TAE1	Endoplasmin OS=Homo sapiens OX=9606 GN=HSP90B1 PE=1 SV=1	25	19	32	17	789	90.7	5.24	4.66124e+07	1.23295e+08
Q9Y2W1	Thyroid hormone receptor-associated protein 3 OS=Homo sapiens OX=9606 GN=THRAP3 PE=1 SV=2	21	18	24	13	955	108.6	10.15	1.7522e+07	2.35e+08
Q08211	ATP-dependent RNA helicase A OS=Homo sapiens OX=9606 GN=DHX9 PE=1 SV=4	17	18	30	18	1270	140.9	6.84	5.16631e+07	7.62183e+07
P02533	Keratin, type I cytoskeletal 14 OS=Homo sapiens OX=9606 GN=KRT14 PE=1 SV=4	39	18	32	5	472	51.5	5.16	4.81183e+07	41637044
P49411	Elongation factor Tu, mitochondrial OS=Homo sapiens OX=9606 GN=TUFM PE=1 SV=3	37	16	30	16	455	49.8	7.61	1.07851e+08	9.31509e+07
A8K7F6	RNA helicase OS=Homo sapiens OX=9606 PE=2 SV=1	43	16	32	13	406	46.1	5.48	9.39939e+07	1.26311e+08
A0A5H1ZRQ2	RNA helicase OS=Homo sapiens OX=9606 GN=DDX17 PE=1 SV=2	32	19	29	12	731	80.4	8.37	1.12039e+08	9.31138e+07
P49327	Fatty acid synthase OS=Homo sapiens OX=9606 GN=FASN PE=1 SV=3	9	20	26	20	2511	273.3	6.44	5.08285e+07	6.98096e+07
A0A7I2V323	Heterogeneous nuclear ribonucleoproteins A2/B1 OS=Homo sapiens OX=9606 GN=HNRNPA2B1 PE=1 SV=1	48	16	36	12	333	35.2	8.87	1.31777e+08	3.32306e+08
P63244	Receptor of activated protein C kinase 1 OS=Homo sapiens OX=9606 GN=RACK1 PE=1 SV=3	55	15	25	15	317	35.1	7.69	1.02673e+08	9.1516e+07
P07814	Bifunctional glutamate/proline--tRNA ligase OS=Homo sapiens OX=9606 GN=EPRS1 PE=1 SV=5	16	19	29	19	1512	170.5	7.33	4.75577e+07	4.96998e+07
P42167	Lamina-associated polypeptide 2, isoforms beta/gamma OS=Homo sapiens OX=9606 GN=TMPO PE=1 SV=2	41	15	24	7	454	50.6	9.38	4.24091e+07	2.021e+07
B7Z809	C-1-tetrahydrofolate synthase, cytoplasmic OS=Homo sapiens OX=9606 PE=2 SV=1	23	20	35	20	1020	110.4	8.56	5.54883e+07	6.87798e+07
B7Z6P1	cDNA FLJ53662, highly similar to Actin, alpha skeletal muscle OS=Homo sapiens OX=9606 PE=2 SV=1	33	11	32	1	343	38.6	5.38	2.44964e+07	64647388
A0A8V8TNX9	Pyruvate kinase PKM OS=Homo sapiens OX=9606 GN=PKM PE=4 SV=1	30	15	25	15	605	65.8	7.99	6.74186e+07	1.08717e+08
J3KTA4	Probable ATP-dependent RNA helicase DDX5 OS=Homo sapiens OX=9606 GN=DDX5 PE=1 SV=1	33	19	28	12	614	69	8.85	3.48425e+07	4.70013e+07
P54577	Tyrosine--tRNA ligase, cytoplasmic OS=Homo sapiens OX=9606 GN=YARS1 PE=1 SV=4	39	20	31	20	528	59.1	7.05	5.55594e+07	6.78907e+07
F8W6I7	Heterogeneous nuclear ribonucleoprotein A1 OS=Homo sapiens OX=9606 GN=HNRNPA1 PE=1 SV=2	43	14	27	10	307	33.1	9.13	1.62169e+07	4.77912e+07
Q59H77	T-complex protein 1 subunit gamma (Fragment) OS=Homo sapiens OX=9606 PE=2 SV=1	32	15	27	15	577	63.5	6.43	5.14387e+07	7.5952e+07
O43175	D-3-phosphoglycerate dehydrogenase OS=Homo sapiens OX=9606 GN=PHGDH PE=1 SV=4	32	14	23	14	533	56.6	6.71	8.40264e+07	7.66719e+07
Q00839	Heterogeneous nuclear ribonucleoprotein U OS=Homo sapiens OX=9606 GN=HNRNPU PE=1 SV=6	19	14	22	14	825	90.5	6	4.20812e+07	1.1495e+08
P50991	T-complex protein 1 subunit delta OS=Homo sapiens OX=9606 GN=CCT4 PE=1 SV=4	31	16	23	15	539	57.9	7.83	5.34156e+07	99209213
H0Y4R1	Inosine-5'-monophosphate dehydrogenase OS=Homo sapiens OX=9606 GN=IMPDH2 PE=1 SV=2	31	11	20	11	538	58.3	7.27	4.07285e+07	5.43357e+07
P20700	Lamin-B1 OS=Homo sapiens OX=9606 GN=LMNB1 PE=1 SV=2	26	16	29	14	586	66.4	5.16	7.57822e+07	5.43877e+07
P04899	Guanine nucleotide-binding protein G(i) subunit alpha-2 OS=Homo sapiens OX=9606 GN=GNAI2 PE=1 SV=3	36	10	20	6	355	40.4	5.54	7.68469e+06	3.74391e+07
P23396	40S ribosomal protein S3 OS=Homo sapiens OX=9606 GN=RPS3 PE=1 SV=2	65	16	33	7	243	26.7	9.66	3.84127e+08	3.461e+08
A0A5F9ZHM4	L-lactate dehydrogenase OS=Homo sapiens OX=9606 GN=LDHB PE=1 SV=1	38	11	24	10	341	37.4	6.25	8.13497e+07	9.96074e+07
R9QG88	Signal transducer and activator of transcription OS=Homo sapiens OX=9606 GN=STAT2 PE=3 SV=1	21	14	15	14	851	97.9	5.49		5.08898e+07
P50990	T-complex protein 1 subunit theta OS=Homo sapiens OX=9606 GN=CCT8 PE=1 SV=4	29	16	24	16	548	59.6	5.6	4.00362e+08	3.37685e+08
Q12906	Interleukin enhancer-binding factor 3 OS=Homo sapiens OX=9606 GN=ILF3 PE=1 SV=3	15	12	27	12	894	95.3	8.76	4.50756e+07	7.01278e+07
P04075	Fructose-bisphosphate aldolase A OS=Homo sapiens OX=9606 GN=ALDOA PE=1 SV=2	40	15	23	15	364	39.4	8.09	9.35882e+07	1.53322e+08
P08754	Guanine nucleotide-binding protein G(i) subunit alpha-3 OS=Homo sapiens OX=9606 GN=GNAI3 PE=1 SV=3	31	10	19	6	354	40.5	5.69	2.51013e+07	1.34273e+08
O00571	ATP-dependent RNA helicase DDX3X OS=Homo sapiens OX=9606 GN=DDX3X PE=1 SV=3	29	17	23	11	662	73.2	7.18	4.3773e+07	8.01351e+07
B4DUQ1	Heterogeneous nuclear ribonucleoprotein K OS=Homo sapiens OX=9606 PE=2 SV=1	36	13	27	13	439	48.5	5.92	8.06328e+07	1.39864e+08
P63096	Guanine nucleotide-binding protein G(i) subunit alpha-1 OS=Homo sapiens OX=9606 GN=GNAI1 PE=1 SV=2	32	10	20	6	354	40.3	5.97	2.34571e+06	2.41585e+07
A0A7P0TA35	Protein disulfide-isomerase OS=Homo sapiens OX=9606 GN=P4HB PE=1 SV=1	30	18	22	18	542	61	5.01	1.34333e+07	5.66002e+07
E9PK91	Bcl-2-associated transcription factor 1 OS=Homo sapiens OX=9606 GN=BCLAF1 PE=1 SV=1	20	15	18	15	871	100.3	9.95	2.92979e+07	2.51471e+08
Q9NZI8	Insulin-like growth factor 2 mRNA-binding protein 1 OS=Homo sapiens OX=9606 GN=IGF2BP1 PE=1 SV=2	24	11	20	9	577	63.4	9.2	6.71589e+07	3.39259e+07
P55072	Transitional endoplasmic reticulum ATPase OS=Homo sapiens OX=9606 GN=VCP PE=1 SV=4	21	14	19	14	806	89.3	5.26	2.00626e+07	4.08513e+07
Q6IQ30	Polyadenylate-binding protein OS=Homo sapiens OX=9606 GN=PABPC4 PE=2 SV=1	17	10	19	4	660	72.3	9.35	1.41431e+07	22886836
Q16777	Histone H2A type 2-C OS=Homo sapiens OX=9606 GN=H2AC20 PE=1 SV=4	44	3	10	2	129	14	10.9	5.93343e+06	2.40612e+07
Q3B7A7	Trifunctional purine biosynthetic protein adenosine-3 OS=Homo sapiens OX=9606 GN=GART PE=2 SV=1	18	15	17	15	1010	107.7	6.77	2.11797e+07	3.26295e+07
Q53HQ0	Flotillin (Fragment) OS=Homo sapiens OX=9606 PE=2 SV=1	31	11	14	11	427	47.3	8.09	4.0672e+06	3.91865e+07
G3V0E5	Transferrin receptor protein 1 OS=Homo sapiens OX=9606 GN=TFRC PE=1 SV=1	22	15	22	15	679	75.9	6.81	4.074e+07	3.77136e+07
P68431	Histone H3.1 OS=Homo sapiens OX=9606 GN=H3C12 PE=1 SV=2	35	3	10	1	136	15.4	11.12	1.2125e+07	1.88925e+07
P01024	Complement C3 OS=Homo sapiens OX=9606 GN=C3 PE=1 SV=2	6	11	24	11	1663	187	6.4	4.87721e+08	3.2694e+08
Q71DI3	Histone H3.2 OS=Homo sapiens OX=9606 GN=H3C13 PE=1 SV=3	35	3	11	1	136	15.4	11.27		3.9159e+06
Q53GY0	Plastin 3 variant (Fragment) OS=Homo sapiens OX=9606 PE=2 SV=1	21	13	19	13	630	70.7	5.68	3.62111e+07	5.57794e+07
B2R9K8	cDNA, FLJ94440, highly similar to Homo sapiens chaperonin containing TCP1, subunit 6A (zeta 1)(CCT6A), mRNA OS=Homo sapiens OX=9606 PE=2 SV=1	34	15	20	15	531	57.9	6.8	3.35244e+07	62763146
A0A804HL40	Leucine-rich PPR motif-containing protein, mitochondrial OS=Homo sapiens OX=9606 GN=LRPPRC PE=1 SV=1	11	14	17	14	1393	157.7	6.18	2.25365e+07	3.46272e+07
A6NLN1	Polypyrimidine tract-binding protein 1 OS=Homo sapiens OX=9606 GN=PTBP1 PE=1 SV=4	29	12	23	12	527	56.5	9.38	7.4484e+07	7.05857e+07
Q9BSV4	SFPQ protein (Fragment) OS=Homo sapiens OX=9606 GN=SFPQ PE=2 SV=2	24	14	24	13	634	68.6	8.82	1.96184e+08	2.01426e+08
A0A7I2V5S2	Nucleophosmin OS=Homo sapiens OX=9606 GN=NPM1 PE=1 SV=1	38	11	13	11	305	33.9	4.82	1.23818e+08	3.02111e+08
E9PCA1	T-complex protein 1 subunit epsilon OS=Homo sapiens OX=9606 GN=CCT5 PE=1 SV=1	32	14	18	13	520	57.1	5.55	2.24109e+07	4.15561e+07
P21796	Voltage-dependent anion-selective channel protein 1 OS=Homo sapiens OX=9606 GN=VDAC1 PE=1 SV=2	54	12	20	11	283	30.8	8.54	4.27152e+07	5.90536e+07
A8K6U7	cDNA FLJ78252, highly similar to Homo sapiens heterogeneous nuclear ribonucleoprotein U-like 1 (HNRPUL1), transcript variant 1, mRNA OS=Homo sapiens OX=9606 PE=2 SV=1	16	12	21	12	856	95.6	6.92	4.97214e+07	131379746
P78371	T-complex protein 1 subunit beta OS=Homo sapiens OX=9606 GN=CCT2 PE=1 SV=4	26	11	15	11	535	57.5	6.46	1.92523e+07	2.87525e+07
B4DY09	Interleukin enhancer-binding factor 2 OS=Homo sapiens OX=9606 GN=ILF2 PE=1 SV=1	32	9	20	9	352	38.9	4.94	3.79824e+07	66809939
A0A7I2V535	Non-POU domain-containing octamer-binding protein OS=Homo sapiens OX=9606 GN=NONO PE=1 SV=1	25	12	22	11	501	57.6	9.33	1.34927e+08	1.28049e+08
F8VQE1	LIM domain and actin-binding protein 1 OS=Homo sapiens OX=9606 GN=LIMA1 PE=1 SV=1	27	13	14	13	598	67	5.8	2.09681e+06	5.26813e+07
F5GY37	Prohibitin OS=Homo sapiens OX=9606 GN=PHB2 PE=1 SV=1	47	11	20	11	267	29.7	9.88	3.38561e+07	4.6724e+07
P05388	60S acidic ribosomal protein P0 OS=Homo sapiens OX=9606 GN=RPLP0 PE=1 SV=1	41	10	17	10	317	34.3	5.97	7.65046e+07	8.03934e+07
P29401	Transketolase OS=Homo sapiens OX=9606 GN=TKT PE=1 SV=3	23	10	11	10	623	67.8	7.66	7.12964e+06	3.4367e+07
A0A024R0S8	X-ray repair complementing defective repair in Chinese hamster cells 1, isoform CRA_b OS=Homo sapiens OX=9606 GN=XRCC1 PE=4 SV=1	30	13	18	13	633	69.5	6.39	6.93179e+07	3.59841e+07
A0A7P0TAE9	Calnexin OS=Homo sapiens OX=9606 GN=CANX PE=1 SV=1	18	10	14	10	626	71.3	4.72	1.65677e+07	3.79544e+07
Q96PK6	RNA-binding protein 14 OS=Homo sapiens OX=9606 GN=RBM14 PE=1 SV=2	22	12	21	12	669	69.4	9.67	4.65023e+07	5.08271e+07
P26641	Elongation factor 1-gamma OS=Homo sapiens OX=9606 GN=EEF1G PE=1 SV=3	27	13	21	13	437	50.1	6.67	5.78024e+07	9.34145e+07
E9PLK3	Aminopeptidase OS=Homo sapiens OX=9606 GN=NPEPPS PE=1 SV=1	14	11	15	11	915	102.9	5.6	2.1396e+07	2.05402e+07
B4DKR1	MICOS complex subunit MIC60 OS=Homo sapiens OX=9606 PE=2 SV=1	20	12	15	12	746	82.5	6.39	2.32482e+07	2.84613e+07
A0A0A0MRM9	Nucleolar and coiled-body phosphoprotein 1 (Fragment) OS=Homo sapiens OX=9606 GN=NOLC1 PE=1 SV=1	18	12	15	12	708	74.6	9.47	1.56786e+07	1.66501e+08
Q96IR1	RPS4X protein (Fragment) OS=Homo sapiens OX=9606 GN=RPS4X PE=2 SV=2	48	13	18	13	243	27.2	9.94	9.21387e+07	1.05034e+08
P18124	60S ribosomal protein L7 OS=Homo sapiens OX=9606 GN=RPL7 PE=1 SV=1	44	12	23	12	248	29.2	10.65	1.1728e+08	1.29206e+08
P38919	Eukaryotic initiation factor 4A-III OS=Homo sapiens OX=9606 GN=EIF4A3 PE=1 SV=4	23	11	20	8	411	46.8	6.73	2.00069e+07	3.97666e+07
B4DH02	Heat shock 70 kDa protein 4 OS=Homo sapiens OX=9606 PE=2 SV=1	16	11	14	11	840	94.3	5.19	1.0293e+07	2.10344e+07
P17987	T-complex protein 1 subunit alpha OS=Homo sapiens OX=9606 GN=TCP1 PE=1 SV=1	22	11	14	11	556	60.3	6.11	2.30482e+07	4.84113e+07
P55060	Exportin-2 OS=Homo sapiens OX=9606 GN=CSE1L PE=1 SV=3	13	11	13	11	971	110.3	5.77	1.62919e+07	19716946
P38432	Coilin OS=Homo sapiens OX=9606 GN=COIL PE=1 SV=1	17	10	10	10	576	62.6	9.07	7.44456e+06	4.44015e+07
Q6FHZ0	Malate dehydrogenase OS=Homo sapiens OX=9606 GN=MDH2 PE=2 SV=1	33	9	13	9	338	35.5	8.68	1.14139e+07	3.8867e+07
E9PCY7	Heterogeneous nuclear ribonucleoprotein H OS=Homo sapiens OX=9606 GN=HNRNPH1 PE=1 SV=1	21	6	14	4	429	47.1	6.34	1.3994e+07	1.30588e+07
P06576	ATP synthase subunit beta, mitochondrial OS=Homo sapiens OX=9606 GN=ATP5F1B PE=1 SV=3	25	8	10	8	529	56.5	5.4	1.76163e+06	1.42689e+07
Q9BY77	Polymerase delta-interacting protein 3 OS=Homo sapiens OX=9606 GN=POLDIP3 PE=1 SV=2	33	11	11	11	421	46.1	9.99	3.70949e+06	6.45036e+07
B2RBS8	cDNA, FLJ95666, highly similar to Homo sapiens albumin (ALB), mRNA OS=Homo sapiens OX=9606 PE=2 SV=1	14	10	27	10	609	69.3	6.28	1.01084e+09	1.23984e+09
Q6FG43	Flotillin OS=Homo sapiens OX=9606 GN=FLOT2 PE=2 SV=1	30	9	12	9	379	41.7	5.29	4.2037e+06	2.82001e+07
P62879	Guanine nucleotide-binding protein G(I)/G(S)/G(T) subunit beta-2 OS=Homo sapiens OX=9606 GN=GNB2 PE=1 SV=3	24	8	14	3	340	37.3	6	9.70976e+07	357400326
P12035	Keratin, type II cytoskeletal 3 OS=Homo sapiens OX=9606 GN=KRT3 PE=1 SV=3	9	10	22	1	628	64.4	6.48	435162	2.08539e+06
Q53FS6	TNF receptor-associated protein 1 variant (Fragment) OS=Homo sapiens OX=9606 PE=2 SV=1	17	11	14	10	704	80	8.03	2.07173e+07	19148649
E9PBS1	Bifunctional phosphoribosylaminoimidazole carboxylase/phosphoribosylaminoimidazole succinocarboxamide synthetase (Fragment) OS=Homo sapiens OX=9606 GN=PAICS PE=1 SV=1	29	10	15	10	413	45.6	6.68	2.78198e+07	3.85169e+07
P25705	ATP synthase subunit alpha, mitochondrial OS=Homo sapiens OX=9606 GN=ATP5F1A PE=1 SV=1	21	10	13	10	553	59.7	9.13	2.11655e+07	1.30196e+07
P27348	14-3-3 protein theta OS=Homo sapiens OX=9606 GN=YWHAQ PE=1 SV=1	27	8	14	4	245	27.7	4.78	1.31423e+07	9.04533e+06
Q9NVI7	ATPase family AAA domain-containing protein 3A OS=Homo sapiens OX=9606 GN=ATAD3A PE=1 SV=2	19	11	15	3	634	71.3	8.98	4.40096e+07	3.93526e+07
A8MXP9	Matrin-3 OS=Homo sapiens OX=9606 GN=MATR3 PE=1 SV=1	15	10	13	10	895	99.9	6.04	1.25715e+07	2.14663e+07
B4DY08	Heterogeneous nuclear ribonucleoproteins C1/C2 OS=Homo sapiens OX=9606 GN=HNRNPC PE=1 SV=1	26	8	15	8	288	32	8.72	1.01322e+08	189559769
Q86VP6	Cullin-associated NEDD8-dissociated protein 1 OS=Homo sapiens OX=9606 GN=CAND1 PE=1 SV=2	9	10	15	10	1230	136.3	5.78	1.77523e+08	1.81525e+08
Q04695	Keratin, type I cytoskeletal 17 OS=Homo sapiens OX=9606 GN=KRT17 PE=1 SV=2	14	8	16	1	432	48.1	5.02	861476	914720
P04844	Dolichyl-diphosphooligosaccharide--protein glycosyltransferase subunit 2 OS=Homo sapiens OX=9606 GN=RPN2 PE=1 SV=3	19	8	11	8	631	69.2	5.69	1.27927e+07	1.40429e+07
H0YEU2	40S ribosomal protein S3 (Fragment) OS=Homo sapiens OX=9606 GN=RPS3 PE=1 SV=1	63	10	20	1	171	18.7	8.41	9.77253e+06	7.8723e+06
H3BRG4	Cytochrome b-c1 complex subunit 2, mitochondrial OS=Homo sapiens OX=9606 GN=UQCRC2 PE=1 SV=1	32	9	13	9	412	44.6	9	2.92395e+07	2.81822e+07
P61981	14-3-3 protein gamma OS=Homo sapiens OX=9606 GN=YWHAG PE=1 SV=2	33	9	15	6	247	28.3	4.89	8.46078e+07	4.42916e+07
P53396	ATP-citrate synthase OS=Homo sapiens OX=9606 GN=ACLY PE=1 SV=3	10	12	17	12	1101	120.8	7.33	3.8391e+07	3.76217e+07
P27694	Replication protein A 70 kDa DNA-binding subunit OS=Homo sapiens OX=9606 GN=RPA1 PE=1 SV=2	19	10	17	10	616	68.1	7.21	3.98115e+07	3.43646e+07
Q5JWE9	Guanine nucleotide-binding protein G(s) subunit alpha isoforms short OS=Homo sapiens OX=9606 GN=GNAS PE=1 SV=3	11	10	14	9	1022	109.5	5.07	4.39925e+07	1.51531e+08
Q6PUJ7	Prohibitin OS=Homo sapiens OX=9606 GN=HEL-215 PE=2 SV=1	39	9	14	9	272	29.8	5.76	2.52788e+07	4.1966e+07
P60174	Triosephosphate isomerase OS=Homo sapiens OX=9606 GN=TPI1 PE=1 SV=4	42	7	10	7	249	26.7	6.9	1.28172e+07	2.63275e+07
Q14222	EEF1A protein (Fragment) OS=Homo sapiens OX=9606 GN=EEF1A PE=2 SV=1	32	4	10	1	227	24.2	9.58		3.80166e+06
Q02878	60S ribosomal protein L6 OS=Homo sapiens OX=9606 GN=RPL6 PE=1 SV=3	37	10	13	10	288	32.7	10.58	2.87902e+07	3.71317e+07
P00558	Phosphoglycerate kinase 1 OS=Homo sapiens OX=9606 GN=PGK1 PE=1 SV=3	29	9	13	9	417	44.6	8.1	9.76866e+07	4.02459e+07
B2R959	cDNA, FLJ94229, highly similar to Homo sapiens heterogeneous nuclear ribonucleoprotein L (HNRPL),mRNA OS=Homo sapiens OX=9606 PE=2 SV=1	27	10	15	10	558	60.2	7.11	7.58978e+07	8.27335e+07
P52597	Heterogeneous nuclear ribonucleoprotein F OS=Homo sapiens OX=9606 GN=HNRNPF PE=1 SV=3	20	6	11	4	415	45.6	5.58	1.57725e+07	2.92273e+07
A8K0T9	F-actin-capping protein subunit alpha OS=Homo sapiens OX=9606 PE=2 SV=1	36	7	10	7	286	32.9	5.69	2.50749e+06	1.50276e+07
P05023	Sodium/potassium-transporting ATPase subunit alpha-1 OS=Homo sapiens OX=9606 GN=ATP1A1 PE=1 SV=1	9	8	12	8	1023	112.8	5.49	1.46568e+07	1.88954e+07
P17812	CTP synthase 1 OS=Homo sapiens OX=9606 GN=CTPS1 PE=1 SV=2	18	10	15	10	591	66.6	6.46	2.45507e+07	2.97399e+07
Q9NTJ3	Structural maintenance of chromosomes protein 4 OS=Homo sapiens OX=9606 GN=SMC4 PE=1 SV=2	8	10	10	10	1288	147.1	6.79	8.54284e+06	1.19431e+07
P31946	14-3-3 protein beta/alpha OS=Homo sapiens OX=9606 GN=YWHAB PE=1 SV=3	32	8	14	3	246	28.1	4.83	3.34205e+07	2.34949e+07
P51991	Heterogeneous nuclear ribonucleoprotein A3 OS=Homo sapiens OX=9606 GN=HNRNPA3 PE=1 SV=2	27	9	18	7	378	39.6	9.01	1.66435e+07	3.61274e+07
A0A804HL54	isoleucine--tRNA ligase OS=Homo sapiens OX=9606 GN=IARS1 PE=1 SV=1	10	11	18	11	1237	141.5	6.2	7.83411e+07	6.61076e+07
A0A6Q8PHH9	glycine--tRNA ligase OS=Homo sapiens OX=9606 GN=GARS1 PE=1 SV=1	14	9	14	9	705	79.3	6.7	2.07736e+07	2.39249e+07
H0YFD6	enoyl-CoA hydratase OS=Homo sapiens OX=9606 GN=HADHA PE=1 SV=2	16	11	16	11	792	86.3	9.1	2.4914e+07	2.40569e+07
P14923	Junction plakoglobin OS=Homo sapiens OX=9606 GN=JUP PE=1 SV=3	14	10	13	10	745	81.7	6.14	1.07881e+07	3.40942e+07
Q99832	T-complex protein 1 subunit eta OS=Homo sapiens OX=9606 GN=CCT7 PE=1 SV=2	18	9	15	9	543	59.3	7.65	2.96939e+07	41861457
P61247	40S ribosomal protein S3a OS=Homo sapiens OX=9606 GN=RPS3A PE=1 SV=2	38	11	15	11	264	29.9	9.73	6.1514e+09	5.81432e+09
Q14974	Importin subunit beta-1 OS=Homo sapiens OX=9606 GN=KPNB1 PE=1 SV=2	15	8	12	8	876	97.1	4.78	1.72248e+07	2.4478e+07
Q06787	Fragile X messenger ribonucleoprotein 1 OS=Homo sapiens OX=9606 GN=FMR1 PE=1 SV=1	16	11	19	2	632	71.1	7.42	3.07235e+07	4.28377e+07
Q6P0P7	THRAP3 protein (Fragment) OS=Homo sapiens OX=9606 GN=THRAP3 PE=2 SV=1	23	6	9	1	374	41.7	11.5		3.05357e+06
J3QRU1	Tyrosine-protein kinase OS=Homo sapiens OX=9606 GN=YES1 PE=1 SV=1	19	10	16	2	548	61.3	6.57	9.43237e+07	1.82381e+08
Q04917	14-3-3 protein eta OS=Homo sapiens OX=9606 GN=YWHAH PE=1 SV=4	26	7	11	5	246	28.2	4.84	2.10684e+07	1.05207e+07
Q6FHF5	Proliferating cell nuclear antigen (Fragment) OS=Homo sapiens OX=9606 GN=PCNA PE=2 SV=1	31	7	11	7	261	28.7	4.69	1.53052e+07	2.8701e+07
R9WQY1	Fragile X mental retardation 1 OS=Homo sapiens OX=9606 GN=FMR1 PE=2 SV=1	17	10	17	1	566	63.9	8.4	754029	928181
Q15393	Splicing factor 3B subunit 3 OS=Homo sapiens OX=9606 GN=SF3B3 PE=1 SV=4	9	10	14	10	1217	135.5	5.26	1.90683e+07	3.58747e+07
P06744	Glucose-6-phosphate isomerase OS=Homo sapiens OX=9606 GN=GPI PE=1 SV=4	19	8	11	8	558	63.1	8.32	9.08897e+06	1.66529e+07
O75643	U5 small nuclear ribonucleoprotein 200 kDa helicase OS=Homo sapiens OX=9606 GN=SNRNP200 PE=1 SV=2	5	10	14	10	2136	244.4	6.06	8.59105e+06	1.74683e+07
Q9H9B4	Sideroflexin-1 OS=Homo sapiens OX=9606 GN=SFXN1 PE=1 SV=4	24	7	12	6	322	35.6	9.07	2.93443e+07	2.71729e+07
B4DJ30	cDNA FLJ61290, highly similar to Neutral alpha-glucosidase AB OS=Homo sapiens OX=9606 PE=2 SV=1	12	10	13	10	995	112.9	6.06	1.0377e+07	1.84528e+07
P27708	CAD protein OS=Homo sapiens OX=9606 GN=CAD PE=1 SV=3	5	11	15	11	2225	242.8	6.46	5.60286e+06	25859506
B2R5U1	Staphylococcal nuclease domain-containing protein OS=Homo sapiens OX=9606 PE=2 SV=1	10	9	12	9	885	99.6	6.96	9.18141e+06	22720870
A0A2R8YFE2	Actin, cytoplasmic 1 (Fragment) OS=Homo sapiens OX=9606 GN=ACTB PE=1 SV=1	61	4	9	1	79	8.8	9.2	942357	2.72308e+06
Q96T67	TOB3 OS=Homo sapiens OX=9606 PE=2 SV=1	16	9	14	1	578	65.1	9.33	3.33036e+06	3.27466e+06
Q4W4Y1	Dopamine receptor interacting protein 4 OS=Homo sapiens OX=9606 GN=DRIP4 PE=2 SV=1	12	11	17	11	868	96	6.52	1.82838e+07	1.83144e+07
P07948	Tyrosine-protein kinase Lyn OS=Homo sapiens OX=9606 GN=LYN PE=1 SV=3	17	8	13	6	512	58.5	7.11	5.70509e+06	2.5729e+07
P53621	Coatomer subunit alpha OS=Homo sapiens OX=9606 GN=COPA PE=1 SV=2	9	11	13	11	1224	138.3	7.66	7.70541e+06	1.23107e+07
H7BXY3	RNA helicase OS=Homo sapiens OX=9606 GN=DHX30 PE=1 SV=1	9	11	16	11	1166	130.5	8.56	2.96334e+07	2.40285e+07
P13667	Protein disulfide-isomerase A4 OS=Homo sapiens OX=9606 GN=PDIA4 PE=1 SV=2	18	10	14	10	645	72.9	5.07	3.54987e+06	2.76761e+07
P06241	Tyrosine-protein kinase Fyn OS=Homo sapiens OX=9606 GN=FYN PE=1 SV=3	16	9	15	2	537	60.7	6.67	1.80328e+06	6.34197e+06
O00159	Unconventional myosin-Ic OS=Homo sapiens OX=9606 GN=MYO1C PE=1 SV=4	10	12	12	11	1063	121.6	9.41	5.61285e+06	3.63619e+07
P07355	Annexin A2 OS=Homo sapiens OX=9606 GN=ANXA2 PE=1 SV=2	21	7	11	7	339	38.6	7.75	1.25439e+07	1.1446e+07
Q92945	Far upstream element-binding protein 2 OS=Homo sapiens OX=9606 GN=KHSRP PE=1 SV=4	12	8	12	7	711	73.1	7.3	2.0852e+07	2.13251e+07
A8K651	Complement component 1 Q subcomponent-binding protein, mitochondrial OS=Homo sapiens OX=9606 PE=2 SV=1	19	4	7	4	282	31.4	4.84	2.49425e+06	8.51075e+06
P15880	40S ribosomal protein S2 OS=Homo sapiens OX=9606 GN=RPS2 PE=1 SV=2	28	8	12	8	293	31.3	10.24	4.86369e+07	60346900
Q14156	Protein EFR3 homolog A OS=Homo sapiens OX=9606 GN=EFR3A PE=1 SV=2	9	7	7	7	821	92.9	6.7	1.55052e+06	1.47475e+07
Q4LE79	DSP variant protein (Fragment) OS=Homo sapiens OX=9606 GN=DSP variant protein PE=2 SV=1	4	11	15	11	2319	265	7.34	1.19791e+07	1.12815e+07
P00338	L-lactate dehydrogenase A chain OS=Homo sapiens OX=9606 GN=LDHA PE=1 SV=2	30	9	14	8	332	36.7	8.27	8.69501e+07	1.00839e+08
B2R6K4	cDNA, FLJ92996, highly similar to Homo sapiens guanine nucleotide binding protein (G protein), beta polypeptide 1 (GNB1), mRNA OS=Homo sapiens OX=9606 PE=2 SV=1	24	7	11	3	340	37.3	6.18	9.22998e+06	3.99902e+07
Q6P2Q9	Pre-mRNA-processing-splicing factor 8 OS=Homo sapiens OX=9606 GN=PRPF8 PE=1 SV=2	4	9	11	9	2335	273.4	8.84	6.03077e+06	1.56865e+07
Q15365	Poly(rC)-binding protein 1 OS=Homo sapiens OX=9606 GN=PCBP1 PE=1 SV=2	29	8	11	5	356	37.5	7.09	5.09715e+07	65590254
O43390	Heterogeneous nuclear ribonucleoprotein R OS=Homo sapiens OX=9606 GN=HNRNPR PE=1 SV=1	11	7	12	5	633	70.9	8.13	1.71718e+07	2.76443e+07
A0A0A0MR02	Voltage-dependent anion-selective channel protein 2 (Fragment) OS=Homo sapiens OX=9606 GN=VDAC2 PE=1 SV=1	31	7	11	7	282	30.3	7.81	2.23253e+07	2.64617e+07
Q53EP4	Dolichyl-diphosphooligosaccharide--protein glycosyltransferase subunit 1 (Fragment) OS=Homo sapiens OX=9606 PE=2 SV=1	13	8	14	8	607	68.5	6.38	2.17833e+07	2.43581e+07
A0A6Q8PFJ0	Prelamin-A/C OS=Homo sapiens OX=9606 GN=LMNA PE=1 SV=1	12	9	11	8	729	80.9	8.27	2.18345e+07	1.76492e+07
P38159	RNA-binding motif protein, X chromosome OS=Homo sapiens OX=9606 GN=RBMX PE=1 SV=3	22	8	10	8	391	42.3	10.05	1.4381e+07	56736277
Q9Y617	Phosphoserine aminotransferase OS=Homo sapiens OX=9606 GN=PSAT1 PE=1 SV=2	21	7	12	7	370	40.4	7.66	1.54323e+07	1.85084e+07
P62805	Histone H4 OS=Homo sapiens OX=9606 GN=H4C16 PE=1 SV=2	41	4	11	4	103	11.4	11.36	1.3655e+08	1.26516e+08
Q5QNW6	Histone H2B type 2-F OS=Homo sapiens OX=9606 GN=H2BC18 PE=1 SV=3	41	6	11	2	126	13.9	10.32	1.57471e+08	1.17335e+08
Q9HB71	Calcyclin-binding protein OS=Homo sapiens OX=9606 GN=CACYBP PE=1 SV=2	26	5	10	5	228	26.2	8.25	6.91056e+06	14958232
A0A0K0K1L1	Carbonic anhydrase OS=Homo sapiens OX=9606 GN=HEL-S-282 PE=2 SV=1	27	6	9	6	260	29.2	7.74	7.27697e+07	3.16908e+07
P23526	Adenosylhomocysteinase OS=Homo sapiens OX=9606 GN=AHCY PE=1 SV=4	17	7	12	7	432	47.7	6.34	2.5387e+07	2.77853e+07
Q5U8W9	Protein arginine methyltransferase 1 isoform 4 OS=Homo sapiens OX=9606 GN=HRMT1L2 PE=2 SV=1	20	6	12	6	327	37.5	5.72	1.00638e+07	1.81955e+07
P56192	Methionine--tRNA ligase, cytoplasmic OS=Homo sapiens OX=9606 GN=MARS1 PE=1 SV=2	9	7	9	7	900	101.1	6.16	1.12287e+07	1.08047e+07
B4DXZ6	RNA-binding protein FXR1 OS=Homo sapiens OX=9606 GN=FXR1 PE=1 SV=1	14	6	7	4	608	68.3	6.05	1.04145e+07	1.76908e+07
P84243	Histone H3.3 OS=Homo sapiens OX=9606 GN=H3-3B PE=1 SV=2	35	3	7	1	136	15.3	11.27
A0A6I8PL42	leucine--tRNA ligase OS=Homo sapiens OX=9606 GN=LARS1 PE=1 SV=1	7	7	10	7	1130	129.1	7.87	1.18864e+07	1.27329e+07
Q8IUE6	Histone H2A type 2-B OS=Homo sapiens OX=9606 GN=H2AC21 PE=1 SV=3	47	3	6	2	130	14	10.89	823241	2.95128e+06
J9R021	Eukaryotic translation initiation factor 3 subunit A OS=Homo sapiens OX=9606 GN=eIF3a PE=2 SV=1	6	8	11	8	1382	166.4	6.79	8.15493e+06	1.57581e+07
A0A142CHG9	GO2-q chimeric G-protein OS=Homo sapiens OX=9606 PE=2 SV=1	18	6	13	2	354	40.2	6.05	978648	6.85627e+06
Q02978	Mitochondrial 2-oxoglutarate/malate carrier protein OS=Homo sapiens OX=9606 GN=SLC25A11 PE=1 SV=3	25	7	8	7	314	34	9.91	1.48657e+07	1.57992e+07
F5GZS6	4F2 cell-surface antigen heavy chain OS=Homo sapiens OX=9606 GN=SLC3A2 PE=1 SV=1	13	6	9	6	599	64.8	5.1	4.34624e+06	7.03397e+06
A0A024RDF4	Heterogeneous nuclear ribonucleoprotein D (AU-rich element RNA binding protein 1, 37kDa), isoform CRA_e OS=Homo sapiens OX=9606 GN=HNRPD PE=4 SV=1	27	9	14	7	306	32.8	8.16	1.57416e+07	6.53835e+07
P62269	40S ribosomal protein S18 OS=Homo sapiens OX=9606 GN=RPS18 PE=1 SV=3	49	8	14	8	152	17.7	10.99	1.63249e+08	121643403
Q71UI9	Histone H2A.V OS=Homo sapiens OX=9606 GN=H2AZ2 PE=1 SV=3	38	3	6	2	128	13.5	10.58	1.78869e+07	3.08857e+07
P39023	60S ribosomal protein L3 OS=Homo sapiens OX=9606 GN=RPL3 PE=1 SV=2	25	9	11	9	403	46.1	10.18	2.93946e+07	4.87221e+07
P36578	60S ribosomal protein L4 OS=Homo sapiens OX=9606 GN=RPL4 PE=1 SV=5	20	7	10	7	427	47.7	11.06	1.64125e+07	2.995e+07
Q53GR7	Solute carrier family 25, member 13 (Citrin) variant (Fragment) OS=Homo sapiens OX=9606 PE=2 SV=1	14	9	10	9	675	74.1	8.38	1.94522e+07	1.23813e+07
A0A1W2PNV4	Actin-related protein 2/3 complex subunit 1A OS=Homo sapiens OX=9606 PE=3 SV=1	13	8	8	5	684	75.8	8.59	2.42966e+06	1.71161e+07
M0R0R2	40S ribosomal protein S5 OS=Homo sapiens OX=9606 GN=RPS5 PE=1 SV=1	25	6	10	6	225	25.3	9.76	4.7072e+07	4.18198e+07
P12236	ADP/ATP translocase 3 OS=Homo sapiens OX=9606 GN=SLC25A6 PE=1 SV=4	20	6	11	1	298	32.8	9.74	2.57952e+07	25260201
P11177	Pyruvate dehydrogenase E1 component subunit beta, mitochondrial OS=Homo sapiens OX=9606 GN=PDHB PE=1 SV=3	19	6	8	6	359	39.2	6.65	4.15326e+07	3.61934e+07
F8VZX2	Poly(rC)-binding protein 2 OS=Homo sapiens OX=9606 GN=PCBP2 PE=1 SV=1	26	6	9	3	321	33.8	8.24	2.31109e+07	28667672
Q13200	26S proteasome non-ATPase regulatory subunit 2 OS=Homo sapiens OX=9606 GN=PSMD2 PE=1 SV=3	7	5	7	5	908	100.1	5.2	6.17715e+06	8.29889e+06
B2R7P8	Bifunctional purine biosynthesis protein ATIC OS=Homo sapiens OX=9606 PE=2 SV=1	14	7	9	7	592	64.6	6.8	1.12342e+07	1.27812e+07
P55084	Trifunctional enzyme subunit beta, mitochondrial OS=Homo sapiens OX=9606 GN=HADHB PE=1 SV=3	14	7	14	7	474	51.3	9.41	1.95496e+07	1.73908e+07
O14744	Protein arginine N-methyltransferase 5 OS=Homo sapiens OX=9606 GN=PRMT5 PE=1 SV=4	11	7	9	7	637	72.6	6.29	1.65932e+07	1.66495e+07
A0A0J9YVQ7	ATP-dependent RNA helicase DDX3X (Fragment) OS=Homo sapiens OX=9606 GN=DDX3X PE=1 SV=2	32	6	8	1	222	24.2	7.66	974106	2.11722e+06
B4DV79	Eukaryotic translation initiation factor 3 subunit B OS=Homo sapiens OX=9606 GN=EIF3B PE=2 SV=1	11	8	10	8	738	85.1	5.26	7.29002e+06	1.39688e+07
O00231	26S proteasome non-ATPase regulatory subunit 11 OS=Homo sapiens OX=9606 GN=PSMD11 PE=1 SV=3	21	7	10	7	422	47.4	6.48	9.13397e+06	1.1179e+07
P63241	Eukaryotic translation initiation factor 5A-1 OS=Homo sapiens OX=9606 GN=EIF5A PE=1 SV=2	23	2	7	2	154	16.8	5.24	4.59391e+06	9.11271e+06
M0R210	40S ribosomal protein S16 OS=Homo sapiens OX=9606 GN=RPS16 PE=1 SV=1	53	8	13	8	129	14.4	10.23	6.13149e+07	3.40528e+07
P05141	ADP/ATP translocase 2 OS=Homo sapiens OX=9606 GN=SLC25A5 PE=1 SV=7	16	6	11	2	298	32.8	9.69	1.2138e+08	130037962
A8K3H8	cDNA FLJ77680, highly similar to Homo sapiens protein phosphatase 2 (formerly 2A), regulatory subunit A (PR 65), alpha isoform (PPP2R1A), mRNA OS=Homo sapiens OX=9606 PE=2 SV=1	11	6	10	6	589	65.3	5.11	1.18241e+07	1.2812e+07
Q03252	Lamin-B2 OS=Homo sapiens OX=9606 GN=LMNB2 PE=1 SV=4	12	7	9	5	620	69.9	5.59	1.18558e+07	7.88706e+06
F8VV59	Nucleosome assembly protein 1-like 1 OS=Homo sapiens OX=9606 GN=NAP1L1 PE=1 SV=1	21	3	5	2	327	38	4.68	1.57624e+06	3362949
A0A2R8Y811	40S ribosomal protein S14 (Fragment) OS=Homo sapiens OX=9606 GN=RPS14 PE=1 SV=1	37	4	9	4	150	16.1	10.05	3.65695e+07	3.76536e+07
A0A7I2V2S3	Exportin-1 OS=Homo sapiens OX=9606 GN=XPO1 PE=1 SV=1	8	8	9	8	952	109.3	6.16	1.13562e+07	2.42364e+07
X5D2E5	Chromodomain helicase DNA binding protein 1-like isoform A (Fragment) OS=Homo sapiens OX=9606 GN=CHD1L PE=2 SV=1	10	9	11	9	897	100.9	6.89	1.04884e+07	1.54198e+07
P62906	60S ribosomal protein L10a OS=Homo sapiens OX=9606 GN=RPL10A PE=1 SV=2	29	5	8	5	217	24.8	9.94	2.69891e+07	3.88254e+07
P30041	Peroxiredoxin-6 OS=Homo sapiens OX=9606 GN=PRDX6 PE=1 SV=3	30	6	9	6	224	25	6.38	1.5104e+07	2.74087e+07
Q7Z794	Keratin, type II cytoskeletal 1b OS=Homo sapiens OX=9606 GN=KRT77 PE=1 SV=3	7	6	12	1	578	61.9	5.99	2.28779e+06	1.8393e+06
A0A024QZ91	Ataxin 2-like, isoform CRA_a OS=Homo sapiens OX=9606 GN=ATXN2L PE=3 SV=1	9	7	12	7	975	103.5	8.12	7.52987e+06	1.04982e+07
B9EG90	DNA topoisomerase I OS=Homo sapiens OX=9606 GN=TOP1 PE=2 SV=1	10	8	14	8	765	90.6	9.31	2.14396e+07	1.58263e+07
B4E0S6	RNA helicase OS=Homo sapiens OX=9606 PE=2 SV=1	9	6	11	6	784	89.5	7.46	1.67818e+07	2.65566e+07
A0A7I2V4F0	ATP-dependent RNA helicase DDX1 OS=Homo sapiens OX=9606 GN=DDX1 PE=1 SV=1	10	8	10	8	734	81.7	7.33	2.23547e+07	1.70252e+07
P08758	Annexin A5 OS=Homo sapiens OX=9606 GN=ANXA5 PE=1 SV=2	17	5	8	5	320	35.9	5.05	3.67578e+06	1.18786e+07
A0A7I2YQN2	Heterogeneous nuclear ribonucleoprotein Q OS=Homo sapiens OX=9606 GN=SYNCRIP PE=1 SV=1	11	6	8	4	561	62.5	7.56	7.3845e+06	1.46393e+07
Q9HAV0	Guanine nucleotide-binding protein subunit beta-4 OS=Homo sapiens OX=9606 GN=GNB4 PE=1 SV=3	16	5	10	1	340	37.5	6	1.44126e+06	6197441
O75533	Splicing factor 3B subunit 1 OS=Homo sapiens OX=9606 GN=SF3B1 PE=1 SV=3	5	5	7	5	1304	145.7	7.09	4.76509e+06	5.95945e+06
H3BPK7	Alanine--tRNA ligase OS=Homo sapiens OX=9606 GN=AARS1 PE=1 SV=4	7	6	8	6	999	110.1	5.67	1.68984e+07	1.45365e+07
Q06830	Peroxiredoxin-1 OS=Homo sapiens OX=9606 GN=PRDX1 PE=1 SV=1	36	7	10	6	199	22.1	8.13	6.51799e+07	2.57794e+07
A0A024R5M3	Cortactin, isoform CRA_c OS=Homo sapiens OX=9606 GN=CTTN PE=4 SV=1	15	6	6	6	513	57.4	5.33	7.60676e+06	1.7498e+07
A8K6Y1	cDNA FLJ75526, highly similar to Homo sapiens proliferation-associated 2G4, 38kDa (PA2G4), mRNA (Fragment) OS=Homo sapiens OX=9606 PE=2 SV=1	22	8	11	8	367	40.9	6.4	1.28357e+07	3.80506e+07
Q16778	Histone H2B type 2-E OS=Homo sapiens OX=9606 GN=H2BC21 PE=1 SV=3	40	5	9	1	126	13.9	10.32	3.24886e+06	3.49319e+06
O95373	Importin-7 OS=Homo sapiens OX=9606 GN=IPO7 PE=1 SV=1	5	5	6	5	1038	119.4	4.82	2.799e+06	9.57995e+06
O14654	Insulin receptor substrate 4 OS=Homo sapiens OX=9606 GN=IRS4 PE=1 SV=1	5	6	6	6	1257	133.7	8.44	1.7802e+06	1.67478e+07
Q4ZG57	DNA replication licensing factor MCM6 (Fragment) OS=Homo sapiens OX=9606 GN=MCM6 PE=3 SV=1	9	7	10	7	785	88.9	5.6	1.02257e+07	1.25089e+07
G3V167	Poly [ADP-ribose] polymerase OS=Homo sapiens OX=9606 GN=PARP2 PE=1 SV=1	13	7	11	7	531	60.2	8.91	2.16146e+07	2.64639e+07
Q9P035	Very-long-chain (3R)-3-hydroxyacyl-CoA dehydratase 3 OS=Homo sapiens OX=9606 GN=HACD3 PE=1 SV=2	15	4	6	4	362	43.1	8.94	1.22153e+07	1.55235e+07
P54886	Delta-1-pyrroline-5-carboxylate synthase OS=Homo sapiens OX=9606 GN=ALDH18A1 PE=1 SV=2	9	7	9	7	795	87.2	7.12	1.32908e+07	1.81639e+07
P46060	Ran GTPase-activating protein 1 OS=Homo sapiens OX=9606 GN=RANGAP1 PE=1 SV=1	11	6	7	6	587	63.5	4.68	9.1465e+06	1.39146e+07
A0A8I5KVB5	General transcription factor II-I OS=Homo sapiens OX=9606 GN=GTF2I PE=1 SV=1	6	7	7	7	1118	126.5	9.07	3.83103e+07	2.27219e+07
H0Y938	Coatomer subunit beta' OS=Homo sapiens OX=9606 GN=COPB2 PE=1 SV=2	5	5	8	5	898	101.5	5.82	5.60601e+06	8.05396e+06
A8K897	Nuclear pore complex protein Nup93 OS=Homo sapiens OX=9606 PE=2 SV=1	9	7	10	7	819	93.3	5.77	6.71159e+06	1.00835e+07
O00425	Insulin-like growth factor 2 mRNA-binding protein 3 OS=Homo sapiens OX=9606 GN=IGF2BP3 PE=1 SV=2	10	5	9	2	579	63.7	8.87	6.7635e+06	2.47165e+06
P39687	Acidic leucine-rich nuclear phosphoprotein 32 family member A OS=Homo sapiens OX=9606 GN=ANP32A PE=1 SV=1	14	2	5	2	249	28.6	4.09
Q59GS3	Proteasome 26S ATPase subunit 5 variant (Fragment) OS=Homo sapiens OX=9606 PE=2 SV=1	18	6	12	5	345	38.7	6.47	8.40921e+06	9.8569e+06
A8K962	cDNA FLJ77827, highly similar to Human upstream binding factor (hUBF) OS=Homo sapiens OX=9606 PE=2 SV=1	8	6	8	6	764	89.4	5.71	1.17491e+07	4233215
O43684	Mitotic checkpoint protein BUB3 OS=Homo sapiens OX=9606 GN=BUB3 PE=1 SV=1	23	6	9	6	328	37.1	6.84	6.39334e+06	7.95996e+06
A0A7P0T997	Acetyltransferase component of pyruvate dehydrogenase complex OS=Homo sapiens OX=9606 GN=DLAT PE=1 SV=1	9	5	7	5	636	67.8	7.84	1.14738e+07	7.97688e+06
Q53FG5	DNA replication licensing factor MCM5 (Fragment) OS=Homo sapiens OX=9606 PE=2 SV=1	7	5	6	5	734	82.2	8.28	1.03443e+07	9.35776e+06
A0A804HK65	Peroxisomal multifunctional enzyme type 2 OS=Homo sapiens OX=9606 GN=HSD17B4 PE=1 SV=1	9	5	7	5	712	77.2	8.95	4.65762e+06	5.92355e+06
P50402	Emerin OS=Homo sapiens OX=9606 GN=EMD PE=1 SV=1	27	6	8	6	254	29	5.5	2.49815e+07	1.58296e+07
P62081	40S ribosomal protein S7 OS=Homo sapiens OX=9606 GN=RPS7 PE=1 SV=1	27	4	5	4	194	22.1	10.1	821123	6090385
J3KTL2	Serine/arginine-rich splicing factor 1 OS=Homo sapiens OX=9606 GN=SRSF1 PE=1 SV=1	20	6	7	6	253	28.3	10.08	3.16414e+06	1.4658e+07
P63173	60S ribosomal protein L38 OS=Homo sapiens OX=9606 GN=RPL38 PE=1 SV=2	50	4	6	4	70	8.2	10.1	1.29562e+07	6.46726e+06
P54136	Arginine--tRNA ligase, cytoplasmic OS=Homo sapiens OX=9606 GN=RARS1 PE=1 SV=2	10	7	9	7	660	75.3	6.68	1.5901e+07	1.1128e+07
Q9UJZ1	Stomatin-like protein 2, mitochondrial OS=Homo sapiens OX=9606 GN=STOML2 PE=1 SV=1	12	3	6	3	356	38.5	7.39	2.92943e+06	4.51747e+06
P54289	Voltage-dependent calcium channel subunit alpha-2/delta-1 OS=Homo sapiens OX=9606 GN=CACNA2D1 PE=1 SV=3	6	6	7	6	1103	124.5	5.27	1.23654e+06	1.17978e+07
P30050	60S ribosomal protein L12 OS=Homo sapiens OX=9606 GN=RPL12 PE=1 SV=1	24	3	4	3	165	17.8	9.42	1.17113e+07	7.78204e+06
Q9Y262	Eukaryotic translation initiation factor 3 subunit L OS=Homo sapiens OX=9606 GN=EIF3L PE=1 SV=1	11	7	9	7	564	66.7	6.34	1.01874e+07	13903876
Q5STU3	RNA helicase OS=Homo sapiens OX=9606 GN=DDX39B PE=1 SV=2	11	4	9	1	425	48.8	7.08
B4DEB0	cDNA FLJ56054, highly similar to 26S proteasome non-ATPase regulatory subunit 3 OS=Homo sapiens OX=9606 PE=2 SV=1	11	6	6	6	509	58.5	7.68	1.08226e+07	1.00876e+07
H7C3T4	Peroxiredoxin-4 (Fragment) OS=Homo sapiens OX=9606 GN=PRDX4 PE=1 SV=1	33	5	6	4	161	18.3	6.19	3.43908e+06	1.09311e+07
O95831	Apoptosis-inducing factor 1, mitochondrial OS=Homo sapiens OX=9606 GN=AIFM1 PE=1 SV=1	10	5	8	5	613	66.9	8.95	1.24154e+07	9.94611e+06
H0YHX9	Nascent polypeptide-associated complex subunit alpha OS=Homo sapiens OX=9606 GN=NACA PE=1 SV=2	18	3	5	3	235	25.3	4.55	2.69244e+06	1.2468e+07
B4DF70	cDNA FLJ60461, highly similar to Peroxiredoxin-2 OS=Homo sapiens OX=9606 PE=2 SV=1	34	6	9	6	183	20.1	8.78	2.51821e+07	3.28369e+07
Q15645	Pachytene checkpoint protein 2 homolog OS=Homo sapiens OX=9606 GN=TRIP13 PE=1 SV=2	15	6	9	6	432	48.5	6.09	1.11497e+07	1.0399e+07
D3DQ69	SERPINE1 mRNA binding protein 1, isoform CRA_c OS=Homo sapiens OX=9606 GN=SERBP1 PE=4 SV=1	10	4	5	4	450	49.1	9.33	7.29298e+06	17433323
A8K690	Stress-induced-phosphoprotein 1 OS=Homo sapiens OX=9606 PE=2 SV=1	12	6	6	6	543	62.6	6.8	9.79704e+06	1.74579e+07
P51116	RNA-binding protein FXR2 OS=Homo sapiens OX=9606 GN=FXR2 PE=1 SV=2	7	4	5	2	673	74.2	6.23		4.24484e+06
A0A140TA32	Complement C4-A OS=Homo sapiens OX=9606 GN=C4A PE=1 SV=1	3	5	7	5	1698	187.6	7.12	9.41424e+06	9.14306e+06
P41091	Eukaryotic translation initiation factor 2 subunit 3 OS=Homo sapiens OX=9606 GN=EIF2S3 PE=1 SV=3	10	4	4	4	472	51.1	8.4	2.20928e+06	7088973
P62280	40S ribosomal protein S11 OS=Homo sapiens OX=9606 GN=RPS11 PE=1 SV=3	35	5	8	5	158	18.4	10.3	3.64121e+07	35041777
Q69EZ8	Prothrombin (Fragment) OS=Homo sapiens OX=9606 PE=2 SV=1	14	4	5	4	295	33.6	8.25	9.4419e+06	4.28182e+06
O75821	Eukaryotic translation initiation factor 3 subunit G OS=Homo sapiens OX=9606 GN=EIF3G PE=1 SV=2	18	5	7	5	320	35.6	6.13	7.13991e+06	9.62241e+06
P26373	60S ribosomal protein L13 OS=Homo sapiens OX=9606 GN=RPL13 PE=1 SV=4	25	6	10	6	211	24.2	11.65	5.84074e+07	6.58231e+07
B4DKS0	Monocarboxylate transporter 1 OS=Homo sapiens OX=9606 PE=2 SV=1	9	4	9	4	480	51.8	8.5	1.36035e+07	1.0158e+07
P69905	Hemoglobin subunit alpha OS=Homo sapiens OX=9606 GN=HBA2 PE=1 SV=2	35	5	9	5	142	15.2	8.68	2.5483e+08	8.90147e+07
Q13151	Heterogeneous nuclear ribonucleoprotein A0 OS=Homo sapiens OX=9606 GN=HNRNPA0 PE=1 SV=1	18	5	11	3	305	30.8	9.29	3.14998e+06	9.43057e+06
A0A7I2YQF8	Eukaryotic translation initiation factor 3 subunit I OS=Homo sapiens OX=9606 GN=EIF3I PE=1 SV=1	14	5	8	5	362	40.5	5.64	9.67815e+06	9.52255e+06
Q96BS4	FBL protein (Fragment) OS=Homo sapiens OX=9606 GN=FBL PE=2 SV=2	26	5	5	5	260	28.4	9.42	3.97921e+06	9.83147e+06
B4DKZ9	threonine--tRNA ligase OS=Homo sapiens OX=9606 PE=2 SV=1	11	7	8	7	602	70.3	8.56	1.09812e+07	1.74875e+07
P12931	Proto-oncogene tyrosine-protein kinase Src OS=Homo sapiens OX=9606 GN=SRC PE=1 SV=3	10	5	8	1	536	59.8	7.42
P08865	40S ribosomal protein SA OS=Homo sapiens OX=9606 GN=RPSA PE=1 SV=4	17	4	6	4	295	32.8	4.87	2.03341e+07	3.82174e+07
P18085	ADP-ribosylation factor 4 OS=Homo sapiens OX=9606 GN=ARF4 PE=1 SV=3	26	5	8	4	180	20.5	7.14	1.7345e+07	1.90449e+07
E9PC15	Acylglycerol kinase, mitochondrial OS=Homo sapiens OX=9606 GN=AGK PE=1 SV=1	15	4	6	4	394	43.8	6.34	3.98232e+06	2.25185e+06
P12235	ADP/ATP translocase 1 OS=Homo sapiens OX=9606 GN=SLC25A4 PE=1 SV=4	17	5	9	2	298	33	9.76	6.15252e+06	3.27809e+06
P35250	Replication factor C subunit 2 OS=Homo sapiens OX=9606 GN=RFC2 PE=1 SV=3	14	4	6	4	354	39.1	6.44	4.25573e+06	2.3287e+06
P32322	Pyrroline-5-carboxylate reductase 1, mitochondrial OS=Homo sapiens OX=9606 GN=PYCR1 PE=1 SV=2	17	4	7	3	319	33.3	7.61	1.10569e+07	8.4256e+06
Q07666	KH domain-containing, RNA-binding, signal transduction-associated protein 1 OS=Homo sapiens OX=9606 GN=KHDRBS1 PE=1 SV=1	20	5	7	5	443	48.2	8.66	1.13779e+07	2.13692e+07
Q8TAS0	ATP synthase subunit gamma (Fragment) OS=Homo sapiens OX=9606 PE=2 SV=1	24	5	7	5	291	32.2	9.11	1.79414e+07	17408483
B4DRA0	cDNA FLJ58459, highly similar to RNA-binding region-containing protein 2 OS=Homo sapiens OX=9606 PE=2 SV=1	8	3	5	3	502	56.4	10.02	3.19184e+06	6.30076e+06
P61204	ADP-ribosylation factor 3 OS=Homo sapiens OX=9606 GN=ARF3 PE=1 SV=2	28	5	7	3	181	20.6	7.43	5.3594e+06	1.00804e+07
A0A384P5S9	Epididymis secretory sperm binding protein OS=Homo sapiens OX=9606 PE=2 SV=1	2	5	5	5	2452	282.1	5.34	1.46809e+06	4.15695e+06
Q96HS1	Serine/threonine-protein phosphatase PGAM5, mitochondrial OS=Homo sapiens OX=9606 GN=PGAM5 PE=1 SV=2	18	6	6	6	289	32	8.68	2.59288e+07	3.30697e+07
P27816	Microtubule-associated protein 4 OS=Homo sapiens OX=9606 GN=MAP4 PE=1 SV=3	7	5	8	5	1152	120.9	5.43	1.74093e+07	2.02336e+07
O94905	Erlin-2 OS=Homo sapiens OX=9606 GN=ERLIN2 PE=1 SV=1	14	4	7	4	339	37.8	5.62	5.89303e+06	6.82761e+06
P42356	Phosphatidylinositol 4-kinase alpha OS=Homo sapiens OX=9606 GN=PI4KA PE=1 SV=4	3	5	5	5	2102	236.7	7.06	293511	3.49201e+06
A8K5B6	cDNA FLJ76830, highly similar to Homo sapiens SWI/SNF related, matrix associated, actin dependent regulator of chromatin, subfamily a, member 3 (SMARCA3), transcript variant 1, mRNA OS=Homo sapiens OX=9606 PE=2 SV=1	6	6	6	6	1009	113.9	8.56	1.2114e+07	5.36686e+06
A8K964	Pinin OS=Homo sapiens OX=9606 PE=2 SV=1	9	6	6	6	717	81.5	7.37	7.68859e+06	2.13477e+07
P37837	Transaldolase OS=Homo sapiens OX=9606 GN=TALDO1 PE=1 SV=2	18	6	8	6	337	37.5	6.81	9.50435e+06	1.62482e+07
Q05DH1	Proteasome subunit alpha type (Fragment) OS=Homo sapiens OX=9606 GN=PSMA7 PE=2 SV=1	19	5	6	5	238	26.7	8.87	5.49556e+06	1.09698e+07
B3KY28	cDNA FLJ46689 fis, clone TRACH3012106, highly similar to Band 4.1-like protein 3 OS=Homo sapiens OX=9606 PE=2 SV=1	7	5	6	3	756	84.6	5.44	1.60102e+06	3.89259e+06
Q9NSD9	Phenylalanine--tRNA ligase beta subunit OS=Homo sapiens OX=9606 GN=FARSB PE=1 SV=3	10	6	11	6	589	66.1	6.84	6.77301e+06	7.41786e+06
P60866	40S ribosomal protein S20 OS=Homo sapiens OX=9606 GN=RPS20 PE=1 SV=1	25	3	10	3	119	13.4	9.94	5.56384e+07	3.27701e+07
J3QTR3	Ubiquitin-40S ribosomal protein S27a (Fragment) OS=Homo sapiens OX=9606 GN=RPS27A PE=1 SV=1	24	2	5	2	106	12.2	10.14	1.18062e+07	39380346
Q15459	Splicing factor 3A subunit 1 OS=Homo sapiens OX=9606 GN=SF3A1 PE=1 SV=1	6	5	7	5	793	88.8	5.22	5.94773e+06	9.73222e+06
B3KQT9	Protein disulfide-isomerase OS=Homo sapiens OX=9606 PE=2 SV=1	13	6	8	6	480	54.1	7.21	1.06049e+07	1.1397e+07
Q7Z3K9	Uncharacterized protein DKFZp781L0540 (Fragment) OS=Homo sapiens OX=9606 GN=DKFZp781L0540 PE=2 SV=1	7	6	10	6	799	90	5.64	9.18713e+06	1.24599e+07
P46781	40S ribosomal protein S9 OS=Homo sapiens OX=9606 GN=RPS9 PE=1 SV=3	26	6	10	6	194	22.6	10.65	2.75008e+07	45999651
P10599	Thioredoxin OS=Homo sapiens OX=9606 GN=TXN PE=1 SV=3	27	2	3	2	105	11.7	4.92	3.36131e+06	8.77498e+06
B4DNN3	glutamine--tRNA ligase OS=Homo sapiens OX=9606 PE=2 SV=1	8	6	10	6	725	82.2	7.78	1.16073e+07	1.33356e+07
B5MDF5	GTP-binding nuclear protein Ran OS=Homo sapiens OX=9606 GN=RAN PE=1 SV=1	18	4	6	4	233	26.2	7.01	1.60746e+07	4.74434e+06
B3KMB1	Structural maintenance of chromosomes protein OS=Homo sapiens OX=9606 PE=2 SV=1	5	5	5	5	1197	135.5	8.43	4.43773e+06	6208179
P42677	40S ribosomal protein S27 OS=Homo sapiens OX=9606 GN=RPS27 PE=1 SV=3	39	4	6	4	84	9.5	9.45	1.986e+07	1.30541e+07
A8KA19	Exportin-T OS=Homo sapiens OX=9606 PE=2 SV=1	5	4	6	4	962	109.8	5.39	3.63307e+06	4.52632e+06
Q6P1J9	Parafibromin OS=Homo sapiens OX=9606 GN=CDC73 PE=1 SV=1	10	6	8	6	531	60.5	9.61	8.40209e+06	8001373
Q53GE3	Pyruvate dehydrogenase E1 component subunit alpha (Fragment) OS=Homo sapiens OX=9606 PE=2 SV=1	12	5	9	5	390	43.2	8.06	2.32162e+07	9.76334e+06
D6RBZ0	Heterogeneous nuclear ribonucleoprotein A/B OS=Homo sapiens OX=9606 GN=HNRNPAB PE=1 SV=1	14	4	7	3	327	35.7	6.95	2.35026e+06	4.42579e+06
P06493	Cyclin-dependent kinase 1 OS=Homo sapiens OX=9606 GN=CDK1 PE=1 SV=3	17	5	11	4	297	34.1	8.4	6.49302e+06	7.79604e+06
O75390	Citrate synthase, mitochondrial OS=Homo sapiens OX=9606 GN=CS PE=1 SV=2	12	6	10	5	466	51.7	8.32	2.23207e+07	2.5573e+07
Q6UVY6	DBH-like monooxygenase protein 1 OS=Homo sapiens OX=9606 GN=MOXD1 PE=1 SV=1	9	4	6	4	613	69.6	6.43		1.34673e+07
C9JD32	60S ribosomal protein L23 (Fragment) OS=Homo sapiens OX=9606 GN=RPL23 PE=1 SV=1	31	2	5	2	91	9.7	11.49	1.14733e+07	4214588
Q6IPH7	60S ribosomal protein L14 OS=Homo sapiens OX=9606 GN=RPL14 PE=2 SV=1	19	3	5	1	220	23.8	10.93	717642	1.31529e+06
Q02413	Desmoglein-1 OS=Homo sapiens OX=9606 GN=DSG1 PE=1 SV=2	7	7	7	7	1049	113.7	5.03	1.19696e+07	6.7872e+06
P52292	Importin subunit alpha-1 OS=Homo sapiens OX=9606 GN=KPNA2 PE=1 SV=1	12	5	8	5	529	57.8	5.4	8.39721e+06	10580197
Q9UJV9	Probable ATP-dependent RNA helicase DDX41 OS=Homo sapiens OX=9606 GN=DDX41 PE=1 SV=2	9	5	6	5	622	69.8	6.84	6.14755e+06	2.93825e+06
B2R841	Serine/threonine-protein kinase PLK OS=Homo sapiens OX=9606 PE=2 SV=1	8	4	4	4	603	68.2	8.91	915725	7.38405e+06
F8W1S1	Keratin, type II cytoskeletal 74 OS=Homo sapiens OX=9606 GN=KRT74 PE=1 SV=1	6	5	13	1	543	59.4	7.44	5.07858e+07	4.01358e+07
A0A8Q3WKT6	Complement decay-accelerating factor OS=Homo sapiens OX=9606 GN=CD55 PE=1 SV=1	11	5	8	5	391	42.8	7.84	8.32815e+06	4.79243e+07
P34897	Serine hydroxymethyltransferase, mitochondrial OS=Homo sapiens OX=9606 GN=SHMT2 PE=1 SV=3	11	6	7	6	504	56	8.53	7.32354e+06	1.53978e+07
Q9Y6M1	Insulin-like growth factor 2 mRNA-binding protein 2 OS=Homo sapiens OX=9606 GN=IGF2BP2 PE=1 SV=2	10	5	7	3	599	66.1	8.46	4.19308e+06	1.97207e+06
B2RE88	Phosphate carrier protein, mitochondrial OS=Homo sapiens OX=9606 PE=2 SV=1	14	5	8	5	361	39.9	9.36	3.96414e+07	4.01561e+07
A0A2U9QGI0	NAP1L4/NUTM1D fusion protein OS=Homo sapiens OX=9606 GN=NAP1L4 PE=2 SV=1	4	4	8	3	1096	118.8	5.15	4.26803e+06	7.31337e+06
Q9BXP5	Serrate RNA effector molecule homolog OS=Homo sapiens OX=9606 GN=SRRT PE=1 SV=1	7	6	8	6	876	100.6	5.96	4.20858e+06	6.68213e+06
P29508	Serpin B3 OS=Homo sapiens OX=9606 GN=SERPINB3 PE=1 SV=2	15	6	8	6	390	44.5	6.81	3.10737e+07	2.06857e+07
Q8IZP2	Putative protein FAM10A4 OS=Homo sapiens OX=9606 GN=ST13P4 PE=5 SV=1	20	4	4	4	240	27.4	5.08	4.0336e+07	28728466
Q6NUR7	Ezrin OS=Homo sapiens OX=9606 GN=EZR PE=2 SV=1	7	5	9	3	586	69.2	6.27	1.13087e+07	1.24741e+07
Q04637	Eukaryotic translation initiation factor 4 gamma 1 OS=Homo sapiens OX=9606 GN=EIF4G1 PE=1 SV=4	3	5	5	5	1599	175.4	5.33	5.31099e+06	12737564
B1ALA9	Ribose-phosphate pyrophosphokinase 1 OS=Homo sapiens OX=9606 GN=PRPS1 PE=1 SV=2	19	5	7	5	285	31.4	6.86	1.67353e+07	1.88954e+07
A8K9K6	cDNA FLJ76962, highly similar to Homo sapiens nucleolar protein 5A (56kDa with KKE/D repeat) (NOL5A), mRNA OS=Homo sapiens OX=9606 PE=2 SV=1	10	6	6	6	594	65.9	9.23		7.36561e+06
Q53HM6	Splicing factor 3a, subunit 3 variant (Fragment) OS=Homo sapiens OX=9606 PE=2 SV=1	10	4	6	4	501	58.8	5.38	2.31093e+06	3.62672e+06
A0A5K1VW95	Malate dehydrogenase OS=Homo sapiens OX=9606 GN=MDH1 PE=1 SV=1	11	4	4	4	353	38.6	7.3	7.83755e+06	13456227
Q9Y3F4	Serine-threonine kinase receptor-associated protein OS=Homo sapiens OX=9606 GN=STRAP PE=1 SV=1	13	4	6	4	350	38.4	5.12	2.67957e+06	1.22514e+07
E9PQB7	Cofilin-1 (Fragment) OS=Homo sapiens OX=9606 GN=CFL1 PE=1 SV=1	41	3	5	3	122	13.9	8.72	3.179e+06	5.50124e+06
P36873	Serine/threonine-protein phosphatase PP1-gamma catalytic subunit OS=Homo sapiens OX=9606 GN=PPP1CC PE=1 SV=1	16	4	5	4	323	37	6.54	2.76134e+06	5.1173e+06
P27695	DNA-(apurinic or apyrimidinic site) endonuclease OS=Homo sapiens OX=9606 GN=APEX1 PE=1 SV=2	14	4	5	4	318	35.5	8.12	3.26045e+07	2.58642e+07
B4DUL5	cDNA FLJ51625, highly similar to Ubiquinol-cytochrome-c reductase complex coreprotein I, mitochondrial OS=Homo sapiens OX=9606 PE=2 SV=1	11	4	5	4	365	40.3	5.88	1.64781e+07	13593519
Q53EV2	DNA polymerase (Fragment) OS=Homo sapiens OX=9606 PE=2 SV=1	15	5	5	5	335	38.1	8.95	1.17102e+07	1.46764e+06
G3V3U4	Proteasome subunit alpha type OS=Homo sapiens OX=9606 GN=PSMA6 PE=1 SV=1	32	3	5	3	107	11.6	9.1	2.85912e+06	7405882
P31040	Succinate dehydrogenase [ubiquinone] flavoprotein subunit, mitochondrial OS=Homo sapiens OX=9606 GN=SDHA PE=1 SV=2	5	3	5	3	664	72.6	7.39	9.49056e+06	6.74538e+06
P33993	DNA replication licensing factor MCM7 OS=Homo sapiens OX=9606 GN=MCM7 PE=1 SV=4	6	4	7	4	719	81.3	6.46	9.48848e+06	7.99589e+06
P46783	40S ribosomal protein S10 OS=Homo sapiens OX=9606 GN=RPS10 PE=1 SV=1	28	4	6	4	165	18.9	10.15	1.10794e+07	1.01068e+07
A0A8I5KYP7	Electron transfer flavoprotein subunit alpha OS=Homo sapiens OX=9606 GN=ETFA PE=1 SV=1	15	4	5	4	327	34.5	8.47	3.59378e+06	4.68757e+06
Q9Y277	Voltage-dependent anion-selective channel protein 3 OS=Homo sapiens OX=9606 GN=VDAC3 PE=1 SV=1	12	3	5	2	283	30.6	8.66	5.23006e+06	5714970
P25205	DNA replication licensing factor MCM3 OS=Homo sapiens OX=9606 GN=MCM3 PE=1 SV=3	6	5	8	5	808	90.9	5.77	1.07198e+07	1.42893e+07
A8K7N0	60S ribosomal protein L14 OS=Homo sapiens OX=9606 PE=2 SV=1	18	3	5	1	218	23.6	10.84	7.56941e+06	1.37425e+07
D9HTE9	Plasma membrane citrate carrier OS=Homo sapiens OX=9606 GN=SLC25A1 PE=2 SV=1	14	4	4	4	318	35	9.99	1.50227e+07	1.13511e+07
A0A024RDQ0	Heat shock protein 105 kDa OS=Homo sapiens OX=9606 GN=HSPH1 PE=3 SV=1	5	3	4	3	814	92.1	5.55	3.09544e+06	6.3491e+06
Q9Y5B9	FACT complex subunit SPT16 OS=Homo sapiens OX=9606 GN=SUPT16H PE=1 SV=1	5	5	5	5	1047	119.8	5.66	1.09428e+07	13192819
O15144	Actin-related protein 2/3 complex subunit 2 OS=Homo sapiens OX=9606 GN=ARPC2 PE=1 SV=1	13	4	4	4	300	34.3	7.36	1.40922e+06	9.17002e+06
O60884	DnaJ homolog subfamily A member 2 OS=Homo sapiens OX=9606 GN=DNAJA2 PE=1 SV=1	9	4	6	4	412	45.7	6.48	7.19754e+06	1.07742e+07
P29692	Elongation factor 1-delta OS=Homo sapiens OX=9606 GN=EEF1D PE=1 SV=5	16	3	4	3	281	31.1	5.01	6.10743e+06	7914073
B7Z2N4	cDNA FLJ56074, highly similar to 150 kDa oxygen-regulated protein (Orp150) OS=Homo sapiens OX=9606 PE=2 SV=1	4	4	4	4	981	109.6	6.14	2.14746e+06	7.29278e+06
O43615	Mitochondrial import inner membrane translocase subunit TIM44 OS=Homo sapiens OX=9606 GN=TIMM44 PE=1 SV=2	11	5	6	5	452	51.3	8.32	5.59931e+06	4.30434e+06
Q8TB01	Similar to cytoskeleton-associated protein 4 (Fragment) OS=Homo sapiens OX=9606 PE=2 SV=1	9	4	5	4	560	62	5.68	3.29989e+06	5.69158e+06
Q5VVC8	60S ribosomal protein L11 OS=Homo sapiens OX=9606 GN=RPL11 PE=1 SV=2	17	3	7	3	167	19	9.8	5.73044e+07	4.47975e+07
P35520	Cystathionine beta-synthase OS=Homo sapiens OX=9606 GN=CBS PE=1 SV=2	11	6	7	6	551	60.5	6.65	1.06387e+07	1.07192e+07
A0A087X2I1	26S proteasome regulatory subunit 10B OS=Homo sapiens OX=9606 GN=PSMC6 PE=1 SV=1	9	3	5	2	403	45.8	7.78	3.65332e+06	4.90969e+06
Q08945	FACT complex subunit SSRP1 OS=Homo sapiens OX=9606 GN=SSRP1 PE=1 SV=1	7	5	5	5	709	81	6.87	6.134e+06	6.68419e+06
Q9NR30	Nucleolar RNA helicase 2 OS=Homo sapiens OX=9606 GN=DDX21 PE=1 SV=5	8	5	5	5	783	87.3	9.28	1.88474e+06	1.5247e+07
P19086	Guanine nucleotide-binding protein G(z) subunit alpha OS=Homo sapiens OX=9606 GN=GNAZ PE=1 SV=3	12	4	5	4	355	40.9	7.61	2.33025e+06	1.01608e+07
P62753	40S ribosomal protein S6 OS=Homo sapiens OX=9606 GN=RPS6 PE=1 SV=1	20	5	8	5	249	28.7	10.84	3.2091e+07	4.04628e+07
H0Y8C6	Importin-5 (Fragment) OS=Homo sapiens OX=9606 GN=IPO5 PE=1 SV=1	5	4	5	4	1099	123.8	5.06	3.38257e+06	5.9155e+06
Q53GN6	26S proteasome non-ATPase regulatory subunit 13 (Fragment) OS=Homo sapiens OX=9606 PE=2 SV=1	12	5	7	5	376	42.9	5.68	8.35876e+06	8.63912e+06
Q9Y266	Nuclear migration protein nudC OS=Homo sapiens OX=9606 GN=NUDC PE=1 SV=1	15	5	8	5	331	38.2	5.38	9.0459e+06	1.59871e+07
P25398	40S ribosomal protein S12 OS=Homo sapiens OX=9606 GN=RPS12 PE=1 SV=3	32	4	4	4	132	14.5	7.21	1.00522e+07	5.38154e+06
P12532	Creatine kinase U-type, mitochondrial OS=Homo sapiens OX=9606 GN=CKMT1B PE=1 SV=1	12	4	5	4	417	47	8.34	4.37009e+06	5.94606e+06
Q71V99	Peptidyl-prolyl cis-trans isomerase OS=Homo sapiens OX=9606 PE=2 SV=1	24	4	5	4	164	18	7.9	1.71538e+07	9.56978e+06
P43487	Ran-specific GTPase-activating protein OS=Homo sapiens OX=9606 GN=RANBP1 PE=1 SV=1	15	3	5	3	201	23.3	5.29	9.65678e+06	10702451
A0A0U1RR14	Casein kinase I isoform gamma-1 (Fragment) OS=Homo sapiens OX=9606 GN=CSNK1G1 PE=1 SV=1	22	4	4	4	183	20.7	9.38	877928	7.91023e+06
Q53F48	Heterogeneous nuclear ribonucleoprotein H3 isoform a variant (Fragment) OS=Homo sapiens OX=9606 PE=2 SV=1	11	3	3	3	346	36.9	7.34	1.90707e+06	3.10855e+06
P43246	DNA mismatch repair protein Msh2 OS=Homo sapiens OX=9606 GN=MSH2 PE=1 SV=1	4	4	5	4	934	104.7	5.77	7.97212e+06	7.8179e+06
P26038	Moesin OS=Homo sapiens OX=9606 GN=MSN PE=1 SV=3	5	3	5	1	577	67.8	6.4	1.34433e+06	1.70423e+06
P62851	40S ribosomal protein S25 OS=Homo sapiens OX=9606 GN=RPS25 PE=1 SV=1	24	3	8	3	125	13.7	10.11	4.57252e+07	4.5841e+07
O15371	Eukaryotic translation initiation factor 3 subunit D OS=Homo sapiens OX=9606 GN=EIF3D PE=1 SV=1	4	3	3	3	548	63.9	6.05	2.65926e+06	3.8695e+06
H0YDT6	Eukaryotic translation initiation factor 3 subunit F OS=Homo sapiens OX=9606 GN=EIF3F PE=1 SV=2	9	3	5	3	359	37.7	6.06	6.10755e+06	6.2374e+06
K9MS24	Spectrin beta chain OS=Homo sapiens OX=9606 GN=SPTBN1 PE=2 SV=1	2	5	5	5	2364	274.2	5.55	2.38633e+06	4.82733e+06
A8K4T9	cDNA FLJ77421, highly similar to Homo sapiens autoantigen p542 mRNA OS=Homo sapiens OX=9606 PE=2 SV=1	13	4	5	4	291	30.4	9.47	3.80519e+06	6.14531e+06
A0A087X260	TAR DNA-binding protein 43 OS=Homo sapiens OX=9606 GN=TARDBP PE=1 SV=1	13	4	7	4	301	34.2	6.44	9.54745e+06	11410884
P62241	40S ribosomal protein S8 OS=Homo sapiens OX=9606 GN=RPS8 PE=1 SV=2	16	3	5	3	208	24.2	10.32	4.91467e+06	3.38073e+06
A0A087X295	WD repeat-containing protein 6 OS=Homo sapiens OX=9606 GN=WDR6 PE=1 SV=1	3	4	4	4	1151	124.9	6.92	2.16753e+06	9.03337e+06
C9JH19	Cathepsin D OS=Homo sapiens OX=9606 GN=CTSD PE=1 SV=2	10	5	6	5	451	48.6	7.84	9.9142e+06	5.19534e+06
A0A5C2G374	IGL c3728_light_IGKV4-1_IGKJ1 (Fragment) OS=Homo sapiens OX=9606 PE=2 SV=1	21	2	3	1	113	12.5	6.57	8.54115e+06	1.12154e+07
A0A2R8Y738	Ribosomal protein L15 (Fragment) OS=Homo sapiens OX=9606 GN=RPL15 PE=1 SV=1	27	4	7	4	138	16.3	10.87	7.64404e+06	4.93777e+06
Q96PY5	Formin-like protein 2 OS=Homo sapiens OX=9606 GN=FMNL2 PE=1 SV=3	4	4	4	4	1086	123.2	7.4	2.79012e+06	6.36041e+06
A0A0A0MT01	Gelsolin OS=Homo sapiens OX=9606 GN=GSN PE=1 SV=1	6	4	4	4	767	84.7	5.83	6.10378e+06	6.20725e+06
P62277	40S ribosomal protein S13 OS=Homo sapiens OX=9606 GN=RPS13 PE=1 SV=2	29	4	7	4	151	17.2	10.54	2.53062e+07	2.61809e+07
A0A5C2GMG8	IG c919_light_IGKV2-24_IGKJ2 (Fragment) OS=Homo sapiens OX=9606 PE=2 SV=1	23	1	4	1	112	12.3	9.35	3.35328e+07	84813232
P39748	Flap endonuclease 1 OS=Homo sapiens OX=9606 GN=FEN1 PE=1 SV=1	12	5	6	5	380	42.6	8.62	1.78258e+07	1.60884e+07
O15143	Actin-related protein 2/3 complex subunit 1B OS=Homo sapiens OX=9606 GN=ARPC1B PE=1 SV=3	12	4	4	1	372	40.9	8.35		1.65435e+06
A0A291FIZ5	NADH-ubiquinone oxidoreductase 75 kDa subunit, mitochondrial OS=Homo sapiens OX=9606 PE=3 SV=1	6	4	7	4	741	81	6.64	4.6478e+06	4.11728e+06
P05198	Eukaryotic translation initiation factor 2 subunit 1 OS=Homo sapiens OX=9606 GN=EIF2S1 PE=1 SV=3	11	4	7	4	315	36.1	5.08	6.70453e+06	9.90572e+06
Q10567	AP-1 complex subunit beta-1 OS=Homo sapiens OX=9606 GN=AP1B1 PE=1 SV=3	3	3	4	3	949	104.5	5.06	2.2138e+06	4576451
A0A5C2GGD1	IGH + IGL c449_light_IGKV2-28_IGKJ2 (Fragment) OS=Homo sapiens OX=9606 PE=2 SV=1	41	3	8	1	112	12.2	5.96	2.15779e+08	1.31378e+08
P08133	Annexin A6 OS=Homo sapiens OX=9606 GN=ANXA6 PE=1 SV=3	6	4	4	4	673	75.8	5.6	1.13311e+07	1.22649e+07
Q4VB24	Histone cluster 1, H1e OS=Homo sapiens OX=9606 GN=HIST1H1E PE=2 SV=1	19	4	6	4	219	21.9	11.03	1.44012e+07	9.87225e+06
Q9BZM5	UL16-binding protein 2 OS=Homo sapiens OX=9606 GN=ULBP2 PE=1 SV=1	13	3	3	3	246	27.4	7.3	4.82249e+06	9.65932e+06
P61026	Ras-related protein Rab-10 OS=Homo sapiens OX=9606 GN=RAB10 PE=1 SV=1	23	4	7	2	200	22.5	8.38	5.76629e+06	9.46267e+06
H0YL69	Proteasome subunit alpha type (Fragment) OS=Homo sapiens OX=9606 GN=PSMA4 PE=1 SV=1	14	4	5	4	236	26.4	7.71	8.58899e+06	1.629e+07
B4DWV9	cDNA FLJ53108, highly similar to Guanine nucleotide-binding protein alpha-13 subunit OS=Homo sapiens OX=9606 PE=2 SV=1	11	4	5	3	352	40.9	7.99	962860	4.443e+06
E9PDF6	Unconventional myosin-Ib OS=Homo sapiens OX=9606 GN=MYO1B PE=1 SV=1	4	4	4	4	1107	128.4	9.31	607679	2.20203e+06
B4DM74	60S ribosomal protein L18a OS=Homo sapiens OX=9606 PE=2 SV=1	20	3	6	3	154	18.1	10.48	1.57609e+07	1.51754e+07
A0A5C2G2V6	IGL c3499_light_IGKV2-30_IGKJ1 (Fragment) OS=Homo sapiens OX=9606 PE=2 SV=1	35	2	6	1	112	12.4	8.88	8.61053e+06	12042949
B4DLJ3	cDNA FLJ51495, highly similar to ADP-ribosylation factor 5 OS=Homo sapiens OX=9606 PE=2 SV=1	14	3	4	1	229	25.4	7.66
Q96AE4	Far upstream element-binding protein 1 OS=Homo sapiens OX=9606 GN=FUBP1 PE=1 SV=3	8	5	5	4	644	67.5	7.61	3.84597e+06	6.08792e+06
Q86X55	Histone-arginine methyltransferase CARM1 OS=Homo sapiens OX=9606 GN=CARM1 PE=1 SV=3	7	4	5	4	608	65.8	6.73	6.40803e+06	4.92196e+06
P31689	DnaJ homolog subfamily A member 1 OS=Homo sapiens OX=9606 GN=DNAJA1 PE=1 SV=2	12	3	3	3	397	44.8	7.08	5.60474e+06	4.8722e+06
P25788	Proteasome subunit alpha type-3 OS=Homo sapiens OX=9606 GN=PSMA3 PE=1 SV=2	15	4	6	4	255	28.4	5.33	5.82894e+06	1.105e+07
Q9NWQ8	Phosphoprotein associated with glycosphingolipid-enriched microdomains 1 OS=Homo sapiens OX=9606 GN=PAG1 PE=1 SV=2	11	4	5	4	432	47	4.65	2.63325e+06	7.05883e+06
A0A2Z6ATB6	Drebrin A OS=Homo sapiens OX=9606 GN=DBN1 PE=2 SV=1	7	3	3	3	695	76.3	4.51	3.10161e+06	6.18199e+06
B4DX78	RNA helicase OS=Homo sapiens OX=9606 PE=2 SV=1	9	4	7	1	470	53.7	5.9	6.05621e+06	6.47278e+06
A0A7P0Z4D3	Transportin-1 OS=Homo sapiens OX=9606 GN=TNPO1 PE=1 SV=1	4	3	5	3	870	99	4.94	8.49621e+06	1.87823e+07
B7Z8Z6	DNA replication licensing factor MCM2 OS=Homo sapiens OX=9606 PE=2 SV=1	3	3	5	3	954	106.8	5.36	1.91123e+06	4.6472e+06
U6FSN9	Tyrosine-protein kinase receptor OS=Homo sapiens OX=9606 GN=Mprip-Ntrk1 fusion gene PE=2 SV=1	3	4	4	4	1331	150.4	6.29	1.1695e+07	8.9497e+06
A0A2R8Y5S7	Radixin OS=Homo sapiens OX=9606 GN=RDX PE=1 SV=1	5	3	5	1	590	69.3	6.27	555258	910038
A0A7I2YQG2	Ribosomal protein L19 OS=Homo sapiens OX=9606 GN=RPL19 PE=1 SV=1	12	2	2	2	216	25.7	11.27	1.55581e+07	1.11333e+07
P53618	Coatomer subunit beta OS=Homo sapiens OX=9606 GN=COPB1 PE=1 SV=3	7	5	5	5	953	107.1	6.05	4.50187e+06	9.25304e+06
H3BN98	40S ribosomal protein S15a (Fragment) OS=Homo sapiens OX=9606 PE=3 SV=2	13	3	6	3	237	27.2	9.55	2.68155e+07	2.27719e+07
Q96T60	Bifunctional polynucleotide phosphatase/kinase OS=Homo sapiens OX=9606 GN=PNKP PE=1 SV=1	7	3	3	3	521	57	8.46	4.67382e+06	1.07808e+06
B7Z556	Alpha-2-HS-glycoprotein OS=Homo sapiens OX=9606 PE=2 SV=1	5	2	5	2	245	27.3	6.52	1.45176e+07	1.01446e+07
Q5JR04	RNA helicase OS=Homo sapiens OX=9606 GN=MOV10 PE=1 SV=1	4	4	5	4	947	107.1	8.79	3.99549e+06	2.72383e+06
B4DVZ8	Leukotriene A(4) hydrolase OS=Homo sapiens OX=9606 PE=2 SV=1	7	4	5	4	561	63.8	5.83	6.50284e+06	3.82429e+06
E9PKZ0	60S ribosomal protein L8 (Fragment) OS=Homo sapiens OX=9606 GN=RPL8 PE=1 SV=1	17	3	5	3	205	22.4	10.76	2.30623e+07	35278552
Q15758	Neutral amino acid transporter B(0) OS=Homo sapiens OX=9606 GN=SLC1A5 PE=1 SV=2	6	3	4	3	541	56.6	5.48	1.0767e+07	1.59101e+07
A0A125QYY8	IBM-B1 light chain variable region (Fragment) OS=Homo sapiens OX=9606 PE=2 SV=1	18	2	25	2	112	12.2	8.5	5.47823e+09	4.32237e+09
A0A7I2V3I2	Eukaryotic translation initiation factor 3 subunit E OS=Homo sapiens OX=9606 GN=EIF3E PE=1 SV=1	11	3	4	3	396	46.7	5.54	1.64952e+06	4.40991e+06
Q96AG4	Leucine-rich repeat-containing protein 59 OS=Homo sapiens OX=9606 GN=LRRC59 PE=1 SV=1	13	4	6	4	307	34.9	9.57	2.44434e+06	4.45358e+06
Q5T4U5	Medium-chain specific acyl-CoA dehydrogenase, mitochondrial OS=Homo sapiens OX=9606 GN=ACADM PE=1 SV=1	7	3	4	3	454	50.2	7.8	4.40418e+06	3.84423e+06
Q9Y678	Coatomer subunit gamma-1 OS=Homo sapiens OX=9606 GN=COPG1 PE=1 SV=1	3	2	3	2	874	97.7	5.47	363563	1.82063e+06
Q9Y230	RuvB-like 2 OS=Homo sapiens OX=9606 GN=RUVBL2 PE=1 SV=3	9	4	4	4	463	51.1	5.64	1.59961e+06	5799273
Q9P258	Protein RCC2 OS=Homo sapiens OX=9606 GN=RCC2 PE=1 SV=2	8	4	4	4	522	56	8.78	5.92349e+06	6.37838e+06
Q53F35	Acidic (Leucine-rich) nuclear phosphoprotein 32 family, member B variant (Fragment) OS=Homo sapiens OX=9606 PE=2 SV=1	14	2	3	2	250	28.7	4.06
Q9Y2X3	Nucleolar protein 58 OS=Homo sapiens OX=9606 GN=NOP58 PE=1 SV=1	9	4	4	4	529	59.5	8.92	1.69457e+06	5.75976e+06
P61158	Actin-related protein 3 OS=Homo sapiens OX=9606 GN=ACTR3 PE=1 SV=3	8	3	3	3	418	47.3	5.88	1.04669e+06	5067362
A0A3B3IUA2	Ribonucloprotein OS=Homo sapiens OX=9606 GN=SNU13 PE=1 SV=1	10	1	2	1	272	30.1	9.55
P35998	26S proteasome regulatory subunit 7 OS=Homo sapiens OX=9606 GN=PSMC2 PE=1 SV=3	6	2	3	2	433	48.6	5.95	1.81067e+06	1913299
A4QPB0	IQ motif containing GTPase activating protein 1 OS=Homo sapiens OX=9606 GN=IQGAP1 PE=1 SV=1	3	4	6	4	1657	189.2	6.48	3.64792e+06	7.2025e+06
E9PHY5	Band 4.1-like protein 2 OS=Homo sapiens OX=9606 GN=EPB41L2 PE=1 SV=1	5	5	5	3	935	104.3	5.39	4.89968e+06	6.4175e+06
Q6PKI6	YBX1 protein (Fragment) OS=Homo sapiens OX=9606 GN=YBX1 PE=2 SV=1	13	2	2	2	266	29.4	10.23	1.47104e+06	3.87061e+06
E9PK47	Alpha-1,4 glucan phosphorylase OS=Homo sapiens OX=9606 GN=PYGL PE=1 SV=1	4	4	5	4	819	94	7.31	4.88188e+06	6.43475e+06
A0A8I5QKX0	Cold shock domain-containing protein E1 OS=Homo sapiens OX=9606 GN=CSDE1 PE=1 SV=1	5	4	4	4	766	85.2	6.74	4.31605e+06	7.62567e+06
Q08J23	RNA cytosine C(5)-methyltransferase NSUN2 OS=Homo sapiens OX=9606 GN=NSUN2 PE=1 SV=2	5	3	3	3	767	86.4	6.77	8.39779e+06	5.08408e+06
B7Z3K3	Inositol-3-phosphate synthase 1 OS=Homo sapiens OX=9606 PE=2 SV=1	12	4	4	4	356	38.8	5.4	8.52478e+06	1.87159e+06
Q96QK1	Vacuolar protein sorting-associated protein 35 OS=Homo sapiens OX=9606 GN=VPS35 PE=1 SV=2	4	3	5	3	796	91.6	5.49	3.03404e+06	4.13524e+06
Q9Y3I0	RNA-splicing ligase RtcB homolog OS=Homo sapiens OX=9606 GN=RTCB PE=1 SV=1	7	3	5	3	505	55.2	7.23	5.30912e+06	3.97951e+06
P50148	Guanine nucleotide-binding protein G(q) subunit alpha OS=Homo sapiens OX=9606 GN=GNAQ PE=1 SV=4	9	3	4	2	359	42.1	5.68	2.50672e+06	7.52264e+06
P13489	Ribonuclease inhibitor OS=Homo sapiens OX=9606 GN=RNH1 PE=1 SV=2	7	3	4	3	461	49.9	4.82	2.76484e+06	1911090
A0A5C2GP76	IG c1185_heavy_IGHV3-7_IGHD6-13_IGHJ4 (Fragment) OS=Homo sapiens OX=9606 PE=2 SV=1	26	2	4	1	121	13.2	6.61	4.02191e+06	1.76852e+06
A0A7S5BYP6	IGH c776_heavy_IGHV3-7_IGHD3-22_IGHJ6 (Fragment) OS=Homo sapiens OX=9606 PE=2 SV=1	23	2	4	1	119	13.2	7.12	1.55255e+08	1.15186e+08
Q08188	Protein-glutamine gamma-glutamyltransferase E OS=Homo sapiens OX=9606 GN=TGM3 PE=1 SV=4	5	4	5	4	693	76.6	5.86	4.96357e+06	1396833
Q9BVP2	Guanine nucleotide-binding protein-like 3 OS=Homo sapiens OX=9606 GN=GNL3 PE=1 SV=2	5	3	4	3	549	62	9.16	8.85612e+06	6505666
A4D2P0	Ras-related C3 botulinum toxin substrate 1 (Rho family, small GTP binding protein Rac1) OS=Homo sapiens OX=9606 GN=RAC1 PE=2 SV=1	19	4	5	4	211	23.5	8.63	7.46355e+06	7.72623e+06
P21333	Filamin-A OS=Homo sapiens OX=9606 GN=FLNA PE=1 SV=4	2	5	5	2	2647	280.6	6.06	8.49128e+06	5.14627e+06
A0A5C2GAM0	IGH + IGL c145_light_IGKV2-30_IGKJ4 (Fragment) OS=Homo sapiens OX=9606 PE=2 SV=1	35	2	6	1	112	12.3	8.48	1.8757e+07	20752250
B2R8R5	cDNA, FLJ94025, highly similar to Homo sapiens tripartite motif-containing 28 (TRIM28), mRNA OS=Homo sapiens OX=9606 PE=2 SV=1	6	5	6	5	835	88.5	5.77	6.07838e+06	4.34678e+06
P39019	40S ribosomal protein S19 OS=Homo sapiens OX=9606 GN=RPS19 PE=1 SV=2	24	4	7	4	145	16.1	10.32	1.77432e+07	8228612
A0A5C2GVL0	IG c1531_light_IGKV2D-29_IGKJ2 (Fragment) OS=Homo sapiens OX=9606 PE=2 SV=1	18	2	6	1	112	12.2	7.37		1.1687e+06
Q12860	Contactin-1 OS=Homo sapiens OX=9606 GN=CNTN1 PE=1 SV=1	4	4	4	4	1018	113.2	5.9		9.53427e+06
P59998	Actin-related protein 2/3 complex subunit 4 OS=Homo sapiens OX=9606 GN=ARPC4 PE=1 SV=3	23	4	4	4	168	19.7	8.43	4.98033e+06	1.06565e+07
P08579	U2 small nuclear ribonucleoprotein B'' OS=Homo sapiens OX=9606 GN=SNRPB2 PE=1 SV=1	16	4	6	4	225	25.5	9.72	1.28862e+07	1.66134e+07
P61221	ATP-binding cassette sub-family E member 1 OS=Homo sapiens OX=9606 GN=ABCE1 PE=1 SV=1	7	4	7	4	599	67.3	8.34	7.07021e+06	3095009
A0A5C2G2A9	IGL c3411_light_IGKV2-28_IGKJ1 (Fragment) OS=Homo sapiens OX=9606 PE=2 SV=1	29	2	4	1	112	12.4	7.39	5.18617e+07	6.75149e+07
P05109	Protein S100-A8 OS=Homo sapiens OX=9606 GN=S100A8 PE=1 SV=1	31	3	5	3	93	10.8	7.03	8.57024e+06	4562585
A0A5C2G7Q6	IGL c3737_light_IGKV2D-28_IGKJ1 (Fragment) OS=Homo sapiens OX=9606 PE=2 SV=1	35	2	8	1	112	12.3	5.34	2.62143e+08	1.7114e+08
P04181	Ornithine aminotransferase, mitochondrial OS=Homo sapiens OX=9606 GN=OAT PE=1 SV=1	8	3	4	3	439	48.5	7.03	3.05426e+06	7.66532e+06
A0A5C2GPC1	IG c33_light_IGKV2-30_IGKJ1 (Fragment) OS=Homo sapiens OX=9606 PE=2 SV=1	35	2	7	1	112	12.4	8.5	5.98673e+07	68685024
P49959	Double-strand break repair protein MRE11 OS=Homo sapiens OX=9606 GN=MRE11 PE=1 SV=3	5	3	3	3	708	80.5	5.9	4.11723e+06	5.55605e+06
P15531	Nucleoside diphosphate kinase A OS=Homo sapiens OX=9606 GN=NME1 PE=1 SV=1	30	4	6	4	152	17.1	6.19	5.09664e+07	5.59705e+07
A0A5C2FWS8	IGL c365_light_IGKV1D-39_IGKJ2 (Fragment) OS=Homo sapiens OX=9606 PE=2 SV=1	17	1	4	1	107	11.8	8.47	1.24513e+07	7891820
A8K482	Aspartate aminotransferase OS=Homo sapiens OX=9606 PE=2 SV=1	5	2	2	2	430	47.5	9.23		3944930
B3KX19	116 kDa U5 small nuclear ribonucleoprotein component OS=Homo sapiens OX=9606 PE=2 SV=1	5	4	4	4	962	108.1	5	2.85301e+06	4.61479e+06
B7Z2Z1	cDNA FLJ59523, highly similar to Scaffold attachment factor B OS=Homo sapiens OX=9606 PE=2 SV=1	3	2	3	2	811	91	7.24	1.14131e+06	6560722
P08621	U1 small nuclear ribonucleoprotein 70 kDa OS=Homo sapiens OX=9606 GN=SNRNP70 PE=1 SV=2	8	4	5	4	437	51.5	9.94	3.053e+06	8610789
Q15717	ELAV-like protein 1 OS=Homo sapiens OX=9606 GN=ELAVL1 PE=1 SV=2	8	3	5	3	326	36.1	9.17	1.18739e+07	15612888
A0A3B3ITK7	Phosphoglucomutase-1 OS=Homo sapiens OX=9606 GN=PGM1 PE=1 SV=1	6	3	3	3	584	63.9	6.76	505222	2.30511e+06
F8VZQ9	SAP domain-containing ribonucleoprotein OS=Homo sapiens OX=9606 GN=SARNP PE=1 SV=1	14	3	3	3	213	24.1	5.3	1.50391e+06	3.86537e+06
Q5D862	Filaggrin-2 OS=Homo sapiens OX=9606 GN=FLG2 PE=1 SV=1	1	3	5	3	2391	247.9	8.31	4.78706e+06	4.37862e+06
B2R7T8	F-actin-capping protein subunit beta OS=Homo sapiens OX=9606 PE=2 SV=1	12	3	5	3	272	30.6	6	5.60333e+06	1.55728e+07
Q8TBR3	Fusion (Involved in t(1216) in malignant liposarcoma) OS=Homo sapiens OX=9606 GN=FUS PE=2 SV=1	4	2	2	2	526	53.4	9.38	2.47616e+06	6.27903e+06
A0A5C2GDN4	IGH + IGL c220_light_IGKV4-1_IGKJ1 (Fragment) OS=Homo sapiens OX=9606 PE=2 SV=1	27	3	4	1	113	12.5	8.43	4.19733e+07	3.70101e+07
Q9HB00	Desmocollin 1, isoform CRA_b OS=Homo sapiens OX=9606 GN=DSC1 PE=4 SV=1	4	3	4	3	840	93.8	5.53	5.60712e+06	3.55163e+06
B4DWS6	cDNA FLJ61181, highly similar to Homo sapiens hydroxysteroid (17-beta) dehydrogenase 12 (HSD17B12), mRNA OS=Homo sapiens OX=9606 PE=2 SV=1	13	3	3	3	304	33.5	9.39	2.94813e+06	6.28841e+06
H0YKD8	60S ribosomal protein L28 OS=Homo sapiens OX=9606 GN=RPL28 PE=1 SV=1	12	3	4	3	170	19.1	11.46	1.83433e+07	1.68906e+07
A0A7S5EY07	IGH c3104_heavy_IGHV1-69_IGHD3-22_IGHJ4 (Fragment) OS=Homo sapiens OX=9606 PE=2 SV=1	9	1	4	1	127	14	7.12	4.62697e+06	2.43454e+06
A0A5C2GBS8	IGH + IGL c198_heavy_IGHV3-20_IGHD1-26_IGHJ4 (Fragment) OS=Homo sapiens OX=9606 PE=2 SV=1	16	1	3	1	122	13.5	8.29		5.49211e+06
Q96C36	Pyrroline-5-carboxylate reductase 2 OS=Homo sapiens OX=9606 GN=PYCR2 PE=1 SV=1	10	3	6	2	320	33.6	7.77	3.4456e+06	3.35728e+06
H0YHA7	60S ribosomal protein L18 (Fragment) OS=Homo sapiens OX=9606 GN=RPL18 PE=1 SV=1	14	2	3	2	167	19	11.78	5.17571e+06	3.03418e+06
B4DTA2	cDNA FLJ60148, highly similar to Homo sapiens heterogeneous nuclear ribonucleoprotein D-like (HNRPDL), transcript variant 2, mRNA OS=Homo sapiens OX=9606 PE=2 SV=1	10	3	6	1	271	30.2	8.72	417000	1.74224e+06
Q04837	Single-stranded DNA-binding protein, mitochondrial OS=Homo sapiens OX=9606 GN=SSBP1 PE=1 SV=1	23	3	4	3	148	17.2	9.6	3.02029e+07	1.09146e+07
A0A7P0T9L3	Cullin-4B OS=Homo sapiens OX=9606 GN=CUL4B PE=1 SV=1	3	2	2	2	780	90.3	7.99	1.76349e+06	3.05841e+06
K7ER16	Phenylalanine--tRNA ligase alpha subunit OS=Homo sapiens OX=9606 GN=FARSA PE=1 SV=1	12	3	3	3	235	26	6.67	5.75106e+06	5.03383e+06
H0YEH2	Pumilio homolog 1 (Fragment) OS=Homo sapiens OX=9606 GN=PUM1 PE=1 SV=1	3	3	3	3	1125	120.2	6.8	2.03436e+06	2294617
Q5TDF0	Cancer-related nucleoside-triphosphatase OS=Homo sapiens OX=9606 GN=NTPCR PE=1 SV=1	20	4	5	4	228	25.1	9.42	3.64317e+06	1103297
C9J2Q4	Septin-2 (Fragment) OS=Homo sapiens OX=9606 GN=SEPTIN2 PE=1 SV=1	22	3	4	3	184	21.1	5.47	2.67935e+06	4.56896e+06
Q9BV38	WD repeat-containing protein 18 OS=Homo sapiens OX=9606 GN=WDR18 PE=1 SV=2	7	3	3	3	432	47.4	6.7	4.5617e+06	4.67409e+06
P62070	Ras-related protein R-Ras2 OS=Homo sapiens OX=9606 GN=RRAS2 PE=1 SV=1	11	2	2	2	204	23.4	6.01		4.15732e+06
Q53G61	Small nuclear ribonucleoprotein polypeptide A' variant (Fragment) OS=Homo sapiens OX=9606 PE=2 SV=1	10	2	4	2	255	28.4	8.62	3.83849e+06	3.80018e+06
P11388	DNA topoisomerase 2-alpha OS=Homo sapiens OX=9606 GN=TOP2A PE=1 SV=3	2	3	3	3	1531	174.3	8.72	5.12633e+06	785816
V9HWC6	Peptidyl-prolyl cis-trans isomerase OS=Homo sapiens OX=9606 GN=HEL-S-39 PE=2 SV=1	13	3	3	3	208	22.7	9.32	447054	9.05543e+06
P51570	Galactokinase OS=Homo sapiens OX=9606 GN=GALK1 PE=1 SV=1	6	2	3	2	392	42.2	6.46	3.9766e+06	2.97348e+06
Q9NTK5	Obg-like ATPase 1 OS=Homo sapiens OX=9606 GN=OLA1 PE=1 SV=2	7	3	4	3	396	44.7	7.81	7.9799e+06	6.24646e+06
P17980	26S proteasome regulatory subunit 6A OS=Homo sapiens OX=9606 GN=PSMC3 PE=1 SV=3	6	2	2	2	439	49.2	5.24		834219
B3KM97	very-long-chain enoyl-CoA reductase OS=Homo sapiens OX=9606 PE=2 SV=1	9	3	3	3	308	36	9.5	5.28667e+06	6.19613e+06
Q5T8U3	60S ribosomal protein L7a (Fragment) OS=Homo sapiens OX=9606 GN=RPL7A PE=1 SV=1	18	3	4	3	191	21.5	11.02	4.34966e+06	8.18693e+06
P62820	Ras-related protein Rab-1A OS=Homo sapiens OX=9606 GN=RAB1A PE=1 SV=3	19	3	6	1	205	22.7	6.21
Q7Z3N6	Uncharacterized protein DKFZp686A01173 (Fragment) OS=Homo sapiens OX=9606 GN=DKFZp686A01173 PE=2 SV=1	5	4	4	4	917	105.7	9.5	976036	8.50976e+06
A0A5C2GJP7	IG c399_light_IGKV2D-29_IGKJ3 (Fragment) OS=Homo sapiens OX=9606 PE=2 SV=1	34	2	2	1	114	12.4	8.79	5.98673e+07	68685024
P78527	DNA-dependent protein kinase catalytic subunit OS=Homo sapiens OX=9606 GN=PRKDC PE=1 SV=3	1	3	5	3	4128	468.8	7.12	2.43424e+06	1.85972e+06
A0A1U9X9D5	Valine--tRNA ligase OS=Homo sapiens OX=9606 PE=3 SV=2	2	2	2	2	1264	140.4	7.59	2.68914e+06	3.17794e+06
P61081	NEDD8-conjugating enzyme Ubc12 OS=Homo sapiens OX=9606 GN=UBE2M PE=1 SV=1	16	3	3	3	183	20.9	7.69	3.96461e+06	3.47559e+06
P83731	60S ribosomal protein L24 OS=Homo sapiens OX=9606 GN=RPL24 PE=1 SV=1	17	3	4	3	157	17.8	11.25	3.24659e+06	5.61676e+06
X6RDA4	Paraspeckle component 1 (Fragment) OS=Homo sapiens OX=9606 GN=PSPC1 PE=1 SV=1	11	3	4	3	248	27.3	5.45	1.67103e+07	9126531
H7C144	Alpha-actinin-4 OS=Homo sapiens OX=9606 GN=ACTN4 PE=1 SV=2	2	2	3	2	906	104.3	5.5	1.65811e+06	1.44754e+06
Q8N1N4	Keratin, type II cytoskeletal 78 OS=Homo sapiens OX=9606 GN=KRT78 PE=1 SV=2	6	4	5	2	520	56.8	6.02	3.43934e+06	1.63276e+06
A0A5C2G364	IGL c2395_light_IGKV2D-29_IGKJ2 (Fragment) OS=Homo sapiens OX=9606 PE=2 SV=1	21	2	3	1	113	12.4	4.83	5.55363e+07	24425013
Q86VX4	Structural maintenance of chromosomes protein OS=Homo sapiens OX=9606 GN=SMC3 PE=2 SV=1	2	2	3	2	1217	141.4	7.18	3.06539e+06	3.38822e+06
A0A5C2G0L9	IGL c1976_light_IGKV2-30_IGKJ2 (Fragment) OS=Homo sapiens OX=9606 PE=2 SV=1	35	2	7	1	112	12.4	8.48	2.70548e+06	4401903
K7EIH8	DnaJ homolog subfamily C member 7 (Fragment) OS=Homo sapiens OX=9606 GN=DNAJC7 PE=1 SV=9	10	3	5	3	267	30.4	7.56	4.52375e+06	4.82296e+06
Q02790	Peptidyl-prolyl cis-trans isomerase FKBP4 OS=Homo sapiens OX=9606 GN=FKBP4 PE=1 SV=3	5	4	5	4	459	51.8	5.43	7.98593e+06	1.04323e+07
P09211	Glutathione S-transferase P OS=Homo sapiens OX=9606 GN=GSTP1 PE=1 SV=2	18	3	3	3	210	23.3	5.64	5.20212e+06	460981
P62266	40S ribosomal protein S23 OS=Homo sapiens OX=9606 GN=RPS23 PE=1 SV=3	15	2	3	2	143	15.8	10.49	4.92686e+06	4.05237e+06
B4DLV7	Rab GDP dissociation inhibitor OS=Homo sapiens OX=9606 PE=2 SV=1	6	3	3	3	449	51.1	8.18	5.28934e+06	9.54788e+06
A0A5C2GUG4	IG c1155_light_IGKV2-30_IGKJ4 (Fragment) OS=Homo sapiens OX=9606 PE=2 SV=1	35	2	6	1	113	12.4	8.94	5.18617e+07	63363484
A0A5C2FTM7	IGL c52_light_IGKV2-30_IGKJ3 (Fragment) OS=Homo sapiens OX=9606 PE=2 SV=1	35	2	6	1	113	12.4	7.12	2.04872e+07	23652588
A0A8I5QKX1	cytochrome-b5 reductase OS=Homo sapiens OX=9606 GN=CYB5R3 PE=1 SV=1	9	2	4	2	273	31.3	6.6	1.02285e+06	794300
B4DR61	Protein transport protein Sec61 subunit alpha isoform 1 OS=Homo sapiens OX=9606 GN=SEC61A1 PE=1 SV=1	6	3	5	3	482	52.9	8.24	9.96159e+06	1.20078e+07
A0A161I202	Lactotransferrin OS=Homo sapiens OX=9606 GN=LTF PE=2 SV=1	3	2	3	2	711	78.3	8.18	998994	826747
A0A5C2GR14	IG c1317_light_IGKV2-28_IGKJ3 (Fragment) OS=Homo sapiens OX=9606 PE=2 SV=1	18	2	3	1	112	12.1	7.99	5.37175e+07	25415328
P46977	Dolichyl-diphosphooligosaccharide--protein glycosyltransferase subunit STT3A OS=Homo sapiens OX=9606 GN=STT3A PE=1 SV=2	3	2	4	2	705	80.5	8.07	1.79862e+06	2.9531e+06
Q7L9B9	Endonuclease/exonuclease/phosphatase family domain-containing protein 1 OS=Homo sapiens OX=9606 GN=EEPD1 PE=1 SV=2	5	3	3	3	569	62.4	8.41	4.74126e+06	4756481
Q5T5C7	serine--tRNA ligase OS=Homo sapiens OX=9606 GN=SARS1 PE=1 SV=1	4	2	4	2	536	61.3	7.06	3.2332e+06	4.76378e+06
A8K0D2	cDNA FLJ77740, highly similar to Homo sapiens 7-dehydrocholesterol reductase, mRNA OS=Homo sapiens OX=9606 PE=2 SV=1	5	3	5	3	475	54.4	8.78	6.31886e+06	6.89625e+06
P54709	Sodium/potassium-transporting ATPase subunit beta-3 OS=Homo sapiens OX=9606 GN=ATP1B3 PE=1 SV=1	9	2	3	2	279	31.5	8.35	2.71017e+06	3.59173e+06
A0A5C2G1B5	IGL c2340_light_IGKV2D-29_IGKJ2 (Fragment) OS=Homo sapiens OX=9606 PE=2 SV=1	18	2	7	1	113	12.3	5.05	3.57787e+08	207611200
H7C5W9	P-type Ca(2+) transporter (Fragment) OS=Homo sapiens OX=9606 GN=ATP2A2 PE=1 SV=1	2	2	4	2	933	102.5	5.59	1.90016e+06	3.57995e+06
O43837	Isocitrate dehydrogenase [NAD] subunit beta, mitochondrial OS=Homo sapiens OX=9606 GN=IDH3B PE=1 SV=2	6	2	3	2	385	42.2	8.46	3.49295e+06	2.63187e+06
H0Y9J5	Sideroflexin-1 (Fragment) OS=Homo sapiens OX=9606 GN=SFXN1 PE=1 SV=1	95	2	4	1	22	2.6	8.75	2.66028e+06	2086752
P39656	Dolichyl-diphosphooligosaccharide--protein glycosyltransferase 48 kDa subunit OS=Homo sapiens OX=9606 GN=DDOST PE=1 SV=4	6	3	4	3	456	50.8	6.55	5.80365e+06	6954523
P35249	Replication factor C subunit 4 OS=Homo sapiens OX=9606 GN=RFC4 PE=1 SV=2	8	3	4	3	363	39.7	8.02	5.44214e+06	2.24387e+06
A0A6I8PTT9	glutamine--fructose-6-phosphate transaminase (isomerizing) OS=Homo sapiens OX=9606 GN=GFPT1 PE=1 SV=1	7	4	4	4	625	70.4	6.61	4.16956e+06	2.62402e+06
D3DP13	Fibrinogen beta chain OS=Homo sapiens OX=9606 GN=FGB PE=4 SV=1	8	3	6	3	344	39.7	7.3	1.27432e+07	6.78056e+06
A0A8V8TPK1	26S proteasome non-ATPase regulatory subunit 8 OS=Homo sapiens OX=9606 GN=PSMD8 PE=4 SV=1	19	3	4	3	254	28.7	7.78	3.46766e+06	4.72225e+06
P61254	60S ribosomal protein L26 OS=Homo sapiens OX=9606 GN=RPL26 PE=1 SV=1	16	3	4	3	145	17.2	10.55	6.84789e+06	8.49763e+06
Q15631	Translin OS=Homo sapiens OX=9606 GN=TSN PE=1 SV=1	10	1	2	1	228	26.2	6.44
P61160	Actin-related protein 2 OS=Homo sapiens OX=9606 GN=ACTR2 PE=1 SV=1	7	2	2	2	394	44.7	6.74	1.21406e+06	3650967
A0A5C2G561	IGL c3566_light_IGKV4-1_IGKJ2 (Fragment) OS=Homo sapiens OX=9606 PE=2 SV=1	24	2	3	1	113	12.6	6.57	7.02843e+06	2292328
B4DM33	cDNA FLJ52068, highly similar to Microtubule-associated protein RP/EB family member 1 OS=Homo sapiens OX=9606 PE=2 SV=1	15	3	3	3	238	26.6	5.29	4.16295e+06	4618573
Q9Y224	RNA transcription, translation and transport factor protein OS=Homo sapiens OX=9606 GN=RTRAF PE=1 SV=1	11	3	5	3	244	28.1	6.65	8.89164e+06	6.16426e+06
A0A384P5Q0	Catalase OS=Homo sapiens OX=9606 PE=2 SV=1	6	3	4	3	527	59.7	7.39	5.31768e+06	4.40428e+06
A0A5C2GB02	IGH c493_heavy__IGHV3-33_IGHD6-19_IGHJ4 (Fragment) OS=Homo sapiens OX=9606 PE=2 SV=1	15	2	6	1	121	13.5	9.13	5.84243e+07	4.2534e+07
A0A087WVM4	formate--tetrahydrofolate ligase OS=Homo sapiens OX=9606 GN=MTHFD1L PE=1 SV=1	3	3	4	3	913	99.2	7.27	1.30266e+07	1.01159e+07
A0A087WYT3	Prostaglandin E synthase 3 OS=Homo sapiens OX=9606 GN=PTGES3 PE=1 SV=1	13	2	3	2	164	19.1	4.55	7.41527e+06	2.01857e+06
Q53HB3	Proteasome 26S ATPase subunit 1 variant (Fragment) OS=Homo sapiens OX=9606 PE=1 SV=1	5	2	3	1	440	49.2	6.21	1.23513e+06	1.64839e+06
E5RI99	60S ribosomal protein L30 (Fragment) OS=Homo sapiens OX=9606 GN=RPL30 PE=1 SV=1	25	2	2	2	114	12.6	9.55	3.39756e+06	4.62898e+06
Q9BQG0	Myb-binding protein 1A OS=Homo sapiens OX=9606 GN=MYBBP1A PE=1 SV=2	2	3	3	3	1328	148.8	9.28	876474	3.54668e+06
Q96P63	Serpin B12 OS=Homo sapiens OX=9606 GN=SERPINB12 PE=1 SV=1	7	3	4	3	405	46.2	5.53	5.00914e+06	5.25678e+06
B5BU25	Splicing factor U2AF subunit OS=Homo sapiens OX=9606 GN=U2AF2 PE=2 SV=1	6	3	4	3	471	53.1	9.09	6.19664e+06	8497149
A0A1W6IYJ9	N90-VRC38.01 light chain variable region (Fragment) OS=Homo sapiens OX=9606 PE=2 SV=1	18	2	2	1	113	12.3	8.48	1.43929e+06
F8W031	DUF3456 domain-containing protein (Fragment) OS=Homo sapiens OX=9606 PE=1 SV=1	11	2	3	1	263	29.2	7.01
A0A024RA87	Septin OS=Homo sapiens OX=9606 GN=SEPTIN7 PE=1 SV=1	5	2	3	2	384	44.8	8.22	2.35466e+06	3.71306e+06
A0A024R321	Filamin B, beta (Actin binding protein 278), isoform CRA_a OS=Homo sapiens OX=9606 GN=FLNB PE=3 SV=1	1	4	4	1	2622	280.3	5.94	924217
Q9BQ04	RNA-binding protein 4B OS=Homo sapiens OX=9606 GN=RBM4B PE=1 SV=1	8	3	3	3	359	40.1	6.74	4.82414e+06	5.44258e+06
Q9BW92	Threonine--tRNA ligase, mitochondrial OS=Homo sapiens OX=9606 GN=TARS2 PE=1 SV=1	4	3	3	3	718	81	7.3	1.21244e+06	1.61972e+06
P01023	Alpha-2-macroglobulin OS=Homo sapiens OX=9606 GN=A2M PE=1 SV=3	1	2	4	2	1474	163.2	6.46	1.59789e+07	1.0268e+07
P43686	26S proteasome regulatory subunit 6B OS=Homo sapiens OX=9606 GN=PSMC4 PE=1 SV=2	7	3	4	3	418	47.3	5.21	3.49521e+06	6.07119e+06
A0A5C2G7I4	IGH c572_heavy__IGHV3-21_IGHD5-18_IGHJ5 (Fragment) OS=Homo sapiens OX=9606 PE=2 SV=1	16	1	2	1	118	12.7	5.4	2.8022e+06	2832282
P21912	Succinate dehydrogenase [ubiquinone] iron-sulfur subunit, mitochondrial OS=Homo sapiens OX=9606 GN=SDHB PE=1 SV=3	7	2	2	2	280	31.6	8.76	9.34716e+07	6.14782e+07
A0A2R8Y6J3	60S ribosomal protein L5 (Fragment) OS=Homo sapiens OX=9606 GN=RPL5 PE=1 SV=1	11	3	3	3	238	27	9.13	7.82873e+07	222386972
A0A5C2G2X2	IGL c693_light_IGKV3-20_IGKJ2 (Fragment) OS=Homo sapiens OX=9606 PE=2 SV=1	25	2	3	2	108	11.7	7.96	7.77929e+07	75744440
F8WJN3	Cleavage and polyadenylation specificity factor subunit 6 OS=Homo sapiens OX=9606 GN=CPSF6 PE=1 SV=1	6	2	2	2	478	52.2	6.43	1.33584e+06	1.85855e+06
Q14683	Structural maintenance of chromosomes protein 1A OS=Homo sapiens OX=9606 GN=SMC1A PE=1 SV=2	2	2	2	2	1233	143.1	7.64	1.20008e+06	1188528
A0A669KB89	SCRIB overlapping open reading frame protein OS=Homo sapiens OX=9606 GN=SCRIB PE=1 SV=1	1	2	2	2	1658	177.7	5.14		1.18576e+06
P61326	Protein mago nashi homolog OS=Homo sapiens OX=9606 GN=MAGOH PE=1 SV=1	14	2	2	2	146	17.2	6.11	1.1839e+07	1.18608e+07
B4DSK9	histone deacetylase OS=Homo sapiens OX=9606 PE=2 SV=1	10	2	4	2	237	27.3	8.07	1.9079e+06	2.82199e+06
E9PH18	DnaJ homolog subfamily B member 6 OS=Homo sapiens OX=9606 GN=DNAJB6 PE=1 SV=1	10	2	2	2	211	23.8	8.95	1.84102e+06
P42766	60S ribosomal protein L35 OS=Homo sapiens OX=9606 GN=RPL35 PE=1 SV=2	15	2	3	2	123	14.5	11.05	6.73429e+06	8.60947e+06
B5BU01	Eukaryotic translation initiation factor 2 beta OS=Homo sapiens OX=9606 GN=EIF2S2 PE=2 SV=1	8	3	3	3	333	38.3	5.94		3480801
B2RCT6	cDNA, FLJ96276, highly similar to Homo sapiens G1 to S phase transition 1 (GSPT1), mRNA OS=Homo sapiens OX=9606 PE=2 SV=1	6	3	5	3	499	55.7	5.62	3.59665e+06	5.84507e+06
B4DEX8	S-adenosylmethionine synthase OS=Homo sapiens OX=9606 GN=MAT2A PE=2 SV=1	4	1	1	1	362	39.7	6.04	382544	1.70619e+06
O14828	Secretory carrier-associated membrane protein 3 OS=Homo sapiens OX=9606 GN=SCAMP3 PE=1 SV=3	5	1	1	1	347	38.3	7.64	732403	1.32398e+06
Q9UBE0	SUMO-activating enzyme subunit 1 OS=Homo sapiens OX=9606 GN=SAE1 PE=1 SV=1	7	3	5	3	346	38.4	5.3	1.599e+07	3.80059e+06
Q9NR45	Sialic acid synthase OS=Homo sapiens OX=9606 GN=NANS PE=1 SV=2	14	3	3	3	359	40.3	6.74	961485	1.72711e+06
P18669	Phosphoglycerate mutase 1 OS=Homo sapiens OX=9606 GN=PGAM1 PE=1 SV=2	13	2	3	2	254	28.8	7.18	2.30147e+06	5.97139e+06
B8ZZK2	gamma-glutamylcyclotransferase OS=Homo sapiens OX=9606 GN=GGCT PE=1 SV=1	13	2	3	2	166	18.4	5.9	2.42863e+06	2.195e+06
P81605	Dermcidin OS=Homo sapiens OX=9606 GN=DCD PE=1 SV=2	20	2	3	2	110	11.3	6.54	1.94081e+07	7.12372e+06
Q96I24	Far upstream element-binding protein 3 OS=Homo sapiens OX=9606 GN=FUBP3 PE=1 SV=2	4	3	3	2	572	61.6	8.38	1.75321e+06	5.40221e+06
C9J4S4	Ras-related protein Rab-7a OS=Homo sapiens OX=9606 GN=RAB7A PE=1 SV=1	21	2	2	2	98	11	8.78	348231	2.57989e+06
A2J1N7	Rheumatoid factor RF-ET10 (Fragment) OS=Homo sapiens OX=9606 PE=2 SV=1	13	2	6	1	96	10.5	9.36	2.62875e+06	917596
E9PB61	THO complex subunit 4 OS=Homo sapiens OX=9606 GN=ALYREF PE=1 SV=1	14	2	3	2	264	27.5	11.05	3.40807e+06	6.20791e+06
A0A2R8Y5Y7	60S ribosomal protein L9 OS=Homo sapiens OX=9606 GN=RPL9 PE=1 SV=1	10	2	2	2	220	25	9.74	2.2081e+06	3.89478e+06
B4DS01	cDNA FLJ59402, highly similar to Eukaryotic translation initiation factor 4B OS=Homo sapiens OX=9606 PE=2 SV=1	8	2	2	2	368	40.7	5.96	375829	2.28666e+06
A0A024RDB2	Ras-GTPase activating protein SH3 domain-binding protein 2, isoform CRA_b OS=Homo sapiens OX=9606 GN=G3BP2 PE=4 SV=1	5	2	3	2	449	50.8	5.38	3.00874e+06	3.22099e+06
A0A5C2GJR9	IG c790_light_IGKV2D-29_IGKJ5 (Fragment) OS=Homo sapiens OX=9606 PE=2 SV=1	35	2	4	2	113	12.4	8.31	4.40981e+07	32161536
A0A024R3R5	Delta(14)-sterol reductase LBR OS=Homo sapiens OX=9606 GN=LBR PE=3 SV=1	4	3	5	3	615	70.7	9.36	7.73658e+06	1.07065e+07
Q04760	Lactoylglutathione lyase OS=Homo sapiens OX=9606 GN=GLO1 PE=1 SV=4	11	3	3	3	184	20.8	5.31	2.27563e+06	6.06112e+06
E4W6B6	60S ribosomal protein L27 (Fragment) OS=Homo sapiens OX=9606 GN=RPL27 PE=2 SV=1	23	2	3	2	126	14.2	10.46	8.41129e+06	7.73592e+06
J3KRX5	60S ribosomal protein L17 (Fragment) OS=Homo sapiens OX=9606 GN=RPL17 PE=1 SV=1	11	2	4	2	174	20.2	10.1	1.00574e+07	17703614
B4DX42	Splicing factor 1 OS=Homo sapiens OX=9606 PE=2 SV=1	5	2	2	2	433	46.4	9.35	2.90992e+06	4.0284e+06
P14174	Macrophage migration inhibitory factor OS=Homo sapiens OX=9606 GN=MIF PE=1 SV=4	18	1	2	1	115	12.5	7.88	2.4432e+06	4.22889e+06
Q15008	26S proteasome non-ATPase regulatory subunit 6 OS=Homo sapiens OX=9606 GN=PSMD6 PE=1 SV=1	9	3	3	3	389	45.5	5.62	3.14846e+06	4874833
Q01105	Protein SET OS=Homo sapiens OX=9606 GN=SET PE=1 SV=3	8	2	3	2	290	33.5	4.32	1.92451e+06	1.08755e+07
E7EU96	Casein kinase II subunit alpha OS=Homo sapiens OX=9606 GN=CSNK2A1 PE=1 SV=1	6	2	2	2	385	45.3	7.94	1.05605e+06	2.12035e+06
F5H6Q1	Ubiquitin thioesterase OS=Homo sapiens OX=9606 GN=OTUB1 PE=1 SV=1	8	2	3	2	280	32.3	4.87	5.019e+06	2812517
Q01081	Splicing factor U2AF 35 kDa subunit OS=Homo sapiens OX=9606 GN=U2AF1 PE=1 SV=3	5	1	2	1	240	27.9	8.81	1.12785e+06	1.25032e+06
P29966	Myristoylated alanine-rich C-kinase substrate OS=Homo sapiens OX=9606 GN=MARCKS PE=1 SV=4	8	2	2	2	332	31.5	4.45	256814	3.21234e+06
A0A3B3IUC4	Alpha-galactosidase OS=Homo sapiens OX=9606 GN=GLA PE=1 SV=1	4	2	2	2	470	53.2	5.86	1.04119e+06	1.28276e+06
Q59HF3	ATPase, H+ transporting, lysosomal 56/58kD, V1 subunit B, isoform 2 variant (Fragment) OS=Homo sapiens OX=9606 PE=2 SV=1	7	2	4	2	319	34.5	5.73	4.32815e+06	3.61914e+06
A0A1U9X8Y4	Chloride intracellular channel protein OS=Homo sapiens OX=9606 PE=3 SV=1	11	2	2	2	240	26.8	5.26	1.36828e+06	2.68663e+06
K7EQJ5	40S ribosomal protein S15 OS=Homo sapiens OX=9606 GN=RPS15 PE=1 SV=2	16	1	1	1	141	16.6	10.46
Q15084	Protein disulfide-isomerase A6 OS=Homo sapiens OX=9606 GN=PDIA6 PE=1 SV=1	6	2	2	2	440	48.1	5.08	1.96266e+06	5.1969e+06
Q86YZ3	Hornerin OS=Homo sapiens OX=9606 GN=HRNR PE=1 SV=2	1	2	2	2	2850	282.2	10.04		2.3025e+06
M1V490	KIF5B-RET(NM_020630)_K22R12 fusion protein OS=Homo sapiens OX=9606 GN=KIF5B-RET(NM_020630)_K22;R12 PE=2 SV=1	1	1	1	1	1173	134.1	6.04		1.57561e+06
K7ELW0	Parkinson disease protein 7 OS=Homo sapiens OX=9606 GN=PARK7 PE=1 SV=1	13	3	4	3	169	17.9	7.87	6.40423e+06	4.37551e+06
B2R5M9	procollagen-lysine 5-dioxygenase OS=Homo sapiens OX=9606 PE=2 SV=1	2	2	2	2	727	83.5	7.02	1.29512e+06	2.20271e+06
A0A6Q8PGG1	Kinesin-like protein KIF2A OS=Homo sapiens OX=9606 GN=KIF2A PE=1 SV=1	3	2	2	2	590	67.1	5.81	690054	2.29416e+06
A0A7I2YQD8	NADH dehydrogenase [ubiquinone] iron-sulfur protein 2, mitochondrial OS=Homo sapiens OX=9606 GN=NDUFS2 PE=1 SV=1	4	2	3	2	431	48.7	8.82	7.82048e+06	8.86889e+06
A0A5C2GRI8	IG c75_light_IGKV2D-29_IGKJ1 (Fragment) OS=Homo sapiens OX=9606 PE=2 SV=1	33	2	2	1	112	12.3	5	4.37668e+06	2.84878e+06
P54578	Ubiquitin carboxyl-terminal hydrolase 14 OS=Homo sapiens OX=9606 GN=USP14 PE=1 SV=3	4	2	3	2	494	56	5.3	581261	1.00636e+06
O95861	3'(2'),5'-bisphosphate nucleotidase 1 OS=Homo sapiens OX=9606 GN=BPNT1 PE=1 SV=1	6	2	4	2	308	33.4	5.69	2.37703e+06	2.89768e+06
A0A7P0T9E5	Serine/threonine-protein kinase VRK1 OS=Homo sapiens OX=9606 GN=VRK1 PE=1 SV=1	4	2	3	2	395	45.3	8.91	4.41994e+06	3291730
O00487	26S proteasome non-ATPase regulatory subunit 14 OS=Homo sapiens OX=9606 GN=PSMD14 PE=1 SV=1	6	2	3	2	310	34.6	6.52	4.01496e+06	4202133
B7Z592	Zinc finger CCCH domain-containing protein 15 OS=Homo sapiens OX=9606 PE=2 SV=1	4	1	1	1	392	44.9	7.87		754036
O75695	Protein XRP2 OS=Homo sapiens OX=9606 GN=RP2 PE=1 SV=4	5	2	2	2	350	39.6	5.12	1.86069e+06	7.09836e+06
A0A5C2G767	IGH c442_heavy__IGHV3-23_IGHD4-17_IGHJ4 (Fragment) OS=Homo sapiens OX=9606 PE=2 SV=1	10	2	7	1	120	12.9	8.48	1.9778e+09	1.44372e+09
A0A3B3IT92	DNA replication licensing factor MCM4 OS=Homo sapiens OX=9606 GN=MCM4 PE=1 SV=1	2	2	2	2	904	100.7	6.95	1.54392e+06	2.71585e+06
Q6I9T8	Serine/threonine-protein phosphatase OS=Homo sapiens OX=9606 GN=PPP2CA PE=2 SV=1	6	2	3	2	309	35.5	5.54		4.33425e+06
Q6FI51	DNAJB1 protein OS=Homo sapiens OX=9606 GN=DNAJB1 PE=2 SV=1	9	3	4	3	340	38	8.63	1.63541e+06	2.33329e+06
H0Y8U5	C-terminal-binding protein 1 OS=Homo sapiens OX=9606 GN=CTBP1 PE=1 SV=2	4	2	3	2	430	46.5	6.65	3.87641e+06	2.55419e+06
P49207	60S ribosomal protein L34 OS=Homo sapiens OX=9606 GN=RPL34 PE=1 SV=3	15	2	3	2	117	13.3	11.47	4.36078e+06	8751467
Q9BWD1	Acetyl-CoA acetyltransferase, cytosolic OS=Homo sapiens OX=9606 GN=ACAT2 PE=1 SV=2	7	1	1	1	397	41.3	6.92
A0A7P0T9F1	Cytoplasmic dynein 1 heavy chain 1 OS=Homo sapiens OX=9606 GN=DYNC1H1 PE=1 SV=1	1	1	1	1	3758	431.5	6.35
Q9NZ23	Drug-sensitive protein 1 OS=Homo sapiens OX=9606 GN=YA61 PE=2 SV=1	16	2	2	2	136	14.9	7.5		9.57296e+06
C9J0E4	Cystatin-A OS=Homo sapiens OX=9606 GN=CSTA PE=1 SV=1	30	2	4	2	63	7.1	7.24	5.76001e+06	3412507
J3QR68	Haptoglobin (Fragment) OS=Homo sapiens OX=9606 GN=HP PE=1 SV=1	4	2	4	2	404	45	6.58	5.68199e+06	4432746
B4DEC3	cDNA FLJ60429, highly similar to Aconitate hydratase, mitochondrial OS=Homo sapiens OX=9606 PE=2 SV=1	6	3	3	3	501	55.4	7.01	2.91071e+06	2.15533e+06
P35251	Replication factor C subunit 1 OS=Homo sapiens OX=9606 GN=RFC1 PE=1 SV=4	2	2	2	2	1148	128.2	9.36	2.39744e+06	666917
O95782	AP-2 complex subunit alpha-1 OS=Homo sapiens OX=9606 GN=AP2A1 PE=1 SV=3	2	2	3	2	977	107.5	7.03	1.86331e+06	2.07246e+06
A0A7S5EUS7	IGH c1305_heavy_IGHV1-69_IGHD3-10_IGHJ6 (Fragment) OS=Homo sapiens OX=9606 PE=2 SV=1	11	1	1	1	124	13.4	5.4	1.09806e+06	1.07316e+06
P49755	Transmembrane emp24 domain-containing protein 10 OS=Homo sapiens OX=9606 GN=TMED10 PE=1 SV=2	7	2	5	2	219	25	7.44	7.08092e+06	6.77789e+06
P05089	Arginase-1 OS=Homo sapiens OX=9606 GN=ARG1 PE=1 SV=2	6	2	4	2	322	34.7	7.21	7.57248e+06	9.7657e+06
Q53FN7	BZW1 protein variant (Fragment) OS=Homo sapiens OX=9606 PE=2 SV=1	4	2	2	2	424	48.6	6.11	301154	1162571
A0A024QZN4	Vinculin OS=Homo sapiens OX=9606 GN=VCL PE=3 SV=1	2	2	2	2	1066	116.6	6.09	1.80813e+06	1.29925e+06
B4DI38	Adenylyl cyclase-associated protein 1 OS=Homo sapiens OX=9606 PE=2 SV=1	3	1	1	1	452	49	8.21		3.02218e+06
K7EKQ2	Hsp90 co-chaperone Cdc37 (Fragment) OS=Homo sapiens OX=9606 GN=CDC37 PE=1 SV=1	5	2	3	2	353	41.6	6.64	3.59662e+06	5130935
B7Z5A2	cDNA FLJ57759, moderately similar to Transgelin-2 OS=Homo sapiens OX=9606 PE=2 SV=1	14	1	1	1	134	15	8.78
A0A8Q3SI33	Complement C1q subcomponent subunit B OS=Homo sapiens OX=9606 GN=C1QB PE=1 SV=1	6	1	2	1	248	26.2	8.63	6.80205e+06	6306475
Q53S24	Prothymosin, alpha OS=Homo sapiens OX=9606 GN=PTMAP7 PE=2 SV=1	13	1	1	1	110	12.1	3.79	1.67022e+06	2.97298e+06
C9J931	GTP-binding protein Rheb OS=Homo sapiens OX=9606 GN=RHEB PE=1 SV=1	23	2	4	2	79	8.7	6.02	2.35068e+06	2.61112e+06
A0A140VJJ6	Testicular tissue protein Li 70 OS=Homo sapiens OX=9606 PE=2 SV=1	3	1	1	1	437	49.5	6.09	1.36521e+06	786342
Q53HK8	Replication factor C 3 isoform 1 variant (Fragment) OS=Homo sapiens OX=9606 PE=2 SV=1	6	2	3	2	356	40.5	8.43	4.11701e+06	2.71641e+06
B4DPZ3	cDNA FLJ53290, highly similar to Cytoplasmic dynein 1 intermediate chain 2 OS=Homo sapiens OX=9606 PE=2 SV=1	4	2	3	2	630	70.4	5.3	2.1137e+06	3.82913e+06
Q14329	Farnesyl pyrophosphate synthetase like-4 protein (Fragment) OS=Homo sapiens OX=9606 PE=3 SV=1	7	2	4	2	348	39.6	4.98	3.21354e+06	2.58181e+06
Q9Y4Y9	U6 snRNA-associated Sm-like protein LSm5 OS=Homo sapiens OX=9606 GN=LSM5 PE=1 SV=3	36	1	3	1	91	9.9	4.54
P24534	Elongation factor 1-beta OS=Homo sapiens OX=9606 GN=EEF1B2 PE=1 SV=3	10	3	4	3	225	24.7	4.67	1.05011e+07	1.15159e+07
P25786	Proteasome subunit alpha type-1 OS=Homo sapiens OX=9606 GN=PSMA1 PE=1 SV=1	6	2	3	2	263	29.5	6.61	3.74955e+06	5.82367e+06
H0YJX2	26S proteasome regulatory subunit 10B (Fragment) OS=Homo sapiens OX=9606 GN=PSMC6 PE=1 SV=1	27	2	3	1	67	7.7	5.38	2.25961e+06	2.53313e+06
Q9H3N1	Thioredoxin-related transmembrane protein 1 OS=Homo sapiens OX=9606 GN=TMX1 PE=1 SV=1	8	2	3	2	280	31.8	4.98	680195	3.39049e+06
A8K6K7	Glycogen [starch] synthase OS=Homo sapiens OX=9606 PE=2 SV=1	3	2	3	2	737	83.8	6.18	2.78364e+06	4.5246e+06
P30837	Aldehyde dehydrogenase X, mitochondrial OS=Homo sapiens OX=9606 GN=ALDH1B1 PE=1 SV=4	5	2	3	2	517	57.2	6.99	3.319e+06	3.02054e+06
P19623	Spermidine synthase OS=Homo sapiens OX=9606 GN=SRM PE=1 SV=1	7	2	3	2	302	33.8	5.49	6.95507e+06	6522982
A0A499FJY3	RNA-binding protein 15 OS=Homo sapiens OX=9606 GN=RBM15 PE=1 SV=1	2	2	2	2	925	101.3	9.96	764683	2.22621e+06
Q5W0S5	UV excision repair protein RAD23 homolog B (Fragment) OS=Homo sapiens OX=9606 GN=RAD23B PE=1 SV=1	12	2	2	2	146	15.2	6.77	1.74289e+06	2.60304e+06
B2RBE5	cDNA, FLJ95468, highly similar to Homo sapiens transcriptional coactivator tubedown-100 (TBDN100),transcript variant 1, mRNA OS=Homo sapiens OX=9606 PE=2 SV=1	2	2	4	2	866	101.2	7.42	1.8371e+06	3.37967e+06
C9JME2	FERM, ARHGEF and pleckstrin domain-containing protein 1 OS=Homo sapiens OX=9606 GN=FARP1 PE=1 SV=2	2	2	2	2	1076	122	8.48	1.29989e+06	2.94987e+06
P08243	Asparagine synthetase [glutamine-hydrolyzing] OS=Homo sapiens OX=9606 GN=ASNS PE=1 SV=4	3	2	3	2	561	64.3	6.86	1.27034e+06	2486360
Q9UMH5	XRRM domain-containing protein (Fragment) OS=Homo sapiens OX=9606 PE=2 SV=1	17	1	1	1	64	7.2	9.64	1.30439e+06	1.30893e+06
B7ZLC9	GEMIN5 protein OS=Homo sapiens OX=9606 GN=GEMIN5 PE=2 SV=1	1	2	2	2	1507	168.3	6.62		2.6715e+06
Q9BQQ5	Ribosomal protein L27a OS=Homo sapiens OX=9606 GN=L27a PE=4 SV=1	20	2	2	2	106	12	11.46	6.5184e+06	3357097
H0YN88	40S ribosomal protein S17 OS=Homo sapiens OX=9606 GN=RPS17 PE=1 SV=1	15	2	2	2	136	15.9	9.91	3.43799e+06	1.88947e+06
H3BVA8	Lysine--tRNA ligase (Fragment) OS=Homo sapiens OX=9606 GN=KARS1 PE=1 SV=1	7	2	2	2	256	29.1	9.63	682154	3.33885e+06
A0A7I2V4A5	26S proteasome non-ATPase regulatory subunit 1 OS=Homo sapiens OX=9606 GN=PSMD1 PE=1 SV=1	5	2	4	2	358	40.4	4.94	1.44746e+06	2.48176e+06
B4DL07	cDNA FLJ53353, highly similar to ATP-binding cassette sub-family D member 3 OS=Homo sapiens OX=9606 PE=2 SV=1	2	1	1	1	683	78.4	9.11
A8K6N9	calcium/calmodulin-dependent protein kinase OS=Homo sapiens OX=9606 PE=2 SV=1	6	1	1	1	518	58.3	7.18
Q5U0A0	Proteasome subunit alpha type OS=Homo sapiens OX=9606 PE=2 SV=1	8	1	2	1	241	26.4	4.79	1.69518e+06	1.53319e+06
Q59GK9	60S ribosomal protein L21 (Fragment) OS=Homo sapiens OX=9606 PE=2 SV=1	9	1	2	1	163	18.9	10.54	3.27319e+06	5247134
C9J3L8	Translocon-associated protein subunit alpha OS=Homo sapiens OX=9606 GN=SSR1 PE=1 SV=1	7	2	3	2	265	29.6	4.3	3.53379e+06	4.49444e+06
P58546	Myotrophin OS=Homo sapiens OX=9606 GN=MTPN PE=1 SV=2	18	1	1	1	118	12.9	5.52
P31944	Caspase-14 OS=Homo sapiens OX=9606 GN=CASP14 PE=1 SV=2	5	1	1	1	242	27.7	5.58	1.43888e+06	838510
A0A5C2G071	IGL c2621_light_IGKV3-15_IGKJ1 (Fragment) OS=Homo sapiens OX=9606 PE=2 SV=1	14	1	2	1	108	11.9	9.2	1.03636e+07	3.99267e+06
A0A8V8TMS1	Ribosome maturation protein SBDS (Fragment) OS=Homo sapiens OX=9606 GN=SBDS PE=4 SV=1	12	2	2	2	155	17.9	9.2	5.10605e+06	2.8524e+06
H7C2W9	60S ribosomal protein L31 (Fragment) OS=Homo sapiens OX=9606 GN=RPL31 PE=1 SV=1	20	2	2	2	108	12.8	11	4.33468e+06	2458743
A0A090N7Y2	ATP-binding cassette, sub-family F (GCN20), member 2 OS=Homo sapiens OX=9606 GN=ABCF2 PE=4 SV=1	3	2	3	2	634	72.4	7.49	3.99367e+06	5.33877e+06
A0A5C2G3V7	IGL c983_light_IGKV1-9_IGKJ2 (Fragment) OS=Homo sapiens OX=9606 PE=2 SV=1	10	1	2	1	107	11.8	8.44	6.40003e+06	4.78849e+06
B4DXF3	Bleomycin hydrolase OS=Homo sapiens OX=9606 PE=2 SV=1	3	1	2	1	368	42.4	6.25	1.73755e+06	2.73075e+06
A0A5C2G1W2	IGL c2904_light_IGKV4-1_IGKJ4 (Fragment) OS=Homo sapiens OX=9606 PE=2 SV=1	14	2	3	1	113	12.4	7.94	1.38751e+08	133508888
Q9Y490	Talin-1 OS=Homo sapiens OX=9606 GN=TLN1 PE=1 SV=3	1	2	2	2	2541	269.6	6.07		1.12692e+06
B4DI06	2',3'-cyclic-nucleotide 3'-phosphodiesterase OS=Homo sapiens OX=9606 PE=2 SV=1	8	2	2	2	298	32.9	9.54	1.41589e+06	930226
Q9H2H9	Sodium-coupled neutral amino acid symporter 1 OS=Homo sapiens OX=9606 GN=SLC38A1 PE=1 SV=1	4	2	3	2	487	54	7.02	950908	666329
A0A5F9ZHJ0	Acetyl-CoA acetyltransferase, mitochondrial OS=Homo sapiens OX=9606 GN=ACAT1 PE=1 SV=1	7	1	2	1	337	35.5	7.37		946677
A8KAK1	cDNA FLJ77398, highly similar to Homo sapiens UDP-glucose ceramide glucosyltransferase-like 1, transcript variant 2, mRNA OS=Homo sapiens OX=9606 PE=2 SV=1	1	2	2	2	1531	174.9	5.52	731126	759360
A8K9T9	phosphoribosylformylglycinamidine synthase OS=Homo sapiens OX=9606 PE=2 SV=1	2	2	2	2	1338	144.6	5.8	3.84523e+06	3.55036e+06
Q96QA5	Gasdermin-A OS=Homo sapiens OX=9606 GN=GSDMA PE=1 SV=4	4	2	3	2	445	49.3	5.29	2.34651e+06	1.48337e+06
B4DF60	Protein transport protein SEC23 OS=Homo sapiens OX=9606 PE=2 SV=1	3	2	3	2	663	74.2	7.68	2.39887e+06	2.46661e+06
B3KN94	cDNA FLJ13982 fis, clone Y79AA1001711, highly similar to 60 kDa SS-A/Ro ribonucleoprotein OS=Homo sapiens OX=9606 PE=2 SV=1	3	2	2	2	557	62	9.22	4.45985e+06	4.60098e+06
Q53R85	Aspartyl-tRNA synthetase (Fragment) OS=Homo sapiens OX=9606 GN=DARS PE=4 SV=1	11	1	1	1	188	21.3	8.41	673766	407829
Q9NRG9	Aladin OS=Homo sapiens OX=9606 GN=AAAS PE=1 SV=1	6	2	3	2	546	59.5	7.5	1.09242e+06	940711
Q7L0Y3	tRNA methyltransferase 10 homolog C OS=Homo sapiens OX=9606 GN=TRMT10C PE=1 SV=2	4	2	2	2	403	47.3	9.36	1.70844e+06
O95202	Mitochondrial proton/calcium exchanger protein OS=Homo sapiens OX=9606 GN=LETM1 PE=1 SV=1	2	1	1	1	739	83.3	6.7	878283	1446356
A0A7S5BYD4	IGH c487_heavy_IGHV1-69_IGHD4-23_IGHJ6 (Fragment) OS=Homo sapiens OX=9606 PE=2 SV=1	14	2	4	2	125	13.5	6.6	1.06963e+08	5.93408e+07
P25490	Transcriptional repressor protein YY1 OS=Homo sapiens OX=9606 GN=YY1 PE=1 SV=2	4	2	3	2	414	44.7	6.25	3.52263e+06	3.49777e+06
Q9UBC5	Unconventional myosin-Ia OS=Homo sapiens OX=9606 GN=MYO1A PE=1 SV=1	2	2	2	1	1043	118.3	9.31	8.16841e+06	5.32335e+06
Q13098	COP9 signalosome complex subunit 1 OS=Homo sapiens OX=9606 GN=GPS1 PE=1 SV=4	3	2	3	2	491	55.5	6.74	1.66642e+06	1.9648e+06
Q9BZE4	GTP-binding protein 4 OS=Homo sapiens OX=9606 GN=GTPBP4 PE=1 SV=3	4	2	2	2	634	73.9	9.5	256075	2.16927e+06
Q15182	Small nuclear ribonucleoprotein-associated protein OS=Homo sapiens OX=9606 GN=SNRPB PE=2 SV=1	5	2	4	2	285	29.7	10.07	3.87908e+06	1.04724e+07
B4DZC3	5'-3' exoribonuclease OS=Homo sapiens OX=9606 PE=2 SV=1	1	1	2	1	896	102.4	7.64	1.2341e+06	1.47219e+06
Q9BZM4	UL16-binding protein 3 OS=Homo sapiens OX=9606 GN=ULBP3 PE=1 SV=1	8	2	2	2	244	27.9	8.02	242529	640259
P12270	Nucleoprotein TPR OS=Homo sapiens OX=9606 GN=TPR PE=1 SV=3	1	2	3	2	2363	267.1	5.02	1.58473e+07	1.04079e+07
H0YN14	Importin-4 OS=Homo sapiens OX=9606 GN=IPO4 PE=1 SV=1	2	2	2	2	911	101.4	5.05	2.13313e+06	1.98617e+06
P31151	Protein S100-A7 OS=Homo sapiens OX=9606 GN=S100A7 PE=1 SV=4	11	1	1	1	101	11.5	6.77	5.75003e+06
B4DPK2	cDNA FLJ59729, highly similar to DnaJ homolog subfamily C member 11 OS=Homo sapiens OX=9606 PE=2 SV=1	3	2	2	2	521	58.8	8.97	1.3368e+06	1.41502e+06
Q96GA3	Protein LTV1 homolog OS=Homo sapiens OX=9606 GN=LTV1 PE=1 SV=1	3	1	2	1	475	54.8	4.91	980795	1.10783e+06
P38606	V-type proton ATPase catalytic subunit A OS=Homo sapiens OX=9606 GN=ATP6V1A PE=1 SV=2	3	2	2	2	617	68.3	5.52	1.80327e+06	3.31157e+06
P02647	Apolipoprotein A-I OS=Homo sapiens OX=9606 GN=APOA1 PE=1 SV=1	6	1	1	1	267	30.8	5.76	1.20491e+06	884874
A0A5C2GYK0	IG c1772_light_IGKV2D-28_IGKJ3 (Fragment) OS=Homo sapiens OX=9606 PE=2 SV=1	18	2	2	1	112	12	7.99	1.20212e+06	659522
Q92878	DNA repair protein RAD50 OS=Homo sapiens OX=9606 GN=RAD50 PE=1 SV=1	1	2	3	2	1312	153.8	6.89	1.00247e+06	2.98527e+06
Q59EH3	Low molecular weight phosphotyrosine protein phosphatase (Fragment) OS=Homo sapiens OX=9606 PE=2 SV=1	7	1	1	1	165	18.7	7.88	2.69967e+06	2.10505e+06
B4DHR1	cDNA FLJ53009, highly similar to Calreticulin OS=Homo sapiens OX=9606 PE=2 SV=1	6	1	2	1	212	24.3	5.11	586809	3.08408e+06
F8WB72	60S ribosomal protein L35a OS=Homo sapiens OX=9606 GN=RPL35A PE=1 SV=1	28	2	2	2	57	6.8	9.76	6.73142e+06	4.31442e+06
A0A5C2G2I8	IGL c2666_light_IGKV3-15_IGKJ2 (Fragment) OS=Homo sapiens OX=9606 PE=2 SV=1	17	1	1	1	107	11.6	8.91	997604	626398
Q00341	Vigilin OS=Homo sapiens OX=9606 GN=HDLBP PE=1 SV=2	1	1	1	1	1268	141.4	6.87	535825	1.04308e+06
F6RFD5	Destrin OS=Homo sapiens OX=9606 GN=DSTN PE=1 SV=1	8	1	2	1	135	15.4	8.59	1.30104e+06	1.52247e+06
M0R2F8	Mitochondrial import inner membrane translocase subunit TIM50 OS=Homo sapiens OX=9606 GN=TIMM50 PE=1 SV=2	10	2	3	2	157	17.7	9.52	5.76641e+06	895758
Q53FE1	ATP synthase subunit f, mitochondrial (Fragment) OS=Homo sapiens OX=9606 PE=2 SV=1	14	1	2	1	94	10.9	9.67
A0A5C2GKP3	IG c125_heavy_IGHV3-7_IGHD3-3_IGHJ3 (Fragment) OS=Homo sapiens OX=9606 PE=2 SV=1	13	1	2	1	123	13.5	8.47	1.5631e+07	20589350
Q5T6V5	Queuosine salvage protein OS=Homo sapiens OX=9606 GN=C9orf64 PE=1 SV=1	4	2	2	2	341	39	5.88	1.07922e+06	908591
A0A804HJ93	Dolichol-phosphate mannosyltransferase subunit 1 OS=Homo sapiens OX=9606 GN=DPM1 PE=1 SV=1	8	1	1	1	132	15.2	9.54	1.6114e+06
H0YBE0	Protein LYRIC (Fragment) OS=Homo sapiens OX=9606 GN=MTDH PE=1 SV=1	18	1	1	1	60	6.4	8.66		1.22783e+06
A0A5F9ZHP2	nucleoside-diphosphate kinase OS=Homo sapiens OX=9606 GN=AK2 PE=1 SV=1	15	2	2	2	162	17.7	7.18	5.74997e+06	3.46542e+06
B7Z1I2	Aspartate aminotransferase OS=Homo sapiens OX=9606 PE=2 SV=1	6	2	2	2	366	41	7.18	1.97582e+06	2326578
Q5JXI8	Four and a half LIM domains protein 1 (Fragment) OS=Homo sapiens OX=9606 GN=FHL1 PE=1 SV=1	5	1	1	1	257	29.1	8.27	1.31601e+06	3416039
B3KMI9	Signal recognition particle subunit SRP68 OS=Homo sapiens OX=9606 PE=2 SV=1	5	2	4	2	369	41.3	8.76	2.25457e+06	2.17787e+06
P48444	Coatomer subunit delta OS=Homo sapiens OX=9606 GN=ARCN1 PE=1 SV=1	4	2	2	2	511	57.2	6.21	2.48183e+06	1.54641e+06
Q53GG3	Sorting nexin-2 (Fragment) OS=Homo sapiens OX=9606 PE=2 SV=1	3	1	2	1	519	58.4	5.12	1.3175e+06	1.10126e+06
Q93009	Ubiquitin carboxyl-terminal hydrolase 7 OS=Homo sapiens OX=9606 GN=USP7 PE=1 SV=2	2	2	2	2	1102	128.2	5.55	1.92636e+06	1.26006e+06
B4DLN1	cDNA FLJ60124, highly similar to Mitochondrial dicarboxylate carrier OS=Homo sapiens OX=9606 PE=2 SV=1	7	2	2	2	442	48.1	9.52	1.26511e+06	1.68799e+06
B4DJB4	Isocitrate dehydrogenase [NAD] subunit, mitochondrial OS=Homo sapiens OX=9606 PE=2 SV=1	6	2	3	2	316	34.5	6.44	5.18663e+06	3.85677e+06
C9JLU1	DNA-directed RNA polymerases I, II, and III subunit RPABC3 (Fragment) OS=Homo sapiens OX=9606 GN=POLR2H PE=1 SV=8	9	1	1	1	148	16.9	4.68	1.51826e+06	881308
P01031	Complement C5 OS=Homo sapiens OX=9606 GN=C5 PE=1 SV=4	1	2	3	2	1676	188.2	6.52	5.97428e+06	4.5298e+06
A6NLM8	Translocon-associated protein subunit delta OS=Homo sapiens OX=9606 GN=SSR4 PE=1 SV=1	7	1	1	1	148	16.2	5.74		1636921
P11172	Uridine 5'-monophosphate synthase OS=Homo sapiens OX=9606 GN=UMPS PE=1 SV=1	2	1	1	1	480	52.2	7.24	1.97625e+06	1.29e+06
O75489	NADH dehydrogenase [ubiquinone] iron-sulfur protein 3, mitochondrial OS=Homo sapiens OX=9606 GN=NDUFS3 PE=1 SV=1	5	1	1	1	264	30.2	7.5	1.30145e+07
A0A5C2GSV0	IG c879_heavy_IGHV3-23_IGHD3-10_IGHJ3 (Fragment) OS=Homo sapiens OX=9606 PE=2 SV=1	16	1	4	1	117	12.5	7.97	2.12496e+06	7960056
P62314	Small nuclear ribonucleoprotein Sm D1 OS=Homo sapiens OX=9606 GN=SNRPD1 PE=1 SV=1	11	1	2	1	119	13.3	11.56	1.30139e+06	3.2684e+06
O15226	NF-kappa-B-repressing factor OS=Homo sapiens OX=9606 GN=NKRF PE=1 SV=2	3	2	2	2	690	77.6	8.79	2.06335e+06	2.54862e+06
Q5M7Z5	GRHPR protein (Fragment) OS=Homo sapiens OX=9606 GN=GRHPR PE=2 SV=1	10	2	2	2	341	36.8	6.35	904933	1.21825e+06
A0A024R326	60S ribosomal protein L29 OS=Homo sapiens OX=9606 GN=RPL29 PE=1 SV=1	10	1	1	1	157	17.5	11.66	2.57531e+06	1.21137e+06
A0A087WUV8	Basigin OS=Homo sapiens OX=9606 GN=BSG PE=1 SV=1	14	2	3	2	189	20.5	6.68	1.33529e+06	3.91367e+06
B3VL17	Beta globin (Fragment) OS=Homo sapiens OX=9606 PE=3 SV=1	10	1	2	1	105	11.5	6.37	1.86588e+07	9676846
A0A5C2FYL5	IGL c1320_light_IGKV1-9_IGKJ4 (Fragment) OS=Homo sapiens OX=9606 PE=2 SV=1	17	1	1	1	106	11.5	7.12	3.06145e+06	2.88481e+06
O94906	Pre-mRNA-processing factor 6 OS=Homo sapiens OX=9606 GN=PRPF6 PE=1 SV=1	2	2	2	2	941	106.9	8.25	632646	2.03735e+06
P62318	Small nuclear ribonucleoprotein Sm D3 OS=Homo sapiens OX=9606 GN=SNRPD3 PE=1 SV=1	8	1	2	1	126	13.9	10.32	1.49339e+06	1.6537e+06
A0A8Q3WLY9	Melanotransferrin OS=Homo sapiens OX=9606 GN=MELTF PE=1 SV=1	1	1	1	1	670	72.5	6.33	415006	899147
Q9BW27	Nuclear pore complex protein Nup85 OS=Homo sapiens OX=9606 GN=NUP85 PE=1 SV=1	2	1	1	1	656	75	5.55
P56545	C-terminal-binding protein 2 OS=Homo sapiens OX=9606 GN=CTBP2 PE=1 SV=1	2	1	1	1	445	48.9	6.95		1.25067e+06
B4DEC6	cDNA FLJ61214, highly similar to Acid sphingomyelinase-like phosphodiesterase 3b OS=Homo sapiens OX=9606 PE=2 SV=1	4	1	2	1	249	27.8	6.25	3.79874e+06	8966055
Q2TAY7	WD40 repeat-containing protein SMU1 OS=Homo sapiens OX=9606 GN=SMU1 PE=1 SV=2	3	1	2	1	513	57.5	7.18
P23470	Receptor-type tyrosine-protein phosphatase gamma OS=Homo sapiens OX=9606 GN=PTPRG PE=1 SV=4	2	2	2	2	1445	161.9	6.42		2.09262e+06
Q9UBI6	Guanine nucleotide-binding protein G(I)/G(S)/G(O) subunit gamma-12 OS=Homo sapiens OX=9606 GN=GNG12 PE=1 SV=3	15	1	2	1	72	8	8.97	1.38323e+06	1.45449e+06
P00492	Hypoxanthine-guanine phosphoribosyltransferase OS=Homo sapiens OX=9606 GN=HPRT1 PE=1 SV=2	5	1	1	1	218	24.6	6.68		920691
P06727	Apolipoprotein A-IV OS=Homo sapiens OX=9606 GN=APOA4 PE=1 SV=4	3	1	1	1	396	45.3	5.38	511186	535231
B4DN60	cDNA FLJ52703, highly similar to Asparaginyl-tRNA synthetase, cytoplasmic (EC6.1.1.22) OS=Homo sapiens OX=9606 PE=2 SV=1	11	1	1	1	299	34.9	5.02
A0A5C2GHE2	IG c666_heavy_IGHV3-33_IGHD2-15_IGHJ2 (Fragment) OS=Homo sapiens OX=9606 PE=2 SV=1	13	2	3	1	126	14	8.16	6.60334e+06	3.63411e+06
Q92734	Protein TFG OS=Homo sapiens OX=9606 GN=TFG PE=1 SV=2	3	1	1	1	400	43.4	5.1	1.37942e+06	1.33682e+06
A0A5C2GTI8	IG c784_light_IGKV1D-13_IGKJ4 (Fragment) OS=Homo sapiens OX=9606 PE=2 SV=1	15	1	2	1	107	11.5	6.54	3.13481e+06	1.74864e+06
A0A7S5EVN6	IGH c1172_heavy_IGHV1-46_IGHD3-9_IGHJ4 (Fragment) OS=Homo sapiens OX=9606 PE=2 SV=1	10	1	1	1	115	12.7	7.99	2.12102e+06	1.11169e+06
A0A8Q3WL56	Complement component C8 beta chain OS=Homo sapiens OX=9606 GN=C8B PE=1 SV=1	2	1	1	1	591	66.9	8.07	1.16046e+06	528328
P49915	GMP synthase [glutamine-hydrolyzing] OS=Homo sapiens OX=9606 GN=GMPS PE=1 SV=1	4	2	3	2	693	76.7	6.87	2.69654e+06	2.41018e+06
C9JH72	Replication factor C subunit 5 (Fragment) OS=Homo sapiens OX=9606 GN=RFC5 PE=1 SV=1	10	1	1	1	104	11.7	8.69	1.89214e+06	1.21572e+06
Q14444	Caprin-1 OS=Homo sapiens OX=9606 GN=CAPRIN1 PE=1 SV=2	2	1	1	1	709	78.3	5.25	2.12564e+06	3021209
E9PAQ1	Properdin OS=Homo sapiens OX=9606 GN=CFP PE=1 SV=1	2	1	2	1	415	45.1	8.13	1.52279e+07	22341698
A0A5C2FXS4	IGL c1141_light_IGKV3-20_IGKJ4 (Fragment) OS=Homo sapiens OX=9606 PE=2 SV=1	22	1	1	1	107	11.4	7.96	2.64884e+07	14558988
P62857	40S ribosomal protein S28 OS=Homo sapiens OX=9606 GN=RPS28 PE=1 SV=1	17	1	1	1	69	7.8	10.7
C9JWD9	Importin subunit alpha-5 (Fragment) OS=Homo sapiens OX=9606 GN=KPNA1 PE=1 SV=1	6	1	1	1	174	19.9	7.2	409391	868004
K7EMN2	6-phosphogluconate dehydrogenase, decarboxylating (Fragment) OS=Homo sapiens OX=9606 GN=PGD PE=1 SV=1	6	1	2	1	160	17.3	8.44	2.16761e+06	1.92381e+06
H0YNX5	Signal peptidase complex catalytic subunit SEC11 (Fragment) OS=Homo sapiens OX=9606 GN=SEC11A PE=1 SV=1	8	1	2	1	106	12	8.57	1.60513e+06	1.25419e+06
Q9Y6C9	Mitochondrial carrier homolog 2 OS=Homo sapiens OX=9606 GN=MTCH2 PE=1 SV=1	7	2	2	2	303	33.3	7.97	2.17853e+06	1.82984e+06
Q9Y2S7	Polymerase delta-interacting protein 2 OS=Homo sapiens OX=9606 GN=POLDIP2 PE=1 SV=1	3	1	1	1	368	42	8.63	452956	393636
Q96DI7	U5 small nuclear ribonucleoprotein 40 kDa protein OS=Homo sapiens OX=9606 GN=SNRNP40 PE=1 SV=1	3	1	1	1	357	39.3	8.1	719907	1730270
C9J4N6	Isocitrate dehydrogenase [NADP] cytoplasmic (Fragment) OS=Homo sapiens OX=9606 GN=IDH1 PE=1 SV=1	7	1	1	1	157	17.7	8.38	1.40225e+06	1.55091e+06
K7EKG4	Mitochondrial import receptor subunit TOM40 homolog (Fragment) OS=Homo sapiens OX=9606 GN=TOMM40 PE=1 SV=1	7	1	1	1	168	18.3	8.66	637496	1138892
Q5JX57	Copine-1 (Fragment) OS=Homo sapiens OX=9606 GN=CPNE1 PE=1 SV=8	7	1	1	1	137	15	5.3	324173	442230
Q86UY0	protein disulfide-isomerase OS=Homo sapiens OX=9606 GN=TXNDC5 PE=2 SV=1	3	1	1	1	360	40.3	5.83
B2RBE0	cDNA, FLJ95462, highly similar to Homo sapiens fatty-acid-Coenzyme A ligase, long-chain 3 (FACL3),mRNA OS=Homo sapiens OX=9606 PE=2 SV=1	3	2	2	2	720	80.3	8.46	3.69903e+06	2.27886e+06
Q9Y3U8	60S ribosomal protein L36 OS=Homo sapiens OX=9606 GN=RPL36 PE=1 SV=3	10	1	2	1	105	12.2	11.59	2.16602e+06	2.92252e+06
E7EPD8	Tyrosyl-DNA phosphodiesterase 1 OS=Homo sapiens OX=9606 GN=TDP1 PE=1 SV=1	4	2	2	2	589	66	7.64	1.92815e+06	512145
A0A4V1EJ16	IgK_IGKV2-40 (Fragment) OS=Homo sapiens OX=9606 PE=2 SV=1	27	2	3	1	123	13.6	8.5	1.89039e+08	183206960
A0A3S8NFS6	ATIII-T1 OS=Homo sapiens OX=9606 PE=3 SV=1	2	1	2	1	414	47.1	6.04	3.67971e+06	2.80966e+06
P06702	Protein S100-A9 OS=Homo sapiens OX=9606 GN=S100A9 PE=1 SV=1	18	2	2	2	114	13.2	6.13	4.8065e+06	1.7931e+06
B4E396	cDNA FLJ59612, highly similar to Lactadherin OS=Homo sapiens OX=9606 PE=2 SV=1	3	1	1	1	343	38.4	8.79	1.0831e+06	2.37546e+06
A0A5C2FYL1	IGL c1744_light_IGKV3-11_IGKJ2 (Fragment) OS=Homo sapiens OX=9606 PE=2 SV=1	14	1	1	1	109	11.9	5.01	920563
A0A0J9YYL3	Poly(U)-binding-splicing factor PUF60 (Fragment) OS=Homo sapiens OX=9606 GN=PUF60 PE=1 SV=1	3	2	2	2	505	54.6	5.34	3.36131e+07	3.23445e+07
A0A5C2GRG0	IG c1788_heavy_IGHV1-46_IGHD5-18_IGHJ3 (Fragment) OS=Homo sapiens OX=9606 PE=2 SV=1	9	1	1	1	120	13.1	8.84	847631	510800
A0A5C2G631	IGL c3255_light_IGKV3-15_IGKJ4 (Fragment) OS=Homo sapiens OX=9606 PE=2 SV=1	17	1	2	1	109	11.6	8.32
B3KNC3	Nucleolar complex protein 2 homolog OS=Homo sapiens OX=9606 PE=2 SV=1	1	1	1	1	749	84.9	5.62		2.08284e+06
A0A8I5KS04	Core histone macro-H2A.1 (Fragment) OS=Homo sapiens OX=9606 GN=MACROH2A1 PE=1 SV=1	9	1	1	1	322	34.1	9.77	300787
B4DNL3	cDNA FLJ53145, highly similar to Ankycorbin (Fragment) OS=Homo sapiens OX=9606 PE=2 SV=1	3	2	2	2	659	74.5	5.1		2.69206e+06
Q9NW36	cDNA FLJ10339 fis, clone NT2RM2000740, weakly similar to POSSIBLE GLOBAL TRANSCRIPTION ACTIVATOR SNF2L OS=Homo sapiens OX=9606 PE=1 SV=1	3	1	1	1	310	35.1	6.39		1.1512e+06
O60658	High affinity cAMP-specific and IBMX-insensitive 3',5'-cyclic phosphodiesterase 8A OS=Homo sapiens OX=9606 GN=PDE8A PE=1 SV=2	1	1	1	1	829	93.2	6.11		699243
Q32Q75	Eukaryotic translation initiation factor 4E OS=Homo sapiens OX=9606 GN=EIF4E PE=2 SV=1	13	1	1	1	217	25.1	6.15
K7EL99	Tubulin-folding cofactor B (Fragment) OS=Homo sapiens OX=9606 GN=TBCB PE=1 SV=2	7	1	2	1	133	14.6	6.52	4.01316e+06	3.2664e+06
P36507	Dual specificity mitogen-activated protein kinase kinase 2 OS=Homo sapiens OX=9606 GN=MAP2K2 PE=1 SV=1	3	1	1	1	400	44.4	6.55
P28072	Proteasome subunit beta type-6 OS=Homo sapiens OX=9606 GN=PSMB6 PE=1 SV=4	5	1	2	1	239	25.3	4.92	1.05559e+06	1.28359e+06
A0A7S5C3Y4	IGH c1184_heavy_IGHV3-53_IGHD6-25_IGHJ4 (Fragment) OS=Homo sapiens OX=9606 PE=2 SV=1	9	1	2	1	119	12.9	8.51	8.11194e+06	21803892
A0A7I2YQU0	NADH dehydrogenase [ubiquinone] 1 alpha subcomplex subunit 10, mitochondrial OS=Homo sapiens OX=9606 GN=NDUFA10 PE=1 SV=1	4	1	1	1	321	36.8	8.43	1.42079e+06	1117412
A0A5C2GT62	IG c1690_heavy_IGHV3-21_IGHD5-18_IGHJ6 (Fragment) OS=Homo sapiens OX=9606 PE=2 SV=1	9	1	2	1	124	13.3	8.28	1.86661e+07	12412935
Q13784	APOA4 protein (Fragment) OS=Homo sapiens OX=9606 GN=APOA4 PE=2 SV=1	5	1	1	1	244	28.1	5.48	5.74144e+06	17259542
A0A386NG45	Cellular tumor antigen p53 OS=Homo sapiens OX=9606 GN=TP53 PE=2 SV=1	2	1	2	1	393	43.6	6.65	2.02884e+06	2.06516e+06
A0A7S5C1Q2	IGH c2242_heavy_IGHV3-21_IGHD3-9_IGHJ6 (Fragment) OS=Homo sapiens OX=9606 PE=2 SV=1	14	1	2	1	130	14.5	8.43	1.17047e+06	793261
Q96P70	Importin-9 OS=Homo sapiens OX=9606 GN=IPO9 PE=1 SV=3	1	1	1	1	1041	115.9	4.81	1.35021e+06	1.46477e+06
A0A5C2GFT1	IG c260_heavy_IGHV3-15_IGHD3-9_IGHJ3 (Fragment) OS=Homo sapiens OX=9606 PE=2 SV=1	9	1	1	1	127	13.8	7.94	2.62565e+06	2127569
I6L8B7	Fatty acid-binding protein 5 OS=Homo sapiens OX=9606 GN=FABP5 PE=1 SV=1	9	1	2	1	101	11.3	6.07	3.79384e+06	1.96715e+06
A2NYV1	Heavy chain Fab (Fragment) OS=Homo sapiens OX=9606 PE=2 SV=1	17	2	3	1	128	14.3	6.54	1.79634e+07	5.33998e+06
S4R3V3	YTH domain-containing family protein 2 (Fragment) OS=Homo sapiens OX=9606 GN=YTHDF2 PE=1 SV=1	5	1	1	1	241	24.9	4.67	1.50117e+06	2.6033e+06
G3V3W9	Activator of 90 kDa heat shock protein ATPase homolog 1 OS=Homo sapiens OX=9606 GN=AHSA1 PE=1 SV=1	10	1	2	1	100	11.6	6.11	3.03003e+06	3.35285e+06
A0A5C2GMH8	IG c377_light_IGKV4-1_IGKJ4 (Fragment) OS=Homo sapiens OX=9606 PE=2 SV=1	17	1	2	1	113	12.4	8.43	9.17898e+06	4229093
A0A8Q3WLE0	Protein enabled homolog OS=Homo sapiens OX=9606 GN=ENAH PE=1 SV=1	2	1	1	1	697	75.8	8.35		2.22224e+06
A0A0G2JHN8	Bromodomain-containing protein 2 (Fragment) OS=Homo sapiens OX=9606 GN=BRD2 PE=1 SV=1	3	1	1	1	328	35.8	6.62		1.14395e+06
A8K8X9	cDNA FLJ32106 fis, clone OCBBF2001408, highly similar to H.sapiens thioesterase II OS=Homo sapiens OX=9606 PE=2 SV=1	5	1	1	1	188	20.8	9.79
Q9NPD3	Exosome complex component RRP41 OS=Homo sapiens OX=9606 GN=EXOSC4 PE=1 SV=3	4	1	2	1	245	26.4	6.52	2.41415e+06	2680629
A0A5C2GC60	IGL c291_light_IGKV1D-39_IGKJ1 (Fragment) OS=Homo sapiens OX=9606 PE=2 SV=1	15	1	1	1	107	11.6	8.47	1.21925e+07
B3KX15	cDNA FLJ44468 fis, clone UTERU2026025, moderately similar to SPLICING FACTOR, ARGININE/SERINE-RICH 2 OS=Homo sapiens OX=9606 PE=2 SV=1	7	1	2	1	122	13.8	10.45	1.78064e+06	7.7663e+06
A2N0U5	VH6DJ protein (Fragment) OS=Homo sapiens OX=9606 GN=VH6DJ PE=2 SV=1	6	2	6	2	109	12.2	5.36	2.38064e+07	1.04687e+07
Q6PD74	Alpha- and gamma-adaptin-binding protein p34 OS=Homo sapiens OX=9606 GN=AAGAB PE=1 SV=1	7	1	2	1	315	34.6	4.64
A0A1L2BU33	Anti-staphylococcal enterotoxin D heavy chain variable region (Fragment) OS=Homo sapiens OX=9606 PE=2 SV=1	15	1	1	1	123	13.2	8.44	4.45017e+06	6.11944e+06
Q59EC0	Adenosine deaminase, RNA-specific isoform ADAR-a variant (Fragment) OS=Homo sapiens OX=9606 PE=2 SV=1	1	1	2	1	1244	137.7	8.48	1.49317e+06	1.75823e+06
Q4VCS5	Angiomotin OS=Homo sapiens OX=9606 GN=AMOT PE=1 SV=1	1	1	1	1	1084	118	7.64	622533	1.59079e+06
A0A8Q3WLD1	H/ACA ribonucleoprotein complex subunit DKC1 OS=Homo sapiens OX=9606 GN=DKC1 PE=1 SV=1	2	1	2	1	485	54.3	9.48	1.39103e+06	2.21573e+06
A0A1B0GVS3	Alpha-centractin OS=Homo sapiens OX=9606 GN=ACTR1A PE=1 SV=1	5	1	1	1	221	24.9	6.21	2.30793e+06	2.50472e+06
P78417	Glutathione S-transferase omega-1 OS=Homo sapiens OX=9606 GN=GSTO1 PE=1 SV=2	10	2	2	2	241	27.5	6.6	4.3417e+06	3.27486e+06
A0A5C2FWU1	IGL c1501_light_IGKV3-11_IGKJ4 (Fragment) OS=Homo sapiens OX=9606 PE=2 SV=1	8	1	1	1	107	11.5	8.94	848961
M0QYQ9	Splicing factor U2AF 65 kDa subunit (Fragment) OS=Homo sapiens OX=9606 GN=U2AF2 PE=4 SV=1	16	1	1	1	51	5.5	4.82	442821	577996
A8K8B2	cDNA FLJ78127, highly similar to Homo sapiens SFRS protein kinase 1 (SRPK1), mRNA OS=Homo sapiens OX=9606 PE=2 SV=1	2	1	1	1	655	74.2	6.1
Q15181	Inorganic pyrophosphatase OS=Homo sapiens OX=9606 GN=PPA1 PE=1 SV=2	3	1	1	1	289	32.6	5.86	834226	2594442
A0A8V8TPX4	Nuclear pore complex protein Nup98-Nup96 OS=Homo sapiens OX=9606 GN=NUP98 PE=4 SV=1	1	1	1	1	1661	179.6	6.6	374891	562081
V5QEK6	ATP-sensitive inward rectifier potassium channel 11 OS=Homo sapiens OX=9606 GN=KIR1 PE=3 SV=1	10	1	1	1	390	43.5	8.37
A0A5C2GNG7	IG c245_light_IGLV7-43_IGLJ1 (Fragment) OS=Homo sapiens OX=9606 PE=2 SV=1	8	1	2	1	109	11.9	4.78	1.21624e+08	61341656
Q14203	Dynactin subunit 1 OS=Homo sapiens OX=9606 GN=DCTN1 PE=1 SV=3	1	1	1	1	1278	141.6	5.81		791774
P48047	ATP synthase subunit O, mitochondrial OS=Homo sapiens OX=9606 GN=ATP5PO PE=1 SV=1	5	1	1	1	213	23.3	9.96	1.07036e+06	444336
Q8NEW0	Zinc transporter 7 OS=Homo sapiens OX=9606 GN=SLC30A7 PE=2 SV=1	3	1	1	1	376	41.6	6.95	1.16956e+06	1.17434e+06
H0Y9I3	Exportin-5 (Fragment) OS=Homo sapiens OX=9606 GN=XPO5 PE=1 SV=1	9	1	2	1	107	12.1	8.68
Q9H223	EH domain-containing protein 4 OS=Homo sapiens OX=9606 GN=EHD4 PE=1 SV=1	2	1	1	1	541	61.1	6.76
P46087	Probable 28S rRNA (cytosine(4447)-C(5))-methyltransferase OS=Homo sapiens OX=9606 GN=NOP2 PE=1 SV=2	1	1	1	1	812	89.2	9.23	325524	1.70091e+06
E9PHA2	Condensin complex subunit 2 OS=Homo sapiens OX=9606 GN=NCAPH PE=1 SV=1	2	1	2	1	730	81.5	5.06	1.74176e+06	1.70246e+06
A0A5C2G3I6	IGL c3722_light_IGKV2-30_IGKJ2 (Fragment) OS=Homo sapiens OX=9606 PE=2 SV=1	30	2	2	1	113	12.6	9.2	1.28035e+08	107325376
A0A5C2G3N9	IGL c913_light_IGKV3-15_IGKJ1 (Fragment) OS=Homo sapiens OX=9606 PE=2 SV=1	17	1	1	1	107	11.6	8.53	997604	626398
C9JRZ6	MICOS complex subunit MIC19 OS=Homo sapiens OX=9606 GN=CHCHD3 PE=1 SV=2	3	1	1	1	232	26.7	7.75
Q9BQA1	Methylosome protein 50 OS=Homo sapiens OX=9606 GN=WDR77 PE=1 SV=1	4	1	1	1	342	36.7	5.17	497277	579834
Q96IN7	PPM1G protein (Fragment) OS=Homo sapiens OX=9606 GN=PPM1G PE=2 SV=2	3	1	1	1	333	36.3	4.28	908326	1.01189e+06
A0A7P0TB58	Complex I assembly factor ACAD9, mitochondrial OS=Homo sapiens OX=9606 GN=ACAD9 PE=1 SV=1	2	1	1	1	476	52.3	7.93	3.07258e+08	381630016
Q9C063	LYST-interacting protein LIP5 (Fragment) OS=Homo sapiens OX=9606 PE=2 SV=1	11	1	1	1	223	25.9	8.9		221333
A0A5C2GAL3	IGH + IGL c296_heavy_IGHV3-33_IGHD3-3_IGHJ6 (Fragment) OS=Homo sapiens OX=9606 PE=2 SV=1	9	1	2	1	121	13.5	8.28	5.2097e+07	30711744
B7ZB41	cDNA, FLJ79405, highly similar to Homo sapiens solute carrier family 25, member 24, transcript variant 1, mRNA OS=Homo sapiens OX=9606 PE=2 SV=1	3	1	2	1	477	53.3	6.61	769194	742247
B4DXI8	cDNA FLJ51373, highly similar to 26S proteasome non-ATPase regulatory subunit 7 OS=Homo sapiens OX=9606 PE=2 SV=1	4	1	1	1	247	28.3	7.62	1.83249e+06	1.52394e+06
A0A024QZW7	Nucleoporin 153kDa, isoform CRA_a OS=Homo sapiens OX=9606 GN=NUP153 PE=4 SV=1	1	1	1	1	1475	153.9	8.73	1.55153e+06	1.14979e+06
A0A5C2GCI4	IGH + IGL c458_heavy_IGHV3-30_IGHD3-16_IGHJ3 (Fragment) OS=Homo sapiens OX=9606 PE=2 SV=1	11	1	6	1	118	13	8.62	2.79104e+07	1.45724e+07
A0A5C2G1N5	IGL c1855_light_IGKV3-15_IGKJ4 (Fragment) OS=Homo sapiens OX=9606 PE=2 SV=1	8	1	1	1	108	11.6	7.12	1.5618e+07	13546934
K7ERQ8	PCAF_N domain-containing protein (Fragment) OS=Homo sapiens OX=9606 PE=4 SV=1	4	1	1	1	282	31.4	7.42	924494	698649
Q96T76	MMS19 nucleotide excision repair protein homolog OS=Homo sapiens OX=9606 GN=MMS19 PE=1 SV=2	1	1	2	1	1030	113.2	6.35	1.11558e+06	896967
A0A3B3ISH4	Protein phosphatase 1 regulatory subunit 12A (Fragment) OS=Homo sapiens OX=9606 GN=PPP1R12A PE=1 SV=1	3	1	1	1	381	40.9	9.82	231160	2.0383e+06
Q9H2G2	STE20-like serine/threonine-protein kinase OS=Homo sapiens OX=9606 GN=SLK PE=1 SV=1	1	1	1	1	1235	142.6	5.15	737789	1.09278e+06
A0A5C2FXQ9	IGL c1719_light_IGKV1-27_IGKJ2 (Fragment) OS=Homo sapiens OX=9606 PE=2 SV=1	7	1	1	1	107	11.5	8.46	713361	549879
Q9Y3E8	CGI-150 protein OS=Homo sapiens OX=9606 PE=2 SV=1	2	1	1	1	504	55	8.7	1.44631e+06	971214
A0A5C2GGK1	IGL c559_light_IGLV1-47_IGLJ1 (Fragment) OS=Homo sapiens OX=9606 PE=2 SV=1	13	1	2	1	110	11.7	6.54	3.0382e+06	2.2716e+06
Q9Y295	Developmentally-regulated GTP-binding protein 1 OS=Homo sapiens OX=9606 GN=DRG1 PE=1 SV=1	4	1	2	1	367	40.5	8.9	472406	1.02406e+06
E5FF39	KRAS protein (Fragment) OS=Homo sapiens OX=9606 GN=KRAS PE=4 SV=1	33	1	1	1	33	3.6	4.89	1.19899e+06	1.57966e+06
S4R3Q6	Vacuolar protein sorting-associated protein 26A OS=Homo sapiens OX=9606 GN=VPS26A PE=1 SV=1	5	1	1	1	226	26.2	6.24	1.28692e+06	1.0896e+06
P09936	Ubiquitin carboxyl-terminal hydrolase isozyme L1 OS=Homo sapiens OX=9606 GN=UCHL1 PE=1 SV=2	4	1	1	1	223	24.8	5.48	1.14612e+06	2.62948e+06
H0Y9B7	LEM domain-containing protein 2 (Fragment) OS=Homo sapiens OX=9606 GN=LEMD2 PE=1 SV=1	13	1	1	1	85	10.2	5.83	1.54333e+06	1.03186e+06
A0A8I5KVV1	AFG3-like protein 2 OS=Homo sapiens OX=9606 GN=AFG3L2 PE=1 SV=1	1	1	2	1	772	85.7	8.48	1.89588e+06	1.6925e+06
A0A494C108	Protein KRI1 homolog OS=Homo sapiens OX=9606 GN=KRI1 PE=1 SV=1	1	1	1	1	709	83.2	5.17		362004
H0Y9L5	Exosome complex component RRP45 (Fragment) OS=Homo sapiens OX=9606 GN=EXOSC9 PE=1 SV=1	6	1	1	1	172	18.8	4.44		1.55034e+06
Q5U0C3	RAP1A, member of RAS oncogene family OS=Homo sapiens OX=9606 PE=2 SV=1	5	1	1	1	184	20.9	6.67	773128	960940
B4E162	cDNA FLJ56281, highly similar to 6-phosphofructokinase, muscle type OS=Homo sapiens OX=9606 PE=2 SV=1	1	1	1	1	607	66.7	8.48		909385
B4DRN6	cDNA FLJ51284, highly similar to Adapter-relatedprotein complex 3 mu-1 subunit OS=Homo sapiens OX=9606 PE=2 SV=1	2	1	1	1	364	41	8.25	498006	514548
Q6FI03	G3BP protein OS=Homo sapiens OX=9606 GN=G3BP PE=2 SV=1	2	1	1	1	466	52.1	5.59	219018	630094
S4R3G0	Serine/arginine-rich-splicing factor 9 OS=Homo sapiens OX=9606 GN=SRSF9 PE=1 SV=1	9	1	1	1	119	13.8	8.13	896060	2.97142e+06
B4DU42	cDNA FLJ56153, highly similar to Homo sapiens transforming growth factor beta regulator 4 (TBRG4), transcript variant 1, mRNA OS=Homo sapiens OX=9606 PE=2 SV=1	2	1	2	1	642	71.8	7.3	2.51112e+06	1.95094e+06
Q01780	Exosome component 10 OS=Homo sapiens OX=9606 GN=EXOSC10 PE=1 SV=2	1	1	1	1	885	100.8	8.46	1.29385e+06	979740
A0A344A1H2	ATP synthase subunit a OS=Homo sapiens OX=9606 GN=ATP6 PE=3 SV=1	4	1	2	1	226	24.8	10.1	1.4504e+06	1384578
Q5T749	Keratinocyte proline-rich protein OS=Homo sapiens OX=9606 GN=KPRP PE=1 SV=1	2	1	2	1	579	64.1	8.27	1.2981e+06	863234
Q5H9J7	Protein BEX5 OS=Homo sapiens OX=9606 GN=BEX5 PE=1 SV=1	21	1	1	1	111	12.6	4.84	1.50262e+07	13936893
M0QX72	Procollagen galactosyltransferase 1 (Fragment) OS=Homo sapiens OX=9606 GN=COLGALT1 PE=1 SV=2	2	1	1	1	460	53	9	550630	681916
Q9H0H5	Rac GTPase-activating protein 1 OS=Homo sapiens OX=9606 GN=RACGAP1 PE=1 SV=1	1	1	1	1	632	71	8.88
A0A8A5YNF9	Regulator of nonsense transcripts 1 variant OS=Homo sapiens OX=9606 GN=UPF1 PE=2 SV=1	3	1	1	1	321	34.6	4.64	1.32021e+06	995513
A0A8I5KWU3	La ribonucleoprotein domain family, member 1, isoform CRA_a OS=Homo sapiens OX=9606 GN=LARP1 PE=1 SV=1	1	1	2	1	891	102.4	8.6	1.15218e+06	1838794
P38117	Electron transfer flavoprotein subunit beta OS=Homo sapiens OX=9606 GN=ETFB PE=1 SV=3	3	1	1	1	255	27.8	8.1	1.11206e+06	1.4078e+06
Q59G24	Activated RNA polymerase II transcriptional coactivator p15 (Fragment) OS=Homo sapiens OX=9606 PE=2 SV=1	8	1	1	1	134	15.1	9.38	2.07243e+06	1.29141e+06
X6RLJ0	Complement C1q subcomponent subunit A (Fragment) OS=Homo sapiens OX=9606 GN=C1QA PE=1 SV=7	5	1	2	1	220	23.3	9.17	5.19751e+06	3.08552e+06
A0A7S5EX79	IGH c2972_heavy_IGHV1-2_IGHD3-3_IGHJ5 (Fragment) OS=Homo sapiens OX=9606 PE=2 SV=1	11	1	2	1	120	13.3	9.13	989282	541995
Q5QTQ6	MSTP010 OS=Homo sapiens OX=9606 PE=2 SV=1	4	1	1	1	216	24.6	8.37	1.34385e+06	1.34476e+06
Q05DF2	SF3A2 protein (Fragment) OS=Homo sapiens OX=9606 GN=SF3A2 PE=2 SV=1	2	1	2	1	481	51.4	10.11	2.47898e+06	2.82347e+06
K7EJV9	60S ribosomal protein L23a (Fragment) OS=Homo sapiens OX=9606 GN=RPL23A PE=1 SV=1	5	1	1	1	170	19.4	10.48		1.26635e+06
A0A5C2G6C8	IGH c227_heavy__IGHV1-2_IGHD3-22_IGHJ4 (Fragment) OS=Homo sapiens OX=9606 PE=2 SV=1	11	1	1	1	121	13.7	7.37
B3KNB9	HBS1-like protein OS=Homo sapiens OX=9606 PE=2 SV=1	1	1	1	1	684	75.4	6.61	1.15333e+06	1.73829e+06
Q9Y2Z0	Protein SGT1 homolog OS=Homo sapiens OX=9606 GN=SUGT1 PE=1 SV=3	4	1	1	1	365	41	5.16		4513624
P48739	Phosphatidylinositol transfer protein beta isoform OS=Homo sapiens OX=9606 GN=PITPNB PE=1 SV=2	3	1	1	1	271	31.5	6.87	1.19839e+06	900644
A0A5C2FZU7	IGL c807_light_IGKV1-5_IGKJ1 (Fragment) OS=Homo sapiens OX=9606 PE=2 SV=1	7	1	4	1	107	11.8	8.47	219166	423624
P57740	Nuclear pore complex protein Nup107 OS=Homo sapiens OX=9606 GN=NUP107 PE=1 SV=1	1	1	1	1	925	106.3	5.43	1.62491e+06	1.43705e+06
P22061	Protein-L-isoaspartate(D-aspartate) O-methyltransferase OS=Homo sapiens OX=9606 GN=PCMT1 PE=1 SV=4	5	1	1	1	227	24.6	7.21	1.67307e+06	768524
A0A8I5KYF1	28S ribosomal protein S22, mitochondrial OS=Homo sapiens OX=9606 GN=MRPS22 PE=1 SV=1	3	1	1	1	332	37.9	8.76	2.19391e+06
P45974	Ubiquitin carboxyl-terminal hydrolase 5 OS=Homo sapiens OX=9606 GN=USP5 PE=1 SV=2	1	1	1	1	858	95.7	5.03	1.54553e+06	1.29807e+06
A0A7I2V2U6	methenyltetrahydrofolate cyclohydrolase OS=Homo sapiens OX=9606 GN=MTHFD2 PE=1 SV=1	3	1	1	1	324	35.2	7.94		1.06141e+06
Q59GX2	Solute carrier family 2, facilitated glucose transporter member 1 (Fragment) OS=Homo sapiens OX=9606 PE=2 SV=1	2	1	1	1	517	57	9.47		470588
B1AXG1	non-specific serine/threonine protein kinase OS=Homo sapiens OX=9606 GN=RPS6KA3 PE=1 SV=2	1	1	1	1	711	80.7	8.28	1.02416e+06	971583
B4DZ55	dolichyl-phosphate-mannose--protein mannosyltransferase OS=Homo sapiens OX=9606 PE=2 SV=1	1	1	1	1	914	103.8	8.88	898650	1.33872e+06
K7EMH1	60S ribosomal protein L22 (Fragment) OS=Homo sapiens OX=9606 GN=RPL22 PE=1 SV=1	15	1	1	1	89	10.4	9.66	5.71944e+06	9685323
A0A0F7G8J1	Plasminogen OS=Homo sapiens OX=9606 GN=PLG PE=2 SV=1	1	1	1	1	809	90.6	7.36	1.70462e+06
B4DXT2	cDNA FLJ59635, highly similar to Heat shock 70 kDa protein 4L OS=Homo sapiens OX=9606 PE=2 SV=1	2	1	1	1	813	91.9	6.09	3.10267e+06	3.05968e+06
P28482	Mitogen-activated protein kinase 1 OS=Homo sapiens OX=9606 GN=MAPK1 PE=1 SV=3	2	1	2	1	360	41.4	6.98	1.05446e+06	1.58635e+06
K7ENI5	Nucleoporin SEH1 (Fragment) OS=Homo sapiens OX=9606 GN=SEH1L PE=1 SV=1	7	1	1	1	158	17.6	7.12		543985
Q5TEJ7	Replication protein A 32 kDa subunit (Fragment) OS=Homo sapiens OX=9606 GN=RPA2 PE=1 SV=1	4	1	1	1	179	19.4	6.07	8.99449e+06	7.47029e+06
Q6GMV7	Immunoglobulin lambda-1 light chain-like OS=Homo sapiens OX=9606 PE=2 SV=1	3	1	2	1	236	24.9	6.89	2.88907e+07	18560436
E7EM64	COP9 signalosome complex subunit 6 OS=Homo sapiens OX=9606 GN=COPS6 PE=1 SV=1	2	1	1	1	326	36	5.73	888073	857476
A0A5C2GPF3	IG c1230_light_IGKV1-6_IGKJ1 (Fragment) OS=Homo sapiens OX=9606 PE=2 SV=1	15	1	1	1	107	11.6	8.46	1.64163e+07	34676572
F8SNU6	Integrin-linked kinase associated phosphatase OS=Homo sapiens OX=9606 GN=ILKAP PE=1 SV=1	6	1	2	1	162	17.6	4.98	746185	660667
A0A590UK80	Serine/arginine-rich splicing factor 6 (Fragment) OS=Homo sapiens OX=9606 PE=3 SV=1	1	1	1	1	1090	121	6.84	1.63776e+06	4.47455e+06
O00429	Dynamin-1-like protein OS=Homo sapiens OX=9606 GN=DNM1L PE=1 SV=2	1	1	1	1	736	81.8	6.81	562295	490935
Q86TV6	Tetratricopeptide repeat protein 7B OS=Homo sapiens OX=9606 GN=TTC7B PE=1 SV=3	1	1	1	1	843	94.1	6.89		1.42361e+06
A0A0S2Z518	SEC63-like protein isoform 2 (Fragment) OS=Homo sapiens OX=9606 GN=SEC63 PE=2 SV=1	3	1	1	1	323	37.6	4.78	623396	1.16006e+06
O95292	Vesicle-associated membrane protein-associated protein B/C OS=Homo sapiens OX=9606 GN=VAPB PE=1 SV=3	3	1	2	1	243	27.2	7.3	1.18965e+06	1.50927e+06
B4E2M8	cDNA FLJ61076, highly similar to UBX domain-containing protein 8 OS=Homo sapiens OX=9606 PE=2 SV=1	4	1	1	1	212	24.7	5.74	1.80334e+06	953904
V9J128	Cytochrome c oxidase subunit 2 OS=Homo sapiens OX=9606 GN=COX2 PE=3 SV=1	3	1	2	1	227	25.5	4.82	3.4442e+06	2.58751e+06
O75828	Carbonyl reductase [NADPH] 3 OS=Homo sapiens OX=9606 GN=CBR3 PE=1 SV=3	3	1	1	1	277	30.8	6.18	833380	1.14812e+06
A0A649YH59	Cytochrome c oxidase subunit 2 OS=Homo sapiens OX=9606 GN=COX2 PE=3 SV=1	4	1	2	1	227	25.6	4.82	172602	3516860
B4E3M6	cDNA FLJ55446, highly similar to Superkiller viralicidic activity 2-like 2 OS=Homo sapiens OX=9606 PE=2 SV=1	1	1	1	1	941	106.7	7.14	687430	2.03672e+06
Q96PU8	KH domain-containing RNA-binding protein QKI OS=Homo sapiens OX=9606 GN=QKI PE=1 SV=1	4	1	1	1	341	37.6	8.56	832305	712216
O00629	Importin subunit alpha-3 OS=Homo sapiens OX=9606 GN=KPNA4 PE=1 SV=1	2	1	3	1	521	57.9	4.96	816774	921060
F8WD41	Paraoxonase OS=Homo sapiens OX=9606 GN=PON3 PE=1 SV=1	3	1	1	1	270	30.7	5.11	2.48746e+06	1.06605e+06
B5MCF9	Pescadillo homolog OS=Homo sapiens OX=9606 GN=PES1 PE=1 SV=1	1	1	1	1	571	66	7.5
Q9BPU6	Dihydropyrimidinase-related protein 5 OS=Homo sapiens OX=9606 GN=DPYSL5 PE=1 SV=1	1	1	1	1	564	61.4	7.2	537402	753424
Q9BV20	Methylthioribose-1-phosphate isomerase OS=Homo sapiens OX=9606 GN=MRI1 PE=1 SV=1	3	1	1	1	369	39.1	6.3	1.22676e+06	1029528
V9HW05	Epididymis luminal protein 210 OS=Homo sapiens OX=9606 GN=HEL-210 PE=2 SV=1	9	1	1	1	96	10.8	8.76		814310
Q53HG0	Eukaryotic translation initiation factor 3, subunit 3 gamma, 40kDa variant (Fragment) OS=Homo sapiens OX=9606 PE=2 SV=1	3	1	1	1	352	39.8	6.54	1.29495e+06	2.06855e+06
H3BNI9	Casein kinase II subunit alpha' OS=Homo sapiens OX=9606 GN=CSNK2A2 PE=1 SV=2	3	1	1	1	299	35.4	7.21	1.2893e+06	1.38024e+06
B3KMX3	cDNA FLJ12857 fis, clone NT2RP2003513, highly similar to Homo sapiens paralemmin (PALM), transcript variant 2, mRNA OS=Homo sapiens OX=9606 PE=2 SV=1	4	1	1	1	270	28.5	4.73		3.0419e+06
A0A5C2GQF6	IG c974_heavy_IGHV3-21_IGHD4-11_IGHJ3 (Fragment) OS=Homo sapiens OX=9606 PE=2 SV=1	9	1	1	1	121	13.4	7.99	1.44588e+06
C9JVA8	Serpin B8 (Fragment) OS=Homo sapiens OX=9606 GN=SERPINB8 PE=1 SV=1	5	1	1	1	164	18.3	4.75	1.83435e+06	1.02144e+06
B3KXJ2	cDNA FLJ45536 fis, clone BRTHA2031917, highly similar to Ciliary neurotrophic factor receptor alpha OS=Homo sapiens OX=9606 PE=2 SV=1	4	1	1	1	221	24.1	5.97		1.29838e+06
Q8WUN7	Ubiquitin domain-containing protein 2 OS=Homo sapiens OX=9606 GN=UBTD2 PE=1 SV=2	3	1	1	1	234	26.2	5.67	291611	1.52603e+06
A0A7I2V5H3	Interferon-inducible double-stranded RNA-dependent protein kinase activator A OS=Homo sapiens OX=9606 GN=PRKRA PE=1 SV=1	5	1	1	1	191	21.5	8.09	761196	869376
A0A0S2Z3W2	Fumarate hydratase isoform 6 (Fragment) OS=Homo sapiens OX=9606 GN=FH PE=2 SV=1	6	1	1	1	155	16.9	9.73	354810	553917
H7C2L4	Transformer-2 protein homolog beta (Fragment) OS=Homo sapiens OX=9606 GN=TRA2B PE=1 SV=1	9	1	1	1	107	12.7	10.51	1.90395e+06	5.25347e+06
A0A8Q3SHR2	AP-3 complex subunit beta OS=Homo sapiens OX=9606 GN=AP3B1 PE=1 SV=1	1	1	1	1	1004	111.9	5.97	539143	685086
B4DMZ0	Tyrosine-protein kinase OS=Homo sapiens OX=9606 PE=2 SV=1	2	1	2	1	371	42.1	6.39	894518	1.35852e+06
A0A5C2FUQ0	IGL c748_light_IGKV4-1_IGKJ1 (Fragment) OS=Homo sapiens OX=9606 PE=2 SV=1	11	1	1	1	113	12.6	7.97	1.09831e+07	5383805
F8VRE9	Coronin (Fragment) OS=Homo sapiens OX=9606 GN=CORO1C PE=1 SV=1	5	1	1	1	163	17.9	7.42	572851	1.60014e+06
Q8TC12	Retinol dehydrogenase 11 OS=Homo sapiens OX=9606 GN=RDH11 PE=1 SV=2	4	1	1	1	318	35.4	8.82	823964	793324
A0A1B0GVA9	Ryanodine receptor 3 (Fragment) OS=Homo sapiens OX=9606 GN=RYR3 PE=4 SV=1	21	1	2	1	33	3.9	4.55	2.10083e+06	5543994
Q5F2F8	Serine/threonine-protein phosphatase OS=Homo sapiens OX=9606 GN=PPP3CB PE=1 SV=1	2	1	2	1	496	56	5.71	2.73996e+06	1.7789e+06
B2R5Y4	cDNA, FLJ92684, highly similar to Homo sapiens IK cytokine, down-regulator of HLA II (IK), mRNA OS=Homo sapiens OX=9606 PE=2 SV=1	1	1	1	1	557	65.6	6.64		1.22703e+06
A0A804HKA4	Mannose-1-phosphate guanyltransferase alpha OS=Homo sapiens OX=9606 GN=GMPPA PE=1 SV=1	10	1	1	1	102	11.2	7.39	647471	881899
Q5SYB0	FERM and PDZ domain-containing protein 1 OS=Homo sapiens OX=9606 GN=FRMPD1 PE=1 SV=1	0	1	1	1	1578	173.3	5.25	3.60954e+06
P25311	Zinc-alpha-2-glycoprotein OS=Homo sapiens OX=9606 GN=AZGP1 PE=1 SV=2	5	1	1	1	298	34.2	6.05
A0A5C2GFK5	IGH + IGL c21_light_IGKV4-1_IGKJ1 (Fragment) OS=Homo sapiens OX=9606 PE=2 SV=1	11	1	1	1	114	12.5	7.94	1.04813e+07	6730414
A0A024R7X7	Double-stranded RNA-binding protein Staufen homolog 2 OS=Homo sapiens OX=9606 GN=STAU2 PE=4 SV=1	1	1	1	1	570	62.6	9.61	1.98196e+06
P00966	Argininosuccinate synthase OS=Homo sapiens OX=9606 GN=ASS1 PE=1 SV=2	2	1	1	1	412	46.5	8.02	1.32927e+06	1.11602e+06
E9PCX2	Aldo-keto reductase family 1 member B1 OS=Homo sapiens OX=9606 GN=AKR1B1 PE=1 SV=1	3	1	1	1	263	29.4	6.99	820223	1.76125e+06
A0A8I5KQT3	HEAT repeat-containing protein 3 OS=Homo sapiens OX=9606 GN=HEATR3 PE=1 SV=1	5	1	1	1	280	30.1	5.08	2.20175e+06	1.80314e+06
B4E1J8	cDNA FLJ56285, highly similar to ADP-ribosylation factor-like protein 8B OS=Homo sapiens OX=9606 PE=2 SV=1	4	1	1	1	238	27.2	9.66
A0A5C2GIK7	IG c117_light_IGLV4-60_IGLJ2 (Fragment) OS=Homo sapiens OX=9606 PE=2 SV=1	9	1	1	1	113	12	7.37	3.04985e+06
F8W8C1	Tripartite motif-containing protein 67 OS=Homo sapiens OX=9606 GN=TRIM67 PE=1 SV=1	5	1	1	1	781	83.5	7.25	527459
P61513	60S ribosomal protein L37a OS=Homo sapiens OX=9606 GN=RPL37A PE=1 SV=2	9	1	1	1	92	10.3	10.43	1.72119e+06	1.60715e+06
B3KNL8	Alpha-1,3/1,6-mannosyltransferase ALG2 OS=Homo sapiens OX=9606 PE=2 SV=1	5	1	1	1	248	28.1	6.64	1.37187e+06	1283515
A0A5C2GUN0	IG c217_heavy_IGHV3-49_IGHD4-23_IGHJ6 (Fragment) OS=Homo sapiens OX=9606 PE=2 SV=1	12	1	1	1	128	14.4	7.12	4.48666e+06	9463856
Q9BXW7	Haloacid dehalogenase-like hydrolase domain-containing 5 OS=Homo sapiens OX=9606 GN=HDHD5 PE=1 SV=1	2	1	1	1	423	46.3	8.13	1.63152e+06	1.49172e+06
A0A5C2GCZ0	IGL c453_light_IGKV3-15_IGKJ5 (Fragment) OS=Homo sapiens OX=9606 PE=2 SV=1	6	1	1	1	109	12	8.94	3.63857e+06	761978
B4DKA9	cDNA FLJ61306, weakly similar to Serine/threonine-protein phosphatase 4 regulatory subunit 3 OS=Homo sapiens OX=9606 PE=2 SV=1	5	1	1	1	849	97.4	4.94	778219
V9GZ03	28S ribosomal protein S29, mitochondrial (Fragment) OS=Homo sapiens OX=9606 GN=DAP3 PE=1 SV=1	5	1	1	1	242	27.6	9.51
A0A5C2GHD1	IG c462_light_IGKV1D-39_IGKJ2 (Fragment) OS=Homo sapiens OX=9606 PE=2 SV=1	15	1	2	1	107	11.8	8.46	1.58648e+07	11875134
A0A5C2G0Q9	IGL c2831_light_IGKV1D-39_IGKJ4 (Fragment) OS=Homo sapiens OX=9606 PE=2 SV=1	7	1	2	1	107	11.6	9.13	5.2799e+06	2.47982e+06
A0A8I5KYB4	Dual-specificity mitogen-activated protein kinase kinase 1 OS=Homo sapiens OX=9606 GN=MAP2K1 PE=1 SV=1	2	1	1	1	417	46	7.44	855993	990763
Q04323	UBX domain-containing protein 1 OS=Homo sapiens OX=9606 GN=UBXN1 PE=1 SV=2	4	1	1	1	297	33.3	5.25	530522	1.21031e+06
A0A5C2GQH2	IG c509_light_IGKV3-15_IGKJ1 (Fragment) OS=Homo sapiens OX=9606 PE=2 SV=1	6	1	1	1	108	11.9	8	2.41732e+06	2239058
Q01085	Nucleolysin TIAR OS=Homo sapiens OX=9606 GN=TIAL1 PE=1 SV=1	3	1	1	1	375	41.6	7.74	987466
A0A494C0G1	Phosphoacetylglucosamine mutase OS=Homo sapiens OX=9606 GN=PGM3 PE=1 SV=1	1	1	1	1	501	55.4	6.42	1.08424e+06	1093073
Q5H909	Melanoma-associated antigen D2 OS=Homo sapiens OX=9606 GN=MAGED2 PE=1 SV=2	2	1	1	1	588	63.1	9.35	1.82427e+06	1.11394e+06
Q71US4	eIF-2B-delta-like protein OS=Homo sapiens OX=9606 PE=2 SV=1	2	1	1	1	520	57.5	9.32	540153	497725
A0A7S5C6J3	IGH c4129_heavy_IGHV3-23_IGHD5-24_IGHJ6 (Fragment) OS=Homo sapiens OX=9606 PE=2 SV=1	16	1	1	1	121	12.7	8.88	5.15139e+06	3.50908e+06
B2R9T9	cDNA, FLJ94551 OS=Homo sapiens OX=9606 PE=2 SV=1	4	1	1	1	243	26.2	10.67	1.04259e+06	2.35069e+06
A0A1W2PNX8	Protein unc-45 homolog A OS=Homo sapiens OX=9606 GN=UNC45A PE=1 SV=1	1	1	1	1	1084	118.3	6.71
Q8WVC0	RNA polymerase-associated protein LEO1 OS=Homo sapiens OX=9606 GN=LEO1 PE=1 SV=1	2	1	1	1	666	75.4	4.51		2.4973e+06
Q9BY44	Eukaryotic translation initiation factor 2A OS=Homo sapiens OX=9606 GN=EIF2A PE=1 SV=3	1	1	1	1	585	64.9	8.87	337145	459243
B7Z4K4	Putative tRNA (cytidine(32)/guanosine(34)-2'-O)-methyltransferase OS=Homo sapiens OX=9606 GN=FTSJ1 PE=1 SV=1	7	1	1	1	192	21.2	5.2	194879	466584
E9PC52	Histone-binding protein RBBP7 OS=Homo sapiens OX=9606 GN=RBBP7 PE=1 SV=1	2	1	2	1	416	46.9	5.07	1.78503e+06	2.89729e+06
J3KRZ8	Testis-expressed protein 2 (Fragment) OS=Homo sapiens OX=9606 GN=TEX2 PE=1 SV=1	1	1	1	1	626	71	8.5	3.28534e+06	3158109
Q8NHP8	Putative phospholipase B-like 2 OS=Homo sapiens OX=9606 GN=PLBD2 PE=1 SV=2	1	1	1	1	589	65.4	6.8	2.1345e+06	946409
Q76N57	40S ribosomal protein S26 (Fragment) OS=Homo sapiens OX=9606 PE=3 SV=1	39	1	1	1	23	2.5	4.91	3.06949e+06	5.65429e+06
A8K3Y5	cDNA FLJ78186 OS=Homo sapiens OX=9606 PE=2 SV=1	3	1	1	1	379	43.6	9.57	485970	982915
Q8TBT6	Cytochrome c1, heme protein, mitochondrial (Fragment) OS=Homo sapiens OX=9606 PE=2 SV=1	4	1	1	1	315	34.5	8.87	507733	654979
A0A5C2GP92	IG c889_light_IGKV3-15_IGKJ1 (Fragment) OS=Homo sapiens OX=9606 PE=2 SV=1	8	1	1	1	109	11.9	8.5	2.69827e+06	923365
A0A5C2GSF7	IG c1614_heavy_IGHV3-30_IGHD6-19_IGHJ4 (Fragment) OS=Homo sapiens OX=9606 PE=2 SV=1	9	1	2	1	117	12.8	9.13	1.95001e+06	1.25514e+06
A0A5C2G5V9	IGH c356_heavy__IGHV3-43_IGHD3-9_IGHJ3 (Fragment) OS=Homo sapiens OX=9606 PE=2 SV=1	16	1	1	1	119	12.8	5.39	1.50306e+06	938713
Q96N67	Dedicator of cytokinesis protein 7 OS=Homo sapiens OX=9606 GN=DOCK7 PE=1 SV=4	0	1	1	1	2140	242.4	6.8		409621
A8MYB1	Transmembrane and coiled-coil domain-containing protein 5B OS=Homo sapiens OX=9606 GN=TMCO5B PE=3 SV=1	2	1	2	1	307	35.7	5.03	1.34471e+06	1.95801e+06
A0A8J9FM55	Synaptotagmin-like protein 2 OS=Homo sapiens OX=9606 GN=SYTL2 PE=1 SV=1	0	1	1	1	2239	249	6.14
Q9UKV3	Apoptotic chromatin condensation inducer in the nucleus OS=Homo sapiens OX=9606 GN=ACIN1 PE=1 SV=2	1	1	1	1	1341	151.8	6.43		969695
B4DMD3	cDNA FLJ58174, highly similar to WW domain-binding protein 11 OS=Homo sapiens OX=9606 PE=2 SV=1	1	1	1	1	589	64.9	7.01		3.55413e+06
A0A7S5C1I6	IGH c2503_heavy_IGHV3-23_IGHD5-18_IGHJ4 (Fragment) OS=Homo sapiens OX=9606 PE=2 SV=1	9	1	1	1	120	13	6.01	1.76619e+06
A0A7S5C2R7	IGH c2757_heavy_IGHV4-39_IGHD3-10_IGHJ3 (Fragment) OS=Homo sapiens OX=9606 PE=2 SV=1	13	1	1	1	122	13.4	8.47	2.101e+06	1.13655e+06
Q96EY7	Pentatricopeptide repeat domain-containing protein 3, mitochondrial OS=Homo sapiens OX=9606 GN=PTCD3 PE=1 SV=3	1	1	2	1	689	78.5	6.42	1.0936e+06	1.36845e+06
Q99496	E3 ubiquitin-protein ligase RING2 OS=Homo sapiens OX=9606 GN=RNF2 PE=1 SV=1	2	1	1	1	336	37.6	6.84
Q9Y3Z3	Deoxynucleoside triphosphate triphosphohydrolase SAMHD1 OS=Homo sapiens OX=9606 GN=SAMHD1 PE=1 SV=2	2	1	1	1	626	72.2	7.14	963803	949051
Q8WVJ2	NudC domain-containing protein 2 OS=Homo sapiens OX=9606 GN=NUDCD2 PE=1 SV=1	13	1	1	1	157	17.7	5.07	1.50262e+07	13936893
Q8N7H5	RNA polymerase II-associated factor 1 homolog OS=Homo sapiens OX=9606 GN=PAF1 PE=1 SV=2	2	1	1	1	531	59.9	4.63	1.09489e+06	741345
Q8IWE4	DCN1-like protein 3 OS=Homo sapiens OX=9606 GN=DCUN1D3 PE=1 SV=1	3	1	1	1	304	34.3	5.12		1.39737e+06
P11279	Lysosome-associated membrane glycoprotein 1 OS=Homo sapiens OX=9606 GN=LAMP1 PE=1 SV=3	3	1	1	1	417	44.9	8.75	1.25124e+06
A6XMV8	Protease serine 2 preproprotein OS=Homo sapiens OX=9606 PE=2 SV=1	8	1	2	1	246	26.7	5.14	7.32871e+06	7209309
B4DZ87	cDNA FLJ57240, highly similar to Mitochondrial proteins import receptor OS=Homo sapiens OX=9606 PE=2 SV=1	2	1	1	1	501	56.9	5.91
B4DEE5	cDNA FLJ60230, highly similar to Arsenical pump-driving ATPase OS=Homo sapiens OX=9606 PE=2 SV=1	3	1	1	1	320	35.8	4.84	1.11478e+06	1.56308e+06
A0A5C2G2D7	IGL c2606_light_IGKV2-30_IGKJ1 (Fragment) OS=Homo sapiens OX=9606 PE=2 SV=1	6	1	2	1	112	12.4	7.99	3.18432e+07	20378958
Q05CP7	Fatty acid-binding protein, liver (Fragment) OS=Homo sapiens OX=9606 GN=FABP1 PE=2 SV=1	10	1	1	1	134	15.1	9.51	6.85812e+06	7.11291e+06
H7C1B6	cAMP-regulated phosphoprotein 21 (Fragment) OS=Homo sapiens OX=9606 GN=ARPP21 PE=1 SV=1	6	1	1	1	145	17.1	7.11
H0Y8X5	Melatonin receptor 1B (Fragment) OS=Homo sapiens OX=9606 PE=4 SV=2	43	1	1	1	98	11.1	9.22
Q9P1F1	HCG1783420 OS=Homo sapiens OX=9606 GN=hCG_1783420 PE=2 SV=1	10	1	1	1	68	8.3	8.46		2871046
H7C3P9	COP9 signalosome complex subunit 3 OS=Homo sapiens OX=9606 GN=COPS3 PE=1 SV=2	3	1	1	1	345	39	5.92		777423
J3KS15	Peptidyl-tRNA hydrolase ICT1, mitochondrial (Fragment) OS=Homo sapiens OX=9606 GN=MRPL58 PE=1 SV=1	6	1	1	1	192	21.9	9.72	567559	354280
O43819	Protein SCO2 homolog, mitochondrial OS=Homo sapiens OX=9606 GN=SCO2 PE=1 SV=3	4	1	1	1	266	29.8	8.85	1.56905e+07	9757348
B4DZC6	cDNA FLJ60989, highly similar to Bardet-Biedl syndrome 5 protein OS=Homo sapiens OX=9606 PE=2 SV=1	1	1	1	1	544	61	6.64	1.79679e+06	3.77861e+06
E9PQX9	Dr1-associated corepressor OS=Homo sapiens OX=9606 GN=DRAP1 PE=1 SV=1	6	1	1	1	185	20	4.65	1.42593e+06
Q7KZA3	Ferrochelatase OS=Homo sapiens OX=9606 GN=DKFZp686P18130 PE=2 SV=1	2	1	1	1	416	47.1	8.63	806491
B4DHE8	RNA-binding protein Musashi homolog 2 OS=Homo sapiens OX=9606 GN=MSI2 PE=1 SV=1	2	1	1	1	324	34.8	8.88	500514	727760
I3L1T6	DnaJ homolog subfamily A member 3, mitochondrial (Fragment) OS=Homo sapiens OX=9606 GN=DNAJA3 PE=1 SV=1	4	1	1	1	185	20.4	9.58	1.62411e+06	1.52498e+06
B4E020	cDNA FLJ52154, moderately similar to Transmembrane emp24 domain-containing protein 2 OS=Homo sapiens OX=9606 PE=2 SV=1	6	1	1	1	151	17.1	4.84	2.6292e+06	4737732
Q6ZMW3	Echinoderm microtubule-associated protein-like 6 OS=Homo sapiens OX=9606 GN=EML6 PE=2 SV=2	0	1	1	1	1958	217.8	7.44	2.23055e+06	11616442
Q5BJF2	Sigma intracellular receptor 2 OS=Homo sapiens OX=9606 GN=TMEM97 PE=1 SV=1	5	1	1	1	176	20.8	9.38	920118	842866
A0A0K0K1I8	Synaptosomal-associated protein 47 (Fragment) OS=Homo sapiens OX=9606 GN=HEL-S-290 PE=2 SV=1	2	1	2	1	449	50.9	8.19	3.77113e+06	1.41263e+06
E5RJ66	Leucine-rich repeat-containing protein 69 (Fragment) OS=Homo sapiens OX=9606 GN=LRRC69 PE=4 SV=1	14	1	1	1	50	5.4	10.81	4.75441e+06
B7Z9U2	Vesicle-fusing ATPase OS=Homo sapiens OX=9606 PE=2 SV=1	1	1	1	1	650	72.2	6.38
H9KV45	Ubiquitin-conjugating enzyme E2 D3 OS=Homo sapiens OX=9606 GN=UBE2D3 PE=1 SV=1	8	1	1	1	141	15.9	6.29	966863	385799
A0A0J9YY01	Unconventional myosin-XVB OS=Homo sapiens OX=9606 GN=MYO15B PE=3 SV=2	2	1	1	1	1389	149	8.19	2.41868e+06	2.72184e+06
Q9BSU3	N-alpha-acetyltransferase 11 OS=Homo sapiens OX=9606 GN=NAA11 PE=1 SV=3	3	1	2	1	229	26	5.17	1.22477e+06	1.48157e+06
Q7Z524	Ataxin-10 OS=Homo sapiens OX=9606 PE=2 SV=1	2	1	1	1	453	50.5	6.25	564392	1.13258e+06
J3QL56	Protein SCO1 homolog, mitochondrial OS=Homo sapiens OX=9606 GN=SCO1 PE=1 SV=1	3	1	2	1	270	30.2	9.57	1.49608e+06	1.523e+06
H0Y5S9	Casein kinase I isoform epsilon (Fragment) OS=Homo sapiens OX=9606 GN=CSNK1E PE=1 SV=1	11	1	1	1	119	13	11.43	672617	1.6592e+06
Q96QH8	Sperm acrosome-associated protein 5 OS=Homo sapiens OX=9606 GN=SPACA5B PE=2 SV=1	4	1	1	1	159	17.9	6.42	1.72204e+06
Q9NS39	Double-stranded RNA-specific editase B2 OS=Homo sapiens OX=9606 GN=ADARB2 PE=1 SV=1	1	1	1	1	739	80.6	10.17	4.05041e+06	4.79459e+06
A0A6Q8PF00	DNA-binding protein SMUBP-2 (Fragment) OS=Homo sapiens OX=9606 GN=IGHMBP2 PE=1 SV=1	13	1	1	1	54	5.6	11.46	2.96366e+06	3.29149e+06
Q6PK82	AP3D1 protein (Fragment) OS=Homo sapiens OX=9606 GN=AP3D1 PE=2 SV=1	1	1	1	1	865	98.5	9.13		13305488
F8VPA7	Elongation factor Ts, mitochondrial OS=Homo sapiens OX=9606 GN=TSFM PE=1 SV=1	5	1	1	1	200	22.1	9.66	779777
Q3ZCN5	Otogelin-like protein OS=Homo sapiens OX=9606 GN=OTOGL PE=1 SV=6	2	1	1	1	2353	264.4	5.16
A2N2F4	VK3 protein (Fragment) OS=Homo sapiens OX=9606 GN=VK3 PE=2 SV=1	8	1	1	1	108	11.9	9.51	2.86293e+07	10352260
A0A7S5BZA6	IGH c1047_heavy_IGHV3-23_IGHD6-19_IGHJ4 (Fragment) OS=Homo sapiens OX=9606 PE=2 SV=1	13	1	1	1	120	13.3	5.15	2.82678e+06	2.08365e+06
Q9P0C9	HSPC107 (Fragment) OS=Homo sapiens OX=9606 PE=2 SV=1	8	1	1	1	157	17.4	9.57		2.46038e+06
Q6SES1	Major prion protein OS=Homo sapiens OX=9606 GN=PRNP PE=3 SV=1	3	1	1	1	277	30	9	1.38984e+06	1.68329e+06
A0A096WVU0	NADH-ubiquinone oxidoreductase chain 5 OS=Homo sapiens OX=9606 GN=ND5 PE=3 SV=1	7	1	1	1	603	66.9	9.03
A6NKM8	UDP-galactose translocator OS=Homo sapiens OX=9606 GN=SLC35A2 PE=1 SV=1	7	1	1	1	218	23.5	10.56		1.29879e+06
A0A5C2GLA8	IG c333_light_IGKV1D-17_IGKJ4 (Fragment) OS=Homo sapiens OX=9606 PE=2 SV=1	9	1	2	1	106	11.4	9.17	3.57819e+06	2.00152e+06
A0A2U3TZL5	CD59 glycoprotein (Fragment) OS=Homo sapiens OX=9606 GN=CD59 PE=1 SV=1	7	1	1	1	120	13.3	6.25
Q7Z624	Calmodulin-lysine N-methyltransferase OS=Homo sapiens OX=9606 GN=CAMKMT PE=1 SV=2	2	1	1	1	323	36.1	6.83	616312	1.49379e+06
I3L352	ATP-dependent RNA helicase DDX19A (Fragment) OS=Homo sapiens OX=9606 GN=DDX19A PE=1 SV=1	2	1	1	1	396	44.9	8.07		2.67046e+06
E5RIK9	Transcription termination factor 3, mitochondrial OS=Homo sapiens OX=9606 GN=MTERF3 PE=1 SV=1	3	1	2	1	361	41.5	9.07	2.48763e+06	1.70231e+06
S4R3H1	Ankyrin repeat domain-containing protein 18B (Fragment) OS=Homo sapiens OX=9606 GN=ANKRD18B PE=4 SV=1	9	1	1	1	75	9	10.14	7.32938e+06	5.65285e+06
O60547	GDP-mannose 4,6 dehydratase OS=Homo sapiens OX=9606 GN=GMDS PE=1 SV=1	2	1	2	1	372	41.9	7.31	1.0303e+06	920198
B4DL80	cDNA FLJ57525, highly similar to Cell division cycle protein 27 homolog OS=Homo sapiens OX=9606 PE=2 SV=1	1	1	1	1	763	84.8	7.31		577382
J3QL08	Zinc phosphodiesterase ELAC protein 2 (Fragment) OS=Homo sapiens OX=9606 GN=ELAC2 PE=1 SV=2	5	1	1	1	132	15	7.2	557037	883490
B4DT94	cDNA FLJ53652, highly similar to Mitochondrial 28S ribosomal protein S27 OS=Homo sapiens OX=9606 PE=2 SV=1	2	1	1	1	358	41.3	5.62	1.02948e+06
Q5VU69	Cilia- and flagella-associated protein 141 OS=Homo sapiens OX=9606 GN=CFAP141 PE=1 SV=1	7	1	1	1	101	12.1	9.7	1.21465e+06	728686
A2VCQ4	PRKCSH protein (Fragment) OS=Homo sapiens OX=9606 GN=PRKCSH PE=2 SV=1	4	1	1	1	181	20.3	4.72	362518	1.41491e+06
Q12873	Chromodomain-helicase-DNA-binding protein 3 OS=Homo sapiens OX=9606 GN=CHD3 PE=1 SV=3	0	1	1	1	2000	226.5	7.3	1.9714e+06	1851054
P84090	Enhancer of rudimentary homolog OS=Homo sapiens OX=9606 GN=ERH PE=1 SV=1	11	1	1	1	104	12.3	5.92	525177	1048014
B7Z6S4	cDNA FLJ50698, highly similar to LIM domain only protein 6 OS=Homo sapiens OX=9606 PE=2 SV=1	7	1	1	1	577	64.1	7.96
Q9H993	Damage-control phosphatase ARMT1 OS=Homo sapiens OX=9606 GN=ARMT1 PE=1 SV=1	2	1	1	1	441	51.1	5.76	1.07549e+06
A0A7S5C3C5	IGH c3087_heavy_IGHV3-43_IGHD2-15_IGHJ6 (Fragment) OS=Homo sapiens OX=9606 PE=2 SV=1	13	1	1	1	122	13.3	8.47	802112	1.07531e+06
A0A5C2GVM9	IG c1551_light_IGKV2-30_IGKJ2 (Fragment) OS=Homo sapiens OX=9606 PE=2 SV=1	12	1	2	1	113	12.4	7.28	1.49175e+06	979881
A6NFX8	ADP-sugar pyrophosphatase OS=Homo sapiens OX=9606 GN=NUDT5 PE=1 SV=1	5	1	1	1	232	25.9	5.19		832598
P68402	Platelet-activating factor acetylhydrolase IB subunit alpha2 OS=Homo sapiens OX=9606 GN=PAFAH1B2 PE=1 SV=1	4	1	1	1	229	25.6	5.92	731886	1.9982e+06
Q9Y5M8	Signal recognition particle receptor subunit beta OS=Homo sapiens OX=9606 GN=SRPRB PE=1 SV=3	3	1	1	1	271	29.7	9.04	1.92959e+06	1.74305e+06
H7C5V3	28S ribosomal protein S28, mitochondrial (Fragment) OS=Homo sapiens OX=9606 GN=MRPS28 PE=1 SV=8	4	1	1	1	162	18.2	9.99		1.80848e+06
Q13595	Transformer-2 protein homolog alpha OS=Homo sapiens OX=9606 GN=TRA2A PE=1 SV=1	2	1	1	1	282	32.7	11.27		2064570
Q53H34	60S ribosomal protein L13a (Fragment) OS=Homo sapiens OX=9606 PE=2 SV=1	3	1	2	1	203	23.5	10.86	4.40316e+06	3.7932e+06
Q7Z7Q6	Phosphotransferase (Fragment) OS=Homo sapiens OX=9606 PE=3 SV=1	15	1	1	1	52	5.9	4.96	722633	1.07368e+06
H0Y645	Casein kinase I isoform epsilon (Fragment) OS=Homo sapiens OX=9606 GN=CSNK1E PE=1 SV=1	3	1	2	1	270	31.3	9.14	1.81988e+06	2.39282e+06
Q13155	Aminoacyl tRNA synthase complex-interacting multifunctional protein 2 OS=Homo sapiens OX=9606 GN=AIMP2 PE=1 SV=2	4	1	1	1	320	35.3	8.22	1.15549e+06	1.18567e+06
A0A5C2GV65	IG c683_light_IGKV3-20_IGKJ2 (Fragment) OS=Homo sapiens OX=9606 PE=2 SV=1	8	1	1	1	108	11.5	8.46	1.17753e+06	1.32498e+06
A0A3R5W301	UBA2/WTIP fusion protein OS=Homo sapiens OX=9606 PE=2 SV=1	1	1	1	1	788	87.4	6.46	2.54288e+06	1.58741e+06
D3YTB1	60S ribosomal protein L32 (Fragment) OS=Homo sapiens OX=9606 GN=RPL32 PE=1 SV=1	5	1	1	1	133	15.6	11.44	1.74083e+06	1.53035e+06
O00232	26S proteasome non-ATPase regulatory subunit 12 OS=Homo sapiens OX=9606 GN=PSMD12 PE=1 SV=3	2	1	2	1	456	52.9	7.65	971801	1.27367e+06
Q9Y5I4	Protocadherin alpha-C2 OS=Homo sapiens OX=9606 GN=PCDHAC2 PE=2 SV=1	1	1	1	1	1007	109.4	5.41	3.85275e+06	3.48714e+06
F8W9V1	Succinate dehydrogenase assembly factor 3 OS=Homo sapiens OX=9606 GN=SDHAF3 PE=1 SV=1	13	1	1	1	68	8	9.72	1.98698e+06
H3BQZ9	Adenine phosphoribosyltransferase OS=Homo sapiens OX=9606 GN=APRT PE=1 SV=1	8	1	1	1	153	16.6	5.59		2.03769e+06
A8K6X9	cDNA FLJ76427, highly similar to Homo sapiens SH2 domain binding protein 1 (tetratricopeptide repeat containing) (SH2BP1), mRNA OS=Homo sapiens OX=9606 PE=2 SV=1	1	1	1	1	1173	133.4	6.77	1.99721e+06	1.96599e+06
A0A5C2G8I6	IGH + IGL c19_light_IGLV3-9_IGLJ2 (Fragment) OS=Homo sapiens OX=9606 PE=2 SV=1	7	1	1	1	106	11.4	8.02	6.49613e+06
A0A5C2G094	IGL c2364_light_IGKV1-39_IGKJ1 (Fragment) OS=Homo sapiens OX=9606 PE=2 SV=1	7	1	1	1	107	11.7	8.5	6.42257e+06	3.4296e+06
Q9NSN1	Uncharacterized protein DKFZp761H087 (Fragment) OS=Homo sapiens OX=9606 GN=DKFZp761H087 PE=2 SV=1	1	1	1	1	952	110.3	7.78	510990	767264
M0QYV2	Acid phosphatase type 7 (Fragment) OS=Homo sapiens OX=9606 GN=ACP7 PE=1 SV=1	3	1	1	1	227	26.8	7.94		3.22388e+06
A0A0S2Z4M1	Axin-1 (Fragment) OS=Homo sapiens OX=9606 GN=AXIN1 PE=1 SV=1	5	1	1	1	779	86.6	7.42
Q5VWZ2	Lysophospholipase-like protein 1 OS=Homo sapiens OX=9606 GN=LYPLAL1 PE=1 SV=3	3	1	1	1	237	26.3	7.84	1.32199e+06	1.17295e+06
H7C5K1	Zinc finger CCCH-type antiviral protein 1 (Fragment) OS=Homo sapiens OX=9606 GN=ZC3HAV1 PE=1 SV=1	18	1	1	1	264	29.6	8.22
Q16629	Serine/arginine-rich splicing factor 7 OS=Homo sapiens OX=9606 GN=SRSF7 PE=1 SV=1	4	1	1	1	238	27.4	11.82	1.73387e+06	2.54511e+06
Q9UGI8	Testin OS=Homo sapiens OX=9606 GN=TES PE=1 SV=1	2	1	1	1	421	48	7.68	1.22787e+06
M0QZ95	F-box only protein 17 (Fragment) OS=Homo sapiens OX=9606 GN=FBXO17 PE=4 SV=1	7	1	1	1	94	10.8	4.67	1.58419e+06	992788
Q9H9M6	cDNA FLJ12651 fis, clone NT2RM4002062, moderately similar to ASPARTYL-TRNA SYNTHETASE OS=Homo sapiens OX=9606 PE=2 SV=1	5	1	1	1	190	21.4	6.05	7.68888e+06	3.14112e+06
X6R941	Nuclear cap-binding protein subunit 1 (Fragment) OS=Homo sapiens OX=9606 GN=NCBP1 PE=1 SV=1	6	1	1	1	155	18.5	8.9		774374
Q17RC7	Exocyst complex component 3-like protein 4 OS=Homo sapiens OX=9606 GN=EXOC3L4 PE=1 SV=2	1	1	2	1	722	79.8	6.32	8.143e+06	11854907
Q6FG99	RPLP1 protein OS=Homo sapiens OX=9606 GN=RPLP1 PE=2 SV=1	14	1	1	1	114	11.6	4.37
J3KSW2	DNA polymerase iota OS=Homo sapiens OX=9606 GN=POLI PE=1 SV=1	3	1	1	1	637	71.8	6.86
O75417	DNA polymerase theta OS=Homo sapiens OX=9606 GN=POLQ PE=1 SV=2	0	1	1	1	2590	289.4	7.36	1.81946e+06	1.63971e+06
Q5T750	Skin-specific protein 32 OS=Homo sapiens OX=9606 GN=XP32 PE=1 SV=1	3	1	1	1	250	26.2	7.97	1.24657e+06	764210
M0QXH4	Hyaluronan synthase 1 OS=Homo sapiens OX=9606 GN=HAS1 PE=1 SV=1	4	1	1	1	214	23.6	4.89	1.58594e+06	3.36906e+06
P40222	Alpha-taxilin OS=Homo sapiens OX=9606 GN=TXLNA PE=1 SV=3	1	1	1	1	546	61.9	6.52	1.104e+06	1.00163e+06
E9PF06	39S ribosomal protein L3, mitochondrial (Fragment) OS=Homo sapiens OX=9606 GN=MRPL3 PE=1 SV=1	4	1	1	1	176	19.6	9.2	435084	773154
Q5T7C4	High mobility group protein B1 OS=Homo sapiens OX=9606 GN=HMGB1 PE=1 SV=1	9	1	1	1	158	18.3	9.7	966775	467540
A0A087X235	Tetraspanin-10 OS=Homo sapiens OX=9606 GN=TSPAN10 PE=1 SV=1	2	1	1	1	355	36.6	6.21	1.10639e+07	13062962
B4DQQ3	cDNA FLJ56861, highly similar to Dual specificity testis-specific protein kinase 1 OS=Homo sapiens OX=9606 PE=2 SV=1	1	1	1	1	544	59.3	7.59	1.90582e+06	1.66667e+06
Q6ZV65	Protein FAM47E OS=Homo sapiens OX=9606 GN=FAM47E PE=1 SV=3	2	1	1	1	393	45.6	9.42	1.48922e+06	1.86522e+06
Q53GL5	isocitrate dehydrogenase (NADP(+)) (Fragment) OS=Homo sapiens OX=9606 PE=2 SV=1	2	1	1	1	452	50.9	8.48	1.44964e+06	3.42561e+06
A0A494C046	Long-chain-fatty-acid--CoA ligase 6 (Fragment) OS=Homo sapiens OX=9606 GN=ACSL6 PE=1 SV=1	3	1	4	1	242	27.1	7.77	3.03651e+06	2.67358e+06
E9PDP5	Ankyrin repeat and KH domain-containing protein 1 (Fragment) OS=Homo sapiens OX=9606 GN=ANKHD1 PE=1 SV=1	0	1	1	1	1565	166.6	5.01
Q5HYC2	Uncharacterized protein KIAA2026 OS=Homo sapiens OX=9606 GN=KIAA2026 PE=2 SV=2	0	1	1	1	2103	227.9	9.04	1.41168e+06	914303
Q8NGR2	Olfactory receptor 1L6 OS=Homo sapiens OX=9606 GN=OR1L6 PE=3 SV=2	12	1	1	1	347	39.5	9.52
H3BQD0	Cerebellin-1 OS=Homo sapiens OX=9606 GN=CBLN1 PE=1 SV=1	5	1	1	1	140	14.7	5.48	6.17476e+07	39956872
Q9NTI5	Sister chromatid cohesion protein PDS5 homolog B OS=Homo sapiens OX=9606 GN=PDS5B PE=1 SV=1	1	1	1	1	1447	164.6	8.47	4.55442e+06
F8VYN9	ADP-ribosylation factor-like protein 1 OS=Homo sapiens OX=9606 GN=ARL1 PE=1 SV=1	6	1	1	1	194	21.8	6.77	2.84963e+06	3.16202e+06
Q14166	Tubulin--tyrosine ligase-like protein 12 OS=Homo sapiens OX=9606 GN=TTLL12 PE=1 SV=2	2	1	1	1	644	74.4	5.53	697871	787324
A0A0G2JHD9	Collagen alpha-2(XI) chain (Fragment) OS=Homo sapiens OX=9606 GN=COL11A2 PE=1 SV=1	3	1	1	1	333	36.1	5.35		2.87288e+06
A0A5C2G2S6	IGL c1717_light_IGKV1D-39_IGKJ4 (Fragment) OS=Homo sapiens OX=9606 PE=2 SV=1	15	1	1	1	107	11.6	8.48	1.87814e+06
J9ZVQ3	Apolipoprotein E (Fragment) OS=Homo sapiens OX=9606 GN=APOE PE=3 SV=1	4	1	1	1	238	26.8	8.12	2.35433e+06
H0YFX3	Ubiquitin carboxyl-terminal hydrolase 28 (Fragment) OS=Homo sapiens OX=9606 GN=USP28 PE=1 SV=1	5	1	1	1	244	27.7	5.77	1.62681e+07	8767608
H3BS86	E3 ubiquitin-protein ligase CHIP (Fragment) OS=Homo sapiens OX=9606 GN=STUB1 PE=1 SV=8	5	1	1	1	213	24.4	6.06	1.47894e+06	1.66995e+06
A0A0A0MT16	ATP-binding cassette sub-family A member 13 OS=Homo sapiens OX=9606 GN=ABCA13 PE=1 SV=1	0	1	1	1	5058	575.8	6.43	1.32199e+06	1.17295e+06
A0A087WWN7	Bromodomain adjacent to zinc finger domain protein 1A (Fragment) OS=Homo sapiens OX=9606 GN=BAZ1A PE=1 SV=1	5	1	1	1	218	25.1	5.63	1.24088e+06	2.11691e+06
K7EJH2	Tripartite motif-containing protein 16 (Fragment) OS=Homo sapiens OX=9606 GN=TRIM16 PE=4 SV=1	49	1	1	1	55	6.3	8.54	7.06759e+06	2.04325e+06
Q59GP8	Serum amyloid A activating factor 2 variant (Fragment) OS=Homo sapiens OX=9606 PE=2 SV=1	4	1	1	1	179	19.1	11.03	1.15599e+06	943866
A3KFL5	Ribosomal RNA-processing protein 4 OS=Homo sapiens OX=9606 GN=EXOSC2 PE=1 SV=3	4	1	1	1	303	33.5	7.97	912264	1.12583e+06
Q99536	Synaptic vesicle membrane protein VAT-1 homolog OS=Homo sapiens OX=9606 GN=VAT1 PE=1 SV=2	2	1	1	1	393	41.9	6.29	815821	1.12549e+06
Q59FS7	RNA helicase (Fragment) OS=Homo sapiens OX=9606 PE=2 SV=1	2	1	1	1	676	75	8.46		3675879
Q16836	Hydroxyacyl-coenzyme A dehydrogenase, mitochondrial OS=Homo sapiens OX=9606 GN=HADH PE=1 SV=3	3	1	1	1	314	34.3	8.85	1.37033e+06	1.33914e+06
B7Z9U9	ubiquitinyl hydrolase 1 OS=Homo sapiens OX=9606 PE=2 SV=1	4	1	1	1	193	22.5	5.68	1.15924e+06	988215
Q69YP1	Uncharacterized protein DKFZp762M013 (Fragment) OS=Homo sapiens OX=9606 GN=DKFZp762M013 PE=2 SV=1	1	1	1	1	728	87.3	6.87	2.7164e+06	3.96234e+06
P07737	Profilin-1 OS=Homo sapiens OX=9606 GN=PFN1 PE=1 SV=2	7	1	1	1	140	15	8.27	1.58653e+06	617790
B4DG03	cDNA FLJ59499, highly similar to CLIP-associating protein 2 OS=Homo sapiens OX=9606 PE=2 SV=1	2	1	1	1	458	49.6	9.42	1.81209e+06	1.51834e+06
A0A5C2G5G0	IGH c236_heavy__IGHV2-5_IGHD3-16_IGHJ3 (Fragment) OS=Homo sapiens OX=9606 PE=2 SV=1	5	1	1	1	129	14.1	7.28	2.34933e+07	11826693
H7C333	Protein NipSnap homolog 2 (Fragment) OS=Homo sapiens OX=9606 GN=NIPSNAP2 PE=1 SV=1	6	1	1	1	114	13.8	6.79	6.42829e+06	2199820
A0A5C2GBT6	IGH + IGL c612_light_IGKV3-15_IGKJ1 (Fragment) OS=Homo sapiens OX=9606 PE=2 SV=1	8	1	1	1	107	11.6	5.91	5.91216e+07	32122816
P40763	Signal transducer and activator of transcription 3 OS=Homo sapiens OX=9606 GN=STAT3 PE=1 SV=2	2	1	1	1	770	88	6.3		1.72878e+06
A0A2Y9D025	NADH dehydrogenase [ubiquinone] 1 alpha subcomplex subunit 6 OS=Homo sapiens OX=9606 GN=NDUFA6 PE=1 SV=1	5	1	1	1	154	17.9	10.14	1.9482e+06	1.75551e+06
I3L3N0	L-serine ammonia-lyase (Fragment) OS=Homo sapiens OX=9606 GN=SRR PE=1 SV=2	16	1	1	1	100	11	9.29		839261
A0A0J9YWV2	T cell receptor beta variable 4-1 (Fragment) OS=Homo sapiens OX=9606 GN=TRBV4-1 PE=4 SV=1	7	1	1	1	114	12.9	8.38	4.67636e+06
Q9BXP8	Pappalysin-2 OS=Homo sapiens OX=9606 GN=PAPPA2 PE=1 SV=4	1	1	1	1	1791	198.4	5.47	2.91911e+07	35737948
Q8N684	Cleavage and polyadenylation specificity factor subunit 7 OS=Homo sapiens OX=9606 GN=CPSF7 PE=1 SV=1	1	1	1	1	471	52	8	666531	1.00116e+06
A0A5C2G0Z7	IGL c1605_light_IGKV3-15_IGKJ2 (Fragment) OS=Homo sapiens OX=9606 PE=2 SV=1	15	1	1	1	108	11.6	7.99	1.32866e+07	8642064
J3QKW2	28S ribosomal protein S7, mitochondrial OS=Homo sapiens OX=9606 GN=MRPS7 PE=1 SV=1	7	1	1	1	183	20.8	9.55	867577	665062
P07942	Laminin subunit beta-1 OS=Homo sapiens OX=9606 GN=LAMB1 PE=1 SV=2	0	1	1	1	1786	197.9	4.94	696849	2.01113e+06
Q5BQ95	Kallikrein 13 splice variant 7 OS=Homo sapiens OX=9606 GN=KLK13 PE=2 SV=1	8	1	1	1	98	10.7	9.69	5.19183e+06	4.21432e+06
Q9NZW5	Protein PALS2 OS=Homo sapiens OX=9606 GN=PALS2 PE=1 SV=2	1	1	1	1	540	61.1	6.18	319751
Q6MZV6	Uncharacterized protein DKFZp686L19235 OS=Homo sapiens OX=9606 GN=DKFZp686L19235 PE=2 SV=1	2	1	1	1	479	51.6	5.77	2.32099e+08	151084064
A0A2U8J8X2	Ig heavy chain variable region (Fragment) OS=Homo sapiens OX=9606 GN=IgH PE=2 SV=1	15	1	1	1	99	11	5.06	1.77732e+06	1.83837e+06
O76003	Glutaredoxin-3 OS=Homo sapiens OX=9606 GN=GLRX3 PE=1 SV=2	4	1	1	1	335	37.4	5.39		1.38699e+06
