# Supplementary material for: Lactate Activates the HCAR1/β‐Arrestin2/PP2A Signaling Axis to Mediate STAT1/2 Dephosphorylation and Drive Osteosarcoma Progression
Source: Adv Sci (Weinh). 2025 Sep 16;12(45):e06214. doi: 10.1002/advs.202506214 (PMC12677626; doi:10.1002/advs.202506214)
Supplement: Supplementary file 3 — Supporting Information [file ADVS-12-e06214-s006.zip › Additional file 6.xlsx]

## Sheet: peptides
Sequence	Mass	Proteins	Leading razor protein	Gene names	Protein names	Charges	Score	Intensity IGG	Intensity STAT2	LFQ intensity IGG	LFQ intensity STAT2
APIDHGLEQLETWFTAGAK	2083.04	P52630;R9QG79;R9QE65;R9QE71;R9QF58;R9QF97;R9QFA6;R9QGC0;R9QE63;R9QDY7;R9QE44;R9QFA2;A0A494C164;A0A8V8TLJ4;R9QG88;R9QDY3;R9QDW3;R9QFC5;R9QE53;R9QDZ0;R9QDW5;R9QG91;A0A8V8TLG8;A0JLQ9;R9QF99;B4DLC8	P52630	STAT2	Signal transducer and activator of transcription 2;Signal transducer and activator of transcription	2;3	286.59	0	18995000	0	21126000
GGSDGYGSGR	911.373	A0A7I2V4N1;A0A7I2V3P1;A0A7I2V323;A0A384NL58;P22626;A0A7I2V4S4;A0A7I2V3P7;A0A024RA28	A0A7I2V4N1	HNRNPA2B1;HNRPA2B1	Heterogeneous nuclear ribonucleoproteins A2/B1	2	100.84	6937100	12613000	6937100	14029000
LFVGGIKEDTEEHHLR	1878.96	A0A7I2V4N1;A0A7I2V3P1;A0A7I2V323;A0A384NL58;P22626;A0A7I2V4S4;A0A7I2V4I6;A0A7I2V3P7;I6L957;A0A087WUI2;A0A024RA28;A0A7I2V4N0;A0A7I2YQN4	A0A7I2V4N1	HNRNPA2B1;HNRPA2B1	Heterogeneous nuclear ribonucleoproteins A2/B1	2;3;4	319.81	12678000	10856000	12678000	12074000
ILQETLNELDKR	1470.8	P52630;R9QG79;R9QE65;R9QE71;R9QF58;R9QF97;R9QFA6;R9QGC0;R9QE63;R9QDY7;R9QE44;R9QFA2;A0A494C164;A0A8V8TLJ4;R9QG88;R9QDY3;R9QDW3;R9QFC5;R9QE53;R9QDZ0;R9QDW5;R9QG91;A0A8V8TLG8;A0JLQ9;R9QF99;B4DLC8;A0A494C1L3	P52630	STAT2	Signal transducer and activator of transcription 2;Signal transducer and activator of transcription	2;3	316.19	0	10624000	0	11816000
GFGFVTFDDHDPVDK	1694.76	A0A7I2V4N1;A0A7I2V3P1;A0A7I2V323;A0A384NL58;P22626;A0A7I2V4S4;A0A7I2V4I6;A0A7I2V3P7;I6L957;A0A087WUI2;A0A024RA28;A0A7I2V4N0	A0A7I2V4N1	HNRNPA2B1;HNRPA2B1	Heterogeneous nuclear ribonucleoproteins A2/B1	2;3	264.96	11422000	9938300	11422000	11053000
GFAFVTFDDHDSVDK	1698.75	P09651;A0A024RB53;F8W6I7;A0A7I2V3R8;Q6IPF2;A0A7I2V3W0;A0A7I2V2L6;Q9BSM5;Q0VAC0;A0A2R8Y4L2;F8VZ49;Q32P51;A0A7I2YQX9;F8VTQ5;H0YH80;A0A7I2V5U9	P09651	HNRNPA1;HNRPA1;HNRNPA1L2	Heterogeneous nuclear ribonucleoprotein A1;Heterogeneous nuclear ribonucleoprotein A1, N-terminally processed;Heterogeneous nuclear ribonucleoprotein A1-like 2	2;3	252.59	7991400	9484200	7991400	10548000
GPLGVTEELHIISFTVK	1839.01	P52630;R9QG79;R9QE65;R9QE71;R9QF58;R9QF97;R9QFA6;R9QGC0;R9QE63;R9QDY7;R9QE44;R9QFA2;A0A494C164;A0A8V8TLJ4;R9QG88;R9QDY3;R9QDW3;R9QFC5;R9QE53;R9QDZ0;R9QDW5;R9QG91;A0JLQ9;R9QF99;B4DLC8;Q6N0A7	P52630	STAT2;DKFZp686H05229	Signal transducer and activator of transcription 2;Signal transducer and activator of transcription	2;3	194.83	0	9390500	0	10444000
LFVGNLPADITEDEFKR	1963.01	A0A384N5Z8;A0A8Q3WMA7;P23246;Q9BSV4;Q86VG2;Q6PIX2	A0A384N5Z8	SFPQ	Splicing factor, proline- and glutamine-rich	2;3	265.34	8323100	7386000	8323100	8214800
NLSPYVSNELLEEAFSQFGPIER	2638.29	A0A384N5Z8;A0A8Q3WMA7;P23246;Q9BSV4;Q86VG2;Q6PIX2	A0A384N5Z8	SFPQ	Splicing factor, proline- and glutamine-rich	2;3	298.6	7061300	7019200	7061300	7806700
LFIGGLSFETTEESLR	1797.91	A0A7I2V4N1;A0A7I2V3P1;A0A7I2V323;A0A384NL58;P22626;A0A7I2V4S4;A0A7I2V4I6;A0A7I2V3P7;I6L957;A0A087WUI2;A0A7I2V4N0;A0A7I2YQN4	A0A7I2V4N1	HNRNPA2B1	Heterogeneous nuclear ribonucleoproteins A2/B1	2	212.93	7241200	7014500	7241200	7801600
STGEAFVQFASQEIAEK	1840.88	A0A384MDT2;P55795;B4DFK9;P31943;G8JLB6;A0A384MEJ3;A0AAG2UWX3;A0AAG2UY50;E9PCY7;H0YBD7;A0A9L9PY23;D6RBM0;D6RIU0;E7EN40;E5RGV0	P31943	HNRNPH2;HNRNPH1	Heterogeneous nuclear ribonucleoprotein H2;Heterogeneous nuclear ribonucleoprotein H;Heterogeneous nuclear ribonucleoprotein H, N-terminally processed	2	306.65	7799800	6983600	7799800	7767200
EVLQSLPLTEIIR	1509.88	P52630;R9QG79;R9QE65;R9QE71;R9QF58;R9QF97;R9QFA6;R9QGC0;R9QE63;R9QDY7;R9QE44;R9QFA2;A0A494C164;A0A8V8TLJ4;R9QG88;R9QDY3;R9QDW3;R9QFC5;R9QE53;R9QDZ0;R9QDW5;R9QG91;A0A8V8TLG8;Q6N0A7;R9QG81;Q6LD48	P52630	STAT2;DKFZp686H05229;Stat2	Signal transducer and activator of transcription 2;Signal transducer and activator of transcription	2;3	94.66	0	6823900	0	7589600
HILGFDTGDAVLNEAAQILR	2152.13	Q5RLJ0;Q549M8;Q9Y224	Q5RLJ0	C14orf166	UPF0568 protein C14orf166	2;3	277.1	7078400	6674300	7078400	7423200
LTTLIELLLPK	1252.8	P52630;R9QG79;R9QE65;R9QE71;R9QF58;R9QF97;R9QFA6;R9QGC0;R9QE63;R9QDY7;R9QE44;R9QFA2;A0A494C164;A0A8V8TLJ4;R9QG88;R9QDY3;R9QDW3;R9QFC5;R9QE53;R9QDZ0;R9QDW5;R9QG91;A0A8V8TLG8;A0JLQ9;R9QF99;B4DLC8;A0A494C1L3	P52630	STAT2	Signal transducer and activator of transcription 2;Signal transducer and activator of transcription	2	223.93	0	6139700	0	6828600
ESEYHSSDLR	1221.53	A0A0B5HJK3;A0A804HKC0;A0A087WV20;A0A804HJW3;A0A804HL70;A0A804HJA5;A0A087WTU9;Q8TCU4	A0A0B5HJK3	ALMS1	Alstrom syndrome protein 1	2	77.072	3481100	6102900	3481100	6787700
SLNNQFASFIDKVR	1637.85	H6VRG0;H6VRF9;H6VRF8;H6VRG1;P04264;H6VRG3;H6VRG2	H6VRG0	KRT1	Keratin, type II cytoskeletal 1	2;3	244.71	4500200	6058600	4500200	6738400
KLFVGGIKEDTEEHHLR	2007.05	A0A7I2V4N1;A0A7I2V3P1;A0A7I2V323;A0A384NL58;P22626;A0A7I2V4S4;A0A7I2V4I6;A0A7I2V3P7;I6L957;A0A087WUI2;A0A024RA28;A0A7I2V4N0;A0A7I2YQN4	A0A7I2V4N1	HNRNPA2B1;HNRPA2B1	Heterogeneous nuclear ribonucleoproteins A2/B1	2;3;4	338.48	6597400	6002200	6597400	6675600
APKPDGPGGGPGGSHMGGNYGDDR	2251.97	A0AAQ5BIG2;A8K4H1;Q8TBR3;Q6IBQ5;P35637;Q59H57;B4DR70;H3BPE7;Q13344	A0AAQ5BIG2	FUS	RNA-binding protein FUS	3;4	160.71	5433800	5977000	5433800	6647700
GISHVIVDEIHER	1502.78	Q08211;Q58F26;Q6PJK6	Q08211	DHX9	ATP-dependent RNA helicase A	2;3	241.63	4046500	5675000	4046500	6311800
SQHSGNAQVTQTK	1384.67	A0A7I2V430;A0A7I2V4F0;A3RJH1;Q92499;A0A7I2V2M5;A0A087WZ71;F1T0B3;A0A7I2YQ77;A0A087X2G1;B4DP70;A0A7I2V4J3;A0A7I2V5X8;A0A7I2V421	A0A7I2V430	DDX1	ATP-dependent RNA helicase DDX1	2;3	225.1	8001700	5431800	8001700	6041200
EDSQRPGAHLTVK	1436.74	P09651;A0A024RB53;F8W6I7;A0A7I2V3R8;Q6IPF2;A0A7I2V3W0;A0A7I2V2L6;Q9BSM5;Q0VAC0;F8VZ49;Q32P51;A0A7I2YQX9;B4DP35;F8W646	P09651	HNRNPA1;HNRPA1;HNRNPA1L2	Heterogeneous nuclear ribonucleoprotein A1;Heterogeneous nuclear ribonucleoprotein A1, N-terminally processed;Heterogeneous nuclear ribonucleoprotein A1-like 2	2;3	200.76	7451800	5186000	7451800	5767900
HVINFDLPSDIEEYVHR	2082.02	A0A2R8Y4A4;B5BTY4;A0A2R8YFS5;A0A0D9SG12;A0A0D9SF53;A0A2R8YF78;A0A0D9SFB3;O00571;F6S8Q4;A0A2R8Y645;Q59GX6;A0A2U3TZJ9;A0A2R8YFR4;A0A2R8Y5G6;A0A2R8YCW1;A0A2R8YDT5;A0A2R8Y7T2;Q5S4N1;O15523;B4E132;A0A0J9YVQ7;A0A087WVZ1	A0A2R8Y4A4	DDX3X;DDX3Y	ATP-dependent RNA helicase DDX3X;ATP-dependent RNA helicase DDX3Y	2;3;4	293.6	5336800	5011400	5336800	5573700
IWHHTFYNELR	1514.74	A0AAQ5BGK4;P68133;P68032;A8K3K1;A6NL76;B7Z6P1;A0AAQ5BGK5;A0AAQ5BGG2;Q7Z7J6;A0AAQ5BGI5;A0A804HKV3;Q562Y4;Q562T6;Q562X6;Q562X7;Q562Q8;Q562T0;Q562R6;Q562R5;Q562R0;Q562Q9;Q562Q4;Q562X4;Q562T4;Q562Q6;Q562Q0;Q562U1;Q562X2;Q562X1;Q562X0;Q562W2;Q562L3;Q562U0;Q562T8;Q562T5;Q562P8;Q562T3;Q562Q2;I3L4N8;P63261;Q8WVW5;B4E3A4;B4DVQ0;A0A804GS07;A0A6Q8PFE4;I3L3I0;I3L1U9;I3L3R2;K7EM38;J3KT65;Q6S8J3;A1E282;A5A3E0;…	I3L4N8	ACTA1;ACTC1;ACT;ACTG1;POTEE;POTEF;POTEI;POTEKP;POTEM;POTEJ;PS1TP5BP1;ACTB	Actin, alpha skeletal muscle;Actin, alpha cardiac muscle 1;Actin, cytoplasmic 2;Actin, cytoplasmic 2, N-terminally processed;POTE ankyrin domain family member E;POTE ankyrin domain family member F;POTE ankyrin domain family member I;Putative beta-actin-like protein 3;Putative beta-actin-like protein 3, N-terminally processed;POTE ankyrin domain family member J;Actin, cytoplasmic 1;Actin, cytoplas…	2;3	178.94	3975500	4846500	3975500	5390300
INEAIVAVQAIIADPK	1663.95	Q5RLJ0;Q549M8;Q9Y224	Q5RLJ0	C14orf166	UPF0568 protein C14orf166	2;3	205.26	4159600	4781000	4159600	5317400
AQWEMLQNLDSPFQDQLHQLYSHSLLPVDIR	3720.84	P52630;R9QG79;R9QE65;R9QE71;R9QF58;R9QF97;R9QFA6;R9QGC0;R9QE63;R9QDY7;R9QE44;R9QFA2;A0A494C164;A0A8V8TLJ4;R9QG88;R9QDY3;R9QDW3;R9QFC5;R9QE53;R9QDZ0;R9QDW5;R9QG91;A0A8V8TLG8;A0JLQ9;R9QF99;B4DLC8;A0A494C1L3;B4DHE0;A0A494C0B5;G3V319	P52630	STAT2	Signal transducer and activator of transcription 2;Signal transducer and activator of transcription	3;4	203.68	0	4769200	0	5304300
DKLESEMEDAYHEHQANLLR	2427.11	A0A384N5Z8;A0A8Q3WMA7;P23246;Q9BSV4;Q86VG2;H0Y9K7	A0A384N5Z8	SFPQ	Splicing factor, proline- and glutamine-rich	3;4	330.99	4945300	4701400	4945300	5228900
TTGIVMDSGDGVTHTVPIYEGYALPHAILR	3182.61	I3L4N8;P63261;Q8WVW5;A0A804GS07;A0A6Q8PFE4;I3L3I0;I3L1U9;B3KWQ3;Q6PJ43;B7ZAP6;Q562N0;Q562Y6;A0A2R8YEA7;Q562S0;Q562L5;Q562X9;Q562N8;Q562Z7;Q562R8;Q562Y8;Q562P0;Q562N2;Q562M5;Q562L9;Q562M3;Q562Z6;A0AUL6;Q53GK6;Q53G99;Q53G76;Q1KLZ0;P60709;A0A2R8Y793;E7EVS6;B4DW52	I3L4N8	ACTG1;ACT;ACTB;PS1TP5BP1	Actin, cytoplasmic 2;Actin, cytoplasmic 2, N-terminally processed;Actin, cytoplasmic 1;Actin, cytoplasmic 1, N-terminally processed	3;4	316.49	2533500	4428200	2533500	4925000
ENYSHHTQDDRR	1556.67	Q92804;A0A0J9YYE0;A0A075B7E4;A0A0J9YY24;A0A0J9YWI4	Q92804	TAF15	TATA-binding protein-associated factor 2N	2;3	266.12	8291600	4254000	8291600	4731300
KDDEENYLDLFSHK	1751.8	Q07666;B4DDX2;B2R7B5;B4E043	Q07666	KHDRBS1	KH domain-containing, RNA-binding, signal transduction-associated protein 1	2;3	219.16	5184400	4211000	5184400	4683500
TEDPLLSWADFTK	1521.74	P52630;R9QG79;R9QE65;R9QE71;R9QF58;R9QF97;R9QFA6;R9QGC0;R9QE63;R9QDY7;R9QE44;R9QFA2;A0A494C164;A0A8V8TLJ4;R9QG88;R9QDY3;R9QFC5;R9QE53;R9QDZ0;R9QDW5;R9QG91;A0A8V8TLG8;A0JLQ9;R9QF99;Q6N0A7	P52630	STAT2;DKFZp686H05229	Signal transducer and activator of transcription 2;Signal transducer and activator of transcription	2	244.74	0	4151300	0	4617100
AQLEQGEPVLETPVESQQHEIESR	2732.33	P52630;R9QG79;R9QE65;R9QE71;R9QF58;R9QF97;R9QFA6;R9QGC0;R9QE63;R9QDY7;R9QE44;R9QFA2;A0A494C164;A0A8V8TLJ4;R9QG88;R9QDY3;R9QDW3;R9QFC5;R9QE53;R9QDZ0;R9QDW5;R9QG91;A0A8V8TLG8;A0JLQ9;R9QF99;B4DLC8;A0A494C1L3;B4DHE0;A0A494C0B5;B4DHI1	P52630	STAT2	Signal transducer and activator of transcription 2;Signal transducer and activator of transcription	3	275.19	0	4046500	0	4500500
ALKDPNAFLFDHLLTLKPVK	2279.3	Q7L2H7;J3KNJ2;H0YCQ8	Q7L2H7	EIF3M	Eukaryotic translation initiation factor 3 subunit M	3;4	227.73	4784600	3951600	4784600	4394900
SKVDEAVAVLQAHQAK	1692.92	P11940;A0A7I2V649;H0YAR2;A0A7I2YQ88;B4DZW4;E7EQV3;E7ERJ7;B4DQX0;A0A7I2YQE4;A0A087WTT1;A0A7I2V4N4;B3KT93;A0A7I2YQ90;Q5VX58;Q9H361;Q2VIP3;Q3ZCS4;H0YB75;H0YAS6;H0YAS7;H0YC10	P11940	PABPC1;PABPC3	Polyadenylate-binding protein 1;Polyadenylate-binding protein;Polyadenylate-binding protein 3	2;3	238.02	4164700	3930700	4164700	4371800
KLFIGGLSFETTEESLR	1926.01	A0A7I2V4N1;A0A7I2V3P1;A0A7I2V323;A0A384NL58;P22626;A0A7I2V4S4;A0A7I2V4I6;A0A7I2V3P7;I6L957;A0A087WUI2;A0A7I2V4N0;A0A7I2YQN4	A0A7I2V4N1	HNRNPA2B1	Heterogeneous nuclear ribonucleoproteins A2/B1	2;3	199.84	4208400	3821700	4208400	4250600
LFPLIQAMHPTLAGK	1635.92	P11940;A0A7I2V649;H0YAR2;A0A7I2YQ88;B4DZW4;E7EQV3;E7ERJ7;B4DQX0;A0A7I2YQE4;A0A087WTT1;A0A7I2V4N4;B3KT93;A0A7I2YQ90;Q5VX58;Q9H361;Q2VIP3;Q3ZCS4;H0YB75;H0YAS6	P11940	PABPC1;PABPC3	Polyadenylate-binding protein 1;Polyadenylate-binding protein;Polyadenylate-binding protein 3	2;3	209.43	3844000	3799000	3844000	4225200
PVIVEPLEQLDDEDGLPEK	2134.07	A0A384N5Z8;A0A8Q3WMA7;P23246;Q9BSV4;Q86VG2;Q6PIX2	A0A384N5Z8	SFPQ	Splicing factor, proline- and glutamine-rich	2;3	261.94	6224400	3786200	6224400	4211000
GFGFVTYATVEEVDAAMNAR	2147	P09651;A0A024RB53;F8W6I7;A0A7I2V3R8;Q6IPF2;A0A7I2V3W0;A0A7I2V2L6;Q9BSM5;Q0VAC0;A0A2R8Y4L2;F8VZ49;A0A7I2YQX9;B4DP35;B4E0B5;F8W646;A0A7I2V2Z4;A0A7I2V4M0;A0A7I2V3C7;A0A7I2YQV3;A0A7I2V3W4;F8VYN5	P09651	HNRNPA1;HNRPA1	Heterogeneous nuclear ribonucleoprotein A1;Heterogeneous nuclear ribonucleoprotein A1, N-terminally processed	2;3	285.55	4853800	3770400	4853800	4193400
APWSLLGPALSWQFSSYVGR	2221.13	P52630;R9QG79;R9QE65;R9QE71;R9QF58;R9QF97;R9QFA6;R9QGC0;R9QE63;R9QDY7;R9QE44;R9QFA2;A0A494C164;A0A8V8TLJ4;R9QG88;R9QDY3;R9QDW3;R9QFC5;R9QE53;R9QDZ0;R9QDW5;R9QG91;A0A8V8TLG8;A0JLQ9;R9QF99;Q6N0A7	P52630	STAT2;DKFZp686H05229	Signal transducer and activator of transcription 2;Signal transducer and activator of transcription	2;3	178.03	0	3733600	0	4152500
LFIGGLSFETTDESLR	1783.9	P09651;A0A024RB53;F8W6I7;A0A7I2V3R8;Q6IPF2;A0A7I2V3W0;A0A7I2V2L6;Q0VAC0;A0A2R8Y4L2;F8VZ49;Q32P51;B4DP35;B4E0B5;F8W646;F8VTQ5;A0A7I2YQ85	P09651	HNRNPA1;HNRPA1;HNRNPA1L2	Heterogeneous nuclear ribonucleoprotein A1;Heterogeneous nuclear ribonucleoprotein A1, N-terminally processed;Heterogeneous nuclear ribonucleoprotein A1-like 2	2	228.73	4378900	3728600	4378900	4147000
GFAFVTFDDHDTVDK	1712.77	A0A7I2V2R3;A0A7I2V5D8;A0A384NL63;P51991;A0A7I2V4J6;A0A7I2V402;A0A7I2V4G0;B4E3E6;B4DDB6	A0A7I2V2R3	HNRNPA3;HNRPA3	Heterogeneous nuclear ribonucleoprotein A3	2;3	248.5	3756800	3719300	3756800	4136600
MEVKPPPGRPQPDSGR	1746.88	A0A7I2V2R3;A0A7I2V5D8;A0A384NL63;P51991;A0A7I2V4J6;A0A7I2V402;B4E036	A0A7I2V2R3	HNRNPA3	Heterogeneous nuclear ribonucleoprotein A3	2;3	137.39	4090400	3599100	4090400	4002900
VIHDNFGIVEGLMTTVHAITATQK	2594.35	V9HVZ4;P04406;Q2TSD0;Q0QET7;E7EUT5;A4UCT1	V9HVZ4	HEL-S-162eP;GAPDH	Glyceraldehyde-3-phosphate dehydrogenase	3;4	331.13	3093200	3576300	3093200	3977600
FSSSGGGGGGGR	981.426	P35527	P35527	KRT9	Keratin, type I cytoskeletal 9	2	134.66	1865900	3568600	1865900	3969000
HTGPNSPDTANDGFVR	1683.76	A0A384MDT2;P55795;H0YAQ2;A0AAG2UWH7;P31943;G8JLB6;A0A384MEJ3;A0AAG2UWX3;A0AAG2UY50;E9PCY7;H0YBD7;A0A9L9PY23;D6RBM0;D6RIU0;D6RIT2;D6RFM3;D6RDU3;E5RGV0;D6RAM1;E7EQJ0	P31943	HNRNPH2;HNRNPH1	Heterogeneous nuclear ribonucleoprotein H2;Heterogeneous nuclear ribonucleoprotein H;Heterogeneous nuclear ribonucleoprotein H, N-terminally processed	2;3	322.75	3824000	3558400	3824000	3957700
GSGGGSSGGSIGGR	1091.5	H6VRG0;H6VRF9;H6VRF8;H6VRG1;P04264;H6VRG3;H6VRG2	H6VRG0	KRT1	Keratin, type II cytoskeletal 1	2	136.94	1729800	3521600	1729800	3916700
MGSVSSLISGHSFHSK	1659.8	Q9Y250	Q9Y250	LZTS1	Leucine zipper putative tumor suppressor 1	2	51.531	0	3510300	0	3904200
DSLDPSFTHAMQLLTAEIEK	2245.09	Q07666;B4DDX2;B2R7B5;B4E043	Q07666	KHDRBS1	KH domain-containing, RNA-binding, signal transduction-associated protein 1	2;3	281.56	4086700	3485200	4086700	3876300
LLIHQSLAGGIIGVK	1517.93	A0A994J6U9;A0A994J4E9;B4DUQ1;Q5T6W2;A0A994J6T5;A0A994J4U9;A0A994J4S7;P61978;Q5EC54;B4DFF1;A0A994J782	A0A994J6U9	HNRNPK;HNRPK	Heterogeneous nuclear ribonucleoprotein K	2;3	171.09	3663600	3428500	3663600	3813100
HWPFQVINDGDKPK	1679.84	A0A0G2JIW1;P0DMV8;P0DMV9;Q59EJ3;A8K5I0;A0A1U9X7W4;B4DNT8;B4DWK5;B4DI39;Q9UQC1	A0A0G2JIW1	HSPA1A;HSPA1B;HEL-S-103;HSP70-1	Heat shock 70 kDa protein 1A;Heat shock 70 kDa protein 1B	2;3	224.13	3464000	3396700	3464000	3777800
ITGEAFVQFASQELAEK	1866.94	P52597;B4DKS8	P52597	HNRNPF	Heterogeneous nuclear ribonucleoprotein F;Heterogeneous nuclear ribonucleoprotein F, N-terminally processed	2	255.37	3362200	3391800	3362200	3772300
ECLPLIIFLR	1272.73	B2R491;P62701;Q96IR1;Q53HV1;B7Z1M6	B2R491	RPS4X	40S ribosomal protein S4;40S ribosomal protein S4, X isoform	2	245.65	3355000	3337200	3355000	3711600
QEMQEVQSSR	1220.55	A0A7I2V4N1;A0A7I2V3P1;A0A7I2V323;A0A384NL58;P22626;A0A7I2V4S4;A0A7I2V4I6;A0A7I2V3P7;A0A024RA28	A0A7I2V4N1	HNRNPA2B1;HNRPA2B1	Heterogeneous nuclear ribonucleoproteins A2/B1	2	166.66	4014000	3311100	4014000	3682600
KLFIGGLSFETTDESLR	1911.99	P09651;A0A024RB53;F8W6I7;A0A7I2V3R8;Q6IPF2;A0A7I2V3W0;A0A7I2V2L6;Q0VAC0;A0A2R8Y4L2;F8VZ49;Q32P51;B4DP35;B4E0B5;F8W646;F8VTQ5;A0A7I2YQ85	P09651	HNRNPA1;HNRPA1;HNRNPA1L2	Heterogeneous nuclear ribonucleoprotein A1;Heterogeneous nuclear ribonucleoprotein A1, N-terminally processed;Heterogeneous nuclear ribonucleoprotein A1-like 2	2;3	245.85	3621500	3281500	3621500	3649700
ATENDIYNFFSPLNPVR	1995.97	P31943;G8JLB6;A0A384MEJ3;A0AAG2UWX3;A0AAG2UY50;E9PCY7;H0YBD7;A0A9L9PY23;Q68DG4;B4DP51;P52597;B4DKS8	P31943	HNRNPH1;DKFZp686A15170;HNRNPF	Heterogeneous nuclear ribonucleoprotein H;Heterogeneous nuclear ribonucleoprotein H, N-terminally processed;Heterogeneous nuclear ribonucleoprotein F;Heterogeneous nuclear ribonucleoprotein F, N-terminally processed	2;3	266.6	6036500	3194900	6036500	3553300
AAIDWFDGKEFSGNPIK	1893.93	A0AAQ5BIG2;A8K4H1;Q8TBR3;Q6IBQ5;P35637;Q59H57;B4DR70;H3BPE7;Q13344;Q70T18	A0AAQ5BIG2	FUS	RNA-binding protein FUS	2;3	230.5	4742800	3192900	4742800	3551200
IFVGGIKEDTEEYNLR	1881.95	A0A7I2V2R3;A0A7I2V5D8;A0A384NL63;P51991;A0A7I2V4J6;A0A7I2V402;A0A7I2V4G0;B4E3E6;B4DDB6	A0A7I2V2R3	HNRNPA3;HNRPA3	Heterogeneous nuclear ribonucleoprotein A3	2;3	238.02	3611300	3135300	3611300	3487000
IVATKPLYVALAQR	1541.93	P11940;A0A7I2V649;H0YAR2;A0A7I2YQ88;B4DZW4;E7EQV3;E7ERJ7;B4DQX0;A0A7I2YQE4;A0A087WTT1;A0A7I2V4N4;B3KT93;A0A7I2YQ90;Q5VX58;Q9H361;Q2VIP3;Q3ZCS4;H0YB86	P11940	PABPC1;PABPC3	Polyadenylate-binding protein 1;Polyadenylate-binding protein;Polyadenylate-binding protein 3	2;3	212.27	3492800	3127900	3492800	3478800
ENYSHHTQDDR	1400.57	Q92804;A0A0J9YYE0;A0A075B7E4;A0A0J9YY24;A0A0J9YWI4	Q92804	TAF15	TATA-binding protein-associated factor 2N	2;3	143.39	2717700	3115800	2717700	3465500
AGVMALANLLQIQR	1496.85	Q5RLJ0;Q549M8;Q9Y224;G3V4C6;H0YJB9	Q5RLJ0	C14orf166	UPF0568 protein C14orf166	2;3	304.82	3629500	3091500	3629500	3438400
SFLLDLLNATGK	1290.72	A0A2R8Y4A4;B5BTY4;A0A2R8YFS5;A0A0D9SG12;A0A0D9SF53;A0A2R8YF78;A0A0D9SFB3;O00571;F6S8Q4;A0A2R8Y645;Q59GX6;A0A2U3TZJ9;A0A2R8YFR4;A0A2R8Y5G6;A0A2R8YCW1;A0A2R8YDT5;A0A2R8Y7T2;A0A2R8YDH3;Q5S4N1;A0A0J9YVQ7	A0A2R8Y4A4	DDX3X	ATP-dependent RNA helicase DDX3X	2	195.4	3787400	3079600	3787400	3425100
RMEELHNQEVQK	1539.75	A0A7I2V4J2;A8K525;A0A0S2Z4Z9;A0A7I2V5Y7;A0A7I2V535;Q15233;A0A7P0MRW0;A0A7I2V4N2;A0A7I2V464;A0A7I2V4K9;H7C367;C9JYS8	A0A7I2V4J2	NONO	Non-POU domain-containing octamer-binding protein	2;3	253.1	2919200	3072800	2919200	3417600
GEGERPAQNEK	1213.57	P52272;M0R0N3;M0R019;M0R2T0;B4DEG4;M0QYQ7;M0R0Y6	P52272	HNRNPM	Heterogeneous nuclear ribonucleoprotein M	2	165.39	2893700	3058800	2893700	3402000
LFIGGLSFETTDDSLR	1769.88	A0A7I2V2R3;A0A7I2V5D8;A0A384NL63;P51991;A0A7I2V4J6;A0A7I2V402;A0A7I2V4G0;Q65ZQ3;B4E3E6;B4DDB6	A0A7I2V2R3	HNRNPA3;D10S102;HNRPA3	Heterogeneous nuclear ribonucleoprotein A3	2	299.09	3130100	3050800	3130100	3393200
NQGGYGGSSSSSSYGSGR	1693.69	P09651;A0A024RB53;F8W6I7;A0A7I2V3R8;Q6IPF2;Q9BSM5;A0A2R8Y4L2;A0A7I2YQX9;B4E0B5;H0YH80;Q3MI39;A0A7I2YQY2	P09651	HNRNPA1;HNRPA1	Heterogeneous nuclear ribonucleoprotein A1;Heterogeneous nuclear ribonucleoprotein A1, N-terminally processed	2	322.19	2368300	3033800	2368300	3374200
AAVEWFDGKDFQGSK	1683.79	B0QYK0;Q01844;A0A0D9SFL3;C9JGE3;H7BY36	B0QYK0	EWSR1	RNA-binding protein EWS	2;3	234.58	3341200	2986600	3341200	3321700
VEQATKPSFESGR	1434.71	H0Y6E7;H3BT71;P38159;B4E352	H0Y6E7	RBMX	RNA-binding motif protein, X chromosome;RNA-binding motif protein, X chromosome, N-terminally processed	2;3	181.87	3269900	2967800	3269900	3300700
EAQTSFLHLGYLPNQLFR	2133.1	A0A7I2V430;A0A7I2V4F0;A3RJH1;Q92499;A0A7I2V2M5;A0A087WZ71;F1T0B3;A0A7I2YQ77;A0A087X2G1	A0A7I2V430	DDX1	ATP-dependent RNA helicase DDX1	2;3	238.01	5221200	2940600	5221200	3270600
SPYQEFTDHLVK	1462.71	P15880;Q3KQT6;Q8N5L9;Q8J014;E9PQD7;H0YEN5;A4D0Y7;Q9BSW5;Q8NI62;O60249	P15880	RPS2;rps2;LOC392781;OK/KNS-cl.6	40S ribosomal protein S2	2;3	208.03	2578900	2930700	2578900	3259600
VFNTTPDDLDLHVIYDVSHNIAK	2625.31	Q9Y3I0;B4DNA0	Q9Y3I0	RTCB	tRNA-splicing ligase RtcB homolog	3;4	157.98	3966500	2892200	3966500	3216700
ADLEMQIESLTEELAYLKK	2223.13	A0A1B0GVI3;P13645	A0A1B0GVI3	KRT10	Keratin, type I cytoskeletal 10	3	295.16	1874200	2886800	1874200	3210700
LKGEATVSFDDPPSAK	1660.83	A0AAQ5BIG2;A8K4H1;Q8TBR3;Q6IBQ5;P35637;Q59H57;B4DR70;H3BPE7;Q13344;Q70T18	A0AAQ5BIG2	FUS	RNA-binding protein FUS	2;3	204.33	4121300	2872800	4121300	3195100
ASITPGTILIILTGR	1524.92	B4DRX3;Q8TBK5;Q8N5Z7;B2R4K7;Q9HBB3;Q02878;F8VZ45;U3KQR5;F8VR69	B4DRX3	RPL6	60S ribosomal protein L6	2	244.45	1831300	2858500	1831300	3179200
TLSYLLPAIVHINHQPFLER	2360.3	P17844;B5BUE6;J3KTA4;Q7Z2V5;Q59E92;A0A7I2V2S0;A0A7I2V507;B4DN41;A0A0G2JLI4;J3QRQ7;A0A7I2V5F5;J3QRN5	P17844	DDX5;DKFZp686J01190	Probable ATP-dependent RNA helicase DDX5	3;4	144.38	3090100	2855000	3090100	3175400
VKPAPDETSFSEALLK	1730.91	F4ZW62;Q12905;Q53FG3;B4DY09;A0A0A0MRL0;X6R6Z1	F4ZW62	ILF2	Interleukin enhancer-binding factor 2	2;3	146.58	735340	2811900	735340	3127300
FLVLDEADGLLSQGYSDFINR	2371.17	A0A7I2V430;A0A7I2V4F0;A3RJH1;Q92499;A0A7I2V2M5;A0A087WZ71;F1T0B3;A0A7I2YQ77;A0A087X2G1;B4DP70;A0A7I2V4J3	A0A7I2V430	DDX1	ATP-dependent RNA helicase DDX1	2;3	314.16	4196500	2792800	4196500	3106100
LTSLVPFVDAFQLER	1733.94	Q24JU4;J9R021;Q14152;Q7Z5T5;Q6P1R0;Q05BS0;Q3B770	Q24JU4	EIF3A;eIF3a	Eukaryotic translation initiation factor 3 subunit A	2	157.74	2482200	2786600	2482200	3099300
SGGGGYSQNR	981.426	Q9BUJ2;A8K6U7;B7Z4B8;A0A0A0MRA5;A8K3W4;M0R3F1;B3KM60	Q9BUJ2	HNRNPUL1	Heterogeneous nuclear ribonucleoprotein U-like protein 1	2	180.34	1877400	2781600	1877400	3093700
RGFAFVTFDDHDSVDK	1854.85	P09651;A0A024RB53;F8W6I7;A0A7I2V3R8;Q6IPF2;A0A7I2V3W0;A0A7I2V2L6;Q9BSM5;Q0VAC0;A0A2R8Y4L2;F8VZ49;Q32P51;A0A7I2YQX9;F8VTQ5;H0YH80;A0A7I2V5U9	P09651	HNRNPA1;HNRPA1;HNRNPA1L2	Heterogeneous nuclear ribonucleoprotein A1;Heterogeneous nuclear ribonucleoprotein A1, N-terminally processed;Heterogeneous nuclear ribonucleoprotein A1-like 2	2;3	190.87	2762900	2758100	2762900	3067500
FAQHGTFEYEYSQR	1761.77	A0A384N5Z8;A0A8Q3WMA7;P23246;Q9BSV4;Q86VG2;Q6PIX2;H0Y9K7	A0A384N5Z8	SFPQ	Splicing factor, proline- and glutamine-rich	2;3	256.7	3284500	2756600	3284500	3065900
FSDHVALLSVFQAWDDAR	2076.01	Q08211;B3KU66	Q08211	DHX9	ATP-dependent RNA helicase A	2;3	202.24	2782900	2741900	2782900	3049500
KVVVSHSTHR	1148.64	Q7L2H7	Q7L2H7	EIF3M	Eukaryotic translation initiation factor 3 subunit M	2;3	87.895	0	2738700	0	3045900
GHVDILAPTVQELAALEK	1903.04	A0A7I2V430;A0A7I2V4F0;A3RJH1;Q92499;A0A7I2V2M5;A0A087WZ71;F1T0B3;A0A7I2YQ77;A0A087X2G1	A0A7I2V430	DDX1	ATP-dependent RNA helicase DDX1	2;3	199.04	2909100	2654700	2909100	2952500
TNAENEFVTIKK	1392.72	H6VRG0;H6VRF9;H6VRF8;H6VRG1;P04264;H6VRG3;H6VRG2	H6VRG0	KRT1	Keratin, type II cytoskeletal 1	2;3	270.93	2269800	2608500	2269800	2901200
TGDELVNINGTPLYGSR	1804.9	Q9ULL8	Q9ULL8	SHROOM4	Protein Shroom4	2	36.46	2175800	2602400	2175800	2894400
RPAEDMEEEQAFKR	1734.8	A0A994J6U9;A0A994J4E9;B4DUQ1;Q5T6W2;A0A994J6T5;A0A994J795;S4R457;A0A994J4U9;A0A994J4S7;P61978;Q5EC54;B4DFF1;A0A994J782	A0A994J6U9	HNRNPK;HNRPK	Heterogeneous nuclear ribonucleoprotein K	3	281.54	3154900	2576200	3154900	2865300
SDALETLGFLNHYQMK	1865.9	Q6NTA2;A0A384N6C7;A0A3B3ITJ4;P14866;B2R959;M0QXS5;A0AAG2TNG9;M0QYT0;M0R076	Q6NTA2	HNRNPL	Heterogeneous nuclear ribonucleoprotein L	2;3	264.84	2276800	2572200	2276800	2860800
ATENDIANFFSPLNPIR	1917.96	P31942;Q53F48;B4DHY1	P31942	HNRNPH3	Heterogeneous nuclear ribonucleoprotein H3	2;3	293.95	4310500	2552600	4310500	2839000
TGAFSIPVIQIVYETLKDQQEGK	2563.35	A0A7I2V430;A0A7I2V4F0;A3RJH1;Q92499;A0A7I2V2M5;A0A7I2YQ77;A0A7I2V4J3;A0A7I2V5X8;A0A7I2V421;A0A7I2YQD0;A0A7I2V4Q0	A0A7I2V430	DDX1	ATP-dependent RNA helicase DDX1	3	149.57	3171900	2549800	3171900	2835900
GGGGNFGPGPGSNFR	1376.62	A0A7I2V4N1;A0A7I2V3P1;A0A7I2V323;A0A384NL58;P22626;A0A7I2V4S4;A0A7I2V4I6;A0A7I2V3P7;A0A024RA28	A0A7I2V4N1	HNRNPA2B1;HNRPA2B1	Heterogeneous nuclear ribonucleoproteins A2/B1	2	282.16	3756800	2532600	3756800	2816800
TIAECLADELINAAK	1630.82	M0R0F0;Q53G25;P46782;M0R0R2;M0QZN2	M0R0F0	RPS5	40S ribosomal protein S5;40S ribosomal protein S5, N-terminally processed	2	328.22	2104300	2508500	2104300	2790000
GQSQGLIWDFGYLTLVEQR	2209.12	P52630;R9QG79;R9QE65;R9QE71;R9QF58;R9QF97;R9QFA6;R9QGC0;R9QE63;R9QDY7;R9QE44;R9QFA2;A0A494C164;A0A8V8TLJ4;R9QDY3;R9QDW3;R9QFC5;R9QE53;R9QDZ0;R9QDW5;R9QG91;A0JLQ9;R9QF99;B4DLC8	P52630	STAT2	Signal transducer and activator of transcription 2;Signal transducer and activator of transcription	2;3	269	0	2493800	0	2773600
MPGGPKPGGGPGLSTPGGHPKPPHR	2369.22	A0A384N5Z8;A0A8Q3WMA7;P23246;Q9BSV4;Q6PIX2	A0A384N5Z8	SFPQ	Splicing factor, proline- and glutamine-rich	3;4	184.37	3437300	2469900	3437300	2747100
HYQLLTEENIPENPLR	1965	P52630;R9QG79;R9QE65;R9QE71;R9QF58;R9QF97;R9QFA6;R9QGC0;R9QE63;R9QDY7;R9QE44;R9QFA2;A0A494C164;A0A8V8TLJ4;R9QG88;R9QDY3;R9QDW3;R9QFC5;R9QE53;R9QDZ0;R9QDW5;R9QG91;A0A8V8TLG8;Q6N0A7;R9QG81	P52630	STAT2;DKFZp686H05229	Signal transducer and activator of transcription 2;Signal transducer and activator of transcription	2;3	209.7	0	2444400	0	2718600
VEAEDAGIYYCMQSIHLYTFGQGTK	2880.31	A0A5C2GID7	A0A5C2GID7			3	69.224	2600400	2440600	2600400	2714500
AAGVEAAAEVAATEIK	1499.78	P52272;M0R0N3;M0R019;M0R2T0;B4DEG4;M0QYQ7;M0R0Y6	P52272	HNRNPM	Heterogeneous nuclear ribonucleoprotein M	2	225.89	2158400	2416000	2158400	2687100
SAVADKHELLSLASSNHLGK	2076.1	Q5BKY2;Q6IB98;B3KS98;O15372;Q53HR0;Q53HG0;E5RJT0	Q5BKY2	EIF3H;EIF3S3	Eukaryotic translation initiation factor 3 subunit H	2;3;4	175.43	3162700	2409500	3162700	2679900
VAPEEHPVLLTEAPLNPK	1953.06	I3L4N8;P63261;Q8WVW5;B4E3A4;B4DVQ0;A0A804GS07;A0A6Q8PFE4;I3L3I0;I3L1U9;I3L3R2;K7EM38;J3KT65;A1E282;Q562N0;Q562Y6;Q562S0;Q562L5;Q562X9;Q562N8;Q562Z7;Q562R8;Q562P9;Q562L6;Q562P0;Q562N6;Q562N4;Q562L9;Q562U2;Q562Z4;Q562V5;Q53GK6;Q53G99;Q53G76;Q1KLZ0;P60709;A0A2R8Y793;E7EVS6;B4E335;B4DW52;G5E9R0;A0A6Q8PH58;A0A2R8YGF8	I3L4N8	ACTG1;ACT;PS1TP5BP1;ACTB	Actin, cytoplasmic 2;Actin, cytoplasmic 2, N-terminally processed;Actin, cytoplasmic 1;Actin, cytoplasmic 1, N-terminally processed	2	239.98	1569600	2383500	1569600	2650900
GSYGDLGGPIITTQVTIPK	1916.03	A0A994J6U9;A0A994J4E9;B4DUQ1;Q5T6W2;B3KU16;S4R359;A0A994J4U9;A0A994J4S7;P61978;Q5EC54;B4DFF1;A0A994J782	A0A994J6U9	HNRNPK;HNRPK	Heterogeneous nuclear ribonucleoprotein K	2	290.87	3060100	2313500	3060100	2573000
DLFEDELVPLFEK	1592.8	A0AA34QW03;O60506;Q05CK9;A0A7I2V4Z0;A0A7I2YQN2;B2R8Z8;A0A7I2V346;Q59GL1;A0A7I2V2F2;A0A7I2V309;A0A7I2V5Q6;B7Z645;F6UXX1	A0AA34QW03	SYNCRIP	Heterogeneous nuclear ribonucleoprotein Q	2	232.17	2277500	2215500	2277500	2464100
THNLEPYFESFINNLR	1992.97	H6VRG0;H6VRF9;H6VRF8;H6VRG1;P04264;H6VRG3;H6VRG2	H6VRG0	KRT1	Keratin, type II cytoskeletal 1	2;3	202.72	3163900	2204600	3163900	2452000
HLVFPLLEFLSVK	1540.9	P60228;A0A7I2V3S3;A0A7I2V2H9;A0A7I2V2W0;Q6IAX5;B2R806;A0A7I2V3I2;A0A7I2V3I0;A0A7I2V5Z6;A0A7I2V4G3;H0YBP5;E5RHS5;A0A7I2V570;A0A161SXE1;A0A7I2V3W9;A0A7I2V2S9;E5RII3;E5RJ25;E5RIP5	P60228	EIF3E	Eukaryotic translation initiation factor 3 subunit E	2;3	216.26	2913300	2188700	2913300	2434300
RGFGFVTFDDHDPVDK	1850.86	A0A7I2V4N1;A0A7I2V3P1;A0A7I2V323;A0A384NL58;P22626;A0A7I2V4S4;A0A7I2V4I6;A0A7I2V3P7;I6L957;A0A087WUI2;A0A024RA28;A0A7I2V4N0	A0A7I2V4N1	HNRNPA2B1;HNRPA2B1	Heterogeneous nuclear ribonucleoproteins A2/B1	2;3	229.17	2941300	2184800	2941300	2430000
KFDVNTSAVQVLIEHIGNLDR	2367.25	Q00610;K7EJJ5;A0A8V8TQ18;A0A8V8TQ14;A0A087WVQ6;A0A8V8TR47;A0A8V8TRF0;A0AAQ5BHU5;A0A8V8TQK7;A0A8V8TQK1;A0AAQ5BHN6;A0AAQ5BHN4;J3KRF5;A0A8V8TRE8;A0A8V8TQK3;A0AAQ5BHT6;A0AAQ5BHN7	Q00610	CLTC	Clathrin heavy chain 1;Clathrin heavy chain	3;4	361.61	2409400	2181700	2409400	2426500
NSSYVHGGVDASGKPQEAVYGQNDIHHK	2993.4	Q9UN86;A8K6V7;A0A7I2V3E2;A0A7I2YQS2;D6RB17;D6RAC7;D6RBW8;D6RBR0	Q9UN86	G3BP2	Ras GTPase-activating protein-binding protein 2	3;4	315.43	2047900	2170800	2047900	2414400
EALGGQALYPHVLVK	1593.89	Q9BUJ2;A8K6U7;B7Z4B8;A0A0A0MRA5;A8K3W4;A8K5K0;M0R3F1;M0QYZ0	Q9BUJ2	HNRNPUL1	Heterogeneous nuclear ribonucleoprotein U-like protein 1	2	265.36	2637200	2159400	2637200	2401600
GFGFVTYATVEEVDAAMNARPHK	2509.21	P09651;A0A024RB53;F8W6I7;A0A7I2V3R8;Q6IPF2;A0A7I2V3W0;A0A7I2V2L6;Q9BSM5;Q0VAC0;A0A2R8Y4L2;F8VZ49;A0A7I2YQX9;B4DP35;B4E0B5;F8W646;A0A7I2V2Z4;A0A7I2V4M0;A0A7I2V3C7;A0A7I2YQV3;A0A7I2V3W4;F8VYN5	P09651	HNRNPA1;HNRPA1	Heterogeneous nuclear ribonucleoprotein A1;Heterogeneous nuclear ribonucleoprotein A1, N-terminally processed	3;4	234.93	2984300	2145000	2984300	2385700
VGSAADIPINISETDLSLLTATVVPPSGR	2892.54	P21333;Q60FE5;Q60FE6;Q8TES4;Q96C61;Q6NXF2;B4E2F9;B4DTD5;H0Y5F3;H7C2E7	P21333	FLNA;FLJ00119	Filamin-A	2;3	220.03	1796800	2134400	1796800	2373900
GSGSGTDFTLK	1068.51	A0A5C2GXW3;A0A5C2GJP7	A0A5C2GXW3			1;2	104.39	1748900	2114600	1748900	2351900
SSGPTSLFAVTVAPPGAR	1713.9	Q00839;B3KX72;B4DLR3;Q96BA7;A0A1X7SBS1;A0A1W2PPS1;A0A1W2PP35;A0A994J6V2;A0A1W2PP22	Q00839	HNRNPU	Heterogeneous nuclear ribonucleoprotein U	2	113.34	2567100	2103600	2567100	2339600
NEEDEGHSNSSPR	1456.58	A0A994J4R1;Q14103;D6RAF8;D6RD83;A0A994J4B1	A0A994J4R1	HNRNPD	Heterogeneous nuclear ribonucleoprotein D0	2;3	303.91	2077400	2100700	2077400	2336400
EKPYFPIPEEYTFIQNVPLEDR	2723.35	Q00839;B3KX72;B4DLR3;Q96BA7;A0A1X7SBS1;A0A1W2PPS1;A0A1W2PP35;A0A994J6V2;Q5RI18;A0A1W2PPH7;A0A1W2PPL4;A0A1W2PP34;A0A1W2PQL0;Q7Z4Q5;A0A1W2PQ74;A0A1W2PRZ7	Q00839	HNRNPU;HNRPU	Heterogeneous nuclear ribonucleoprotein U	3	236.3	2525200	2085400	2525200	2319400
LTPYEVDELRR	1389.73	A0A1X7SBZ2;A0A5H1ZRQ2;Q59F66;Q92841;B4DZQ7	A0A1X7SBZ2	DDX17	Probable ATP-dependent RNA helicase DDX17	2;3	166.66	2401100	2061700	2401100	2293000
MILSMALNAHSSQK	1529.77	Q9P151	Q9P151			2	72.922	2692200	2057700	2692200	2288600
HLLQAPVDDAQEILHSR	1941.01	Q15436;F5H365;B4DSQ5;B4DF60	Q15436	SEC23A	Protein transport protein Sec23A	2;3	266.6	2156500	2025500	2156500	2252700
ILSISADIETIGEILKK	1842.07	A0A994J6U9;A0A994J4E9;B4DUQ1;Q5T6W2;A0A994J6T5;A0A994J795;A0A994J4U9;A0A994J4S7;P61978;A0A994J782	A0A994J6U9	HNRNPK	Heterogeneous nuclear ribonucleoprotein K	3	176.97	2092800	2018900	2092800	2245500
QDHPSSMGVYGQESGGFSGPGENR	2479.05	B0QYK0;Q01844;A9Z0R7;Q71E78;C3UMV4;F1JVV5;C3UMV3;C3UMV2	B0QYK0	EWSR1;EWSR1/ZNF384 fusion;EWSR1/ATF1 fusion	RNA-binding protein EWS	3	320.76	2035100	2018400	2035100	2244800
NKLNDLEDALQQAKEDLAR	2183.12	H6VRG0;H6VRF9;H6VRF8;H6VRG1;P04264;H6VRG3;H6VRG2	H6VRG0	KRT1	Keratin, type II cytoskeletal 1	3	295.98	1546100	1997100	1546100	2221200
SLEEIYLFSLPIK	1550.86	P15880;Q3KQT6;Q8N5L9;Q8J014;E9PPT0;Q6IPX5;E9PQD7;E9PMM9;Q8NI61;H0YEN5;H3BNG3;H0YE27	P15880	RPS2;rps2;OK/KNS-cl.7	40S ribosomal protein S2	2	175.64	2308700	1990000	2308700	2213200
AIGPHDVLATLLNNLK	1687.96	O75533;H7C341	O75533	SF3B1	Splicing factor 3B subunit 1	2;3	210.4	1861400	1989800	1861400	2213000
LPGGELNPGEDEVEGLKR	1907.96	O43809;B2R6U8;H3BND3;H3BV41	O43809	NUDT21	Cleavage and polyadenylation specificity factor subunit 5	2;3	274.44	352250	1988800	352250	2212000
HNGPNDASDGTVR	1338.59	P31942;Q53F48;B4DHY1	P31942	HNRNPH3	Heterogeneous nuclear ribonucleoprotein H3	2	228.28	1960300	1981700	1960300	2204000
AVFPSIVGRPR	1197.7	A0AAQ5BGK4;P68133;P68032;A8K3K1;A6NL76;B7Z6P1;A0AAQ5BGK5;P63267;P62736;A0AAQ5BGG2;Q7Z7J6;A0AAQ5BGI5;A0AAQ5BGI6;B3KW67;D2JYH4;A0AAQ5BGG5;F8WB63;C9JFL5;Q13707;B8ZZJ2;B3KUD3;A0AAQ5BGH2;B7Z6I1;F6QUT6;F6UVQ4;A0AAQ5BGG7;F8WCH0;I3L4N8;P63261;Q8WVW5;B4E3A4;B4DVQ0;A0A804GS07;I3L3I0;I3L1U9;I3L3R2;K7EM38;J3KT65;Q6S8J3;A1E282;A5A3E0;P0CG38;Q53GK6;Q53G99;Q53G76;Q1KLZ0;P60709;A0A2R8Y793;E7EVS6;B4E335;B4DW52;G5…	I3L4N8	ACTA1;ACTC1;ACTG2;ACTA2;ACTG1;POTEE;POTEF;POTEI;PS1TP5BP1;ACTB	Actin, alpha skeletal muscle;Actin, alpha cardiac muscle 1;Actin, gamma-enteric smooth muscle;Actin, aortic smooth muscle;Actin, cytoplasmic 2;Actin, cytoplasmic 2, N-terminally processed;POTE ankyrin domain family member E;POTE ankyrin domain family member F;POTE ankyrin domain family member I;Actin, cytoplasmic 1;Actin, cytoplasmic 1, N-terminally processed	2	150.53	1689700	1979800	1689700	2201900
NFYVEHPEVAR	1359.66	A0A1X7SBZ2;A0A5H1ZRQ2;Q59F66;Q92841;B4DZQ7	A0A1X7SBZ2	DDX17	Probable ATP-dependent RNA helicase DDX17	2	117.99	0	1975600	0	2197300
ATAGDTHLGGEDFDNR	1674.72	A0A0G2JIW1;P0DMV8;P0DMV9;Q59EJ3;A8K5I0;A0A1U9X7W4;B4DNT8;B4DWK5;B4DI39;B4DFN9;B4E1S9;B4DVU9;B4E388;V9GZ37;B3KTT5;Q9UQC1;B4DNV4;B4DHP5;P17066;A0A384NKX5;Q53FC7;B3KSM6;B2R6X5;P48741	A0A0G2JIW1	HSPA1A;HSPA1B;HEL-S-103;HSP70-1;HSPA6;HSPA7	Heat shock 70 kDa protein 1A;Heat shock 70 kDa protein 1B;Heat shock 70 kDa protein 6;Putative heat shock 70 kDa protein 7	2;3	215.93	2370900	1963000	2370900	2183200
AIEPPPLDAVIEAEHTLR	1970.05	Q08211;B3KU66	Q08211	DHX9	ATP-dependent RNA helicase A	2;3	153.52	2571800	1962300	2571800	2182500
GLDVDSLVIEHIQVNK	1777.96	A0A087WXM6;J3QQT2;J3QLC8;J3KRX5;A0A0A0MRF8;A0A0A6YYL6;P18621;J3KRB3;A0A087WWH0;J3QS96;A4D1R6;A4D1R5	A0A087WXM6	RPL17;RPL17-C18orf32;LOC402695;LOC202789	60S ribosomal protein L17	2;3	277.1	1839500	1941600	1839500	2159500
LSASSLTMESFAFLWAGGR	2029.99	Q00839;B3KX72;B4DLR3;Q96BA7;A0A1X7SBS1;A0A1W2PPS1;A0A1W2PP35;A0A994J6V2;Q5RI18;A0A1W2PPH7;A0A1W2PPL4;A0A1W2PP34;A0A1W2PQL0;A0A1W2PQ74;A0A1W2PRI6;A0A1W2PNG3	Q00839	HNRNPU	Heterogeneous nuclear ribonucleoprotein U	2;3	281.19	2318400	1941600	2318400	2159400
NVALLSQLYHSPAR	1567.85	Q15717	Q15717	ELAVL1	ELAV-like protein 1	2	299.09	2086400	1937500	2086400	2154900
LTDCVVMRDPASK	1490.72	A0A7I2V4N1;A0A7I2V3P1;A0A7I2V323;A0A384NL58;P22626;A0A7I2V4S4;A0A7I2V4I6;A0A7I2V3P7;I6L957;A0A087WUI2;A0A7I2V4N0;A0A7I2YQN4	A0A7I2V4N1	HNRNPA2B1	Heterogeneous nuclear ribonucleoproteins A2/B1	2;3	228.06	2614400	1927900	2614400	2144300
GLGHQVATDALVAMEK	1638.84	Q9Y3I0;B4DNA0	Q9Y3I0	RTCB	tRNA-splicing ligase RtcB homolog	2;3	181.08	2255900	1919900	2255900	2135300
QSVEADINGLRR	1356.71	A0A1B0GVI3;P13645;K7EMD9;K7ERE3;A8K2H9;A1A4E9;P13646	A0A1B0GVI3	KRT10;KRT13	Keratin, type I cytoskeletal 10;Keratin, type I cytoskeletal 13	2	229.38	1831300	1914700	1831300	2129500
QHHPPYHQQHHQGPPPGGPGGR	2402.13	A0A384N5Z8;A0A8Q3WMA7;P23246;Q9BSV4;Q86VG2;Q6PIX2	A0A384N5Z8	SFPQ	Splicing factor, proline- and glutamine-rich	3;4	206.7	380040	1912900	380040	2127600
LFVGGLDWSTTQETLR	1821.93	K7EQ55;K7EK33;A0A0S2Z569;Q96EP5;K7EQ02;Q5IRN2	K7EQ55	DAZAP1;DAZAP1/MEF2D fusion	DAZ-associated protein 1	2	256.7	2477000	1902900	2477000	2116400
SLDLDSIIAEVK	1301.71	H6VRG0;H6VRF9;H6VRF8;H6VRG1;P04264;H6VRG3	H6VRG0	KRT1	Keratin, type II cytoskeletal 1	2	211.84	1873800	1902800	1873800	2116300
ALTVPELTQQVFDAK	1658.89	P07437;Q5SU16;A0A384NYT8;Q5JP53;B4DY90;B7ZAF0;Q5ST81;B4DQN9;B7ZAK1;B4DMU8;Q96B85;B4DXZ5;Q9BUU9;B4E052;Q1KSF8	P07437	TUBB;XTP3TPATP1	Tubulin beta chain	2	178.52	1441000	1878600	1441000	2089400
IHFPLATYAPVISAEK	1755.96	B3KPS3;P68363;B3KT06;Q53GA7;F5H5D3;Q9BQE3;B7Z1K5;P68366;B4DDU2;F8VVB9;C9JDS9;Q71U36;Q1ZYQ1;P0DPH8;P0DPH7;B4DQK4;A0AAG2UW83;Q6PEY2;Q9UQM3	B3KPS3	TUBA1B;TUBA1C;TUBA4A;TUBA1A;TUBA2;TUBA3E	Tubulin alpha-1B chain;Tubulin alpha-1C chain;Tubulin alpha-4A chain;Tubulin alpha-1A chain;Tubulin alpha-3E chain	2;3	187.51	1268900	1852800	1268900	2060600
HLNTEPMEIFR	1385.68	P52630;R9QG79;R9QE65;R9QE71;R9QF58;R9QF97;R9QFA6;R9QGC0;R9QE63;R9QDY7;R9QE44;R9QFA2;A0A494C164;R9QG88;R9QDY3;R9QDW3;R9QFC5;R9QE53;R9QDZ0;R9QDW5;R9QG91;A0A8V8TLG8;Q6N0A7;R9QG81	P52630	STAT2;DKFZp686H05229	Signal transducer and activator of transcription 2;Signal transducer and activator of transcription	2	251.58	0	1850000	0	2057600
KGDSSAEELK	1062.52	Q6NZ55;A8K4C8;P26373	Q6NZ55	RPL13	60S ribosomal protein L13	2	144.47	1522400	1849600	1522400	2057200
HPDSHQLFIGNLPHEVDKSELK	2539.28	Q13283;Q53HH4;Q5U0Q1;Q32P45;Q6FI03;A0A7I2V5M7;A0A7I2YQN9;A0A7P0P2U7;Q6ZP53;B7Z8K4;A0A7I2YQH0;A0A7I2V2X7	Q13283	G3BP1;DKFZp686L1159;G3BP	Ras GTPase-activating protein-binding protein 1	3;4	351.48	1816600	1842300	1816600	2049000
VTPQSLFILFGVYGDVQR	2038.09	A0A0U1RRM4;P26599;A6NLN1;A0A7I2V621;A0A0D9SF20	A0A0U1RRM4	PTBP1	Polypyrimidine tract-binding protein 1	2;3	173.26	2756500	1828400	2756500	2033500
YHTINGHNAEVR	1409.68	A0A7I2V4N1;A0A7I2V3P1;A0A7I2V323;A0A384NL58;P22626;A0A7I2V4S4;A0A7I2V4I6;A0A7I2V3P7;I6L957;A0A087WUI2;A0A024RA28	A0A7I2V4N1	HNRNPA2B1;HNRPA2B1	Heterogeneous nuclear ribonucleoproteins A2/B1	2;3	168.69	1838400	1825800	1838400	2030600
VGYTPDWIFLLR	1478.79	Q00610;K7EJJ5;A0A8V8TQ18;A0A8V8TQ14;A0A087WVQ6;A0A8V8TR47;A0A8V8TRF0;A0AAQ5BHU5;A0A8V8TQK7;A0A8V8TQK1;A0AAQ5BHN6;A0AAQ5BHN4;J3KRF5;A0A8V8TRE8;A0A8V8TQK3;A0AAQ5BHT6;A0AAQ5BHN7;P53675;A0A087WX41;A4FU99	Q00610	CLTC;CLTCL1	Clathrin heavy chain 1;Clathrin heavy chain;Clathrin heavy chain 2	2	154.81	0	1822500	0	2027000
QEAIDWLLGLAVR	1482.82	Q5RLJ0;Q549M8;Q9Y224;G3V4C6;H0YJB9	Q5RLJ0	C14orf166	UPF0568 protein C14orf166	2;3	348.68	2372200	1816900	2372200	2020700
AEYLASIFGTEK	1327.67	Q01081;B5BU08;A0A1B0GW87;M0QYK5;Q69YM7;M0R2N4;Q8WU68;K7EJH3;K7EJM7	Q01081	U2AF1;U2AF1L4;DKFZp313J1712	Splicing factor U2AF 35 kDa subunit;Splicing factor U2AF 26 kDa subunit	2	211.84	1909300	1810600	1909300	2013700
LLVPTQFVGAIIGK	1454.89	O00425	O00425	IGF2BP3	Insulin-like growth factor 2 mRNA-binding protein 3	2	136.94	2316300	1810100	2316300	2013200
MEELHNQEVQK	1383.65	A0A7I2V4J2;A8K525;A0A0S2Z4Z9;A0A7I2V5Y7;A0A7I2V535;Q15233;A0A7P0MRW0;A0A7I2V4N2;A0A7I2V464;A0A7I2V4K9;H7C367;C9JYS8	A0A7I2V4J2	NONO	Non-POU domain-containing octamer-binding protein	2	304.34	1916200	1753800	1916200	1950600
AAIDWFDGKEFHGNIIK	1959.98	Q92804;B4E312;A0A0J9YYE0	Q92804	TAF15	TATA-binding protein-associated factor 2N	2;3	151.08	2626000	1748300	2626000	1944500
EDSVKPGAHLTVK	1379.74	A0A7I2V2R3;A0A7I2V5D8;A0A384NL63;P51991;A0A7I2V4J6;A0A7I2V402;A0A7I2V4G0;Q65ZQ3;B4E3E6;B4DDB6	A0A7I2V2R3	HNRNPA3;D10S102;HNRPA3	Heterogeneous nuclear ribonucleoprotein A3	2	176.97	0	1727100	0	1920900
FACHSASLTVR	1247.61	A0A7I2V4J2;A8K525;A0A0S2Z4Z9;A0A7I2V5Y7;A0A7I2V535;Q15233;A0A7P0MRW0;A0A7I2V4N2;A0A7I2V464;A0A7I2V4K9;C9JYS8;C9IZL7	A0A7I2V4J2	NONO	Non-POU domain-containing octamer-binding protein	2;3	183.27	0	1717400	0	1910100
RTAQEVETYR	1251.62	P17844;B5BUE6;J3KTA4;Q7Z2V5;Q59E92;A0A7I2V2S0;A0A7I2V507;B4DN41;J3QRQ7;J3KTQ4;J3QR02;C1IK54	P17844	DDX5;DKFZp686J01190;DDX5-ETV4 fusion	Probable ATP-dependent RNA helicase DDX5	2	151.22	1742800	1700100	1742800	1890900
TGQPMIHIYLDKETGKPK	2055.08	B0QYK0;Q01844;A0A0D9SFL3;C9JGE3;H7BY36	B0QYK0	EWSR1	RNA-binding protein EWS	2;3;4	217.77	2405300	1695800	2405300	1886100
VDEAVAVLQAHQAK	1477.79	P11940;A0A7I2V649;H0YAR2;A0A7I2YQ88;B4DZW4;E7EQV3;E7ERJ7;B4DQX0;A0A7I2YQE4;A0A087WTT1;A0A7I2V4N4;B3KT93;A0A7I2YQ90;Q5VX58;Q9H361;Q2VIP3;Q3ZCS4;H0YB75;H0YAS6;H0YAS7;H0YC10;L0R533	P11940	PABPC1;PABPC3;RLIM	Polyadenylate-binding protein 1;Polyadenylate-binding protein;Polyadenylate-binding protein 3	2	88.24	1944500	1693100	1944500	1883100
SQYEQLAEQNRK	1492.73	A0A1B0GVI3;P13645	A0A1B0GVI3	KRT10	Keratin, type I cytoskeletal 10	2;3	275.93	1433300	1680600	1433300	1869200
LQLLSNLFHGMDK	1514.79	Q7L2H7;J3KNJ2;E9PN86	Q7L2H7	EIF3M	Eukaryotic translation initiation factor 3 subunit M	2;3	228.73	2100300	1679600	2100300	1868000
VGNLGLATSFFNER	1523.77	A0A2R8Y4A4;B5BTY4;A0A2R8YFS5;A0A0D9SG12;A0A0D9SF53;A0A2R8YF78;A0A0D9SFB3;O00571;F6S8Q4;A0A2R8Y645;Q59GX6;A0A2U3TZJ9;A0A2R8YFR4;A0A2R8Y5G6;A0A2R8YCW1;A0A2R8YDT5;A0A2R8Y7T2;Q5S4N1;A0A0J9YVQ7;A0A087WVZ1	A0A2R8Y4A4	DDX3X	ATP-dependent RNA helicase DDX3X	2	179.98	1530300	1676300	1530300	1864400
TVLQELINVLK	1268.77	P52732;A0A7I2V3A9;B2RAM6;A0A7I2YQY4	P52732	KIF11	Kinesin-like protein KIF11;Kinesin-like protein	2	211.84	1771100	1666900	1771100	1854000
ISRPGDSDDSR	1203.55	Q6NTA2;A0A384N6C7;A0A3B3ITJ4;P14866;B2R959;M0QXS5;A0AAG2TNG9;M0QYL7;M0R1W6;B4DPK8;A0A9L9PXI4;B4DVF8	Q6NTA2	HNRNPL	Heterogeneous nuclear ribonucleoprotein L	2	101.82	0	1644500	0	1829000
VTEGLVDVILYHQPDDK	1939.99	O43390;B4DMB1;Q0VGD6;A0A6Q8PEX7;B2R7W4;B4DT28;A0A6Q8PHG0;A0A6Q8PH31	O43390	HNRNPR;HNRPR	Heterogeneous nuclear ribonucleoprotein R	2;3	244.37	1570000	1640300	1570000	1824400
NAPAIIFIDELDAIAPK	1809.99	P55072;A0A7P0Z4C6;A0A7P0TAW3;A0A7P0T8Q5;A0A7P0TAQ1;A0A7I2V540;C9JUP7;A0A7P0T8A3;Q96IF9;A0A7I2V2Y2;A0A7I2V5G8;Q9HAP1;A0A7P0TAY0	P55072	VCP	Transitional endoplasmic reticulum ATPase	2	179.21	1666000	1619800	1666000	1801500
LLEQYKEESK	1265.65	Q00839;B3KX72;B4DLR3;Q96BA7;A0A1X7SBS1;A0A1W2PPS1;A0A1W2PP35;A0A994J6V2;Q5RI18;A0A1W2PPH7;A0A1W2PPL4;A0A1W2PP34;A0A1W2PQL0;Q7Z4Q5;A0A1W2PQD4	Q00839	HNRNPU;HNRPU	Heterogeneous nuclear ribonucleoprotein U	2;3	171.34	1850900	1609400	1850900	1790000
FSGSGSGTDFTLK	1302.61	A0A5C2G2R9;B7ZMG8;A0A5C2GU00;A0A7T0PYM2;A0A7T0LNC8;A0A5C2H411;A0A5C2GW59;A0A5C2GXR5;A0A5C2GRW0;A0A5C2GUP9;A0A5C2GME1;A0A5C2GTE9;A0A5C2GT77;A0A5C2GTL9;A0A5C2GUD3;A0A5C2GVB4;A0A5C2GSX2;A0A5C2GPC1;A0A5C2GLR4;A0A5C2GUJ4;A0A5C2GUL9;A0A5C2GSU3;A0A5C2GRE3;A0A5C2GL22;A0A5C2GSE1;A0A5C2GUW2;A0A5C2GS21;A0A5C2GTN9;A0A5C2H0X0;A0A5C2GKJ3;A0A5C2GVZ1;A0A5C2GYW0;A0A5C2GYV8;A0A5C2GYU9;A0A5C2GYP9;A0A5C2GI32;A0A5C2G…	A0A5C2GID7	IGKV2D-26;IGKV2D-30;IGKV2D-29;IGKV2D-28;IGKV A18;IGKV2-40;VKA17	Ig kappa chain V-II region RPMI 6410;Ig kappa chain V-II region Cum;Ig kappa chain V-II region FR	2	228.13	1735100	1605600	1735100	1785800
YYVTIIDAPGHR	1403.72	Q5VTE0;Q53G85;A0A7I2V659;P68104;A0A087WVQ9;Q53HR5;Q53HQ7;Q53HM9;Q53GE9;A0A7I2V5N4;A0A4D5RA98;Q6IPN6;Q6IPS9;Q6IPT9;A0A4D5RBG5;A0A4D5RAC7;A0A7I2V3H3;A0A4D5RA76;A0A4D5RAN2;A8K9C4;A0A4D5RAC9;Q9H2I7;Q53GA1;A0A087WV01;B4DV42;A0A4D5RAE2;Q96RE1;B4DNE0;A0A4D5RA61;A0A4D5RA52;A0A4D5RAF1;A0A4D5RBK4;Q9NZS6;Q16577;A9X7H1;A0A4D5RAA9;Q5JR01;A6PW80;A0A4D5RA69	Q5VTE0	EEF1A1P5;EEF1A1;EEF1A1L14;PTI-1	Putative elongation factor 1-alpha-like 3;Elongation factor 1-alpha;Elongation factor 1-alpha 1	2;3	227.27	1253800	1604300	1253800	1784300
LKVPPAINQFTQALDR	1810.01	P62424;Q5T8U3	P62424	RPL7A	60S ribosomal protein L7a	3	241.56	2207200	1593800	2207200	1772600
IDMNLTDLLGELQR	1629.84	B4DJW8;A0A2R8YFH5;Q15437;B4DRA5;Q5QPE2;Q15436;F5H365;B4DSQ5;B4DF60;B4E0Q9	Q15436	SEC23B;SEC23A	Protein transport protein Sec23B;Protein transport protein Sec23A	2;3	248.59	1643900	1588600	1643900	1766900
KGQGGAGAGDDEEED	1433.55	P46781	P46781	RPS9	40S ribosomal protein S9	2	267.31	1408400	1586400	1408400	1764300
AIEALHGHELRPGR	1554.84	A0A0S2Z4Z0;Q96PK6;A0A0A6YYI9;A0A0S2Z5V2;F8WDX3;A0A0A0MSL8;A0A0S2Z567;B8ZZ74	A0A0S2Z4Z0	RBM14;RBM14-RBM4	RNA-binding protein 14	3;4	101.48	0	1580300	0	1757600
HNLITEMVALNPDFKPPADYKPPATR	2934.51	A0A9L9PXR5;B4DJU4;A0A9L9PXE4;Q15637;A0A7P0T9U7;H7C561	H7C561	SF1	Splicing factor 1	4	197.85	1738000	1575400	1738000	1752200
FLEQQNQVLQTK	1474.78	H6VRG0;H6VRF9;H6VRF8;H6VRG1;P04264;H6VRG3;Q0IIN1;Q7Z794;H6VRG2;P35908	H6VRG0	KRT1;KRT77;KRT2	Keratin, type II cytoskeletal 1;Keratin, type II cytoskeletal 1b;Keratin, type II cytoskeletal 2 epidermal	2	228.06	1738600	1575000	1738600	1751800
ILRPWQSSETR	1371.73	A0A9L9PXR5;B4DJU4;A0A9L9PXE4;Q15637;A0A7P0T9U7;B4DSE4;B4DX42;H7C561	H7C561	SF1	Splicing factor 1	2;3	191.24	1489600	1559000	1489600	1733900
DLGLAFEIPPHMK	1466.76	A0A7I2V430;A0A7I2V4F0;A3RJH1;Q92499;A0A7I2V2M5;A0A087WZ71;F1T0B3;A0A7I2YQ77;A0A087X2G1;B4DP70;A0A7I2V4J3;A0A7I2V5X8;A0A7I2V421	A0A7I2V430	DDX1	ATP-dependent RNA helicase DDX1	2	130.79	987920	1556100	987920	1730700
YHEQLSTQSLIELFESFK	2198.09	Q00610;K7EJJ5;A0A8V8TQ18;A0A8V8TQ14;A0A087WVQ6;A0A8V8TR47;A0A8V8TRF0;A0AAQ5BHU5;A0A8V8TQK7;A0A8V8TQK1;A0AAQ5BHN6;A0AAQ5BHN4;J3KRF5;A0A8V8TRE8;A0A8V8TQK3;A0AAQ5BHT6;A0AAQ5BHN7	Q00610	CLTC	Clathrin heavy chain 1;Clathrin heavy chain	2;3	206.7	1728300	1553400	1728300	1727700
LISQIVSSITASLR	1486.87	B3KPS3;P68363;B3KT06;A8JZY9;Q53GA7;F5H5D3;Q9BQE3;B7Z1K5;P68366;B4DDU2;C9J2C0;F8VVB9;Q9NY65;Q7Z3M3;A0A7P0T945;A0A7P0TA31;C9JDS9;Q9H853;A0AAA9YHK8	B3KPS3	TUBA1B;TUBA1C;TUBA4A;TUBA8;DKFZp686L04275;TUBA4B	Tubulin alpha-1B chain;Tubulin alpha-1C chain;Tubulin alpha-4A chain;Tubulin alpha-8 chain;Putative tubulin-like protein alpha-4B	2;3	201.66	888350	1552600	888350	1726800
DLLDLLVEAK	1127.64	A0A2R8Y4A4;B5BTY4;A0A2R8YFS5;A0A0D9SG12;A0A0D9SF53;A0A2R8YF78;A0A0D9SFB3;O00571;F6S8Q4;A0A2R8Y645;Q59GX6;A0A2U3TZJ9;A0A2R8YFR4;A0A2R8Y5G6;A0A2R8YCW1;A0A2R8YDT5;A0A2R8Y7T2;Q5S4N1;O15523;B4DLU5;B4E132;A0A0J9YVQ7;A0A087WVZ1	A0A2R8Y4A4	DDX3X;DDX3Y	ATP-dependent RNA helicase DDX3X;ATP-dependent RNA helicase DDX3Y	2	154.35	1724300	1551800	1724300	1726000
GYFEYIEENKYSR	1696.77	Q00839;B3KX72;B4DLR3;Q96BA7;A0A1W2PPS1;A0A1W2PP35;A0A994J6V2;Q5RI18;A0A1W2PRI6	Q00839	HNRNPU	Heterogeneous nuclear ribonucleoprotein U	2	257.01	1536400	1551200	1536400	1725300
TLATDILMGVLK	1273.73	O43143;B4E0S6	O43143	DHX15	Pre-mRNA-splicing factor ATP-dependent RNA helicase DHX15	2	203.97	1096000	1548800	1096000	1722600
KVGYTPDWIFLLR	1606.89	Q00610;K7EJJ5;A0A8V8TQ18;A0A8V8TQ14;A0A087WVQ6;A0A8V8TR47;A0A8V8TRF0;A0AAQ5BHU5;A0A8V8TQK7;A0A8V8TQK1;A0AAQ5BHN6;A0AAQ5BHN4;J3KRF5;A0A8V8TRE8;A0A8V8TQK3;A0AAQ5BHT6;A0AAQ5BHN7;P53675;A0A087WX41;A4FU99	Q00610	CLTC;CLTCL1	Clathrin heavy chain 1;Clathrin heavy chain;Clathrin heavy chain 2	2;3	151.66	1667000	1545500	1667000	1718900
NDTKEDVFVHQTAIK	1743.88	P67809;Q6PKI6;Q7KZ24;Q59EB5;B2RCC2;A0A384MDP4;Q9Y2T7;P16989;Q96GD7	P67809	YBX1;YBX2;YBX3	Nuclease-sensitive element-binding protein 1;Y-box-binding protein 2;Y-box-binding protein 3	2;3	262.3	1453600	1544300	1453600	1717600
IRLENEIQTYR	1433.76	A0A1B0GVI3;P13645	A0A1B0GVI3	KRT10	Keratin, type I cytoskeletal 10	2	211.84	1204700	1536000	1204700	1708300
MSVQPTVSLGGFEITPPVVLR	2226.21	P06748;A0A7I2YQC0;A0A7I2V5S2;A0A0S2Z491;A0A0S2Z4G7;A4ZU86;A0A140VJQ2;Q9BTI9;E5RI98;A0A7I2V5J8;A0A7I2V3U2;A0A7I2V2X9;A0A7I2V433;Q9NX34	P06748	NPM1	Nucleophosmin	2;3	184.37	2384700	1535800	2384700	1708200
LRECLPLIIFLR	1541.91	B2R491;P62701;Q96IR1;Q53HV1;B7Z1M6	B2R491	RPS4X	40S ribosomal protein S4;40S ribosomal protein S4, X isoform	2;3	176.45	1586000	1533100	1586000	1705200
GFVFITFKEEEPVKK	1796.97	D6R9P3;D6RD18;B4DMY3;D6RBZ0;Q53F64;Q99729	D6R9P3	HNRNPAB	Heterogeneous nuclear ribonucleoprotein A/B	2;3	193.34	1784500	1521100	1784500	1691800
IIAHAQLLEQHR	1427.8	F8VPD4;P27708;Q53SY7	F8VPD4	CAD	CAD protein;Glutamine-dependent carbamoyl-phosphate synthase;Aspartate carbamoyltransferase;Dihydroorotase	2;3	262.48	1733500	1520900	1733500	1691600
FAHIDGDHLTLLNVYHAFK	2210.13	O43143;B4E0S6	O43143	DHX15	Pre-mRNA-splicing factor ATP-dependent RNA helicase DHX15	3;4	230.5	1357100	1518500	1357100	1688900
TSYAQHQQVR	1216.59	D6RG13;D6RAT0;Q6NXR8;A8K4W0;P61247;D6RB09;D6RAS7;B7Z3M5;H0Y8L7;E9PFI5;D6R9B6;H0Y9Y4	D6RG13	RPS3A	40S ribosomal protein S3a	2	179.36	1103400	1518300	1103400	1688600
LNEQYEHASIHLWDLLEGK	2294.13	Q14444;G3V153;B3KXU8	Q14444	CAPRIN1	Caprin-1	2;3;4	243.95	1612900	1510900	1612900	1680400
QLASGLLLVTGPLVLNR	1763.07	B4DRX3;Q8TBK5;Q8N5Z7;B2R4K7;Q9HBB3;Q02878	B4DRX3	RPL6	60S ribosomal protein L6	2	227.95	1488400	1507100	1488400	1676100
HGVQELEIELQSQLSK	1836.96	P35527;K7EQQ3	P35527	KRT9	Keratin, type I cytoskeletal 9	2;3	290.23	1214900	1490800	1214900	1658100
LVNHFVEEFKR	1416.75	A0A0G2JIW1;P0DMV8;P0DMV9;Q59EJ3;A8K5I0;A0A1U9X7W4;B4DNT8;B4DWK5;B4DI39;B4DFN9;B4E1S9;B4DVU9;B4E388;V9GZ37;B3KTT5;B4DNV4	A0A0G2JIW1	HSPA1A;HSPA1B;HEL-S-103	Heat shock 70 kDa protein 1A;Heat shock 70 kDa protein 1B	2;3	178.95	2284600	1486400	2284600	1653200
NFYQEHPDLAR	1388.65	P17844;B5BUE6;J3KTA4;Q7Z2V5;Q59E92;A0A7I2V2S0;A0A7I2V507;B4DN41;B4DNG2;J3QRQ7;J3KTQ4;J3QR02;C1IK54;X6RLV5	P17844	DDX5;DKFZp686J01190;DDX5-ETV4 fusion	Probable ATP-dependent RNA helicase DDX5	2	224.68	1765000	1475500	1765000	1641000
GIDIHGVPYVINVTLPDEK	2078.1	A0A7I2V430;A0A7I2V4F0;A3RJH1;Q92499;A0A7I2V2M5;A0A087WZ71;F1T0B3;A0A087X2G1;B4DP70	A0A7I2V430	DDX1	ATP-dependent RNA helicase DDX1	2;3	162	1691200	1462500	1691200	1626600
LPHVLLLQLGTTFFK	1726.02	O43809;B2R6U8;H3BND3;H3BV41	O43809	NUDT21	Cleavage and polyadenylation specificity factor subunit 5	2;3	184.43	1777700	1460600	1777700	1624500
ALEHFTDLYDIKR	1619.83	Q00610;K7EJJ5;A0A8V8TQ18;A0A8V8TQ14;A0A087WVQ6;A0A8V8TR47;A0A8V8TRF0;A0AAQ5BHU5;A0A8V8TQK7;A0A8V8TQK1;A0AAQ5BHN6;A0AAQ5BHN4;J3KRF5;A0A8V8TRE8;A0A8V8TQK3;A0AAQ5BHT6;A0AAQ5BHN7	Q00610	CLTC	Clathrin heavy chain 1;Clathrin heavy chain	2;3	228.13	1587300	1458200	1587300	1621800
RMEELHNQEMQK	1571.72	A0A384N5Z8;A0A8Q3WMA7;P23246;Q9BSV4;Q86VG2;H0Y9K7	A0A384N5Z8	SFPQ	Splicing factor, proline- and glutamine-rich	2;3	141.44	1304300	1441400	1304300	1603100
VDLLNQEIEFLK	1459.79	P35908	P35908	KRT2	Keratin, type II cytoskeletal 2 epidermal	2	236.42	1008300	1441100	1008300	1602800
LPLGLLLHPFR	1274.79	O95487;B4DTM6;B4E2E1	O95487	SEC24B	Protein transport protein Sec24B	2;3	225.69	1452300	1440000	1452300	1601600
KAEGGGGGGRPGAPAAGDGK	1665.82	Q00839;B3KX72;Q96BA7	Q00839	HNRNPU	Heterogeneous nuclear ribonucleoprotein U	3	249.71	1236800	1436600	1236800	1597700
NDMAVPTPPPPPVPPTK	1753.91	Q96RN5;Q6PKB8;B7Z2H7;G3V1P5;B4DGD6;B3KW62;B3KWF1;Q69YR4;Q69YK5	Q96RN5	MED15;DKFZp686A2214;DKFZp762B1216	Mediator of RNA polymerase II transcription subunit 15	3	52.837	0	1424700	0	1584500
GEDSVPDTVHHVVVPVNPK	2024.03	A0A7I2V430;A0A7I2V4F0;A3RJH1;Q92499;A0A7I2V2M5;A0A087WZ71;F1T0B3;A0A7I2YQ77;A0A087X2G1;B4DP70;A0A7I2V4J3	A0A7I2V430	DDX1	ATP-dependent RNA helicase DDX1	2;3	153.52	1646500	1419200	1646500	1578400
YPSPFFVFGEK	1316.64	Q08211;B3KU66	Q08211	DHX9	ATP-dependent RNA helicase A	2	132.39	1347200	1419200	1347200	1578400
SSSSGSVGESSSK	1184.52	A0A1B0GVI3;P13645	A0A1B0GVI3	KRT10	Keratin, type I cytoskeletal 10	2	179.95	753230	1410400	753230	1568700
AFMTADLPNELIELLEK	1946.01	Q00610;K7EJJ5;A0A8V8TQ18;A0A8V8TQ14;A0A087WVQ6;A0A8V8TR47;A0A8V8TRF0;A0AAQ5BHU5;A0A8V8TQK7;A0A8V8TQK1;A0AAQ5BHN6;A0AAQ5BHN4;J3KRF5;A0A8V8TRE8;A0A8V8TQK3;A0AAQ5BHT6;A0AAQ5BHN7;P53675;A0A087WX41	Q00610	CLTC;CLTCL1	Clathrin heavy chain 1;Clathrin heavy chain;Clathrin heavy chain 2	2	263.12	1348000	1402500	1348000	1559800
YGDGGSTFQSTTGHCVHMR	2096.88	P31943;G8JLB6;A0A384MEJ3;A0AAG2UWX3;A0AAG2UY50;E9PCY7;H0YBD7;A0A9L9PY23;D6RIT2;Q68DG4;B4DP51	P31943	HNRNPH1;DKFZp686A15170	Heterogeneous nuclear ribonucleoprotein H;Heterogeneous nuclear ribonucleoprotein H, N-terminally processed	2;3	179.21	1486200	1395000	1486200	1551500
TLAYLLPAIVHINHQPYLER	2360.3	A0A1X7SBZ2;A0A5H1ZRQ2;Q59F66;Q92841;B4DZQ7	A0A1X7SBZ2	DDX17	Probable ATP-dependent RNA helicase DDX17	3;4	131.06	1483700	1388200	1483700	1544000
ALYDTFSAFGNILSCK	1805.87	P11940;A0A7I2V649;H0YAR2;A0A7I2YQ88;B4DZW4;E7EQV3;A0A7I2YQE4;A0A7I2V4N4;B3KT93;A0A7I2YQ90;E5RGH3;E5RJB9;B1ANR1;Q13310;Q6IQ30;B1ANR0;A0A7I2V4L7;A0A7I2V5W9;A0A7I2V598;H0Y5F5;H0YEQ8	P11940	PABPC1;PABPC4	Polyadenylate-binding protein 1;Polyadenylate-binding protein;Polyadenylate-binding protein 4	2	327.32	1816300	1385500	1816300	1540900
LLQQVSQIYQSIEFSR	1938.02	Q24JU4;J9R021;Q14152;Q7Z5T5;Q6P1R0;Q05BS0;Q3B770	Q24JU4	EIF3A;eIF3a	Eukaryotic translation initiation factor 3 subunit A	2	254.47	1908300	1379700	1908300	1534500
LPNFGFVVFDDSEPVQK	1936.96	Q13283;Q53HH4;Q5U0Q1;Q6FI03;A0A7I2V5M7;A0A7I2YQN9;Q6ZP53;B7Z8K4;A0A7I2YQH0;A0A7I2YQF2;A0A7I2V565;A0A7I2V494;A0A7I2V5H1	Q13283	G3BP1;DKFZp686L1159;G3BP	Ras GTPase-activating protein-binding protein 1	2	233.59	2824400	1374400	2824400	1528600
KSGFMLSLQMLELITR	1866.01	A0A8F5XQU3;A0A8Q3WLJ5;A0A8Q3SJI0;A0A7I2YBM0;A0A8Q3WLH8;Q9UPY3;A0A6Q8PFV4;H0YJZ6	A0A8F5XQU3	DICER1	Endoribonuclease Dicer	3	37.504	0	1368000	0	1521500
IILDLISESPIK	1339.8	A0A994J6U9;A0A994J4E9;B4DUQ1;Q5T6W2;A0A994J6T5;A0A994J4U9;A0A994J4S7;P61978;Q5EC54;B4DFF1;A0A994J782	A0A994J6U9	HNRNPK;HNRPK	Heterogeneous nuclear ribonucleoprotein K	2	167.06	1943600	1354000	1943600	1505900
IWNVHSVLNVLHSLVDK	1972.09	B0QY89;Q9Y262;B4DQF6;B3KPB9;B0QY90	B0QY89	EIF3L	Eukaryotic translation initiation factor 3 subunit L	3;4	216.01	2394500	1352400	2394500	1504100
EGTGSTATSSSSTAGAAGK	1626.73	Q5BKY2;Q6IB98;B3KS98;O15372;Q53HR0;Q53HG0;E5RGU4;E5RFW7;B4DJN9;E5RFH0;E5RHC7;E5RH59	Q5BKY2	EIF3H;EIF3S3	Eukaryotic translation initiation factor 3 subunit H	2	338.89	1510000	1350700	1510000	1502200
VFVGGLSPDTSEEQIK	1704.86	B4DTA2;A0A087WUK2;O14979	B4DTA2	HNRNPDL	Heterogeneous nuclear ribonucleoprotein D-like	2	213.77	909380	1329200	909380	1478300
GLPQLGTLGAGNHYAEIQVVDEIFNEYAAK	3216.61	Q9Y3I0	Q9Y3I0	RTCB	tRNA-splicing ligase RtcB homolog	3	284.76	1474700	1328100	1474700	1477100
NVQALEIELQSQLALK	1796	A0A1B0GVI3;P13645	A0A1B0GVI3	KRT10	Keratin, type I cytoskeletal 10	2	194.83	633930	1327200	633930	1476100
YPIEHGIITNWDDMEK	1959.9	A0AAQ5BGK4;P68133;P68032;A8K3K1;A6NL76;B7Z6P1;A0AAQ5BGK5;P63267;P62736;A0AAQ5BGG2;Q7Z7J6;A0AAQ5BGI5;A0AAQ5BGI6;B3KW67;D2JYH4;A0AAQ5BGG5;F8WB63;C9JFL5;Q13707;B8ZZJ2;A0AAQ5BGH2;A0A804HKV3;B7Z6I1;F6QUT6;F6UVQ4;B4DUI8	A0AAQ5BGK4	ACTA1;ACTC1;ACTG2;ACTA2	Actin, alpha skeletal muscle;Actin, alpha cardiac muscle 1;Actin, gamma-enteric smooth muscle;Actin, aortic smooth muscle	2;3	161.23	810970	1325300	810970	1474000
EDITQSAQHALR	1367.68	Q12906;F4ZW66;F4ZW64;F4ZW65;A8K590;B4DFG4;Q59GP7	Q12906	ILF3	Interleukin enhancer-binding factor 3	2	277.76	1495700	1323700	1495700	1472300
SKVEETTEHLVTK	1499.78	P52732;A0A7I2V3A9;B2RAM6;Q59GZ5	P52732	KIF11	Kinesin-like protein KIF11;Kinesin-like protein	2;3	256.93	1698200	1312000	1698200	1459200
AFLADPSAFVAAAPVAAATTAAPAAAAAPAK	2751.46	P05388;A8K4Z4;Q53HW2;B4E3D5;Q53HK9;F8VWS0;Q6NSF2;Q3MHV2;F8W1K8	P05388	RPLP0	60S acidic ribosomal protein P0	2;3	146.37	1849500	1309700	1849500	1456600
NKLNDLEDALQQAK	1598.83	H6VRG0;H6VRF9;H6VRF8;H6VRG1;P04264;H6VRG3;H6VRG2	H6VRG0	KRT1	Keratin, type II cytoskeletal 1	2	90.156	0	1303900	0	1450200
NLQNLLILTAIK	1352.84	Q00610;K7EJJ5;A0A8V8TQ18;A0A8V8TQ14;A0A087WVQ6;A0A8V8TR47;A0A8V8TRF0;A0AAQ5BHU5;A0A8V8TQK7;A0A8V8TQK1;A0AAQ5BHN6;A0AAQ5BHN4;J3KRF5;A0A8V8TRE8;A0A8V8TQK3;A0AAQ5BHT6;A0AAQ5BHN7;P53675;A0A087WX41	Q00610	CLTC;CLTCL1	Clathrin heavy chain 1;Clathrin heavy chain;Clathrin heavy chain 2	2	215.84	1871100	1299800	1871100	1445700
VWDLFPEADKVR	1473.76	B4DVQ5;A1KYQ7;Q99613;B4DVU3;B5ME19;B4DDN4;B4DRU0;B4E2Z6;B3KNZ4	B4DVQ5	EIF3C;EIF3CL	Eukaryotic translation initiation factor 3 subunit C;Eukaryotic translation initiation factor 3 subunit C-like protein	2;3	138.23	644050	1292400	644050	1437500
LHPVILASIVDSYER	1710.93	B4DMT5;H0YDT6;B3KSH1;O00303;A0A7I2YQA0;A0A7I2V4S2;A0A1W2PP79	B4DMT5	EIF3F	Eukaryotic translation initiation factor 3 subunit F	2;3	160.62	1974100	1288100	1974100	1432600
PLFPHVLCHNCAVEFNFGQK	2413.15	Q00839;B3KX72;B4DLR3;Q96BA7;A0A1X7SBS1;A0A1W2PPS1;A0A1W2PP35;A0A994J6V2;Q5RI18;A0A1W2PPH7;A0A1W2PPL4;A0A1W2PP34;A0A1W2PQL0;Q7Z4Q5;A0A1W2PQ74;A0A1W2PRZ7	Q00839	HNRNPU;HNRPU	Heterogeneous nuclear ribonucleoprotein U	3;4	207.12	1601500	1282500	1601500	1426300
LHFFMPGFAPLTSR	1619.83	P07437;Q5SU16;A0A384NYT8;Q5JP53;B4DY90;B7ZAF0;Q5ST81;B4DQN9;Q6LC01;B7ZAK1;B4DMU8;Q96B85;B4DXZ5;Q9BUU9;B4E052;Q1KSF8;I0CMK4;P68371;Q8IZ29;Q8N6N5;Q8IWP6;M0QZL7;P04350;M0R278;A0A384MEE3;M0R2D3;B4DJ43;M0QYM7;Q13885;B2R6L0;Q9BVA1;B4DE77;O43209;B3KML9;M0R1I1;Q96HX0;B7Z4N1;Q9UGA2;B4DP54;B3KS31;Q9BUF5;Q5SQY0;A0A075B736;Q3ZCM7;A6NNZ2;K7ESM5;B4DFH6;B4E386	P68371	TUBB;XTP3TPATP1;TUBB4Q;TUBB4B;TUBB2C;TUBB4A;TUBB2A;TUBB2B;DKFZp566F223;TUBB6;TUBB8	Tubulin beta chain;Tubulin beta-4B chain;Tubulin beta-4A chain;Tubulin beta-2A chain;Tubulin beta-2B chain;Tubulin beta-6 chain;Tubulin beta-8 chain;Tubulin beta-8 chain-like protein LOC260334	2;3	147.78	1220300	1279100	1220300	1422600
ILSISADIETIGEILK	1713.98	A0A994J6U9;A0A994J4E9;B4DUQ1;Q5T6W2;A0A994J6T5;A0A994J795;A0A994J4U9;A0A994J4S7;P61978;A0A994J782	A0A994J6U9	HNRNPK	Heterogeneous nuclear ribonucleoprotein K	2	289.89	974890	1269900	974890	1412400
QTFSPFGQIMEIR	1552.77	F8W8I6;Q59G98;P31483;F8WE16;Q2TSD2;Q01085;O15187;A8K5C4;Q59G49;Q49AS9;B4DHS3	F8W8I6	TIA1;TIAL1	Nucleolysin TIA-1 isoform p40;Nucleolysin TIAR	2	363.55	991320	1262500	991320	1404200
THNLEPYFESFINNLRR	2149.07	H6VRG0;H6VRF9;H6VRF8;H6VRG1;P04264;H6VRG3;H6VRG2	H6VRG0	KRT1	Keratin, type II cytoskeletal 1	3;4	289.44	1172000	1256100	1172000	1397100
QEYDESGPSIVHR	1515.7	I3L4N8;P63261;Q8WVW5;B4E3A4;B4DVQ0;A0A804GS07;A0A6Q8PFE4;Q6S8J3;B3KWQ3;Q6PJ43;B7ZAP6;Q96FU6;A5A3E0;P0CG38;Q9BYX7;Q96DE1;L0R5C4;P0CG39;A0A2R8YFE2;Q53GK6;Q53G99;Q53G76;Q1KLZ0;P60709;B4E335;B4DW52;V9HVZ7	I3L4N8	ACTG1;POTEE;POTEF;POTEI;POTEKP;POTEM;POTEJ;PS1TP5BP1;ACTB;HEL-176	Actin, cytoplasmic 2;Actin, cytoplasmic 2, N-terminally processed;POTE ankyrin domain family member E;POTE ankyrin domain family member F;POTE ankyrin domain family member I;Putative beta-actin-like protein 3;Putative beta-actin-like protein 3, N-terminally processed;POTE ankyrin domain family member J;Actin, cytoplasmic 1;Actin, cytoplasmic 1, N-terminally processed	2;3	342.74	826860	1249900	826860	1390100
YGVIILDEAHER	1413.73	O43143;B4E0S6	O43143	DHX15	Pre-mRNA-splicing factor ATP-dependent RNA helicase DHX15	2	207.88	1452200	1245100	1452200	1384800
SGNALFHASTLHR	1409.72	Q24JU4;J9R021;Q14152;Q7Z5T5;Q6P1R0;Q05BS0;Q3B770	Q24JU4	EIF3A;eIF3a	Eukaryotic translation initiation factor 3 subunit A	2;3	191.95	1822700	1235900	1822700	1374500
EIFLSQPILLELEAPLK	1952.12	B7ZB67;B4DJ75;A0A8V8TQ71;V9HW04;A0A8V8TRH9;P62140;B4E163;H0Y3Y6;C9JP48;C9J9S3;F8WE71;A0A8V8TR83;F8VR82;Q9UPN1;F8VYE8;P36873;F8W0W8;A0A7I2V4F7;A0A140VJS9;B3KXM2;P62136;A0A087WYY5;E9PMD7	F8VR82	HEL-S-80p;PPP1CB;PPP1CC;PPP1CA	Serine/threonine-protein phosphatase;Serine/threonine-protein phosphatase PP1-beta catalytic subunit;Serine/threonine-protein phosphatase PP1-gamma catalytic subunit;Serine/threonine-protein phosphatase PP1-alpha catalytic subunit	2;3	261.63	1230100	1226900	1230100	1364500
YSFLQFDPAPR	1340.66	Q6I9T8	Q6I9T8	PPP2CA	Protein Phosphatase 2 Catalytic Subunit Alpha	2;3	42.061	0	1223700	0	1361000
HIANYISGIQTIGHR	1678.89	A8K6V3;Q15393;B3KQH1;B3KM77	A8K6V3	SF3B3	Splicing factor 3B subunit 3	2;3	252.69	1293200	1220000	1293200	1356900
VQDAVQQHQQK	1307.66	Q96T67;Q9NVI7;Q5SV16	Q9NVI7	ATAD3A	ATPase family AAA domain-containing protein 3A	2;3	203.55	993050	1207500	993050	1343000
IIVDELKQEVISTSSK	1787.99	P63244;E9KL35;J3KPE3;D6REE5;H0Y8W2;D6RAC2;H0YAM7;H0YAF8;D6RF23;H0Y9P0	P63244	GNB2L1	Guanine nucleotide-binding protein subunit beta-2-like 1;Guanine nucleotide-binding protein subunit beta-2-like 1, N-terminally processed	2	261.63	1339900	1203600	1339900	1338700
NLDIERPTYTNLNR	1717.87	B3KPS3;P68363;B3KT06;A8JZY9;Q53GA7;F5H5D3;Q9BQE3;B7Z1K5;P68366;B4DDU2;C9J2C0;F8VVB9;Q9NY65;Q7Z3M3;A0A7P0T945;A0A7P0TA31;C9JDS9;Q71U36;Q1ZYQ1;P0DPH8;P0DPH7;B4DQK4;A0AAG2UW83;Q6PEY2;Q9UQM3;F8VQQ4	B3KPS3	TUBA1B;TUBA1C;TUBA4A;TUBA8;DKFZp686L04275;TUBA1A;TUBA2;TUBA3E	Tubulin alpha-1B chain;Tubulin alpha-1C chain;Tubulin alpha-4A chain;Tubulin alpha-8 chain;Tubulin alpha-1A chain;Tubulin alpha-3E chain	2	135.21	762100	1198100	762100	1332500
FGQAATMEGIGAIGGTPPAFNR	2162.06	A0A7I2V4J2;A8K525;A0A0S2Z4Z9;A0A7I2V5Y7;A0A7I2V535;Q15233;A0A7I2V4K9	A0A7I2V4J2	NONO	Non-POU domain-containing octamer-binding protein	2	246.47	1292800	1195900	1292800	1330100
TGQPMIHIYLDK	1414.73	B0QYK0;Q01844;A0A0D9SFL3;C9JGE3;H7BY36	B0QYK0	EWSR1	RNA-binding protein EWS	2;3	162.23	1687900	1194900	1687900	1329000
FGVVTEVVMIYDAEK	1698.85	K7EQ55;K7EK33;A0A0S2Z569;Q96EP5;K7EQ02;Q5IRN2	K7EQ55	DAZAP1;DAZAP1/MEF2D fusion	DAZ-associated protein 1	2	273.75	815550	1194500	815550	1328500
YQILPLHSQIPR	1463.82	Q08211	Q08211	DHX9	ATP-dependent RNA helicase A	2;3	115.41	1316700	1194500	1316700	1328500
SKVDEAVAVLQAHHAK	1701.92	Q13310;Q6IQ30;B1ANR0;A0A7I2V4L7;A0A7I2V5W9;A0A7I2V598;H0Y5F5;H0YEU6;Q59GZ7;A0A7I2V4V6;H0Y6X6;H0YER0	Q13310	PABPC4	Polyadenylate-binding protein 4;Polyadenylate-binding protein	3;4	191.95	1381300	1189800	1381300	1323300
AATASAGAGGIDGKPR	1398.72	I3L1P8;Q6IBH0;Q02978	I3L1P8	SLC25A11	Mitochondrial 2-oxoglutarate/malate carrier protein	2	90.156	27733	1187300	27733	1320600
VSVFQTQLPSLGAGLLQSR	2000.11	O95487;B4E2E1	O95487	SEC24B	Protein transport protein Sec24B	2;3	260.14	1524200	1180600	1524200	1313100
KPLPDHVSIVEPK	1457.82	P23396;E9PPU1;E9PL09;Q53G83;Q9NQS8;H0YEU2;E9PSF4	P23396	RPS3	40S ribosomal protein S3	2;3	110.91	1212700	1180200	1212700	1312600
YVSVWQQMWPMACSKTSYM	2382.03	K7EKG7	K7EKG7	RAD51D		3	63.908	0	1171600	0	1303100
FNFGEEEFKFPPK	1614.77	A0A7I2V430;A0A7I2V4F0;A3RJH1;Q92499;A0A7I2V2M5;A0A087WZ71;F1T0B3;A0A7I2YQ77;A0A087X2G1;B4DP70;A0A7I2V4J3;A0A7I2V5X8;A0A7I2V421	A0A7I2V430	DDX1	ATP-dependent RNA helicase DDX1	2;3	159.12	1952200	1165100	1952200	1295900
YQLLQLVEPFGVISNHLILNK	2437.37	P43243;A0A0R4J2E8;A8MXP9;D6REM6;Q68D11;D6R991;B4DRS1;B3KM87;Q5CZA7;H0Y8T4;B4DF66;D6RBK5;D6RIA2;D6RE02;D6RBI2	P43243	MATR3;DKFZp686K23100;DKFZp686K0542	Matrin-3	3	264.08	903120	1165100	903120	1295800
GLAPDLPEDLYHLIK	1692.91	P62277;J3KMX5	P62277	RPS13	40S ribosomal protein S13	2;3	248.69	3810100	1152300	3810100	1281600
TGSESSQTGTSTTSSR	1572.69	B4DEP6;E7EX17;B4DRM3;P23588;Q7Z5Y0;B4DS01	B4DEP6	EIF4B	Eukaryotic translation initiation factor 4B	2	281.38	1179000	1150800	1179000	1279900
RGEEGHDPKEPEQLR	1775.86	A0A7I2V2R3;A0A7I2V5D8;A0A384NL63;P51991;A0A7I2V4J6;A0A7I2V402;B4E036	A0A7I2V2R3	HNRNPA3	Heterogeneous nuclear ribonucleoprotein A3	4	140.01	906100	1150400	906100	1279400
PPPGRPQPDSGR	1259.64	A0A7I2V2R3;A0A7I2V5D8;A0A384NL63;P51991;A0A7I2V4J6;A0A7I2V402;B4E036	A0A7I2V2R3	HNRNPA3	Heterogeneous nuclear ribonucleoprotein A3	2	133.76	1010300	1147700	1010300	1276500
ALEVIKPAHILQEK	1587.93	Q24JU4;J9R021;Q14152;Q7Z5T5;Q6P1R0;Q05BS0;Q3B770	Q24JU4	EIF3A;eIF3a	Eukaryotic translation initiation factor 3 subunit A	2;3	144.2	446360	1146200	446360	1274800
LYLWMCLAAALASFLMGFMVGWFIKPLK	3276.71	E9PII2;E9PJV2;Q8IUX3;E9PKX5;J3KNJ3;Q9Y3Q0	E9PII2	NAALAD2	N-acetylated-alpha-linked acidic dipeptidase 2	4	14.191	0	1144000	0	1272300
EYFGEFGEIEAIELPMDPK	2213.02	D6R9P3;D6RD18;B4DMY3;D6RBZ0;Q53F64;Q99729	D6R9P3	HNRNPAB	Heterogeneous nuclear ribonucleoprotein A/B	2	259.72	2090900	1134400	2090900	1261600
MNKVRDENDTVMDK	1693.78	G5EA35	G5EA35	CARD18		2;3	55.578	0	1133000	0	1260200
VDNDENEHQLSLR	1567.72	P06748;A0A7I2YQC0;A0A7I2V5S2;A0A0S2Z491;A0A0S2Z4G7;A4ZU86;A0A140VJQ2;A0A7I2V3U2;A0A7I2V2X9;A0A7I2V433;A0A7I2V4G8;A0A7I2V3G5;A0A7I2V579;E5RGW4	P06748	NPM1	Nucleophosmin	2;3	273.23	1108100	1119400	1108100	1245000
PVTVEPMDQLDDEEGLPEK	2139.99	A0A7I2V4J2;A8K525;A0A0S2Z4Z9;A0A7I2V5Y7;A0A7I2V535;Q15233;A0A7P0MRW0;A0A7I2V4N2;A0A7I2V464;A0A7I2V4K9;H7C367	A0A7I2V4J2	NONO	Non-POU domain-containing octamer-binding protein	2	129.53	1113200	1119000	1113200	1244500
DLNYCFSGMSDHR	1600.64	A0A384MDT2;P55795;B4DFK9;B4DP00;P31943;G8JLB6;A0A384MEJ3;A0AAG2UWX3;A0AAG2UY50;E9PCY7;H0YBD7;Q68DG4	P31943	HNRNPH2;HNRNPH1;DKFZp686A15170	Heterogeneous nuclear ribonucleoprotein H2;Heterogeneous nuclear ribonucleoprotein H;Heterogeneous nuclear ribonucleoprotein H, N-terminally processed	2;3	183.08	1098600	1113000	1098600	1237800
VLATVTKPVGGDK	1283.74	B4DRX3;Q8TBK5;Q8N5Z7;B2R4K7;Q9HBB3;Q02878;F8VZ45;U3KQR5;F8VZA3;F8VWR1;F8VU16	B4DRX3	RPL6	60S ribosomal protein L6	2	192.95	1142300	1112400	1142300	1237200
NPPNQSSNERPPSLLVIETK	2219.15	E7ET15;O15042;B4DK81;E7EW00;H0Y8D9	E7ET15	U2SURP	U2 snRNP-associated SURP motif-containing protein	3	164.28	1325900	1111800	1325900	1236600
DQMSHLFNVAHTLR	1667.82	F8VPD4;P27708;Q53SY7;H7BZB3	F8VPD4	CAD	CAD protein;Glutamine-dependent carbamoyl-phosphate synthase;Aspartate carbamoyltransferase;Dihydroorotase	2;3;4	168.43	652380	1108500	652380	1232900
ALGLGVEQLPVVFEDVVLHQATILPK	2784.58	P49327;A0A0U1RQF0	P49327	FASN	Fatty acid synthase;[Acyl-carrier-protein] S-acetyltransferase;[Acyl-carrier-protein] S-malonyltransferase;3-oxoacyl-[acyl-carrier-protein] synthase;3-oxoacyl-[acyl-carrier-protein] reductase;3-hydroxyacyl-[acyl-carrier-protein] dehydratase;Enoyl-[acyl-carrier-protein] reductase;Oleoyl-[acyl-carrier-protein] hydrolase	3	172.54	527240	1102900	527240	1226700
ATMLFFHFLDQLNYECGR	2261.04	P52630;R9QG79;R9QE65;R9QE71;R9QF58;R9QF97;R9QFA6;R9QGC0;R9QE63;R9QDY7;R9QE44;R9QFA2;A0A494C164;A0A8V8TLJ4;R9QG88;R9QDY3;R9QDW3;R9QFC5;R9QE53;R9QDZ0;R9QDW5;R9QG91;A0A8V8TLG8;A0JLQ9;R9QF99;B4DLC8;A0A494C1L3;B4DHE0;A0A494C0B5	P52630	STAT2	Signal transducer and activator of transcription 2;Signal transducer and activator of transcription	3	282.32	0	1097000	0	1220100
GYAEVVVASENSVHK	1587.79	B4DGF8;Q8N684;F5H669;C9J286;C9J323;J3QT54;F5H6M0;F5H047	B4DGF8	CPSF7	Cleavage and polyadenylation specificity factor subunit 7	2	205.09	1119200	1096000	1119200	1219000
LRSEIDNVKK	1200.68	H6VRG0;H6VRF9;H6VRF8;H6VRG1;P04264;H6VRG3;H6VRG2	H6VRG0	KRT1	Keratin, type II cytoskeletal 1	3	166.66	659370	1088000	659370	1210100
GHYTEGAELVDSVLDVVR	1957.97	P07437;Q5SU16;A0A384NYT8;Q5JP53;B7ZAF0;Q5ST81;Q6LC01;B7ZAK1;A5D907;A5D906;A1L195;B4DMJ5;G3V2A3;P68371;Q8IZ29;Q8N6N5;Q8IWP6;A0A384MEE3;Q13885;B2R6L0;Q9BVA1;O43209;Q13509;Q53G92;Q2NKY5;Q3ZCR3;Q9BV28;B2RBD5;A0A0B4J269	P68371	TUBB;TUBB2A;TUBB2B;TUBB3;TUBB4B;TUBB2C;TUBB6	Tubulin beta chain;Tubulin beta-4B chain;Tubulin beta-2A chain;Tubulin beta-2B chain;Tubulin beta-3 chain	2;3	244.37	1503900	1080500	1503900	1201800
LFPLIQTMHSNLAGK	1668.9	Q13310;Q6IQ30;B1ANR0;A0A7I2V4L7;A0A7I2V5W9;A0A7I2V598;H0Y5F5;H0YEU6;Q59GZ7;A0A7I2V4V6;Q53GL4;H0Y6X6	Q13310	PABPC4	Polyadenylate-binding protein 4;Polyadenylate-binding protein	2;3	174.05	1330900	1078200	1330900	1199200
FDQLFDDESDPFEVLK	1942.88	Q8NC51;Q63HR1;Q5VU21	Q8NC51	SERBP1;DKFZp686P17171	Plasminogen activator inhibitor 1 RNA-binding protein	2	274.44	1813700	1078000	1813700	1199000
LLTEYCIETGAPDGSFLVR	2140.05	Q4LE43;P19174;B4DMA3	Q4LE43	PLCG1 variant protein;PLCG1	Phosphoinositide phospholipase C;1-phosphatidylinositol 4,5-bisphosphate phosphodiesterase gamma-1	3	32.759	0	1073300	0	1193700
LFIGGLPNYLNDDQVK	1804.94	P26368;B5BU25	P26368	U2AF2	Splicing factor U2AF 65 kDa subunit	2	138	1269500	1072200	1269500	1192500
SSDSKPGVSSK	1077.53	Q7Z417	Q7Z417	NUFIP2	Nuclear fragile X mental retardation-interacting protein 2	2	136.84	633850	1062600	633850	1181800
IVGSKPLYVALAQR	1513.9	Q13310;Q6IQ30;B1ANR0;A0A7I2V4L7;A0A7I2V5W9;A0A7I2V598;H0Y5F5;H0YEU6;Q59GZ7;A0A7I2V4V6;Q53GL4;Q3B867;Q147Y3;Q15164	Q13310	PABPC4	Polyadenylate-binding protein 4;Polyadenylate-binding protein	2	145.08	0	1054500	0	1172800
AQIHDLVLVGGSTR	1464.8	A0A0G2JIW1;P0DMV8;P0DMV9;Q59EJ3;A8K5I0;A0A1U9X7W4;B4DNT8;B4DWK5;B4DI39;B4DFN9;B4E1S9;B4DVU9;B4E388;V9GZ37;B3KTT5	A0A0G2JIW1	HSPA1A;HSPA1B;HEL-S-103	Heat shock 70 kDa protein 1A;Heat shock 70 kDa protein 1B	2	112.95	0	1052600	0	1170700
TFSVWYVPEVTGTHK	1749.87	P21333;Q60FE5;Q60FE6;A6NDY9;A0A7P0NMY4;F8WE98;A0A7I2V3E6;A0A087WWY3	P21333	FLNA	Filamin-A	2;3	171.09	1165400	1052400	1165400	1170500
GFGFVTFDDHDPVDKIVLQK	2276.15	A0A7I2V4N1;A0A7I2V3P1;A0A7I2V323;A0A384NL58;P22626;A0A7I2V4S4;A0A7I2V4I6;A0A7I2V3P7;I6L957;A0A087WUI2;A0A024RA28	A0A7I2V4N1	HNRNPA2B1;HNRPA2B1	Heterogeneous nuclear ribonucleoproteins A2/B1	3	230.5	1404700	1049300	1404700	1167000
SKEEAEALYHSK	1390.67	P35908	P35908	KRT2	Keratin, type II cytoskeletal 2 epidermal	2;3	209.43	628920	1045900	628920	1163300
KLPIDVTEGEVISLGLPFGK	2111.19	A0A0U1RRM4;P26599;A6NLN1;A0A7I2V621;A0A7I2V4H6;A0A6Q8PEX4;K7EKJ7;Q59H49;K7ES59;K7ELW5	A0A0U1RRM4	PTBP1	Polypyrimidine tract-binding protein 1	2;3	171.03	1701400	1042600	1701400	1159500
NLSPVVSNELLEQAFSQFGPVEK	2531.29	Q8WXF1;B4DWI8;X6RDA4	Q8WXF1	PSPC1	Paraspeckle component 1	2;3	324.25	1167200	1039300	1167200	1156000
KDNTFRMAISIPNR	1661.87	C9JS50;Q687X5	C9JS50	STEAP4	Metalloreductase STEAP4	2	72.365	731620	1038800	731620	1155400
RPDQQLQGEGK	1254.63	Q8NC51;Q63HR1;Q5VU21	Q8NC51	SERBP1;DKFZp686P17171	Plasminogen activator inhibitor 1 RNA-binding protein	2	187.33	1097900	1033700	1097900	1149700
KPGQSFQEQVEHYR	1731.83	E7ET15;O15042;H7C4V2	E7ET15	U2SURP	U2 snRNP-associated SURP motif-containing protein	2;3	289.89	1390400	1033100	1390400	1149100
DYLHLPPEIVPATLR	1732.95	P46783;A0A2R8Y6L3;F6U211;A0A2R8Y7H1;S4R435;A0A2R8YFH6;A0A1W2PQS6	P46783	RPS10;RPS10-NUDT3	40S ribosomal protein S10	2;3	117.21	1589000	1031100	1589000	1146700
MLGYFSLVGLLR	1367.76	B0QY89;Q9Y262;B4DQF6;B3KPB9;B0QY90;B3KNG0	B0QY89	EIF3L	Eukaryotic translation initiation factor 3 subunit L	2	232.75	1728900	1030300	1728900	1145900
SPPYTAFLGNLPYDVTEESIKEFFR	2919.43	B4DEP6;E7EX17;B4DRM3;P23588;F8VP89;F8W0K0;F8VSC7;F8VX11;F8VYE9;F8VRU1	B4DEP6	EIF4B	Eukaryotic translation initiation factor 4B	3	122.61	1674700	1029000	1674700	1144400
GYIFLEYASPAHAVDAVK	1949.99	A4D210;P55884;B4DV79;Q96G38;B4DXN6;Q86UM1;C9JZG1	A4D210	EIF3B;EIF3S9	Eukaryotic translation initiation factor 3 subunit B	2	167.01	1292500	1025700	1292500	1140800
AGVNTVTTLVENKK	1472.82	P62424;Q9BY74;Q5T8U2;Q5T8U3	P62424	RPL7A;RP-L7a	60S ribosomal protein L7a	2;3	240.52	1343500	1022800	1343500	1137500
QLFHPEQLITGK	1409.77	B3KPS3;P68363;B3KT06;A8JZY9;Q53GA7;F5H5D3;Q9BQE3;B7Z1K5;P68366;C9J2C0;F8VVB9;Q9NY65;Q7Z3M3;A0A7P0T945;A0A7P0TA31;Q8N532;F8VS66;F8VX09;F8VWV9;F8VRZ4;Q6QMJ5;C9JJQ8;C9K0S6;C9JQ00;C9JEV8;C9JDL2;Q71U36;Q1ZYQ1;P0DPH8;P0DPH7;A0AAG2UW83;Q6PEY2;F8VQQ4	B3KPS3	TUBA1B;TUBA1C;TUBA4A;TUBA8;DKFZp686L04275;TUBA1A;TUBA1;TUBA2;TUBA3E	Tubulin alpha-1B chain;Tubulin alpha-1C chain;Tubulin alpha-4A chain;Tubulin alpha-8 chain;Tubulin alpha-1A chain;Tubulin alpha-3E chain	2	270.93	742250	1018800	742250	1133100
LAGFLDLTEQEFR	1537.78	B0QY89;Q9Y262;B4DQF6;B3KPB9;B0QY90;B3KNG0;Q8N7H0;Q7Z5X3	B0QY89	EIF3L	Eukaryotic translation initiation factor 3 subunit L	2	275.93	1297800	1011100	1297800	1124600
VTEGLTDVILYHQPDDK	1941.97	A0AA34QW03;O60506;Q05CK9;A0A7I2V4Z0;A0A7I2YQN2;B2R8Z8;A0A7I2V346;A0A7I2YQV8;Q59GL1;A0A7I2V2F2;A0A7I2V309;A0A7I2V5Q6;B7Z645	A0AA34QW03	SYNCRIP	Heterogeneous nuclear ribonucleoprotein Q	2;3	281.76	960290	1009800	960290	1123100
TLSKEEETKK	1191.63	J3QR09;J3KTE4;A0A7I2YQG2;P84098	J3QR09	RPL19	Ribosomal protein L19;60S ribosomal protein L19	2	178.95	1176000	998110	1176000	1110100
VFEVSLADLQNDEVAFR	1950.97	D6RG13;D6RAT0;Q6NXR8;A8K4W0;P61247;D6RB09;D6RAS7;B7Z3M5;H0Y8L7;E9PFI5;D6RED7;D6RGE0;D6RI02	D6RG13	RPS3A	40S ribosomal protein S3a	2	255.37	1047900	997950	1047900	1109900
GQFSTDELVAEVEKR	1706.85	Q00610;K7EJJ5;A0A8V8TQ18;A0A8V8TQ14;A0A087WVQ6;A0A8V8TR47;A0A8V8TRF0;A0AAQ5BHU5;A0A8V8TQK7;A0A8V8TQK1;A0AAQ5BHN6;A0AAQ5BHN4;J3KRF5;A0A8V8TRE8;A0A8V8TQK3;A0AAQ5BHT6;A0AAQ5BHN7;P53675;A0A087WX41	Q00610	CLTC;CLTCL1	Clathrin heavy chain 1;Clathrin heavy chain;Clathrin heavy chain 2	2;3	285.55	964190	997100	964190	1109000
DALSDLALHFLNK	1455.77	B7Z9L0;B7Z2Z8;A8K3C3;P50991;B7Z2F4	B7Z9L0	CCT4	T-complex protein 1 subunit delta	2;3	320.03	875610	992040	875610	1103400
GMGGHGYGGAGDASSGFHGGHFVHMR	2542.08	P31942;Q53F48;B4DHY1	P31942	HNRNPH3	Heterogeneous nuclear ribonucleoprotein H3	3;4	166.46	882300	991160	882300	1102400
HLLQAPLDDAQEILQAR	1930.03	B4DJW8;A0A2R8YFH5;Q15437;B4DRA5;Q5QPE1;B4DS04	B4DJW8	SEC23B	Protein transport protein Sec23B	2	212.69	1130800	990110	1130800	1101200
LKDYAFVHFEDR	1538.75	O43390;B4DMB1;Q0VGD6;A0A6Q8PEX7;B2R7W4;B4DT28;A0A6Q8PHG0;A0A6Q8PH31;A0A6Q8PH35;B4DMD1;Q6MZS5	O43390	HNRNPR;HNRPR;DKFZp686A13234	Heterogeneous nuclear ribonucleoprotein R	2;3	197.3	955750	989130	955750	1100100
FMSVQRPGPYDRPGTAR	1933.96	P52597;B4DKS8	P52597	HNRNPF	Heterogeneous nuclear ribonucleoprotein F;Heterogeneous nuclear ribonucleoprotein F, N-terminally processed	3;4	72.327	0	986560	0	1097300
LMELHGEGSSSGK	1330.62	D6RG13;D6RAT0;Q6NXR8;A8K4W0;P61247;D6R9B6;H0Y9Y4	D6RG13	RPS3A	40S ribosomal protein S3a	2	236.42	935280	985790	935280	1096400
ASGNYATVISHNPETK	1687.82	G3V1A1;B4DVG7;E9PKZ0;P62917	G3V1A1	RPL8	60S ribosomal protein L8	2	253.15	1041300	984840	1041300	1095300
DREEALHQFR	1299.63	A0A2R8Y4A4;B5BTY4;A0A2R8YFS5;A0A0D9SG12;A0A0D9SF53;A0A2R8YF78;A0A0D9SFB3;O00571;F6S8Q4;A0A2R8Y645;Q59GX6;A0A2U3TZJ9;A0A2R8YFR4;A0A2R8Y5G6;A0A2R8YCW1;A0A2R8YDT5;A0A2R8Y7T2;A0A2R8YDH3;Q5S4N1;O15523;B4E132;A0A0J9YVQ7;A0A087WVZ1	A0A2R8Y4A4	DDX3X;DDX3Y	ATP-dependent RNA helicase DDX3X;ATP-dependent RNA helicase DDX3Y	2	178.95	1116600	984690	1116600	1095200
SSGSPYGGGYGSGGGSGGYGSR	1909.78	A0A7I2V2R3;A0A7I2V5D8;A0A384NL63;P51991;A0A7I2V402;A0A7I2V4G0;B4E036;Q8NFG3;H7C1J8;B4E3E6;B4DDB6	A0A7I2V2R3	HNRNPA3;HNRPA3	Heterogeneous nuclear ribonucleoprotein A3	2	233.03	925660	983900	925660	1094300
IGQQPQQPGAPPQQDYTK	1979.97	A0A384P5V3;M0R0C6;Q92945;M0QYG1	A0A384P5V3	KHSRP	Far upstream element-binding protein 2	2	255.37	1032600	982310	1032600	1092500
DIPSLPPLPPLPPLPPLDR	2043.18	P49750;Q8NF45;H0YIQ2	P49750	YLPM1;FLJ00353	YLP motif-containing protein 1	2;3	141.87	1150300	974370	1150300	1083700
ILELVHDHLK	1215.7	P52630;R9QG79;R9QE65;R9QE71;R9QF58;R9QF97;R9QFA6;R9QGC0;R9QE63;R9QDY7;R9QE44;R9QFA2;A0A494C164;A0A8V8TLJ4;R9QG88;R9QDY3;R9QDW3;R9QFC5;R9QE53;R9QDZ0;R9QDW5;R9QG91;A0A8V8TLG8;A0JLQ9;R9QF99;Q6N0A7	P52630	STAT2;DKFZp686H05229	Signal transducer and activator of transcription 2;Signal transducer and activator of transcription	2	123.5	0	972830	0	1082000
AVDIPHMDIEALKK	1578.84	Q1JQ76;P62906	Q1JQ76	RPL10A	Ribosomal protein;60S ribosomal protein L10a	2;3	103.76	1310000	971710	1310000	1080700
YLPPATQVVLISATLPHEILEMTNK	2777.5	I3L3H2;P38919	I3L3H2	EIF4A3	Eukaryotic initiation factor 4A-III;Eukaryotic initiation factor 4A-III, N-terminally processed	3	72.627	564270	971500	564270	1080500
GKTPSLDPHQTK	1307.68	P52630;R9QG79;R9QE65;R9QE71;R9QF58;R9QF97;R9QFA6;R9QGC0;R9QE63;R9QDY7;R9QE44;R9QFA2;A0A494C164;A0A8V8TLJ4;R9QG88;R9QDY3;R9QDW3;R9QFC5;R9QE53;R9QDZ0;R9QDW5;R9QG91;A0A8V8TLG8;A0JLQ9;R9QF99;B4DLC8;A0A494C1L3	P52630	STAT2	Signal transducer and activator of transcription 2;Signal transducer and activator of transcription	2;3	83.775	0	967080	0	1075600
LKDYAFIHFDER	1552.77	A0AA34QW03;O60506;Q05CK9;A0A7I2V4Z0;A0A7I2YQN2;B2R8Z8;A0A7I2V346;A0A7I2YQV8;Q59GL1;A0A7I2V2F2;A0A7I2V309;B7Z645;B7Z213	A0AA34QW03	SYNCRIP	Heterogeneous nuclear ribonucleoprotein Q	2;3	127.03	807870	966860	807870	1075300
TTHFVEGGDAGNREDQINR	2114.97	A8MUD9;P18124;O95036	A8MUD9	RPL7;WUGSC:H_RG054D04.1	60S ribosomal protein L7	2;3	141.88	836270	961560	836270	1069500
DALVNAVVDSLSAYGSTVSNLQHSALMAPSSLK	3344.69	O95487;B4DTM6;B4E2E1	O95487	SEC24B	Protein transport protein Sec24B	3	177.88	782350	961400	782350	1069300
VVWVEESDKR	1245.64	A0A2R8Y4A4;B5BTY4;A0A2R8YFS5;A0A0D9SG12;A0A0D9SF53;A0A2R8YF78;A0A0D9SFB3;O00571;F6S8Q4;A0A2R8Y645;Q59GX6;A0A2U3TZJ9;A0A2R8YFR4;A0A2R8Y5G6;A0A2R8YCW1;A0A2R8YDT5;A0A2R8Y7T2;A0A2R8YDH3;Q5S4N1	A0A2R8Y4A4	DDX3X	ATP-dependent RNA helicase DDX3X	2;3	150.17	1126500	960320	1126500	1068100
HPDSHQLFIGNLPHEVDK	2082.03	Q13283;Q53HH4;Q5U0Q1;Q32P45;Q6FI03;A0A7I2V5M7;A0A7I2YQN9;A0A7P0P2U7;Q6ZP53;B7Z8K4;A0A7I2YQH0;A0A7I2V2X7	Q13283	G3BP1;DKFZp686L1159;G3BP	Ras GTPase-activating protein-binding protein 1	3;4	338.94	1246700	956490	1246700	1063800
KIFVGGIKEDTEEYNLR	2010.04	A0A7I2V2R3;A0A7I2V5D8;A0A384NL63;P51991;A0A7I2V4J6;A0A7I2V402;A0A7I2V4G0;B4E3E6;B4DDB6	A0A7I2V2R3	HNRNPA3;HNRPA3	Heterogeneous nuclear ribonucleoprotein A3	2;3	313.83	1318300	955280	1318300	1062500
RPLEMEQQQAYRPEMK	2032.98	Q9BUJ2;A8K6U7;B7Z4B8;A0A0A0MRA5;A8K3W4;M0QYZ0;M0R0K8;M0QZV6;M0R203	Q9BUJ2	HNRNPUL1	Heterogeneous nuclear ribonucleoprotein U-like protein 1	3	184.65	1053200	953840	1053200	1060900
NPPGFAFVEFEDPR	1620.76	P84103;B2R6F3;A0A087X2D0;A0A0B4J1Z1;B4DEK2;C9JAB2;Q16629	P84103	SRSF3;SFRS3;SRSF7	Serine/arginine-rich splicing factor 3;Serine/arginine-rich splicing factor 7	2	220.81	1249300	953140	1249300	1060100
YIDTEHGGSQAR	1332.61	Q15436;F5H365;B4DSQ5;B4DF60	Q15436	SEC23A	Protein transport protein Sec23A	2	228.54	1034300	951180	1034300	1057900
DYFEEYGKIDTIEIITDR	2219.06	A0A7I2V4N1;A0A7I2V3P1;A0A7I2V323;A0A384NL58;P22626;A0A7I2V4S4;A0A7I2V4I6;A0A7I2V3P7;I6L957;A0A087WUI2;A0A024RA28;A0A7I2V4N0;A0A7I2YQN4	A0A7I2V4N1	HNRNPA2B1;HNRPA2B1	Heterogeneous nuclear ribonucleoproteins A2/B1	2;3	133.93	1196900	940870	1196900	1046400
PVLNFYEANFPANVMDVIAR	2279.14	P17844;B5BUE6;J3KTA4;Q7Z2V5;Q59E92;A0A7I2V2S0;A0A7I2V507;B4DN41;J3QRQ7;J3KTQ4	P17844	DDX5;DKFZp686J01190	Probable ATP-dependent RNA helicase DDX5	2;3	129.53	1592700	933510	1592700	1038300
SSGYPLTIEGFAYLWSGAR	2074.02	Q9BUJ2;A8K6U7;B7Z4B8;A0A0A0MRA5;A8K3W4;A8K5K0;M0R3F1;M0QYZ0;M0QYI8;M0R0K8;M0QYM5	Q9BUJ2	HNRNPUL1	Heterogeneous nuclear ribonucleoprotein U-like protein 1	2	221.63	1710000	932060	1710000	1036600
NSCNQCNEPR	1277.49	Q92804;B4E312;A0A0J9YYE0;A0A0J9YXY8	Q92804	TAF15	TATA-binding protein-associated factor 2N	2	191.25	684980	931520	684980	1036000
HGRPGIGATHSSR	1331.68	K7EM56;A0A0B4J2B4;S4R417;K7ELC2;P62841;K7EQJ5	K7EM56	RPS15	40S ribosomal protein S15	2;3;4	144.27	249810	925650	249810	1029500
SKDQDDQKPGPSER	1585.73	B7ZLP5;A8K329;Q15424;B7Z2Z1;B7Z959;B7Z1C7;B7Z2F6;B7Z5X3	B7ZLP5	SAFB	Scaffold attachment factor B1	2;3	156.73	668130	925450	668130	1029300
NKEEAAEYAK	1151.55	A2A3R5;Q96DV6;A2A3R6;P62753	A2A3R5	RPS6	40S ribosomal protein S6	2	171.34	842980	925270	842980	1029100
GIEKPPFELPDFIK	1628.88	E9PPJ0;Q13435;Q7Z3K9	E9PPJ0	SF3B2;DKFZp781L0540	Splicing factor 3B subunit 2	2;3	108.91	899760	923540	899760	1027200
TINLYPLTNYTFGTK	1744.9	O43809;B2R6U8;Q5HYH5	O43809	NUDT21;DKFZp313O211	Cleavage and polyadenylation specificity factor subunit 5	2	135.13	1162800	922760	1162800	1026300
IMHFPTWVDLKGEDSVPDTVHHVVVPVNPK	3391.74	A0A7I2V430;A0A7I2V4F0;A3RJH1;Q92499;A0A7I2V2M5;A0A087WZ71;F1T0B3;A0A7I2YQ77;A0A087X2G1;B4DP70;A0A7I2V4J3	A0A7I2V430	DDX1	ATP-dependent RNA helicase DDX1	4	228.91	986540	919780	986540	1023000
HTTSIFDDFAHYEK	1709.77	Q9BYJ9;B4DT65;Q658Z6;Q8NA80;A0A024R7W5;A0A087X0Q1;B4DPX9;A0A087WY31;Q7Z739	Q9BYJ9	YTHDF1;DKFZp451J085;YTHDF3	YTH domain-containing family protein 1;YTH domain-containing family protein 3	2;3	305.4	1132000	918990	1132000	1022100
AGSSGSSSGGGGGGPGGR	1347.58	P48634;A0A1U9X975;A0A1U9X9A9;A0A1U9X999;A0A1U9X996;A0A1U9X998;A0A1U9X985;A0A1U9X982;A0A1U9X977;A0A1U9X974;A0A1U9X988;A0A1U9X972;A0A1U9X987;A0A1U9X9A5;B4DLY2	P48634	PRRC2A	Protein PRRC2A	2	245.18	874530	917620	874530	1020600
ETDLQELFRPFGSISR	1893.96	Q6IAM0;O75821;A8K5K5;K7EP16;K7ENA8	Q6IAM0	EIF3G	Eukaryotic translation initiation factor 3 subunit G	2;3	260.83	2849000	910170	2849000	1012300
FQSVPAQPGQTSPLLQYFGILLDQGQLNK	3186.67	Q00610;K7EJJ5;A0A8V8TQ18;A0A8V8TQ14;A0A087WVQ6;A0A8V8TR47;A0A8V8TRF0;A0AAQ5BHU5;A0A8V8TQK7;A0A8V8TQK1;A0AAQ5BHN6;A0AAQ5BHN4;J3KRF5;A0A8V8TRE8;A0A8V8TQK3;A0AAQ5BHT6;A0AAQ5BHN7	Q00610	CLTC	Clathrin heavy chain 1;Clathrin heavy chain	3	294.99	1302700	905570	1302700	1007200
FGQGGAGPVGGQGPR	1340.66	A0A384N5Z8;A0A8Q3WMA7;P23246;Q9BSV4;Q86VG2	A0A384N5Z8	SFPQ	Splicing factor, proline- and glutamine-rich	2	159.93	856120	905410	856120	1007000
DPNAFLFDHLLTLKPVK	1967.09	Q7L2H7;J3KNJ2;H0YCQ8	Q7L2H7	EIF3M	Eukaryotic translation initiation factor 3 subunit M	2;3	205.37	1536600	904960	1536600	1006500
YELISETGGSHDKR	1590.76	Q12906;F4ZW66;F4ZW64;F4ZW65;A8K590;B4DFG4;B4DDF3;A0A0S2Z5K8;V9HWK4;Q96SI9	Q12906	ILF3;HEL162;STRBP	Interleukin enhancer-binding factor 3;Spermatid perinuclear RNA-binding protein	2;3	252.69	873410	902180	873410	1003400
GNPSGGGNVQHR	1178.55	B0QYK0;Q01844;A0A0D9SFL3;C9JGE3;H7BY36	B0QYK0	EWSR1	RNA-binding protein EWS	2	191.25	1092000	896130	1092000	996670
AVITSLLDQIPEMFADTR	2019.03	B4DSN3;G5EA31;P53992	B4DSN3	SEC24C	Protein transport protein Sec24C	2	190.06	616690	895970	616690	996500
TVEGVLIVHEHR	1387.76	O43809;B2R6U8;H3BND3;H3BV41;Q5HYH5	O43809	NUDT21;DKFZp313O211	Cleavage and polyadenylation specificity factor subunit 5	2;3	220.17	1083800	889240	1083800	989010
VLGTPVETIELTEDRR	1826.97	F8VPD4;P27708;Q53SY7	F8VPD4	CAD	CAD protein;Glutamine-dependent carbamoyl-phosphate synthase;Aspartate carbamoyltransferase;Dihydroorotase	2	147.02	982350	884340	982350	983560
DVDIIDHHDNTYTVK	1783.84	P21333;Q60FE5;Q60FE6;A6NDY9;A0A7P0NMY4	P21333	FLNA	Filamin-A	2;3	132.93	1045600	883940	1045600	983120
YHTVNGHNCEVR	1484.66	P09651;A0A024RB53;F8W6I7;A0A7I2V3R8;Q6IPF2;A0A7I2V3W0;A0A7I2V2L6;Q9BSM5;Q0VAC0;A0A2R8Y4L2;F8VZ49;A0A7I2YQX9;F8VTQ5;H0YH80;Q3MI39;A0A7I2V334;A0A7I2V5H0;A0A7I2V5T1	P09651	HNRNPA1;HNRPA1	Heterogeneous nuclear ribonucleoprotein A1;Heterogeneous nuclear ribonucleoprotein A1, N-terminally processed	2;3	188.6	613660	881160	613660	980020
IVLDNSVFSEHR	1414.72	Q00610;K7EJJ5;A0A8V8TQ18;A0A8V8TQ14;A0A087WVQ6;A0A8V8TR47;A0A8V8TRF0;A0AAQ5BHU5;A0A8V8TQK7;A0A8V8TQK1;A0AAQ5BHN6;A0AAQ5BHN4;J3KRF5;A0A8V8TRE8;A0A8V8TQK3;A0AAQ5BHT6;A0AAQ5BHN7;P53675;A0A087WX41	Q00610	CLTC;CLTCL1	Clathrin heavy chain 1;Clathrin heavy chain;Clathrin heavy chain 2	2;3	241.63	503200	879540	503200	978230
VMIPQDEYPEINFVGLLIGPR	2399.26	A0A9L9PXR5;B4DJU4;A0A9L9PXE4;Q15637;A0A7P0T9U7;B4DSE4;B4DX42;H7C561	H7C561	SF1	Splicing factor 1	2;3	180.49	1038700	875740	1038700	974000
ACQSIYPLHDVFVR	1703.85	D6RG13;D6RAT0;Q6NXR8;A8K4W0;P61247;D6RB09;D6R9B6;H0Y9Y4	D6RG13	RPS3A	40S ribosomal protein S3a	2	108.5	770110	875400	770110	973620
LPNFGFVVFDDSEPVQR	1964.96	Q9UN86;A8K6V7;A0A7I2V3P9;A0A7I2V647;A0A7I2YQD9;A0A7I2V382	Q9UN86	G3BP2	Ras GTPase-activating protein-binding protein 2	2;3	169.52	1688800	870900	1688800	968610
RGFCFITYTDEEPVKK	1988.97	B4DTA2;A0A087WUK2;O14979;B4DGN3	B4DTA2	HNRNPDL	Heterogeneous nuclear ribonucleoprotein D-like	3	190.37	669690	867750	669690	965120
LPVVIGGLLDVDCSEDVIK	2040.08	Q00610;K7EJJ5;A0A8V8TQ18;A0A8V8TQ14;A0A087WVQ6;A0A8V8TR47;A0A8V8TRF0;A0AAQ5BHU5;A0A8V8TQK7;A0A8V8TQK1;A0AAQ5BHN6;A0AAQ5BHN4;J3KRF5;A0A8V8TRE8;A0A8V8TQK3;A0AAQ5BHT6;A0AAQ5BHN7	Q00610	CLTC	Clathrin heavy chain 1;Clathrin heavy chain	2	167.01	777510	865100	777510	962160
AVFVDLEPTVIDEVR	1700.9	B3KPS3;P68363;B3KT06;A8JZY9;Q53GA7;F5H5D3;Q9BQE3;B7Z1K5;F8VVB9;B4DN58;Q8N532;F8VS66;F8VX09;F8VWV9;F8VRZ4;F8VRK0;Q71U36;F8VQQ4	B3KPS3	TUBA1B;TUBA1C;TUBA1A	Tubulin alpha-1B chain;Tubulin alpha-1C chain;Tubulin alpha-1A chain	2	145.08	681440	863040	681440	959870
NVTDVVNTCHDAGISK	1728.81	Q9Y3I0	Q9Y3I0	RTCB	tRNA-splicing ligase RtcB homolog	2	271.8	34574	862440	34574	959210
SVPAFIDISEEDQAAELR	1988.97	Q7L2H7;E9PRI2;E7ESM3;B4DT09	Q7L2H7	EIF3M	Eukaryotic translation initiation factor 3 subunit M	2	239.98	2013500	857690	2013500	953920
LPEDPLLSGLLDSPALK	1776.99	P49327;A0A0U1RQF0;Q6PJJ3	P49327	FASN	Fatty acid synthase;[Acyl-carrier-protein] S-acetyltransferase;[Acyl-carrier-protein] S-malonyltransferase;3-oxoacyl-[acyl-carrier-protein] synthase;3-oxoacyl-[acyl-carrier-protein] reductase;3-hydroxyacyl-[acyl-carrier-protein] dehydratase;Enoyl-[acyl-carrier-protein] reductase;Oleoyl-[acyl-carrier-protein] hydrolase	2	253.72	811100	855110	811100	951060
LFVGNLPPDITEEEMR	1858.91	A0A7I2V4J2;A8K525;A0A0S2Z4Z9;A0A7I2V5Y7;A0A7I2V535;Q15233;A0A7P0MRW0;A0A7I2V4N2;A0A7I2V464;A0A7I2V4K9;C9JYS8;C9IZL7;C9J4X2;A0A7I2YQK8;A0A0S2Z4E7	A0A7I2V4J2	NONO	Non-POU domain-containing octamer-binding protein	2	126.32	1192700	854120	1192700	949960
SAAQAAAQTNSNAAGK	1459.7	Q8NC51;Q63HR1;Q5VU21	Q8NC51	SERBP1;DKFZp686P17171	Plasminogen activator inhibitor 1 RNA-binding protein	2	297.53	980770	852610	980770	948280
AAPGAEFAPNKR	1227.64	A0A7I2V4J2;A8K525;A0A0S2Z4Z9;A0A7I2V5Y7;A0A7I2V535;Q15233;A0A7I2V4K9	A0A7I2V4J2	NONO	Non-POU domain-containing octamer-binding protein	2	166.66	1702300	850800	1702300	946260
LASQANIAQVLAELK	1567.89	P63010;A0A140VJE8;A8K0G3;A8K916;Q68DI0;A0A087X253;B4DWG4;A0A087WU93;A0A087WZQ6;B4E261;A0A087WYD1;C9J1E7;Q10567	P63010	AP2B1;DKFZp781K0743;AP1B1	AP-2 complex subunit beta;AP complex subunit beta;AP-1 complex subunit beta-1	2	265.34	798090	848860	798090	944100
QISNLQQSISDAEQR	1715.84	H6VRG0;H6VRF9;H6VRF8;H6VRG1;P04264;H6VRG3;H6VRG2	H6VRG0	KRT1	Keratin, type II cytoskeletal 1	2	331.14	583730	848400	583730	943590
TTISVAHLLAAR	1251.73	I6L9E8;Q8NCA5;A0A8I5KR56;A0A8I5QKV5;A0A8I5KZA5;E9PH82;B4DY25;B4DT23;B3KTW4	I6L9E8	FAM98A	Protein FAM98A	2	250.49	884750	844520	884750	939280
TEWETAAPAVAETPDIK	1827.89	M0R0F0;Q53G25;P46782;M0R0R2;M0QZN2	M0R0F0	RPS5	40S ribosomal protein S5;40S ribosomal protein S5, N-terminally processed	2	135.21	1085900	844270	1085900	939000
TTQVPQFILDDFIQNDR	2049.02	Q08211;Q58F26;Q6PJK6	Q08211	DHX9	ATP-dependent RNA helicase A	2	246.85	1384500	840500	1384500	934810
APIRPDIVNFVHTNLR	1861.03	Q59GY2;P36578;B4DFI6;B4DMJ6;H3BTP7;B4DP82;H3BU31	Q59GY2	RPL4	60S ribosomal protein L4	3;4	246.68	661250	838170	661250	932210
IPLLSDLTHQISK	1463.83	V9HW63;Q13162;H7C3T4;A6NJJ0	V9HW63	HEL-S-97n;PRDX4	Peroxiredoxin-4	2;3	166.65	718260	831440	718260	924730
LVSNHSLHETSSVFVDSLTK	2199.12	P21333;Q60FE5;Q60FE6;A6NDY9;A0A7P0NMY4;Q8TES4;Q96C61;Q6NXF2;B4E2F9;Q86TQ3	P21333	FLNA;FLJ00119	Filamin-A	2;3	182.1	892020	831240	892020	924500
MAAAGGGGGGGR	917.414	Q6NTA2;A0A384N6C7;A0A3B3ITJ4;P14866;B2R959;B4DPK8	Q6NTA2	HNRNPL	Heterogeneous nuclear ribonucleoprotein L	2	77.072	0	829200	0	922230
LAAIIPDPVVAPSIVPVLK	1911.18	E9PLP8;Q12996;B4DFQ5;B4DMA4	E9PLP8	CSTF3	Cleavage stimulation factor subunit 3	2	137.4	829480	828990	829480	922000
FVINYDYPNSSEDYIHR	2130.96	P17844;B5BUE6;J3KTA4;B4DN41;B4DNG2;A0A0G2JLI4	P17844	DDX5	Probable ATP-dependent RNA helicase DDX5	2;3	230.23	762860	828510	762860	921470
TDITYPAGFMDVISIDK	1884.92	B2R491;P62701;Q96IR1;Q53HV1	B2R491	RPS4X	40S ribosomal protein S4;40S ribosomal protein S4, X isoform	2	179.21	1108900	828390	1108900	921330
GPHHLDNSSPGPGSEAR	1713.78	Q8WWM7;H3BUF6	Q8WWM7	ATXN2L	Ataxin-2-like protein	2;3	147.02	874430	823070	874430	915420
ILADLEDYLNELWEDKEGK	2292.12	B4DVQ5;A1KYQ7;Q99613;B4DVU3;B5ME19;B4DDN4;Q3B7B9;H3BPE4;H3BPE3;H3BTY8	B4DVQ5	EIF3C;EIF3CL	Eukaryotic translation initiation factor 3 subunit C;Eukaryotic translation initiation factor 3 subunit C-like protein	3	226.06	1129500	822770	1129500	915090
RLTVSSLQESGLK	1416.79	P21333;Q60FE5;Q60FE6;A6NDY9;A0A7P0NMY4;Q8TES4;Q96C61;Q6NXF2;B4DTD5	P21333	FLNA;FLJ00119	Filamin-A	2	206.03	959860	817610	959860	909340
KLASQGDSISSQLGPIHPPPR	2184.17	A0A384P5V3;M0R0C6;Q92945;M0R0I5;B4DV73	A0A384P5V3	KHSRP	Far upstream element-binding protein 2	3	305.62	965970	816700	965970	908340
RPENPKPQDGK	1264.65	P67809;H0Y449;Q7KZ24;A0JLU4;Q2VIK8	P67809	YBX1	Nuclease-sensitive element-binding protein 1	3	129.69	511070	816190	511070	907770
YLRPPNTSLFVR	1461.81	Q5JRI1;Q53GD7;A0A0S2Z504;O75494;Q6IQ42;R4GMP8	Q5JRI1	SRSF10;FUSIP1	Serine/arginine-rich splicing factor 10	2;3	157.77	854820	814190	854820	905550
WLLAEMLGDLSDSQLK	1817.92	B4DVD7;Q9UBQ5;K7EQM4;U3LUI4;A0A087WVB9;B4DQ48;K7EK53	B4DVD7	EIF3K	Eukaryotic translation initiation factor 3 subunit K	2;3	156.73	1215200	807130	1215200	897700
RFGVPVIADGGIQNVGHIAK	2047.13	A0A384N6C2;A0A7I2V2T3;H0Y4R1;A0A994J749;P12268;E7ETK5;A0A7I2YQK5	A0A384N6C2	IMPDH2	Inosine-5-monophosphate dehydrogenase 2	3	107.6	1079900	805770	1079900	896180
DGNASGTTLLEALDCILPPTRPTDKPLR	3020.56	Q5VTE0;Q53G85;A0A7I2V659;P68104;A0A087WVQ9;Q53HR5;Q53HQ7;Q53HM9;Q53GE9;A0A7I2V5N4;A0A4D5RA98;Q6IPN6;Q6IPS9;Q6IPT9;A0A4D5RBG5;A0A4D5RAC7;A0A7I2V3H3;A0A4D5RA76;A0A4D5RAN2;A8K9C4;A0A4D5RAC9;Q9H2I7;Q53GA1;A0A087WV01;B4DV42;A0A4D5RAE2;Q96RE1;B4DNE0;Q53G89;Q8IUB0;A0A4D5RAB8;Q53HR1;Q504Z0;Q96CD8;Q6P4C9;A0A4D5RAR2;Q96C29;Q8TBL1;Q6P082	Q5VTE0	EEF1A1P5;EEF1A1;EEF1A1L14	Putative elongation factor 1-alpha-like 3;Elongation factor 1-alpha;Elongation factor 1-alpha 1	3;4	247.27	887870	804550	887870	894830
MIAGQVLDINLAAEPK	1681.91	A8K9A4;B2R5W2;P07910;G3V2Q1;B2R603;G3V4C1;G3V4W0;B4DY08;B3KX96;G3V576;G3V555;B4DSU6;B4DMJ1;G3V3K6;G3V5X6;G3V251;G3V575	A8K9A4	HNRNPC	Heterogeneous nuclear ribonucleoproteins C1/C2	2	220.34	821350	803910	821350	894110
TGAFSIPVIQIVYETLKDQQEGKK	2691.45	A0A7I2V430;A0A7I2V4F0;A3RJH1;Q92499;A0A7I2V2M5;A0A7I2YQ77;A0A7I2V4J3;A0A7I2V5X8;A0A7I2V421;A0A7I2YQD0;A0A7I2V4Q0	A0A7I2V430	DDX1	ATP-dependent RNA helicase DDX1	3;4	130.81	1097500	802520	1097500	892560
LNQLKPGLQYK	1300.75	Q12906;F4ZW66;F4ZW64;F4ZW65;A8K590;B4DFG4;B4DDF3	Q12906	ILF3	Interleukin enhancer-binding factor 3	2	93.467	0	802070	0	892060
AFVDFLSDEIKEER	1696.83	A8K651;Q07021	A8K651	C1QBP	Complement component 1 Q subcomponent-binding protein, mitochondrial	2;3	190.68	874720	801940	874720	891920
FFHLAFEEEFGR	1527.71	Q13347;A0A7I2YQI2;A0A7I2V613;A0A7I2YQF8;A0A7I2V607;A0A7I2V3N2;A0A7I2V2M3;Q5U0F4;A0A7P0MRT9;A0A7I2V640;A0A7I2V685;Q53HU7;A0A7I2V3U3;A0A7I2YQC8;A0A7I2YQT9;A0A7I2YQU2;A0A7I2V5V8;A0A7I2V4C2;Q9P1D9	Q13347	EIF3I	Eukaryotic translation initiation factor 3 subunit I	2;3	174.8	1111200	800170	1111200	889950
DVNFEFPEFQL	1383.63	P62081	P62081	RPS7	40S ribosomal protein S7	2	178.95	1036200	798910	1036200	888540
AASIFGGAKPVDTAAR	1530.82	B4DEP6;E7EX17;B4DRM3;P23588;F8VX11;Q7Z5Y0;B4DS01	B4DEP6	EIF4B	Eukaryotic translation initiation factor 4B	2	191.95	972160	794060	972160	883150
LFVEALGQIGPAPPLK	1648.96	F8VPD4;P27708;Q53SY7	F8VPD4	CAD	CAD protein;Glutamine-dependent carbamoyl-phosphate synthase;Aspartate carbamoyltransferase;Dihydroorotase	2	232.19	728120	792340	728120	881240
NSEVYQEVQAMFDTLGIPK	2168.05	Q52LJ0;H0YNA1	Q52LJ0	FAM98B	Protein FAM98B	2;3	249.71	921310	791530	921310	880340
LYIGNLNESVTPADLEK	1874.96	Q9NZI8	Q9NZI8	IGF2BP1	Insulin-like growth factor 2 mRNA-binding protein 1	2	217.2	981660	788820	981660	877320
NDKSEEEQSSSSVK	1552.69	A8K9A4;B2R5W2;P07910;G3V2Q1;B2R603;G3V4C1;G3V4W0;B4DY08;G3V5V7;G3V2D6;B4DQQ2	A8K9A4	HNRNPC	Heterogeneous nuclear ribonucleoproteins C1/C2	2	261.63	998210	788310	998210	876750
LFDSTTLEHQK	1317.66	Q13347;A0A7I2YQI2;A0A7I2V613;A0A7I2YQF8;A0A7I2V607;A0A7I2V3N2;A0A7I2V2M3;Q5U0F4;A0A7P0MRT9;A0A7I2V640;A0A7I2V685;Q53HU7;A0A7I2V3U3;A0A7I2YQI6;Q5TFK1;A0A7I2YQC8;A0A7I2YQT9;A0A7I2YQU2;A0A7I2V5V8;A0A7I2V4S8;A0A7I2V3K6;A0A7I2YQP9;A0A7I2V4C2	Q13347	EIF3I	Eukaryotic translation initiation factor 3 subunit I	2;3	218.55	1159400	787920	1159400	876330
MHNQIPQVTSDGKR	1609.8	A0A7I2V430;A0A7I2V4F0;A3RJH1;Q92499;A0A7I2V2M5;A0A087WZ71;F1T0B3;A0A7I2YQ77;A0A087X2G1;B4DP70;A0A7I2V4J3	A0A7I2V430	DDX1	ATP-dependent RNA helicase DDX1	2;3	169.81	1166800	785340	1166800	873460
LLQGRPPLDFYPPGVHPSGLVPR	2511.38	P48634;A0A1U9X975;A0A1U9X9A9;A0A1U9X999;A0A1U9X996;A0A1U9X998;A0A1U9X985;A0A1U9X982;A0A1U9X977;A0A1U9X974;A0A1U9X988;A0A1U9X972;A0A1U9X987;A0A1U9X9A5;A0A1U9X993	P48634	PRRC2A	Protein PRRC2A	3;4	89.636	725450	785210	725450	873310
TQGNVFATDAILATLMSCTR	2169.06	O15371;B4E1K8;B0QYA5;B0QYA4	O15371	EIF3D	Eukaryotic translation initiation factor 3 subunit D	2;3	252.87	1192600	784260	1192600	872260
LDAENAIVHMGGQWLGGR	1922.94	Q2TSD2;Q01085;O15187;E7ETJ9;Q59G49;Q49AS9;B4DHS3	Q2TSD2	TIAL1	Nucleolysin TIAR	2;3	205.26	566640	782590	566640	870390
EKLEMEMEAAR	1335.62	A0A7I2V4J2;A8K525;A0A0S2Z4Z9;A0A7I2V5Y7;A0A7I2V535;Q15233;A0A7P0MRW0;A0A7I2V4N2;A0A7I2V464;A0A7I2V4K9;H7C367;C9JYS8	A0A7I2V4J2	NONO	Non-POU domain-containing octamer-binding protein	2	135.28	1021200	781930	1021200	869670
EQLAQAMFDHIPVGVGSK	1925.97	Q9Y3I0;B4DNA0;B4DNG5	Q9Y3I0	RTCB	tRNA-splicing ligase RtcB homolog	2;3	204.94	688020	779470	688020	866920
YINTEHGGSQAR	1331.62	B4DJW8;A0A2R8YFH5;Q15437;B4DRA5;Q5QPE1;B4DS04	B4DJW8	SEC23B	Protein transport protein Sec23B	2	151.66	734710	776280	734710	863380
HTLQQHQETPK	1345.67	Q7Z417	Q7Z417	NUFIP2	Nuclear fragile X mental retardation-interacting protein 2	2;3	117.45	549250	772310	549250	858960
ILTFDQLALDSPK	1459.79	F8VUA6;Q0QEW2;H0YHA7;J3QQ67;Q07020;G3V203	F8VUA6	RPL18	60S ribosomal protein L18	2	236.42	718100	772260	718100	858910
FICHVVGITYQHIDR	1856.94	B4DVD7;Q9UBQ5;K7EQM4;U3LUI4;A0A087WVB9;B4DQ48;K7EK53	B4DVD7	EIF3K	Eukaryotic translation initiation factor 3 subunit K	2;3;4	248.59	849310	772240	849310	858890
MEELHNQEMQK	1415.62	A0A384N5Z8;A0A8Q3WMA7;P23246;Q9BSV4;Q86VG2;H0Y9K7	A0A384N5Z8	SFPQ	Splicing factor, proline- and glutamine-rich	2	187.33	634100	771760	634100	858350
YAICSALAASALPALVMSK	1936.02	Q59GY2;P36578;B4DFI6;B4DMJ6;H3BTP7;B4DMJ2;H3BM89	Q59GY2	RPL4	60S ribosomal protein L4	2	162.52	245550	770510	245550	856960
DRRPVHLDQAAFR	1579.83	B3KMC9;Q9H0D6;B4DZC3;B4E0B9	B3KMC9	XRN2	5-3 exoribonuclease 2	3;4	220.25	699000	769050	699000	855340
GGSGGSYGGGGSGGGYGGGSGSR	1790.72	P35527;K7EQQ3	P35527	KRT9	Keratin, type I cytoskeletal 9	2	379.33	433690	767150	433690	853220
DFPFELIPEPPEGGLPGPWALHR	2570.3	E9PS17;E9PK59;Q96KG9;B4DXZ7	E9PS17	SCYL1	N-terminal kinase-like protein	3	137.89	720820	766240	720820	852210
KAIIIFVPVPQLK	1464.94	P62081;B5MCP9	P62081	RPS7	40S ribosomal protein S7	2	167.06	850620	765520	850620	851410
EKLPGELEPVQATQNK	1779.94	K7ER90;K7EL20;Q6IAM0;O75821;K7EP16	Q6IAM0	EIF3G	Eukaryotic translation initiation factor 3 subunit G	2;3	215.93	1110000	764880	1110000	850700
HPGSFDVVHVK	1220.63	B2R491;P62701;Q96IR1;Q53HV1;C9JEH7;A4FU11;Q496E4;P22090	B2R491	RPS4X;RPS4Y1	40S ribosomal protein S4;40S ribosomal protein S4, X isoform;40S ribosomal protein S4, Y isoform 1	2;3	187.82	717050	759350	717050	844560
KSAEFLLHMLK	1315.73	A0A087WXM6;J3QQT2;J3QLC8;J3KRX5;A0A0A0MRF8;A0A0A6YYL6;P18621;J3KRB3;A0A087WWH0;J3QS96;A0A087WY81	A0A087WXM6	RPL17;RPL17-C18orf32	60S ribosomal protein L17	2;3	139.02	552010	757790	552010	842810
GHQFSCVCLHGDR	1571.67	A0A7I2V430;A0A7I2V4F0;A3RJH1;Q92499;A0A7I2V2M5;A0A087WZ71;F1T0B3;A0A7I2YQ77;A0A087X2G1;B4DP70	A0A7I2V430	DDX1	ATP-dependent RNA helicase DDX1	2;3	216.53	783930	755590	783930	840370
ILGQEGDASYLASEISTWDGVIVTPSEK	2964.46	F4ZW62;Q12905;Q53FG3;B4DY09;F4ZW63	F4ZW62	ILF2	Interleukin enhancer-binding factor 2	2;3	228.91	906550	753840	906550	838420
IMHFPTWVDLK	1385.72	A0A7I2V430;A0A7I2V4F0;A3RJH1;Q92499;A0A7I2V2M5;A0A087WZ71;F1T0B3;A0A7I2YQ77;A0A087X2G1;B4DP70;A0A7I2V4J3	A0A7I2V430	DDX1	ATP-dependent RNA helicase DDX1	2;3	123.5	812380	753180	812380	837690
GFGFVTFSSMAEVDAAMAAR	2063.94	A0A7I2V4N1;A0A7I2V3P1;A0A7I2V323;A0A384NL58;P22626;A0A7I2V4S4;A0A7I2V4I6;A0A7I2V3P7;I6L957;A0A087WUI2;A0A024RA28;A0A7I2V4N0;A0A7I2YQN4	A0A7I2V4N1	HNRNPA2B1;HNRPA2B1	Heterogeneous nuclear ribonucleoproteins A2/B1	2	164.56	786860	753100	786860	837600
GHFGPINSVAFHPDGK	1678.82	Q13347;A0A7I2YQI2;A0A7I2V613;A0A7I2YQF8;A0A7I2V607;A0A7I2V3N2;A0A7I2V2M3;Q5U0F4;A0A7P0MRT9;A0A7I2V640;A0A7I2V685;Q53HU7;A0A7I2V3U3;A0A7I2YQC8;A0A7I2YQT9;A0A7I2YQU2;A0A7I2V5V8;A0A7I2V4C2;Q9P1D9	Q13347	EIF3I	Eukaryotic translation initiation factor 3 subunit I	2;3	218.12	892440	751940	892440	836310
HQEYLNSILQHAK	1579.81	P51532;A7E2E1;A0A994J6Y9;A0A2R8Y7S2;B9EGQ8;A0A2R8Y4P4;Q9HBD4;A0A2R8YGP5;Q59FZ6;A0A994J4Z2;A0A2R8YGG3;A0A2R8Y4C5;A0A2R8Y440;A0A2R8YG32;A5D6X0;A0A0U1RQZ9;A0A994J4Z7;P51531;A0A994HRU5;B4DK35;F6VDE0	P51532	SMARCA4;SMARCA2	Transcription activator BRG1;Probable global transcription activator SNF2L2	2;3	278.37	803450	746150	803450	829860
YFPTQALNFAFK	1445.73	P05141;Q6NVC0;A0A0S2Z359;V9GYG0;A8K787;A0A0S2Z3H3;P12235;Q59EP7;Q9H0C2	P05141	SLC25A5;SLC25A4;SLC25A31	ADP/ATP translocase 2;ADP/ATP translocase 2, N-terminally processed;ADP/ATP translocase 1;ADP/ATP translocase 4;ADP/ATP translocase 4, N-terminally processed	2	132.39	584780	744390	584780	827910
GMTLVTPLQLLLFASK	1731	Q08211;B3KU66	Q08211	DHX9	ATP-dependent RNA helicase A	2	186.39	1117500	741430	1117500	824620
THINIVVIGHVDSGK	1587.87	Q5VTE0;Q53G85;A0A7I2V659;P68104;A0A087WVQ9;Q53HR5;Q53HQ7;Q53HM9;Q53GE9;A0A7I2V5N4;A0A4D5RA98;Q6IPN6;Q6IPS9;Q6IPT9;A0A4D5RBG5;A0A4D5RAC7;A0A7I2V3H3;A0A4D5RA76;A0A4D5RAN2;A8K9C4;A0A4D5RAC9;Q9H2I7;Q53GA1;A0A087WV01;B4DNE0;A0A4D5RA61;A0A4D5RA52;A0A4D5RBI9;A0A4D5RAF1;A0A4D5RBK4;A0A4D5RAB8;A0A4D5RAA9;Q5JR01;A6PW80;A0A4D5RA69;A0A6Q8PFK6;A0A4D5RA70;A0A4D5RBD4;A0A4D5RBH1;A0A4D5RBL9;A0A4D5RAB0;A0A4D5RAB4;Q…	Q5VTE0	EEF1A1P5;EEF1A1;EEF1A2	Putative elongation factor 1-alpha-like 3;Elongation factor 1-alpha;Elongation factor 1-alpha 1;Elongation factor 1-alpha 2	2;3	251.02	906180	741230	906180	824400
ANFWYQPSFHGVDLSALR	2107.03	Q86X55;A0AA34QVH5;K7EQA8	Q86X55	CARM1	Histone-arginine methyltransferase CARM1	2;3	127.62	903170	739620	903170	822610
GFCFITFKEEEPVKK	1857.93	A0A994J4R1;Q14103;H0Y8G5;A0A994J440;Q12771;B4DTC3;B4E0W4;H0YA96	A0A994J4R1	HNRNPD	Heterogeneous nuclear ribonucleoprotein D0	2;3	171.09	927560	737680	927560	820450
KEFSPFGTITSAK	1411.73	P11940;A0A7I2V649;H0YAR2;A0A7I2YQ88;B4DZW4;E7EQV3;E7ERJ7;B4DQX0;A0A7I2YQE4;A0A087WTT1;A0A7I2V4N4;B3KT93;H0YB86;H0YAP2	P11940	PABPC1	Polyadenylate-binding protein 1;Polyadenylate-binding protein	2	244.44	736430	736790	736430	819460
LFVGNLPTDITEEDFKR	1993.02	Q8WXF1;B4DWI8;X6RDA4	Q8WXF1	PSPC1	Paraspeckle component 1	2;3	196.38	664980	734850	664980	817300
GGSGGGGGGGGGGYNR	1222.51	A0AAQ5BIG2;A8K4H1;Q8TBR3;Q6IBQ5;P35637;H3BPE7;H3BNZ4	A0AAQ5BIG2	FUS	RNA-binding protein FUS	2	310.69	900290	732430	900290	814610
FPSLLTHNENMVAK	1599.81	Q1JQ76;P62906	Q1JQ76	RPL10A	Ribosomal protein;60S ribosomal protein L10a	2;3	163.93	1047500	730740	1047500	812730
MAVTFIGNSTAIQELFK	1868.97	P07437;Q5SU16;A0A384NYT8;Q5JP53;B4DY90;B7ZAF0;Q5ST81;B4DQN9;Q6LC01;B7ZAK1;B4DMU8;Q96B85;B4DXZ5;Q9BUU9;B4E052;B4DMJ5;Q6P602;A4UCU2	P07437	TUBB	Tubulin beta chain	2	223.03	571040	727480	571040	809100
AALSSQQQQQLALLLQQFQTLK	2484.37	Q6Y7W6;I1E4Y6;E7ESB6;A0A7I2V516;A0A7I2V3H0;B4DRT8;A0A7I2V361;A0A7I2V3H7;C9JHW1;B4DZM1	Q6Y7W6	GIGYF2	PERQ amino acid-rich with GYF domain-containing protein 2	2;3	321.05	681370	722750	681370	803840
LFIGGLNVQTSESGLR	1689.9	Q13151	Q13151	HNRNPA0	Heterogeneous nuclear ribonucleoprotein A0	2	293.8	1066100	722280	1066100	803330
SGSMDPSGAHPSVR	1383.62	Q07666;B4DDX2;B2R7B5	Q07666	KHDRBS1	KH domain-containing, RNA-binding, signal transduction-associated protein 1	2	159.12	732770	721610	732770	802570
VLSLNFSECHTK	1433.7	Q9UN86;A8K6V7;A0A7I2V3E2;A0A7I2YQS2;D6RB17;D6RAC7;D6RBW8;D6RBR0;A0A7I2V572;A0A7I2YQG8	Q9UN86	G3BP2	Ras GTPase-activating protein-binding protein 2	2;3	154.66	767840	717700	767840	798230
EGRPSGEAFVELESEDEVK	2105.98	P31943;G8JLB6;A0A384MEJ3;A0AAG2UWX3;A0AAG2UY50;E9PCY7;H0YBD7;A0A9L9PY23;D6RBM0;D6RIU0;D6RIT2;D6RFM3;E7EN40;D6RDU3;D6RAM1;E7EQJ0;D6RDL0	P31943	HNRNPH1	Heterogeneous nuclear ribonucleoprotein H;Heterogeneous nuclear ribonucleoprotein H, N-terminally processed	2;3	99.909	786840	715030	786840	795260
LFVGNLPTDITEEDFK	1836.91	Q8WXF1;B4DWI8;X6RDA4	Q8WXF1	PSPC1	Paraspeckle component 1	2	80.815	824100	714430	824100	794590
HGSSSGSSSSYGQHGSGSR	1807.75	Q86YZ3	Q86YZ3	HRNR	Hornerin	3	115.24	434450	713830	434450	793920
VEAKPEVQSQPPR	1463.77	Q9UN86;A8K6V7;A0A7I2V3E2;A0A7I2V3P9;A0A7I2V647;A0A7I2YQD9;A0A7I2V3Z6;A0A7I2V382;A0A7I2V547	Q9UN86	G3BP2	Ras GTPase-activating protein-binding protein 2	2	181.87	0	713200	0	793220
FPLDYYSIPFPTPTTPLTGR	2282.16	Q5VU79;Q14157;A0AA34QVE6;B4DYY5;F8W726;B4DZJ6;H0Y5H6;H7C2T8	Q5VU79	UBAP2L	Ubiquitin-associated protein 2-like	2	80.379	631300	710880	631300	790640
VPGLYVIDSIVR	1329.77	B7Z876;B7Z3A4;A0A0A0MT33;Q9UPN6;Q05BU5;Q0P607;O95104	B7Z876	SCAF8;RBM16;SFRS15;SCAF4	Protein SCAF8;Splicing factor, arginine/serine-rich 15	2	183	719770	709330	719770	788920
LLGQFTLIGIPPAPR	1591.94	P38646;A0A7I2YQB2;A0A384P5G6;V9HW84;B7Z4V2;A0A7I2V2S7;A0A7I2V2G2;A0A7I2V3F7;D6RCD7;Q8N1C8;B7Z4T3;A1XP52;H0Y8S0	P38646	HSPA9;HEL-S-124m	Stress-70 protein, mitochondrial	2	163.59	864290	709190	864290	788760
HSSVYPTQEELEAVQNMVSHTER	2670.23	Q12906;F4ZW66;F4ZW64;F4ZW65;A8K590;B4DFG4;Q59GP7;K7EKJ9;K7ER69;K7ERM6;K7EJ09;K7EM82;K7ENK6	Q12906	ILF3	Interleukin enhancer-binding factor 3	3	197.85	648770	708720	648770	788230
GYGFVHFETQEAAER	1739.79	P11940;A0A7I2V649;H0YAR2;A0A7I2YQ88;B4DZW4;E7EQV3;E7ERJ7;B4DQX0;A0A7I2YQE4;A0A087WTT1;A0A7I2V4N4;B3KT93;A0A7I2YQ90;E5RGH3;H0YBN4	P11940	PABPC1	Polyadenylate-binding protein 1;Polyadenylate-binding protein	2;3	176.97	819980	708450	819980	787940
IGTTPDIILDDLLETDR	1898.98	Q10570;A0A087X101;Q9C0J6	Q10570	CPSF1;P/cl.18	Cleavage and polyadenylation specificity factor subunit 1	2	217.2	737420	706330	737420	785590
LASTLVHLGEYQAAVDGAR	1970.02	Q00610;K7EJJ5;A0A8V8TQ18;A0A8V8TQ14;A0A087WVQ6;A0A8V8TR47;A0A8V8TRF0;A0AAQ5BHU5;A0A8V8TQK7;A0A8V8TQK1;A0AAQ5BHN6;A0AAQ5BHN4;J3KRF5;A0A8V8TRE8;A0A8V8TQK3;A0AAQ5BHT6;A0AAQ5BHN7;J3KS13	Q00610	CLTC	Clathrin heavy chain 1;Clathrin heavy chain	2;3	170.95	671200	705260	671200	784390
EGIPALDNFLDKL	1443.76	P13639;Q8TA90;B4DPU3	P13639	EEF2	Elongation factor 2	2	166.65	936660	704790	936660	783870
LPIVNEDDELVAIIAR	1778.98	A0A384N6C2;A0A7I2V2T3;H0Y4R1;A0A994J749;P12268;E7ETK5;A0A7I2YQK5;B7Z1G4;Q6QE17;Q6RUP9	A0A384N6C2	IMPDH2	Inosine-5-monophosphate dehydrogenase 2	2;3	293.49	748910	704510	748910	783560
QGAPTSFLPPEASQLKPDR	2038.05	Q9BUJ2;A8K6U7;B7Z4B8;A0A0A0MRA5;A8K3W4;A8K5K0;M0QYZ0;M0QYI8;M0R0K8;M0QZV6;M0R203	Q9BUJ2	HNRNPUL1	Heterogeneous nuclear ribonucleoprotein U-like protein 1	3	162	762730	704450	762730	783490
LLGLPFIAGPVDIR	1479.88	B9ZVT1;Q8IXT5;E5RHG1;E5RJ83;E5RJV8	B9ZVT1	RBM12B	RNA-binding protein 12B	2	81.335	549070	702630	549070	781460
VSEPLLWELFLQAGPVVNTHMPK	2604.38	Q53FG6;B3KUJ0;Q15427	Q53FG6	SF3B4	Splicing factor 3B subunit 4	3	175.48	883010	701910	883010	780660
LQAALDDEEAGGRPAMEPGNGSLDLGGDSAGR	3125.43	Q00839;B4DLR3;A0A1X7SBS1;A0A1W2PPS1;Q9UEL2	Q00839	HNRNPU	Heterogeneous nuclear ribonucleoprotein U	3	129.64	208210	701540	208210	780250
LVAAPLFELYDNAPGYGPIISSLPQLLSR	3113.68	O43809;B2R6U8	O43809	NUDT21	Cleavage and polyadenylation specificity factor subunit 5	3	283.04	1340800	701450	1340800	780150
SLVEIIEHGLVDEQQK	1835.96	O75533;Q7Z497	O75533	SF3B1	Splicing factor 3B subunit 1	2;3	177.41	1273300	697840	1273300	776140
FSTHESAAHAIVSVNGTTIEGHVVK	2590.31	Q2TSD2;Q01085;O15187;A8K5C4;Q59G49;Q49AS9	Q2TSD2	TIAL1	Nucleolysin TIAR	3;4	326.8	690850	697080	690850	775290
SLTNDWEDHLAVK	1526.74	K9JA46;P07900;Q2VPJ6;Q8TBA7;O75322;Q86U12;Q96HX7;P08238;B4DMA2;B4DGL0;Q6PK50	K9JA46	EL52;HSP90AA1;HSP90AB1	Heat shock protein HSP 90-alpha;Heat shock protein HSP 90-beta	2;3	190.68	581740	696900	581740	775100
NNQFQALLQYADPVSAQHAK	2242.11	A0A0U1RRM4;P26599;A6NLN1;A0A7I2V621;A0A7I2V4H6;A0A6Q8PEX4;K7EKJ7;Q59H49;A0A087WU68;K7EK45	A0A0U1RRM4	PTBP1	Polypyrimidine tract-binding protein 1	3	301.95	976250	696860	976250	775050
IQVTPPGFQLVFLPFADDKR	2287.24	B2RDN9;P12956;B1AHC9;B4DE32;B4E356;Q6IC76	B2RDN9	XRCC6;G22P1	X-ray repair cross-complementing protein 6	3	241.14	1225500	694540	1225500	772470
GILGYTEHQVVSSDFNSDTHSSTFDAGAGIALNDHFVK	4035.89	V9HVZ4;P04406;Q2TSD0;E7EUT5	V9HVZ4	HEL-S-162eP;GAPDH	Glyceraldehyde-3-phosphate dehydrogenase	4	233.49	361700	694110	361700	771990
DIDIEDLEELDPDFIMAK	2119.99	Q24JU4;J9R021;Q14152;Q7Z5T5	Q24JU4	EIF3A;eIF3a	Eukaryotic translation initiation factor 3 subunit A	2	211.52	1113900	693320	1113900	771110
VQYTAYEEGVHLVEVLYDEVAVPK	2749.39	A0AAQ5BHM3;Q14315;A0AAQ5BHR4;A0AAQ5BHJ9;A0AAQ5BHM5	A0AAQ5BHM3	FLNC	Filamin-C	3	191.32	605290	691410	605290	768990
EYFGAFGEIENIELPMDTK	2202.02	B4DTA2;A0A087WUK2;O14979	B4DTA2	HNRNPDL	Heterogeneous nuclear ribonucleoprotein D-like	2	223.26	812070	689860	812070	767260
IEAINQAIANEYEVR	1731.88	I6L9E8;Q8NCA5;A0A8I5KR56;A0A8I5QKV5;A0A8I5KZA5;E9PH82;B4DY25;B4DT23	I6L9E8	FAM98A	Protein FAM98A	2	161.23	0	687530	0	764680
TEELKPQVEEK	1328.68	Q9UN86;A8K6V7;A0A7I2V3E2;A0A7I2V3P9;A0A7I2V647;A0A7I2YQS2;A0A7I2YQD9	Q9UN86	G3BP2	Ras GTPase-activating protein-binding protein 2	2	245.4	977260	686100	977260	763080
NYSPYYNTIDDLKDQIVDLTVGNNK	2901.4	P35527	P35527	KRT9	Keratin, type I cytoskeletal 9	3	205.21	725210	685200	725210	762080
GLQSYYAVAHAVTER	1663.83	P51532;A7E2E1;A0A994J6Y9;A0A2R8Y7S2;B9EGQ8;A0A2R8Y4P4;Q9HBD4;A0A2R8YGP5;Q59FZ6;A0A994J4Z2;A0A2R8YGG3;A0A2R8Y4C5;A0A2R8Y440;A0A2R8YG32;A0A2R8Y7F3;A0A2R8Y6N0;A0A2R8YDA1;A0A2R8YF58;A0A2R8Y6V2;A0A2R8Y526;A0A2R8Y7Y7;A0A2R8YF80;A0A2R8YCY3	P51532	SMARCA4	Transcription activator BRG1	2	181.08	739250	679080	739250	755280
VDEAVAVLQAHHAK	1486.79	Q13310;Q6IQ30;B1ANR0;A0A7I2V4L7;A0A7I2V5W9;A0A7I2V598;H0Y5F5;H0YEU6;Q59GZ7;A0A7I2V4V6;H0Y6X6;H0YER0	Q13310	PABPC4	Polyadenylate-binding protein 4;Polyadenylate-binding protein	2;3	121.96	786330	677640	786330	753680
SESPKEPEQLR	1298.65	P09651;A0A024RB53;F8W6I7;A0A7I2V3R8;Q6IPF2;A0A7I2V3W0;A0A7I2V2L6;A0A2R8Y4L2;B4DP35;B4E0B5;F8W646;F8VTQ5;A0A7I2YQ85	P09651	HNRNPA1;HNRPA1	Heterogeneous nuclear ribonucleoprotein A1;Heterogeneous nuclear ribonucleoprotein A1, N-terminally processed	2	241.63	1018000	677380	1018000	753380
GGGSGYGGDR	881.363	Q92804;B4E312;A0A0J9YXY8	Q92804	TAF15	TATA-binding protein-associated factor 2N	2	90.761	72222	675960	72222	751800
NMGGPYGGGNYGPGGSGGSGGYGGR	2188.9	A0A7I2V4N1;A0A7I2V3P1;A0A7I2V323;A0A384NL58;P22626;A0A7I2V4I6;A0A024RA28	A0A7I2V4N1	HNRNPA2B1;HNRPA2B1	Heterogeneous nuclear ribonucleoproteins A2/B1	2	204.37	741150	673500	741150	749060
ALSAIADLLTNEHER	1651.85	Q96FS1;A0A669KB62;A0A669KB05;Q68DU0;C9JZR2;H0YC95;O60716;Q7KZJ3;A0A804HIL4;A0A804HK15;A0A804HJM1	Q96FS1	CTNND1;DKFZp781O2021	Catenin delta-1	2;3	286.01	747700	672850	747700	748350
IAIPGLAGAGNSVLLVSNLNPER	2274.27	A0A0U1RRM4;P26599;A6NLN1;A0A7I2V621;K7EK45	A0A0U1RRM4	PTBP1	Polypyrimidine tract-binding protein 1	2;3	176	1009100	671990	1009100	747390
IVEPYIAWGYPNLK	1661.88	A8MUD9;P18124;O95036	A8MUD9	RPL7;WUGSC:H_RG054D04.1	60S ribosomal protein L7	2	135.28	624660	669630	624660	744770
TEDPLLSWADFTKR	1677.84	P52630;R9QG79;R9QE65;R9QE71;R9QF58;R9QF97;R9QFA6;R9QGC0;R9QE63;R9QDY7;R9QE44;R9QFA2;A0A494C164;A0A8V8TLJ4;R9QG88;R9QDY3;R9QFC5;R9QE53;R9QDZ0;R9QDW5;R9QG91;A0A8V8TLG8;A0JLQ9;R9QF99;Q6N0A7	P52630	STAT2;DKFZp686H05229	Signal transducer and activator of transcription 2;Signal transducer and activator of transcription	2;3	88.734	0	667760	0	742690
YGIICMEDLIHEIYTVGK	2153.05	A8MUD9;P18124;O95036	A8MUD9	RPL7;WUGSC:H_RG054D04.1	60S ribosomal protein L7	3	126.32	674490	667300	674490	742170
TGAFSIPVIQIVYETLK	1878.05	A0A7I2V430;A0A7I2V4F0;A3RJH1;Q92499;A0A7I2V2M5;A0A7I2YQ77;A0A7I2V4J3;A0A7I2V5X8;A0A7I2V421;A0A7I2YQD0;A0A7I2V4Q0	A0A7I2V430	DDX1	ATP-dependent RNA helicase DDX1	2	158.02	1283200	664190	1283200	738710
FKDPNCVGTVLASRPHTLDGR	2339.18	K7EQ55;K7EK33;A0A0S2Z569;Q96EP5;K7EQ02;Q5IRN2	K7EQ55	DAZAP1;DAZAP1/MEF2D fusion	DAZ-associated protein 1	3;4	224.07	938610	663850	938610	738340
RTGQPMIHIYLDK	1570.83	B0QYK0;Q01844;A0A0D9SFL3;C9JGE3;H7BY36	B0QYK0	EWSR1	RNA-binding protein EWS	3	115.05	456000	662660	456000	737010
SINPDEAVAYGAAVQAAILMGDK	2303.15	A0A0G2JIW1;P0DMV8;P0DMV9;Q59EJ3;A8K5I0;A0A1U9X7W4;B4DNT8;B4DWK5;B4DI39;B4DFN9;B4E1S9;B4DVU9;B4E388;V9GZ37;B3KTT5;B4DNX1;B4E1T6	A0A0G2JIW1	HSPA1A;HSPA1B;HEL-S-103	Heat shock 70 kDa protein 1A;Heat shock 70 kDa protein 1B	2;3	153.23	936040	662520	936040	736860
GVSSESSGDR	979.421	E9PPJ0;Q13435;E9PJ04;H0YCG1	E9PPJ0	SF3B2	Splicing factor 3B subunit 2	2	83.623	689140	659830	689140	733870
IQLLDLPGIIEGAK	1478.87	Q9Y295	Q9Y295	DRG1	Developmentally-regulated GTP-binding protein 1	2	179.98	571140	658860	571140	732780
PAYFQRPENALK	1432.75	Q24JU4;J9R021;Q14152;Q7Z5T5;Q6P1R0;Q05BS0;Q3B770	Q24JU4	EIF3A;eIF3a	Eukaryotic translation initiation factor 3 subunit A	2;3	145.75	1111600	658790	1111600	732710
TGEAIVDAALSALR	1385.75	A0A384NPU5;Q15084	A0A384NPU5	PDIA6	Protein disulfide-isomerase A6	2	262.39	1017100	658690	1017100	732600
AFVAIGDYNGHVGLGVK	1715.9	P15880;Q3KQT6;Q8N5L9;Q8J014;E9PPT0;Q6IPX5;E9PMM9;Q8NI61;H0YEN5;I3L404;E9PM36	P15880	RPS2;rps2;OK/KNS-cl.7	40S ribosomal protein S2	2	249.45	649850	658400	649850	732270
GDGPICLVLAPTR	1367.72	A0A1X7SBZ2;A0A5H1ZRQ2;Q59F66;Q92841;B4DZQ7;P17844;B5BUE6;J3KTA4;Q7Z2V5;Q59E92;A0A7I2V2S0;A0A7I2V507;B4DN41;B4DNG2;A0A0G2JLI4;J3QRQ7;A0A7I2V5F5;J3KRZ1	P17844	DDX17;DDX5;DKFZp686J01190	Probable ATP-dependent RNA helicase DDX17;Probable ATP-dependent RNA helicase DDX5	2	136.94	626170	656920	626170	730630
LPFTPLSYIQGLSHR	1727.94	J3QQY2;J3KS45;B7Z591;Q9UM00	J3QQY2	TMCO1	Transmembrane and coiled-coil domain-containing protein 1	2;3	206.03	310950	655450	310950	728990
VLAGETLSVNDPPDVLDR	1908.98	Q12906;F4ZW66;F4ZW64;F4ZW65;A8K590;Q59GP7;K7EKJ9;K7EQR9	Q12906	ILF3	Interleukin enhancer-binding factor 3	2	294.48	703230	654090	703230	727480
DIVMTQSPLSLPVTLGQPASFSCR	2603.31	A0A5C2G2R9	A0A5C2G2R9			2	42.072	511830	653880	511830	727250
TLTAVHDAILEDLVFPSEIVGK	2366.27	P62081;A0A2R8Y623;B5MCP9;Q59FS3	P62081	RPS7	40S ribosomal protein S7	3	173.26	1061500	653550	1061500	726880
MVVPVAALFTPLK	1384.82	Q15436;F5H365;B4DSQ5;B4E0Q9;G3V3G5;G3V2R6;G3V5X8;G3V4Q2;G3V4V1;G3V1W4	Q15436	SEC23A	Protein transport protein Sec23A	2	92.428	844130	653280	844130	726580
AWEDWAIYPEPFLIK	1876.94	E7ET15;O15042	E7ET15	U2SURP	U2 snRNP-associated SURP motif-containing protein	2	126.48	0	652320	0	725510
GGFCNFMHLKPISR	1662.81	Q01081;Q7Z780	Q01081	U2AF1	Splicing factor U2AF 35 kDa subunit	3	95.138	689890	651780	689890	724910
GFGFVTFSSMAEVDAAMAARPHSIDGR	2826.32	A0A7I2V4N1;A0A7I2V3P1;A0A7I2V323;A0A384NL58;P22626;A0A7I2V4S4;A0A7I2V4I6;A0A7I2V3P7;I6L957;A0A087WUI2;A0A024RA28;A0A7I2V4N0;A0A7I2YQN4	A0A7I2V4N1	HNRNPA2B1;HNRPA2B1	Heterogeneous nuclear ribonucleoproteins A2/B1	3;4	123.83	685690	649250	685690	722100
ESPPGKLPFWTWLDK	1799.92	P52630;R9QG79;R9QE65;R9QE71;R9QF58;R9QF97;R9QFA6;R9QGC0;R9QE63;R9QDY7;R9QE44;R9QFA2;A0A494C164;A0A8V8TLJ4;R9QG88;R9QDY3;R9QDW3;R9QFC5;R9QE53;R9QDZ0;R9QDW5;R9QG91;A0A8V8TLG8;A0JLQ9;R9QF99;Q6N0A7	P52630	STAT2;DKFZp686H05229	Signal transducer and activator of transcription 2;Signal transducer and activator of transcription	3	83.214	0	648240	0	720980
ESAAPAAAPTAEAPPPSVVTRPEPQALPSPAIR	3245.7	A0A1X7SBZ2;A0A5H1ZRQ2;Q59F66;Q92841	A0A1X7SBZ2	DDX17	Probable ATP-dependent RNA helicase DDX17	3	97.59	371560	645610	371560	718050
LGAVFNQVAFPLQYTPR	1920.03	A8K6V3;Q15393;B3KQH1;B3KM77	A8K6V3	SF3B3	Splicing factor 3B subunit 3	2	222.48	1071500	642970	1071500	715110
ISSIQSIVPALEIANAHR	1918.06	P10809;A0A024R3X4;B3GQS7;A0A7I2V2X6;B7Z597;A0A7I2V599;B7Z4F6;B7Z5E7;A0A7I2YQK6;A0A7I2YQ71;A0A7I2V5M1;A0A7I2V369;A0A7I2V5K3;B7Z532;Q53QD5	P10809	HSPD1	60 kDa heat shock protein, mitochondrial	2;3	220.34	775950	640540	775950	712410
RPVINAGDGVGEHPTQALLDIFTIR	2688.43	F8VPD4;P27708;Q53SY7;H7C2E4	F8VPD4	CAD	CAD protein;Glutamine-dependent carbamoyl-phosphate synthase;Aspartate carbamoyltransferase;Dihydroorotase	3;4	112.75	194910	640040	194910	711850
KPIPDEHLILK	1301.77	A0A1S5UZ19;D6REX3;O94979;H7BXG7;H0Y8W8;H0YAF5;H0Y9V3	A0A1S5UZ19	SEC31A	Protein transport protein Sec31A	2;3	156.57	858380	639870	858380	711660
EQHEIKNETK	1254.62	Q9BVC5;C9J4K0	Q9BVC5	C2orf49	Ashwin	2;3	191.24	181770	637200	181770	708690
RQEEEESVKK	1260.63	Q9Y5A9	Q9Y5A9	YTHDF2	YTH domain-containing family protein 2	3	162.8	221000	637030	221000	708500
VKEDPDGEHAR	1251.58	P52272;M0R0N3;M0R019;M0R2T0;B4DEG4;M0QYQ7;Q59ES8	P52272	HNRNPM	Heterogeneous nuclear ribonucleoprotein M	2;3	159.93	1391200	636090	1391200	707470
HNQLQDGHER	1232.56	J3KMX2;A0A8V8TLV3;B9EGA3;Q92925;A0A8V8TLC9;A0A8V8TLF4;J3QWB6	J3KMX2	SMARCD2	SWI/SNF-related matrix-associated actin-dependent regulator of chromatin subfamily D member 2	2;3	108.3	469410	635950	469410	707300
STSESFIQHIVSLVHHVK	2047.09	E9PK91;E9PK09;E9PQN2;E9PKI6;Q6DCA8;A0A1W2PQ43;E9PJA7;Q9NYF8	Q9NYF8	BCLAF1	Bcl-2-associated transcription factor 1	3	218.58	979000	634750	979000	705970
AAEEQGDDQDSEK	1420.56	Q1KMD3;H3BQZ7	Q1KMD3	HNRNPUL2;HNRNPUL2-BSCL2	Heterogeneous nuclear ribonucleoprotein U-like protein 2	2	183.08	552030	632290	552030	703230
MFIGGLSWDTTKK	1482.75	A0A994J4R1;Q14103;H0Y8G5;A0A994J440;Q12771;B4DTC3;D6RAF8;D6RF44;D6RD83;D6RBQ9;H0YA96	A0A994J4R1	HNRNPD	Heterogeneous nuclear ribonucleoprotein D0	2;3	175.64	1021600	632120	1021600	703040
SLGYAYVNFQQPADAER	1927.91	P11940;A0A7I2V649;H0YAR2;A0A7I2YQ88;B4DZW4;E7EQV3;E7ERJ7;B4DQX0;A0A087WTT1;B3KT93;A0A7I2YQ90;E5RGH3;E5RJB9;H0YBN4;E5RH24;E5RHG7;B1ANR1;Q13310;Q6IQ30;B1ANR0;A0A7I2V4L7	P11940	PABPC1;PABPC4	Polyadenylate-binding protein 1;Polyadenylate-binding protein;Polyadenylate-binding protein 4	2	234.93	676400	630530	676400	701280
IVKPNGEKPDEFESGISQALLELEMNSDLK	3329.67	P62081;A0A2R8Y623;B5MCP9	P62081	RPS7	40S ribosomal protein S7	4	164.98	642160	629910	642160	700590
SHFEQWGTLTDCVVMR	1964.89	P09651;A0A024RB53;F8W6I7;A0A7I2V3R8;Q6IPF2;A0A7I2V3W0;A0A7I2V2L6;Q9BSM5;Q0VAC0;A0A2R8Y4L2;F8VZ49;Q32P51;B4DP35;B4E0B5;F8W646	P09651	HNRNPA1;HNRPA1;HNRNPA1L2	Heterogeneous nuclear ribonucleoprotein A1;Heterogeneous nuclear ribonucleoprotein A1, N-terminally processed;Heterogeneous nuclear ribonucleoprotein A1-like 2	2	155.57	569040	627480	569040	697890
HLEMNPHFGSHR	1460.67	Q08211	Q08211	DHX9	ATP-dependent RNA helicase A	2;3	272.43	546600	624430	546600	694490
TTITMAHLLAAR	1297.72	Q52LJ0	Q52LJ0	FAM98B	Protein FAM98B	2	230.73	781060	623840	781060	693840
SHFEQWGTLTDCVVMRDPNTK	2520.15	P09651;A0A024RB53;F8W6I7;A0A7I2V3R8;Q6IPF2;A0A7I2V3W0;A0A7I2V2L6;Q9BSM5;Q0VAC0;A0A2R8Y4L2;F8VZ49;Q32P51;B4DP35;B4E0B5;F8W646	P09651	HNRNPA1;HNRPA1;HNRNPA1L2	Heterogeneous nuclear ribonucleoprotein A1;Heterogeneous nuclear ribonucleoprotein A1, N-terminally processed;Heterogeneous nuclear ribonucleoprotein A1-like 2	3	184.37	562260	623150	562260	693070
LMMMGTRTHRTAWLMIMGTR	2393.18	Q6ZWG8	Q6ZWG8			4	23.779	0	621480	0	691210
FQRPGDPQSAQDK	1472.7	A0A9L9PXR5;B4DJU4;A0A9L9PXE4;Q15637;A0A7P0T9U7;B4DSE4;B4DX42;H7C561	H7C561	SF1	Splicing factor 1	2;3	189.56	793280	620830	793280	690480
LGLLGLANSLAIEGR	1495.87	P51659;A0A0S2Z4J1;B2R659;E7EPL9;A0A804HK65;A0A2R8YD50;A0A804HKU2;B4DDM5;E7ER27;B4DSD0;B3KSP2;E7ET17;B4DI68;A0A2R8Y7L2;A0A804HIG8;A0A2R8Y7W2	P51659	HSD17B4	Peroxisomal multifunctional enzyme type 2;(3R)-hydroxyacyl-CoA dehydrogenase;Enoyl-CoA hydratase 2	2	232.48	832800	617810	832800	687130
NFGEEVDDESLKELFSQFGK	2317.07	Q13310;Q6IQ30;B1ANR0;A0A7I2V4L7;A0A7I2V5W9;A0A7I2V598;H0Y5F5;Q15164;H0YCC8	Q13310	PABPC4	Polyadenylate-binding protein 4;Polyadenylate-binding protein	2;3	221.62	1165800	617380	1165800	686650
AITHLNNNFMFGQK	1633.8	Q6NTA2;A0A384N6C7;A0A3B3ITJ4;P14866;B2R959;M0QXS5;A0AAG2TNG9;M0QYT0	Q6NTA2	HNRNPL	Heterogeneous nuclear ribonucleoprotein L	2;3	169.81	646050	616930	646050	686150
TLVLSNLSYSATEETLQEVFEK	2500.26	B3KM80;Q6ZS99;B3KTP9;A0A7I2V428;C9JLB1;A0A7I2V3F3;H7BY16;P19338;A0A7I2V699;A0A7I2V5M5;A0A7I2V2U7;Q9BQ02;A0A7I2V349;A0A7I2V506	B3KM80	NCL	Nucleolin	2;3	255.71	1141800	615870	1141800	684970
AEPYCSVLPGFTFIQHLPLSER	2560.28	Q9BUJ2;A8K6U7;B7Z4B8;A0A0A0MRA5;A8K3W4;A8K5K0;M0R3F1;M0QYZ0	Q9BUJ2	HNRNPUL1	Heterogeneous nuclear ribonucleoprotein U-like protein 1	3	111.03	771180	614110	771180	683020
TVLELQYVLDKLGDDEVR	2104.11	Q14444;G3V153;E9PLA9;B3KXU8	Q14444	CAPRIN1	Caprin-1	2;3	140.3	1093600	612820	1093600	681580
KADGYNQPDSK	1221.56	A0AA34QW03;O60506;B2R8Z8;A0A7I2V2F2;A0A7I2V309;O43390;B4DMB1;Q0VGD6;A0A6Q8PEX7;B2R7W4;B4DT28;A0A6Q8PHG0;A0A6Q8PH35;B4DMD1;Q7Z334;Q6MZS5	O43390	SYNCRIP;HNRNPR;HNRPR;DKFZp686O0665;DKFZp686A13234	Heterogeneous nuclear ribonucleoprotein Q;Heterogeneous nuclear ribonucleoprotein R	2	92.428	799560	612700	799560	681450
TCAILCHIYHHALHSR	1987.96	B4DVQ5;A1KYQ7;Q99613;B4DVU3;B5ME19;B4DDN4;B4DRU0;B4E2Z6;B3KNZ4	B4DVQ5	EIF3C;EIF3CL	Eukaryotic translation initiation factor 3 subunit C;Eukaryotic translation initiation factor 3 subunit C-like protein	2;3;4	218.12	920660	611940	920660	680600
EYFGGFGEVESIELPMDNK	2159.97	A0A994J4R1;Q14103;H0Y8G5;A0A994J440;Q12771;B4DTC3;D6RAF8;B4E0W4;H0YA96	A0A994J4R1	HNRNPD	Heterogeneous nuclear ribonucleoprotein D0	2	293.95	1341800	611270	1341800	679860
DFIDSLGLLHEQNMAK	1829.9	Q7L2H7;H0YCQ8	Q7L2H7	EIF3M	Eukaryotic translation initiation factor 3 subunit M	2	245.18	620820	610910	620820	679460
DLEEALEMGVDWSLR	1761.82	Q9Y3I0;B4DNA0	Q9Y3I0	RTCB	tRNA-splicing ligase RtcB homolog	2;3	195.09	730700	608070	730700	676300
AIIIFVPVPQLK	1336.85	P62081;B5MCP9	P62081	RPS7	40S ribosomal protein S7	2	98.009	977550	601760	977550	669280
EFNPTKPLLSVNK	1485.82	Q8WWM7;H3BUF6	Q8WWM7	ATXN2L	Ataxin-2-like protein	2	86.838	669670	600670	669670	668060
RGFGFVYFQNHDAADK	1870.88	Q13151	Q13151	HNRNPA0	Heterogeneous nuclear ribonucleoprotein A0	3	225.1	695800	600400	695800	667760
RTAQEVETYRR	1407.72	P17844;B5BUE6;J3KTA4;Q7Z2V5;Q59E92;A0A7I2V2S0;A0A7I2V507;B4DN41;J3QRQ7;J3KTQ4;J3QR02;C1IK54	P17844	DDX5;DKFZp686J01190;DDX5-ETV4 fusion	Probable ATP-dependent RNA helicase DDX5	3	203.52	708850	599760	708850	667060
ALLDSQFSYQHAIEESVVLIYDPIK	2877.48	Q5BKY2;Q6IB98;B3KS98;O15372;Q53HR0;Q53HG0;E5RJT0;E5RGU4	Q5BKY2	EIF3H;EIF3S3	Eukaryotic translation initiation factor 3 subunit H	3	204.37	603530	599680	603530	666970
GEEGHDPKEPEQLRK	1747.85	A0A7I2V2R3;A0A7I2V5D8;A0A384NL63;P51991;A0A7I2V4J6;A0A7I2V402;B4E036	A0A7I2V2R3	HNRNPA3	Heterogeneous nuclear ribonucleoprotein A3	2;3;4	208.35	441190	598590	441190	665750
LLYDTFSAFGVILQTPK	1912.03	Q53FG6;B3KUJ0;Q15427;Q5SZ64	Q53FG6	SF3B4	Splicing factor 3B subunit 4	2;3	222.48	147520	598480	147520	665630
FWEVISDEHGIDPTGTYHGDSDLQLDR	3101.4	P07437;Q5SU16;A0A384NYT8;Q5JP53;B4DY90;Q6LC01;B4DMU8;B4DMJ5	P07437	TUBB	Tubulin beta chain	3;4	136.7	343950	598380	343950	665520
GEDKDEGPVAEQVK	1499.71	Q8WWM7;H3BUF6	Q8WWM7	ATXN2L	Ataxin-2-like protein	2	203.93	374580	598270	374580	665400
ETETVFVPVIQAGMEALK	1961.02	B4DSN3;G5EA31;P53992	B4DSN3	SEC24C	Protein transport protein Sec24C	2	144.09	708800	598100	708800	665200
TCTDIKPEWLVK	1488.76	O43143;B4E0S6	O43143	DHX15	Pre-mRNA-splicing factor ATP-dependent RNA helicase DHX15	2;3	200.06	663890	597950	663890	665040
MQEIIASVDHIK	1382.72	O95639;C9JEV9	O95639	CPSF4	Cleavage and polyadenylation specificity factor subunit 4	2	187.85	632270	593420	632270	660000
DIENQYETQITQIEHEVSSSGQEVQSSAK	3263.51	P35527;K7EQQ3	P35527	KRT9	Keratin, type I cytoskeletal 9	3	216.63	526080	590810	526080	657100
GIYAYGFEKPSAIQQR	1826.93	I3L3H2;P38919;Q59GT8;J3KS93;Q5JWW0;J3QQP0;E9PBH4;F8WE11;E7EMV8;Q86WD0;J3KSN7;B4E102;E7EQG2;P60842;A8K088;A8K7F6;J3KT12;J3QS69;Q59F68;J3QR64;J3QL43;B4E047;J3KS25;J3QLN6;J3QKZ9;Q14240	I3L3H2	EIF4A3;EIF4A1;DKFZp566L241;EIF4A2	Eukaryotic initiation factor 4A-III;Eukaryotic initiation factor 4A-III, N-terminally processed;Eukaryotic initiation factor 4A-I;Eukaryotic initiation factor 4A-II;Eukaryotic initiation factor 4A-II, N-terminally processed	2	206.03	586820	590230	586820	656450
DLYEDELVPLFEK	1608.79	O43390;B4DMB1;Q0VGD6;A0A6Q8PEX7;B2R7W4;B4DT28;A0A6Q8PH31;A0A6Q8PH35;Q6MZS5	O43390	HNRNPR;HNRPR;DKFZp686A13234	Heterogeneous nuclear ribonucleoprotein R	2	180.81	624560	590030	624560	656230
LQNIFLGLVNIIEEK	1742	E7ET15;O15042	E7ET15	U2SURP	U2 snRNP-associated SURP motif-containing protein	2;3	302.85	688750	589640	688750	655800
IITITGTQDQIQNAQYLLQNSVK	2588.38	A0A994J6U9;A0A994J4E9;B4DUQ1;B3KU16;A0A994J4U9;A0A994J4S7;P61978;Q5EC54;B4DFF1	A0A994J6U9	HNRNPK;HNRPK	Heterogeneous nuclear ribonucleoprotein K	2;3	283.98	1140800	589070	1140800	655170
TSIFWNDVKDPVSIEER	2034.01	A4D210;P55884;B4DV79;Q96G38;B4DXN6;Q86UM1;C9JZG1;C9JQN7	A4D210	EIF3B;EIF3S9	Eukaryotic translation initiation factor 3 subunit B	2;3	137.4	747840	587660	747840	653590
AIKVEQATKPSFESGR	1746.93	H0Y6E7;H3BT71;P38159;B4E352	H0Y6E7	RBMX	RNA-binding motif protein, X chromosome;RNA-binding motif protein, X chromosome, N-terminally processed	3	91.032	0	585640	0	651350
AAAAAAGAASGLPGPVAQGLK	1747.96	Q96P70	Q96P70	IPO9	Importin-9	2	106.47	0	581730	0	647000
FGGFGGPGGVGGLGGPGGFGPGGYPGGIHEVSVNQSLLQPLNVK	4091.07	P35908	P35908	KRT2	Keratin, type II cytoskeletal 2 epidermal	3	11.096	0	581260	0	646480
HSVVAGGGGGEGR	1138.55	Q6PKG0;A0A8I5KSP1;A0A8I5KWU3	Q6PKG0	LARP1	La-related protein 1	2	147.19	555480	580600	555480	645740
VAEKLDEIYVAGLVAHSDLDER	2441.24	A0AA34QW03;O60506;Q05CK9;A0A7I2V4Z0;A0A7I2YQN2;A0A7I2V346;A0A7I2YQV8;A0A7I2V5Q6;F6UXX1;A0A7I2V4J0	A0AA34QW03	SYNCRIP	Heterogeneous nuclear ribonucleoprotein Q	3;4	233.37	482670	577160	482670	641910
EANNFLWPFK	1264.62	A8MUD9;P18124;O95036	A8MUD9	RPL7;WUGSC:H_RG054D04.1	60S ribosomal protein L7	2	179.36	916200	577110	916200	641870
HTTSIFDDFSHYEK	1725.76	Q9Y5A9;B5BU99	Q9Y5A9	YTHDF2	YTH domain-containing family protein 2	2;3	248.69	520930	576430	520930	641110
SLSALGNVISALAEGSTYVPYR	2267.18	P33176;V9HW29;A8K048;M1VE91;M1VKJ2;M1VRN1;C1PHA2;M1V490;M1VPF9;M1V481;M1VKI9;M1VE89;M1VPF7;M1VRN0;Q66K46;Q2TA90;Q6P164	P33176	KIF5B;HEL-S-61;KIF5B-RET(NM_020630)_K24;R11;KIF5B-RET(NM_020975)_K23;R12;KIF5B-RET(NM_020630)_K23;R12;KIF5B-ALK;KIF5B-RET(NM_020630)_K22;R12;KIF5B-RET(NM_020975)_K22;R12;KIF5B-ALK_K17;A20;KIF5B-RET(NM_020630)_K16;R12;KIF5B-RET(NM_020975)_K16;R12;KIF5B-RET(NM_020630)_K15;R12;KIF5B-RET(NM_020975)_K15;R12	Kinesin-1 heavy chain;Kinesin-like protein	2;3	220.86	74384	572770	74384	637040
HADDDRPPRR	1233.6	Q24JU4;J9R021;Q14152	Q24JU4	EIF3A;eIF3a	Eukaryotic translation initiation factor 3 subunit A	3	103.8	724540	572690	724540	636950
VLHGEQYLELYKPLPR	1954.07	P51659;A0A0S2Z4J1;B2R659;E7EPL9;A0A804HK65;A0A2R8YD50;A0A804HKU2;B4DDM5;E7ER27;B4DSD0;B3KSP2;E7ET17;B4DI68;A0A2R8Y7L2;A0A804HIR1;Q59H27	P51659	HSD17B4	Peroxisomal multifunctional enzyme type 2;(3R)-hydroxyacyl-CoA dehydrogenase;Enoyl-CoA hydratase 2	2;3;4	128.41	671180	572280	671180	636490
HSGPNSADSANDGFVR	1629.71	P52597;B4DKS8	P52597	HNRNPF	Heterogeneous nuclear ribonucleoprotein F;Heterogeneous nuclear ribonucleoprotein F, N-terminally processed	2	247.66	597440	572130	597440	636330
TGVAVNKPAEFTVDAK	1645.87	P21333;Q60FE5;Q60FE6;A6NDY9;A0A7P0NMY4	P21333	FLNA	Filamin-A	2	270.91	604600	571040	604600	635110
LPVDYYGIPFAAPTALASR	2021.06	B4DH66;A0A8C8MQ70;A0A8C8KGQ8;Q5T6F2;B4DRB6;B4DZ54;B4E0R5;B3KQ73	B4DH66	UBAP2	Ubiquitin-associated protein 2	2	133.47	650320	570980	650320	635040
AAFGILSYEHRPLK	1600.87	Q93074;A0A8I5KUR0;A0A8I5KW86;A0A8I5QJW8;A0A0A0MR79;A0A8I5KXK9;A0A8I5KQY2;B4DYQ3;A0A8I5KVA6;H7C191;A0A8I5QKU5	Q93074	MED12	Mediator of RNA polymerase II transcription subunit 12	2;3	103.87	609020	570610	609020	634640
HQEGEIFDTEK	1331.6	B4DRX3;Q8TBK5;Q8N5Z7;B2R4K7;Q9HBB3;Q02878	B4DRX3	RPL6	60S ribosomal protein L6	2	211.84	667800	569430	667800	633320
LLGASELPIVTPALR	1548.92	A0A7I2V351;A0A7I2V487;Q7Z726;A8K7D9;A0A7I2YQE1;P52292;A0A7I2V3Z3	A0A7I2V351	KPNA2	Importin subunit alpha;Importin subunit alpha-1	2	156.14	0	569000	0	632840
NLDFQDVLDKLADMGIAIR	2146.11	Q9Y3I0	Q9Y3I0	RTCB	tRNA-splicing ligase RtcB homolog	2;3	187.01	1019400	567690	1019400	631390
YGPQYGHPPPPPPPPEYGPHADSPVLMVYGLDQSK	3783.8	Q6NTA2;A0A384N6C7;A0A3B3ITJ4;P14866;B2R959;M0QXS5;A0AAG2TNG9	Q6NTA2	HNRNPL	Heterogeneous nuclear ribonucleoprotein L	4	40.712	0	567040	0	630660
EFNEDGALAVLQQFK	1707.85	A0AA34QW03;O60506;Q05CK9;A0A7I2V4Z0;A0A7I2YQN2;B2R8Z8;A0A7I2V346;A0A7I2YQV8;Q59GL1;A0A7I2V5Q6;F6UXX1;A0A7I2V4J0	A0AA34QW03	SYNCRIP	Heterogeneous nuclear ribonucleoprotein Q	2;3	252.69	703670	565500	703670	628950
NKNPAPPIDAVEQILPTLVR	2184.23	A0A7I2V351;A0A7I2V487;Q7Z726;A8K7D9;A0A7I2YQE1;P52292;A0A7I2V3Z3	A0A7I2V351	KPNA2	Importin subunit alpha;Importin subunit alpha-1	3	125.14	534460	564170	534460	627470
KLDPELHLDIK	1319.74	F4ZW62;Q12905;Q53FG3;B4DY09;F4ZW63	F4ZW62	ILF2	Interleukin enhancer-binding factor 2	2;3	131.54	632170	564000	632170	627280
NQDLAPNSAEQASILSLVTK	2098.09	F4ZW62;Q12905;Q53FG3;B4DY09;F4ZW63;A0A0A0MRL0;X6R6Z1	F4ZW62	ILF2	Interleukin enhancer-binding factor 2	2	315.47	1128700	563880	1128700	627150
NNRPSEGPLQTR	1367.69	Q00610;K7EJJ5;A0A8V8TQ18;A0A8V8TQ14;A0A087WVQ6;A0A8V8TR47;A0A8V8TRF0;A0AAQ5BHU5;A0A8V8TQK7;A0A8V8TQK1;A0AAQ5BHN6;A0AAQ5BHN4;J3KRF5;A0A8V8TRE8;A0A8V8TQK3;A0AAQ5BHT6;A0AAQ5BHN7	Q00610	CLTC	Clathrin heavy chain 1;Clathrin heavy chain	2	143.22	0	563420	0	626640
KIYAVEASTMAQHAEVLVK	2087.11	Q86X55;A0AA34QVH5;K7EQA8	Q86X55	CARM1	Histone-arginine methyltransferase CARM1	3	207.41	655070	563340	655070	626550
TFTDCFNCLPIAAIVDEK	2112.99	B7ZB67;B4DJ75;A0A8V8TQ71;V9HW04;A0A8V8TRH9;P62140;B4E163;H0Y3Y6;C4TNW5;F8VR82;Q9UPN1;F8VYE8;P36873;F8W0W8;A0A7I2V4F7;A0A140VJS9;B3KXM2;P62136	F8VR82	HEL-S-80p;PPP1CB;PPP1CA;PPP1CC	Serine/threonine-protein phosphatase;Serine/threonine-protein phosphatase PP1-beta catalytic subunit;Serine/threonine-protein phosphatase PP1-gamma catalytic subunit;Serine/threonine-protein phosphatase PP1-alpha catalytic subunit	2	209.84	509310	562570	509310	625690
EEQHQLAVTAYLK	1528.79	Q24JU4;J9R021;Q14152;Q7Z5T5;Q6P1R0;Q05BS0;Q3B770	Q24JU4	EIF3A;eIF3a	Eukaryotic translation initiation factor 3 subunit A	2	197.3	488210	559360	488210	622120
VPFSPGPAPPPHMGELDQER	2157.03	Q6Y7W6;I1E4Y6;E7ESB6;A0A7I2V516;A0A7I2V3H0;B4DRT8;A0A7I2V361;A0A7I2V3H7;C9JHW1;B4DZM1	Q6Y7W6	GIGYF2	PERQ amino acid-rich with GYF domain-containing protein 2	3	133.47	690310	558170	690310	620800
LTNSMMMHGR	1176.52	M0R0F0;Q53G25;P46782;M0R0R2;Q59EK8	M0R0F0	RPS5	40S ribosomal protein S5;40S ribosomal protein S5, N-terminally processed	2	112.8	504450	558040	504450	620650
LFQECCPHSTDR	1548.64	A0A994J6U9;A0A994J4E9;B4DUQ1;Q5T6W2;A0A994J6T5;A0A994J4U9;A0A994J4S7;P61978;Q5EC54;B4DFF1;A0A994J782	A0A994J6U9	HNRNPK;HNRPK	Heterogeneous nuclear ribonucleoprotein K	2;3	204.34	959470	556320	959470	618740
EGGFLLLHTLLR	1367.79	P49327;A0A0U1RQF0;Q6PJJ3	P49327	FASN	Fatty acid synthase;[Acyl-carrier-protein] S-acetyltransferase;[Acyl-carrier-protein] S-malonyltransferase;3-oxoacyl-[acyl-carrier-protein] synthase;3-oxoacyl-[acyl-carrier-protein] reductase;3-hydroxyacyl-[acyl-carrier-protein] dehydratase;Enoyl-[acyl-carrier-protein] reductase;Oleoyl-[acyl-carrier-protein] hydrolase	2;3	242.92	494970	555800	494970	618160
LFLFHTSLPIAEAPGK	1739.96	B4DSN3;G5EA31;P53992	B4DSN3	SEC24C	Protein transport protein Sec24C	2;3	190.68	865730	555650	865730	617990
HRLDLGEDYPSGK	1485.72	O43143;B4E0S6	O43143	DHX15	Pre-mRNA-splicing factor ATP-dependent RNA helicase DHX15	2;3	184.43	247650	553010	247650	615050
DLYANTVLSGGTTMYPGIADR	2214.06	I3L4N8;P63261;Q8WVW5;B4E3A4;B4DVQ0;A0A804GS07;A0A6Q8PFE4;B3KWQ3;Q6PJ43;B7ZAP6;Q96FU6;A5GZ75;A4UCT3;Q96DE1;F1BXA6;Q9UE89;Q53GK6;Q53G99;Q53G76;Q1KLZ0;P60709;A0A2R8Y793;E7EVS6;B4E335;B4DW52;V9HVZ7	I3L4N8	ACTG1;PS1TP5BP1;ACTB;HEL-176	Actin, cytoplasmic 2;Actin, cytoplasmic 2, N-terminally processed;Actin, cytoplasmic 1;Actin, cytoplasmic 1, N-terminally processed	2	200.13	301370	547150	301370	608550
QPVDPQLLGIPDYFDIVK	2056.09	A0A669KB12;Q09472;Q7Z6C1;Q92793;B4E3L4;I3L466	Q92793	EP300;CREBBP	Histone acetyltransferase p300;CREB-binding protein	2;3	168.78	526180	546400	526180	607710
REDIVDTMVFKPSDVMLVHFR	2533.28	Q8WWM7;H3BUF6;H3BSQ5;H3BUE3;H3BSK9	Q8WWM7	ATXN2L	Ataxin-2-like protein	4	182.09	864710	545480	864710	606690
TLQALEFHTVPFQLLAR	1983.09	B4DVE1;Q08380;B4DWA8;B3KP88;B4DDG4;B4DI70	B4DVE1	LGALS3BP	Galectin-3-binding protein	2;3	183.7	426550	544660	426550	605770
TICSHVQNMIK	1329.65	D6RAN4;Q53Z07;P32969;A0A2R8Y5Y7;B4E1M5;B4DLV8;H0Y9R4;Q2NKY6	D6RAN4	RPL9	60S ribosomal protein L9	2	118.91	671930	544550	671930	605650
LALGIPLPELR	1190.74	F8VPD4;P27708;Q53SY7	F8VPD4	CAD	CAD protein;Glutamine-dependent carbamoyl-phosphate synthase;Aspartate carbamoyltransferase;Dihydroorotase	2	118.06	1371700	542040	1371700	602860
DFPYEEDSRPR	1409.62	Q5W009;Q96I25;Q5W012;Q5W011;Q5W010;H0Y6J6	Q5W009	RBM17	Splicing factor 45	2	203.97	862140	541870	862140	602670
QLYHLGVVEAYSGLTK	1776.94	Q08211;Q58F26;Q6PJK6	Q08211	DHX9	ATP-dependent RNA helicase A	2;3	261.63	535460	541680	535460	602460
AAETQTLNFGPEWLR	1731.86	Q6Y7W6;I1E4Y6;E7ESB6;B4DRT8;C9JHW1;F8WCD5;B4DLU7;C9JRZ2;C9JHT0;C9J0V6;C9JXQ0;C9JPV7;C9JW88	Q6Y7W6	GIGYF2	PERQ amino acid-rich with GYF domain-containing protein 2	2	190.37	798050	540580	798050	601230
ATENDIYNFFSPLNPMR	2027.94	A0A384MDT2;P55795;B4DFK9;B4DP00	A0A384MDT2	HNRNPH2	Heterogeneous nuclear ribonucleoprotein H2	2;3	239.98	911360	538810	911360	599270
VSPNELILGWYATGHDITEHSVLIHEYYSR	3498.72	B4DMT5;H0YDT6;B3KSH1;O00303;B4DEW9;A0A7I2YQA0	B4DMT5	EIF3F	Eukaryotic translation initiation factor 3 subunit F	4	101.67	500830	537690	500830	598020
ALQDEWDAVMLHSFTLR	2030.99	Q9UMS4;F5GY56	Q9UMS4	PRPF19	Pre-mRNA-processing factor 19	2;3	129.53	640400	535640	640400	595740
TLHEWLQQHGIPGLQGVDTR	2284.17	F8VPD4;P27708;Q53SY7;G1UI39	F8VPD4	CAD	CAD protein;Glutamine-dependent carbamoyl-phosphate synthase;Aspartate carbamoyltransferase;Dihydroorotase	3	148.22	613270	532880	613270	592670
EDGNEEDKENQGDETQGQQPPQR	2627.1	P67809;H0Y449;A0JLU4;Q2VIK8	P67809	YBX1	Nuclease-sensitive element-binding protein 1	3	357.3	509700	530840	509700	590400
QIGNVAALPGIVHR	1443.83	Q9Y3I0;B4DNG5;B4DXF1	Q9Y3I0	RTCB	tRNA-splicing ligase RtcB homolog	2;3	239.42	174710	528840	174710	588180
VPLLLEEQGVVDYFLR	1889.03	A0A3B3IRI2;P17812;B4E1E0;A0A8Q3WKZ7;A0A3B3ITB8;A0A8Q3WL40;A0A3B3IRQ8;A0A3B3ITF6;B4DMB5;B7Z9C4	A0A3B3IRI2	CTPS1	CTP synthase 1;CTP synthase	2;3	167.59	453610	527390	453610	586560
TDNAGDQHGGGGGGGGGAGAAGGGGGGENYDDPHK	2980.2	Q6NTA2;A0A384N6C7;A0A3B3ITJ4;P14866;B2R959	Q6NTA2	HNRNPL	Heterogeneous nuclear ribonucleoprotein L	3;4	201.87	366190	527330	366190	586490
DEQLLTNVLETLR	1542.83	Q9P2I0;B3KN45	Q9P2I0	CPSF2	Cleavage and polyadenylation specificity factor subunit 2	2	274.62	499000	527050	499000	586190
LLRDYQELMNTK	1522.78	H6VRG0;H6VRF9;H6VRF8;H6VRG1;P04264;H6VRG3;H6VRG2	H6VRG0	KRT1	Keratin, type II cytoskeletal 1	2;3	132.44	495400	526850	495400	585960
PIKPSPPYFGLLLASVGR	1911.1	A0A3B3IRI2;P17812;B4E1E0	A0A3B3IRI2	CTPS1	CTP synthase 1;CTP synthase	3	132.63	643800	526520	643800	585590
NPSDSAVHSPFTK	1385.66	Q5VU79;Q14157;A0AA34QVE6;B4DYY5;F8W726;B4DZJ6	Q5VU79	UBAP2L	Ubiquitin-associated protein 2-like	2	281.54	555890	524060	555890	582860
IEVPLYSLLEQTHLK	1781.99	B4DZB4;A0A0A0MSM0;Q92598;B4DY72;B4DF68	B4DZB4	HSPH1	Heat shock protein 105 kDa	2;3	143.22	396700	523500	396700	582240
YCVQLSQIQAQISALEEQLQQIR	2745.41	A0A1B0GVI3;P13645	A0A1B0GVI3	KRT10	Keratin, type I cytoskeletal 10	3	202.93	363350	523210	363350	581920
AALVLEDGSVLR	1241.7	F8VPD4;P27708;G1UI39;Q53SZ4	F8VPD4	CAD	CAD protein;Glutamine-dependent carbamoyl-phosphate synthase;Aspartate carbamoyltransferase;Dihydroorotase	2	166.66	913500	521690	913500	580230
VEGTEPTTAFNLFVGNLNFNK	2311.15	B3KM80;Q6ZS99;B3KTP9;A0A7I2V428;C9JLB1;A0A7I2V3F3;H7BY16;P19338;A0A7I2V699;A0A7I2V5M5;A0A7I2V2U7;A0A7I2V349;A0A7I2V506;A0A7I2V2S8	B3KM80	NCL	Nucleolin	2;3	218.58	652400	520570	652400	578980
ALQQQQQQQQQK	1482.75	Q6Y7W6;I1E4Y6;A0A7I2V516;A0A7I2V3H0;A0A7I2V361;A0A7I2V3H7	Q6Y7W6	GIGYF2	PERQ amino acid-rich with GYF domain-containing protein 2	2	244.68	616160	520390	616160	578780
IIPTLEEYQHYK	1532.79	A0A994J6U9;A0A994J4E9;B4DUQ1;Q5T6W2;A0A994J6T5	A0A994J6U9	HNRNPK		2	74.424	569500	520230	569500	578600
EQTLSPTITSGLHNIAR	1836.97	A0A1S5UZ19;D6REX3;O94979;H7BXG7;H0Y8W8	A0A1S5UZ19	SEC31A	Protein transport protein Sec31A	2;3	264.08	601280	520080	601280	578430
GDVAEGDLIEHFSQFGTVEK	2177.03	Q13151	Q13151	HNRNPA0	Heterogeneous nuclear ribonucleoprotein A0	2;3	216.38	971690	518610	971690	576800
GGRPNEIEPPPPEMPPWQK	2155.05	I6L9E8;Q8NCA5;A0A8I5KR56;A0A8I5QKV5;A0A8I5KZA5;B4DY25;B4DT23;B3KTW4;Q52LJ0	I6L9E8	FAM98A;FAM98B	Protein FAM98A;Protein FAM98B	3	58.508	828050	517870	828050	575970
NSTSSQSQTSTASR	1440.64	Q6UN15;A0A994J6P0;A0A994J6B4;A0A994J3L5;A0A994J6C6;A0A994J469;A0A994J3I9;A0A994J458;A0A994J6R0;A0A994J464;A0A994J6Q2;A0A994J474;A0A994J453;A0A994J6N5;A0A994J442;A0A994J3K5;A0A994J3Q5;A0A994J6D6;A0A994J6C9;A0A994J3L0;A0A994J3T5;A0A994J3Q0;A0A994J6D3;A0A0B4J203;A0A994J6C2;A0A994J6E2;A0A994J3J6;A0A994J448	Q6UN15	FIP1L1	Pre-mRNA 3-end-processing factor FIP1	2	238.02	466070	517830	466070	575930
TTYLEFIQQNEER	1669.79	Q15436;F5H365;B4DSQ5;B4E0Q9;G3V3G5;G3V2R6;G3V5X8;G3V4Q2;G3V4V1;G3V1W4;G3V5K1	Q15436	SEC23A	Protein transport protein Sec23A	2	232.17	954860	517310	954860	575350
LLAAVEAFYSPPSHDRPR	2025.04	Q8IWX8;J3QK89;Q59ET1;B4DL82;B4DPM4	Q8IWX8	CHERP	Calcium homeostasis endoplasmic reticulum protein	3;4	88.42	307960	516150	307960	574070
DFESHITSYK	1225.56	B4DVQ5;A1KYQ7;Q99613;B5ME19;B4E2Z6;Q3B7B9;H3BPE3	B4DVQ5	EIF3C;EIF3CL	Eukaryotic translation initiation factor 3 subunit C;Eukaryotic translation initiation factor 3 subunit C-like protein	2	174.92	771360	515970	771360	573860
SWHDIDKDNAK	1327.62	Q15436;F5H365;B4DF60;B4E0Q9	Q15436	SEC23A	Protein transport protein Sec23A	2;3	195.3	537540	515870	537540	573750
FNVLQYVVPEVK	1433.79	Q24JU4;J9R021;Q14152;Q7Z5T5;Q6P1R0;Q05BS0;Q3B770	Q24JU4	EIF3A;eIF3a	Eukaryotic translation initiation factor 3 subunit A	2	145.75	1057200	515190	1057200	573000
FAQPGSFEYEYAMR	1694.74	A0A7I2V4J2;A8K525;A0A0S2Z4Z9;A0A7I2V5Y7;A0A7I2V535;Q15233;A0A7P0MRW0;A0A7I2V4N2;A0A7I2V464;A0A7I2V4K9;H7C367;C9JYS8	A0A7I2V4J2	NONO	Non-POU domain-containing octamer-binding protein	2	147.72	754650	514440	754650	572160
RPISADSAIMNPASK	1556.8	Q00610;K7EJJ5;A0A8V8TQ18;A0A8V8TQ14;A0A087WVQ6;A0A8V8TR47;A0A8V8TRF0;A0AAQ5BHU5;A0A8V8TQK7;A0A8V8TQK1;A0AAQ5BHN6;A0AAQ5BHN4;J3KRF5;A0A8V8TRE8;A0A8V8TQK3;A0AAQ5BHT6;A0AAQ5BHN7;J3KS13;A0AAQ5BHT1;J3KTN1;J3QL20	Q00610	CLTC	Clathrin heavy chain 1;Clathrin heavy chain	2	73.891	494480	512490	494480	569990
SKAEAESLYQSK	1339.66	H6VRG0;H6VRF9;H6VRF8;H6VRG1;P04264;H6VRG3;H6VRG2	H6VRG0	KRT1	Keratin, type II cytoskeletal 1	2	252.69	663680	512100	663680	569560
RNLDFQDVLDK	1361.69	Q9Y3I0;B4DNA0	Q9Y3I0	RTCB	tRNA-splicing ligase RtcB homolog	2	203.8	613750	509310	613750	566460
VFNVFCLYGNVEK	1587.78	Q6NTA2;A0A384N6C7;A0A3B3ITJ4;P14866;B2R959;M0QXS5;A0AAG2TNG9;M0QYT0;M0R076	Q6NTA2	HNRNPL	Heterogeneous nuclear ribonucleoprotein L	2	184.27	617590	509130	617590	566250
AREETDKEEPASK	1488.71	B5BUB5;P05455;Q14730	B5BUB5	SSB	Lupus La protein	3	142.51	576100	508590	576100	565660
ARPFPDGLAEDIDKGEVSAR	2142.07	P13639;Q8TA90;B4DPU3;Q6W6M8	P13639	EEF2	Elongation factor 2	3	157.7	485880	508170	485880	565190
ESTTSEQSAR	1094.48	B4DL14;Q8TAS0;P36542	B4DL14	ATP5C1	ATP synthase subunit gamma;ATP synthase subunit gamma, mitochondrial	2	86.205	319430	507690	319430	564650
HGLVPFAFVR	1141.64	A0A9L9PWX6;A0A9L9PXJ2;H0YIB4;S4R3G0;B4DFT9;A0A9L9PXI1;A0A9L9PX63;A8K3M9;Q13242	A0A9L9PWX6	SRSF9	Serine/arginine-rich splicing factor 9	2	154.92	532040	506190	532040	562980
VYAILTHGIFSGPAISR	1800.99	P60891;Q53FW2;B1ALA9;H7C540;A0A140VK41;A0A0B4J207;B7ZB02;A0A2R8Y7H4;P21108;P11908;B2R860;A0A6Q8PGP2;A0A0A0MRQ9	P60891	PRPS1;PRPS2;PRPS1L1	Ribose-phosphate pyrophosphokinase 1;Ribose-phosphate pyrophosphokinase 3;Ribose-phosphate pyrophosphokinase 2	2;3	241.56	513870	506150	513870	562940
KTGQPMINLYTDR	1535.78	A0AAQ5BIG2;A8K4H1;Q8TBR3;Q6IBQ5;P35637;Q59H57;B4DR70;H3BPE7;Q13344;Q70T18	A0AAQ5BIG2	FUS	RNA-binding protein FUS	2;3	123.99	700810	504710	700810	561330
FDFVHDLVLYLYR	1698.88	Q00610;K7EJJ5;A0A8V8TQ18;A0A8V8TQ14;A0A087WVQ6;A0A8V8TR47;A0A8V8TRF0;A0AAQ5BHU5;A0A8V8TQK7;A0A8V8TQK1;A0AAQ5BHN6;A0AAQ5BHN4;J3KRF5;A0A8V8TRE8;A0A8V8TQK3;A0AAQ5BHT6;A0AAQ5BHN7	Q00610	CLTC	Clathrin heavy chain 1;Clathrin heavy chain	2;3	138.23	330920	504120	330920	560680
WLPAGDALLQMITIHLPSPVTAQK	2599.42	P13639;Q8TA90;Q6PK56;B4DRE8;B4DMC6	P13639	EEF2	Elongation factor 2	3	68.789	456560	504070	456560	560620
QDQIQQVVNHGLVPFLVSVLSK	2447.35	A0A7I2V351;A0A7I2V487;Q7Z726;A8K7D9;A0A7I2YQE1;P52292;A0A7I2V3Z3	A0A7I2V351	KPNA2	Importin subunit alpha;Importin subunit alpha-1	3	232.34	212360	500880	212360	557080
CSEGVFLLTTTPR	1479.74	A0A384N5Z8;A0A8Q3WMA7;P23246;Q9BSV4;Q86VG2;Q6PIX2	A0A384N5Z8	SFPQ	Splicing factor, proline- and glutamine-rich	2	215.84	432860	500670	432860	556850
PAQPQEHPFASSR	1450.7	B4DJW8;A0A2R8YFH5;Q15437;B4DRA5;Q5QPE2	B4DJW8	SEC23B	Protein transport protein Sec23B	2;3	172.1	372340	500100	372340	556210
SKSEEAHAEDSVMDHHFR	2110.91	Q8NC51;Q63HR1;Q5VU21	Q8NC51	SERBP1;DKFZp686P17171	Plasminogen activator inhibitor 1 RNA-binding protein	3;4	162.16	649820	499000	649820	554990
TYINPFVSFLDQR	1598.81	B4E205;O95486	B4E205	SEC24A	Protein transport protein Sec24A	2	184.27	718670	498820	718670	554790
RHEQSGGPEHGPER	1571.72	Q9C0J8	Q9C0J8	WDR33	pre-mRNA 3 end processing protein WDR33	3;4	241.56	758310	498740	758310	554700
FNVLLTTYEYIIK	1615.89	P51532;A7E2E1;A0A994J6Y9;A0A2R8Y7S2;B9EGQ8;A0A2R8Y4P4;Q9HBD4;A0A2R8YGP5;Q59FZ6;A0A994J4Z2;A0A2R8YGG3;A0A2R8Y4C5;A0A2R8Y440;A0A2R8YG32;A0A2R8Y7F3;A0A2R8Y6N0;A0A2R8YDA1;A0A2R8YF58;A0A2R8Y6V2;A0A2R8Y526;A0A2R8Y7Y7;A0A2R8YF80;B4DSI8;B4E0F1;A0A2R8YFV8;A0A2R8YCY3;B4DSC8;A0A2R8Y4R6;A0A0U1RQZ9;A0A994J4Z7;P51531;A0A994HRU5;B4DK35;F6VDE0;A0A994J501;A0A0U1RQE1	P51532	SMARCA4;SMARCA2	Transcription activator BRG1;Probable global transcription activator SNF2L2	2	147.19	435270	497670	435270	553510
KFNALFAQGNYSEAAK	1757.87	Q00610;K7EJJ5;A0A8V8TQ18;A0A8V8TQ14;A0A087WVQ6;A0A8V8TR47;A0A8V8TRF0;A0AAQ5BHU5;A0A8V8TQK7;A0A8V8TQK1;A0AAQ5BHN6;A0AAQ5BHN4;J3KRF5;A0A8V8TRE8;A0A8V8TQK3;A0AAQ5BHN7;A0AAQ5BHT1	Q00610	CLTC	Clathrin heavy chain 1;Clathrin heavy chain	2	269.57	501560	497670	501560	553510
SSQSSSQQFSGIGR	1454.67	A0A1X7SBZ2;A0A5H1ZRQ2;Q59F66;Q92841;Q9UQL5	A0A1X7SBZ2	DDX17	Probable ATP-dependent RNA helicase DDX17	2	252.75	608720	496610	608720	552330
DLPVTEAVFSALVTGHAR	1881.99	P42704;A0A804HHY9;A0A804HIN4;A0A804HLG8;A0A804HK30;E5KNY5;A0A804HL40;A0A804HKJ0;A0A804HKR3;A0A804HIG4;A0A804HI14;A0A804HJZ1;A0A804HI40;A0A804HIQ7;A0A804HKI2;B4DSR0;A0A804HJH8;B8ZZ38;C9JCA9;A0A804HK02;A0A804HIV5;A0A0C4DG06;A0A804HKX0;A0A804HKR5	P42704	LRPPRC	Leucine-rich PPR motif-containing protein, mitochondrial	2;3	176.58	331700	495570	331700	551170
HGEVCPAGWKPGSDTIKPDVQK	2405.18	A0A384NPQ2;Q06830;A0A0A0MRQ5	A0A384NPQ2	PRDX1	Peroxiredoxin-1	4	225.94	546290	494700	546290	550200
NTPWPEAEAIAPQVGNDAVFLILYK	2755.42	B0QY89;Q9Y262;B3KPB9;C9JHP4;C9K0Q7;B4DEH4	B0QY89	EIF3L	Eukaryotic translation initiation factor 3 subunit L	2;3	179.85	1057600	493660	1057600	549040
AQFEGIVTDLIR	1360.74	P38646;A0A7I2YQB2;A0A384P5G6;V9HW84;B7Z4V2;A0A7I2V2S7;A0A7I2V2G2;A0A7I2V3F7;D6RCD7;Q8N1C8;B7Z4T3;B7Z1V7;H0Y8K0;A1XP52	P38646	HSPA9;HEL-S-124m	Stress-70 protein, mitochondrial	2	175.64	589300	492330	589300	547560
LKTDNAGDQHGGGGGGGGGAGAAGGGGGGENYDDPHK	3221.37	Q6NTA2;A0A384N6C7;A0A3B3ITJ4;P14866;B2R959	Q6NTA2	HNRNPL	Heterogeneous nuclear ribonucleoprotein L	4	326.65	473510	490830	473510	545910
NQFPPSYAGISELNQPAELLPQFSSIEYVVLR	3605.84	Q15436;G3V3G5;G3V2R6	Q15436	SEC23A	Protein transport protein Sec23A	3	160.96	1050500	488690	1050500	543530
AAGVNVEPFWPGLFAK	1701.89	Q7Z612;Q6ICQ4;P05386;Q6FG99	Q7Z612	RPLP1	60S acidic ribosomal protein P1	2	187.51	706320	488550	706320	543370
AAVLKPVLLGLR	1248.83	Q9BRP1	Q9BRP1	PDCD2L	Programmed cell death protein 2-like	2	123.5	419350	487720	419350	542450
AGGAAVVITEPEHTK	1478.77	A5PLK7;A0A024RAC5;Q9P258	A5PLK7	RCC2	Protein RCC2	2	185.18	584790	487110	584790	541760
IQHPSNVLHFFNAPLEVTEENFFEICDELGVK	3771.82	Q6NTA2;A0A384N6C7;A0A3B3ITJ4;P14866;B2R959;M0QXS5;A0AAG2TNG9;M0QYT0	Q6NTA2	HNRNPL	Heterogeneous nuclear ribonucleoprotein L	4	170.13	368420	486680	368420	541280
AQQNNVEHKVETFSGVYK	2077.02	P62081;A0A2R8Y623	P62081	RPS7	40S ribosomal protein S7	2;3	224.52	788190	486390	788190	540960
SGALDVLQMKEEDVLK	1773.92	C9J9K3;A0A8V8TMX1;A0A0C4DG17;A0A8V8TLA4;P08865;Q96RS2;A0A8I5KQE6;F8WD59;A0A8V8TMZ8	C9J9K3	RPSA	40S ribosomal protein SA	2	162.52	743960	485180	743960	539620
HGGGGGGFGGGGFGSR	1319.58	P35908	P35908	KRT2	Keratin, type II cytoskeletal 2 epidermal	2	200.06	371700	484430	371700	538780
NLNSLFNNMEELIK	1677.84	P52732;A0A7I2V3A9;B2RAM6;A0A7I2YQY4	P52732	KIF11	Kinesin-like protein KIF11;Kinesin-like protein	2	213.77	326750	482540	326750	536680
LTVQEEQIVELIEK	1669.91	P52732;A0A7I2V3A9;A0A7I2YQY4;A0A7I2V3V3	P52732	KIF11	Kinesin-like protein KIF11	2	285.28	683400	481800	683400	535850
STPPEVIVEVLEPYVR	1825.98	E9PGM9;A8K6Q4;P78332;B4DNY1;B3KSK6;F8WCA5;F8WF63	E9PGM9	RBM6	RNA-binding protein 6	2;3	147.02	576040	481460	576040	535480
DELILEGNDIELVSNSAALIQQATTVK	2883.51	D6RAN4;Q53Z07;P32969;A0A2R8Y5Y7;H0Y9R4;H0Y9V9	D6RAN4	RPL9	60S ribosomal protein L9	3	175.01	325660	479380	325660	533170
TIQGHLQSENFK	1400.7	E7ET15;O15042	E7ET15	U2SURP	U2 snRNP-associated SURP motif-containing protein	2	232.19	567860	479260	567860	533040
ELLTVGQEHWK	1338.69	Q9Y5X1;A0A7P0Z4A2;A0A7P0T8S8;B2RAU5;A0A7P0Z4A5;A0A7P0T8C7;A0A7P0T8Z2;A0A7P0T8D4;A0A7P0T8Z7;A0A7P0TBI9;B3KXH8;Q59ES5;A0A7P0T8M2	Q9Y5X1	SNX9	Sorting nexin-9;Sorting nexin	2	162.8	646600	476960	646600	530480
LPQLPITNFSR	1284.72	P21333;Q60FE5;Q60FE6;A6NDY9;A0A7P0NMY4;F8WE98;A0A7I2V3E6;A0A087WWY3	P21333	FLNA	Filamin-A	2	127.94	704040	475330	704040	528670
TEPTAQQNLALQLAEK	1753.92	B4DVQ5;A1KYQ7;Q99613;B4DVU3;B5ME19;B4DDN4;B4DRU0;B4E2Z6;B3KNZ4	B4DVQ5	EIF3C;EIF3CL	Eukaryotic translation initiation factor 3 subunit C;Eukaryotic translation initiation factor 3 subunit C-like protein	2	301.67	548810	474040	548810	527230
AAAEIYEEFLAAFEGSDGNK	2130.97	E7ET15;O15042;B4DK81;E7EW00;H0Y8D9;U3KPT1;C9JDJ7;C9J5L1	E7ET15	U2SURP	U2 snRNP-associated SURP motif-containing protein	2;3	230.5	1295500	473330	1295500	526440
DSLTDLYVQHAIPLPQR	1965.03	Q9BVC5;C9J4K0	Q9BVC5	C2orf49	Ashwin	2	203.93	444940	472560	444940	525580
AITIAGIPQSIIECVK	1711.95	A0A384N6B9;Q15366;B4DRD7;H3BRU6;B4DLC0;F8VZX2;F8VXH9;F8VRH0	A0A384N6B9	PCBP2	Poly(rC)-binding protein 2	2	108.5	566790	472060	566790	525030
HEQGLSTALSVEK	1397.72	Q5W009;Q96I25;Q5W012;H0Y6J6	Q5W009	RBM17	Splicing factor 45	2	210.4	623190	471870	623190	524810
HGYIGEFEIIDDHR	1699.8	B2R4W8;A8K7H3;P62244;I3L3P7;I3L246;H3BN98	B2R4W8	hCG_1994130;RPS15A	40S ribosomal protein S15a	2;3	187.85	1319200	471540	1319200	524440
DGGQTESNEEGKENR	1648.69	Q5VU79;Q14157;A0AA34QVE6;B4DYY5;F8W726;B4DZJ6;Q5VU81;Q5VU77;Q5VU80;Q5VU78	Q5VU79	UBAP2L	Ubiquitin-associated protein 2-like	2;3	214.14	339620	469890	339620	522610
NSSAVEQDHAK	1184.54	Q9NXV6	Q9NXV6	CDKN2AIP	CDKN2A-interacting protein	2	97.277	465200	468520	465200	521090
ILTIPNTVSSAVVQQLLAAR	2093.22	Q5JWT2;Q9ULK4	Q5JWT2	MED23	Mediator of RNA polymerase II transcription subunit 23	2;3	177.41	438460	468440	438460	521000
HIFTIPGQAFVPKPEVDVGVVHFTPLIQPK	3309.83	A8K0B9;E5KTM5;Q8WVM0	A8K0B9	TFB1M	Dimethyladenosine transferase 1, mitochondrial	4	183.15	0	467460	0	519910
IFVGGLNPEATEEK	1502.76	D6R9P3;D6RD18;B4DMY3;D6RBZ0;Q53F64	D6R9P3	HNRNPAB		2	208.63	879680	466780	879680	519150
KAEGGGAEEGAGAR	1258.59	Q10570	Q10570	CPSF1	Cleavage and polyadenylation specificity factor subunit 1	2;3	175.68	652280	466710	652280	519080
SAPAGSSHPAASAR	1265.61	O95487	O95487	SEC24B	Protein transport protein Sec24B	2	215.79	585160	465660	585160	517910
KFICHVVGITYQHIDR	1985.03	B4DVD7;Q9UBQ5;K7EQM4;U3LUI4;A0A087WVB9;B4DQ48;K7EK53	B4DVD7	EIF3K	Eukaryotic translation initiation factor 3 subunit K	3;4	167.01	648580	463360	648580	515350
ESEIIDFFLGASLKDEVLK	2152.13	P15880;Q3KQT6;Q8N5L9;Q8J014;E9PPT0;Q6IPX5;E9PQD7;E9PMM9;Q8NI61;I3L404	P15880	RPS2;rps2;OK/KNS-cl.7	40S ribosomal protein S2	3	157.67	399320	461150	399320	512900
RLPDAHSDYAR	1299.63	A0A0S2Z4Z0;Q96PK6;B4DNG4	A0A0S2Z4Z0	RBM14	RNA-binding protein 14	2;3	179.31	435620	459140	435620	510660
QILLYSATFPLSVQK	1706.96	P26196;B2R858	P26196	DDX6	Probable ATP-dependent RNA helicase DDX6	2	187.51	497460	459060	497460	510560
TVPEELVKPEELSK	1596.86	Q9UMS4;F5GY56;H0YGF3	Q9UMS4	PRPF19	Pre-mRNA-processing factor 19	2	147.02	535920	458240	535920	509650
GLLLFVDEADAFLR	1577.85	Q9NVI7;Q5SV16	Q9NVI7	ATAD3A	ATPase family AAA domain-containing protein 3A	2	172.1	996310	458100	996310	509500
SINPDEAVAYGAAVQAAILSGDK	2259.14	P11142;V9HW22;Q96IS6;E9PKE3;Q53HF2;Q53GZ6;B3KTV0;B4E1Q1;E9PNE6;A8K7Q2	P11142	HSPA8;HEL-S-72p	Heat shock cognate 71 kDa protein	2;3	195.55	1012000	455860	1012000	507010
TLSLHYFEEPELR	1632.81	Q10570;B4DEF4;E9PIM1	Q10570	CPSF1	Cleavage and polyadenylation specificity factor subunit 1	2;3	192.14	537490	455860	537490	507010
FSETFSLYPQFMFHLR	2048.98	Q15436;F5H365;B4DSQ5	Q15436	SEC23A	Protein transport protein Sec23A	2;3	150.44	729070	455750	729070	506880
LGLIPLISDDIVDKLQYSR	2157.2	Q6FGR6;P19387;B7Z377;B7Z6D1	Q6FGR6	POLR2C	DNA-directed RNA polymerase II subunit RPB3	3	104	594290	454770	594290	505790
HSGEATNTVTK	1143.55	A5YKK6;B4DYL7;B3KPW6;H3BMZ2	A5YKK6	CNOT1	CCR4-NOT transcription complex subunit 1	2	135.28	516170	454730	516170	505750
FLHDNMVEIPNRIMFSEMKR	2506.23	B7Z6I3;P49916;K7EJR4	B7Z6I3	LIG3	DNA ligase;DNA ligase 3	3	28.432	0	454070	0	505020
NLATTVTEEILEK	1459.78	O43390;B4DMB1;Q0VGD6;A0A6Q8PEX7;B2R7W4;B4DT28;A0A6Q8PHG0;A0A6Q8PH31;A0A6Q8PH35;B4DMD1;Q6MZS5	O43390	HNRNPR;HNRPR;DKFZp686A13234	Heterogeneous nuclear ribonucleoprotein R	2	165.39	436600	452840	436600	503650
CSQDPESLLLQHNLR	1808.88	P52630;R9QG79;R9QE65;R9QE71;R9QF58;R9QF97;R9QFA6;R9QGC0;R9QE63;R9QDY7;R9QE44;R9QFA2;A0A494C164;A0A8V8TLJ4;R9QG88;R9QDY3;R9QDW3;R9QFC5;R9QE53;R9QDZ0;R9QDW5;R9QG91;A0A8V8TLG8;A0JLQ9;R9QF99;B4DLC8;A0A494C1L3;B4DHE0;A0A494C0B5;B4DHI1	P52630	STAT2	Signal transducer and activator of transcription 2;Signal transducer and activator of transcription	2;3	160.62	0	452690	0	503490
PISIPTNLVSLFSR	1542.88	Q86TB9;B3KXN0	Q86TB9	PATL1	Protein PAT1 homolog 1	2	104.04	405530	452630	405530	503410
GLDDDRGPWR	1185.55	Q24JU4;J9R021;Q14152	Q24JU4	EIF3A;eIF3a	Eukaryotic translation initiation factor 3 subunit A	2	142.56	549220	452610	549220	503400
IIDVVYNASNNELVR	1717.9	Q5JR95;Q5JR94;P62241	Q5JR95	RPS8	40S ribosomal protein S8	2	181.44	516710	452190	516710	502930
SQAPGQPGASQWGSR	1512.71	K7EQ55;K7EK33;A0A0S2Z569;Q96EP5;K7EQ02;Q5IRN4	K7EQ55	DAZAP1;MEF2D/DAZAP1 fusion	DAZ-associated protein 1	2	231.22	577130	451630	577130	502300
TSIIATISPASLNLEETLSTLEYAHR	2829.48	P52732;A0A7I2V3A9;B2RAM6;A0A7I2YQY4;A0A7I2V3V3	P52732	KIF11	Kinesin-like protein KIF11;Kinesin-like protein	3	130.7	601380	451490	601380	502150
VPPAINQFTQALDR	1568.83	P62424;Q5T8U3	P62424	RPL7A	60S ribosomal protein L7a	2	136.06	406190	451210	406190	501840
GLIEIISNAAEYENIPIR	2014.07	A4FU77;O75643;Q7L5W4;Q9UNV9;A2RRQ7;B4E150;B4E0P5;Q9P172	A4FU77	SNRNP200	U5 small nuclear ribonucleoprotein 200 kDa helicase	2;3	176.58	313710	451070	313710	501680
TLNDMRQEYEQLIAK	1850.92	P35527;K7EQQ3	P35527	KRT9	Keratin, type I cytoskeletal 9	2;3	90.156	221080	450730	221080	501310
KPANDITSQLEINFGDLGR	2087.06	Q8NC51;Q63HR1;Q5VU21	Q8NC51	SERBP1;DKFZp686P17171	Plasminogen activator inhibitor 1 RNA-binding protein	2;3	182.52	421020	449010	421020	499390
ETGYVVERPSTTK	1465.74	E9PK91;E9PK09;E9PQN2;E9PKI6;Q6DCA8;A0A1W2PQ43;Q9NYF8	Q9NYF8	BCLAF1	Bcl-2-associated transcription factor 1	2	274.62	551340	445680	551340	495680
GPVKPTGGPGGGGTQTQQQMNQLK	2365.18	P26196;B2R858;Q8IV96	P26196	DDX6	Probable ATP-dependent RNA helicase DDX6	3	227.34	402360	445470	402360	495450
TAAENDFVTLKK	1335.7	P35908	P35908	KRT2	Keratin, type II cytoskeletal 2 epidermal	2;3	196.44	403340	444800	403340	494700
LFPDTPLALDANKK	1541.85	Q12906;F4ZW66;F4ZW64;F4ZW65;A8K590;B4DFG4;B4DDF3	Q12906	ILF3	Interleukin enhancer-binding factor 3	2	108.4	530710	444470	530710	494340
GYDDRDYYSR	1308.54	Q8N1H4;Q68DZ9;Q59GA1;B2RDQ3;P62995;H7C2L4;H7BXF3	Q8N1H4	DKFZp686F18120;TRA2B	Transformer-2 protein homolog beta	2	159.11	505680	444300	505680	494160
PGPYDRPGTAR	1185.59	P52597;B4DKS8	P52597	HNRNPF	Heterogeneous nuclear ribonucleoprotein F;Heterogeneous nuclear ribonucleoprotein F, N-terminally processed	3	65.933	342860	443980	342860	493800
EQRPFFPILYVIR	1676.94	B4E205;O95486	B4E205	SEC24A	Protein transport protein Sec24A	3	113.46	700990	443630	700990	493400
SIFEGGATELYYVLK	1688.87	A0A6E1WJ75;Q86U70	A0A6E1WJ75	LDB1	LIM domain-binding protein 1	2	126.48	436190	443600	436190	493370
YLPELMAEKDSLDPSFTHAMQLLTAEIEK	3319.64	Q07666;B4DDX2;B4E043	Q07666	KHDRBS1	KH domain-containing, RNA-binding, signal transduction-associated protein 1	4	93.812	643520	443020	643520	492730
NLDDGIDDERLR	1429.68	P11940;A0A7I2V649;H0YAR2;A0A7I2YQ88;B4DZW4;E7EQV3;E7ERJ7;B4DQX0;A0A7I2YQE4;A0A087WTT1;A0A7I2V4N4;Q5VX58;Q9H361;Q2VIP3;Q3ZCS4;H0YAP2	P11940	PABPC1;PABPC3	Polyadenylate-binding protein 1;Polyadenylate-binding protein;Polyadenylate-binding protein 3	2	85.821	795740	442930	795740	492630
AAQDRDQIYR	1234.61	Q8N1H4;Q68DZ9;Q59GA1;B2RDQ3;P62995;H7C2L4	Q8N1H4	DKFZp686F18120;TRA2B	Transformer-2 protein homolog beta	2;3	118.91	464320	442610	464320	492270
HPVISESEVFQQFLNFR	2076.04	Q9Y5X1;A0A7P0Z4A2;A0A7P0T8S8;B2RAU5;A0A7P0Z4A5;A0A7P0T8C7;A0A7P0T8Z2;A0A7P0T8D4;A0A7P0T8Z7;A0A7P0TBI9;B3KXH8;Q59ES5;A0A7P0T8M2	Q9Y5X1	SNX9	Sorting nexin-9;Sorting nexin	2;3	215.79	969880	442130	969880	491730
NKLNDLEEALQQAK	1612.84	P35908	P35908	KRT2	Keratin, type II cytoskeletal 2 epidermal	2	282.16	277770	440680	277770	490130
QNFTEPTAIQAQGWPVALSGLDMVGVAQTGSGK	3357.67	P17844;B5BUE6;J3KTA4;Q7Z2V5;Q59E92;A0A7I2V2S0;A0A7I2V507;B4DN41;A0A0G2JLI4;J3QRQ7;A0A7I2V5F5;J3QRN5;J3QR62;J3QLG9	P17844	DDX5;DKFZp686J01190	Probable ATP-dependent RNA helicase DDX5	3	144.46	600340	439100	600340	488360
VGEVTYVELLMDAEGK	1751.87	P52272;M0R0N3;M0R019;M0R2T0;B4DEG4	P52272	HNRNPM	Heterogeneous nuclear ribonucleoprotein M	2	112.73	447290	437940	447290	487080
VPVDEFDGKVTYGQK	1680.84	A0A7I2V430;A0A7I2V4F0;A3RJH1;Q92499;A0A7I2V2M5;A0A087WZ71;F1T0B3;A0A7I2YQ77;A0A087X2G1	A0A7I2V430	DDX1	ATP-dependent RNA helicase DDX1	2;3	95.138	196800	437160	196800	486220
TESSTEGKEQEEK	1480.65	P43243;A0A0R4J2E8;A8MXP9;D6REM6;Q68D11;B4DRS1;B3KM87;Q5CZA7;B4DF66;Q9H4N1	P43243	MATR3;DKFZp686K23100;DKFZp686K0542	Matrin-3	2	163.59	497000	435860	497000	484760
RGFAFVTFDDHDTVDK	1868.87	A0A7I2V2R3;A0A7I2V5D8;A0A384NL63;P51991;A0A7I2V4J6;A0A7I2V402;A0A7I2V4G0;B4E3E6;B4DDB6	A0A7I2V2R3	HNRNPA3;HNRPA3	Heterogeneous nuclear ribonucleoprotein A3	3	165.02	626020	435360	626020	484210
SYELPDGQVITIGNER	1789.88	A0AAQ5BGK4;P68133;P68032;A8K3K1;A6NL76;B7Z6P1;A0AAQ5BGK5;P63267;P62736;A0AAQ5BGG2;A0AAQ5BGI6;B3KW67;D2JYH4;A0AAQ5BGG5;Q13707;B3KUD3;A0A804HKV3;B4DUI8;A0AAQ5BGG7;A0A173GMX0;B3KPP5;K4EP00;K4ENJ5;K4EQ44;I3L4N8;P63261;Q8WVW5;B4E3A4;B4DVQ0;A0A804GS07;A0A6Q8PFE4;Q6S8J3;B3KWQ3;Q6PJ43;B7ZAP6;Q96FU6;A5A3E0;A0A2R8YEA7;A5GZ75;A4UCT3;Q9BYX7;Q96DE1;G8FSY7;F1BXA6;Q53GK6;Q53G99;Q53G76;Q1KLZ0;P60709;A0A2R8Y793;E…	I3L4N8	ACTA1;ACTC1;ACTG2;ACTA2;ACTG1;POTEE;POTEF;POTEKP;ACTB;PS1TP5BP1;ACTBL2;HEL-176	Actin, alpha skeletal muscle;Actin, alpha cardiac muscle 1;Actin, gamma-enteric smooth muscle;Actin, aortic smooth muscle;Actin, cytoplasmic 2;Actin, cytoplasmic 2, N-terminally processed;POTE ankyrin domain family member E;POTE ankyrin domain family member F;Putative beta-actin-like protein 3;Putative beta-actin-like protein 3, N-terminally processed;Actin, cytoplasmic 1;Actin, cytoplasmic 1, N-…	2	169.52	291090	434630	291090	483400
ITISSLQDLTLYNPER	1861.98	Q9NZI8;D3DTW3	Q9NZI8	IGF2BP1	Insulin-like growth factor 2 mRNA-binding protein 1	2	313.99	683820	434530	683820	483290
LSQAYAISAGVSLEGQQLFQTIHK	2588.36	Q3MHD2;K7ELG9	Q3MHD2	LSM12	Protein LSM12 homolog	3	246.47	369450	433580	369450	482230
MKPILLQGHER	1320.73	Q13347;A0A7I2YQI2;A0A7I2V613;A0A7I2YQF8;A0A7I2V607;A0A7I2V3N2;A0A7I2V2M3;Q5U0F4;A0A7P0MRT9;A0A7I2V640;A0A7I2V685;Q53HU7;A0A7I2YQI6;Q5TFK1;A0A7I2YQU2;A0A7I2V5V8;A0A7I2V4S8;A0A7I2V3K6;A0A7I2YQP9;A0A7I2V391;A0A7I2V4C2;A0A7I2YQN1;A0A7I2V5E4;A0A7I2V3T4;A0A7I2YQX4	Q13347	EIF3I	Eukaryotic translation initiation factor 3 subunit I	2;3	114.39	669400	432930	669400	481500
LTDEGAVHVNDR	1324.64	O95487;B4DTM6;B4E2E1	O95487	SEC24B	Protein transport protein Sec24B	2	195.4	570870	430570	570870	478880
ESYVETELIFALAK	1611.84	Q00610;K7EJJ5;A0A8V8TQ18;A0A8V8TQ14;A0A087WVQ6;A0A8V8TR47;A0A8V8TRF0;A0AAQ5BHU5;A0A8V8TQK7;A0A8V8TQK1;A0AAQ5BHN6;A0AAQ5BHN4;J3KRF5;A0A8V8TRE8;A0A8V8TQK3;A0AAQ5BHT6;A0AAQ5BHN7;J3KS13	Q00610	CLTC	Clathrin heavy chain 1;Clathrin heavy chain	2	267.31	519520	430520	519520	478830
VNTLIRPDGEKK	1368.77	H7BY10;K7EJV9;K7ERT8;A8MUS3;P62750;K7EMA7	H7BY10	RPL23A	60S ribosomal protein L23a	3	115.41	448230	430290	448230	478570
ICFELLELLK	1276.71	O75533;H7C341	O75533	SF3B1	Splicing factor 3B subunit 1	2	154.28	459710	430070	459710	478320
APQQQPPPQQPPPPQPPPQQPPPPPSYSPAR	3327.68	Q9BUJ2;A8K6U7;B7Z4B8;A0A0A0MRA5;A8K3W4;A8K5K0;M0R3F1;B3KM60	Q9BUJ2	HNRNPUL1	Heterogeneous nuclear ribonucleoprotein U-like protein 1	3	32.006	120370	429360	120370	477540
EGSGSSGTGEQKEDQKEEK	2008.88	P38646;A0A7I2YQB2;A0A384P5G6;V9HW84;B7Z4V2;A0A7I2V2S7;A0A7I2V2G2;A0A7I2V3F7;Q8N1C8;B7Z4T3;A1XP52	P38646	HSPA9;HEL-S-124m	Stress-70 protein, mitochondrial	3	223.03	564880	428660	564880	476750
NPDTQWITKPVHK	1562.82	A0A2R8YEM3;E7EQV9;E7ENU7;P61313	A0A2R8YEM3	RPL15	Ribosomal protein L15;60S ribosomal protein L15	2;3	126.48	598530	428550	598530	476640
LKEYEAAVEQLK	1419.76	Q96T67;H0Y2W2;Q5T9A4	Q96T67	ATAD3A;ATAD3B	ATPase family AAA domain-containing protein 3B	2	177.47	681240	427850	681240	475860
ISGETIFVTAPHEATAGIIGVNR	2352.24	Q00610;K7EJJ5;A0A8V8TQ18;A0A8V8TQ14;A0A087WVQ6;A0A8V8TR47;A0A8V8TRF0;A0AAQ5BHU5;A0A8V8TQK7;A0A8V8TQK1;A0AAQ5BHN6;A0AAQ5BHN4;J3KRF5;A0AAQ5BHT6;A0AAQ5BHN7;A0AAQ5BHT1;J3KTN1	Q00610	CLTC	Clathrin heavy chain 1;Clathrin heavy chain	3	189.47	347580	426510	347580	474360
IFVGGIPHNCGETELR	1797.88	K7EQ55;K7EK33;A0A0S2Z569;Q96EP5;K7EQ02;Q5IRN2	K7EQ55	DAZAP1;DAZAP1/MEF2D fusion	DAZ-associated protein 1	2;3	139.7	548410	426500	548410	474360
FGGPVHHQAQR	1232.62	Q15717	Q15717	ELAVL1	ELAV-like protein 1	2;3	133.68	314410	425460	314410	473200
NEGSESAPEGQAQQR	1586.69	P67809;Q6PKI6;H0Y449;A0JLU4;Q2VIK8;C9J5V9	P67809	YBX1	Nuclease-sensitive element-binding protein 1	2	362.64	342290	425210	342290	472920
SFLIWVNEEDHTR	1644.79	P12532;F8WCN3;B4DFE8;B4DF55;B4DH34;E9PCP8;B4DGR9;B4DF72;B7Z9T7;B4DJW9	P12532	CKMT1A;CKMT1B	Creatine kinase U-type, mitochondrial	2;3	223.96	371740	424700	371740	472350
FVINYDYPNSSEDYVHR	2116.95	A0A1X7SBZ2;A0A5H1ZRQ2;Q59F66;Q92841	A0A1X7SBZ2	DDX17	Probable ATP-dependent RNA helicase DDX17	2;3	126.17	241870	424080	241870	471660
ISVLPAYLSYDAPWPVR	1946.03	Q10570	Q10570	CPSF1	Cleavage and polyadenylation specificity factor subunit 1	2	153.52	551390	423060	551390	470530
DYGVYLEDSGHTLR	1623.75	V9HW63;Q13162;H7C3T4	V9HW63	HEL-S-97n;PRDX4	Peroxiredoxin-4	2	265.36	387460	422740	387460	470170
APLPDLYPFGTMR	1476.74	A0A1X7SBZ2;A0A5H1ZRQ2;Q59F66;Q92841	A0A1X7SBZ2	DDX17	Probable ATP-dependent RNA helicase DDX17	2	63.212	490890	422100	490890	469460
SQIHDIVLVGGSTR	1480.8	P11142;V9HW22;Q96IS6;E9PKE3;Q53HF2;Q53GZ6;B3KTV0;E9PN89;B4E1Q1;E9PNE6;A8K7Q2	P11142	HSPA8;HEL-S-72p	Heat shock cognate 71 kDa protein	2	185.9	417440	421590	417440	468890
PRPPTLLSQEQIK	1505.86	A4D210;P55884;B4DV79;Q96G38;B4DXN6	A4D210	EIF3B	Eukaryotic translation initiation factor 3 subunit B	3	136.06	1098500	421120	1098500	468370
RMEELHNQEVQKR	1695.85	A0A7I2V4J2;A8K525;A0A0S2Z4Z9;A0A7I2V5Y7;A0A7I2V535;Q15233;A0A7P0MRW0;A0A7I2V4N2;A0A7I2V464;A0A7I2V4K9;H7C367;C9JYS8	A0A7I2V4J2	NONO	Non-POU domain-containing octamer-binding protein	3;4	173.07	613880	420960	613880	468190
EEPFFPPPEEFVFIHAVPVEER	2640.29	Q1KMD3;H3BQZ7	Q1KMD3	HNRNPUL2;HNRNPUL2-BSCL2	Heterogeneous nuclear ribonucleoprotein U-like protein 2	3	89.636	808630	420860	808630	468090
EGGLGPLNIPLLADVTR	1733.97	A6NIW5;B4DF70;V9HW12;P32119	A6NIW5	PRDX2;HEL-S-2a	Peroxiredoxin-2	2	230.5	440880	420500	440880	467680
YPPPTELLDLQPLPVSALR	2118.17	A4FU77;O75643;A0A494C1A5	A4FU77	SNRNP200	U5 small nuclear ribonucleoprotein 200 kDa helicase	2	69.201	0	419980	0	467110
TGQPMINLYTDR	1407.68	A0AAQ5BIG2;A8K4H1;Q8TBR3;Q6IBQ5;P35637;Q59H57;B4DR70;H3BPE7;Q13344;Q70T18	A0AAQ5BIG2	FUS	RNA-binding protein FUS	2	97.175	461140	419940	461140	467050
SQSSDTEQQSPTSGGGK	1679.72	B4DEP6;E7EX17;B4DRM3;P23588;Q7Z5Y0;B4DS01	B4DEP6	EIF4B	Eukaryotic translation initiation factor 4B	2	306.65	347010	418890	347010	465890
GTEDITSPHGIPLDLLDR	1947.99	B5BUB1;A0A384MTR5;Q9Y265;H7C4G5;E7ETR0;B3KRS7;J3QLR1	B5BUB1	RUVBL1	RuvB-like 1	2;3	119.79	491900	418450	491900	465400
STSQSSESSVK	1125.52	Q9NXV6;B3KTW3	Q9NXV6	CDKN2AIP	CDKN2A-interacting protein	2	94.804	180520	417220	180520	464030
GKLPIVNEDDELVAIIAR	1964.09	A0A384N6C2;A0A7I2V2T3;H0Y4R1;A0A994J749;P12268;E7ETK5;A0A7I2YQK5;B7Z1G4;Q6QE17	A0A384N6C2	IMPDH2	Inosine-5-monophosphate dehydrogenase 2	2;3	85.742	548220	416900	548220	463670
ATSFLLALEPELEAR	1658.89	Q96HX3;Q6IBR0;P04843;Q53EP4;F8WF32	Q96HX3	RPN1	Dolichyl-diphosphooligosaccharide--protein glycosyltransferase subunit 1	2	136.06	250330	416640	250330	463380
AAQSNENLSDSQQEPPK	1841.84	P49750;Q8NF45;H0YIQ2	P49750	YLPM1;FLJ00353	YLP motif-containing protein 1	2	118.26	316200	414940	316200	461500
AQNDLIWNIKDELK	1698.89	P09874;B2R5W3;A0A7I2V3E1;B4E0E1;A0A7I2V5E9;A0A7I2V625	P09874	PARP1	Poly [ADP-ribose] polymerase 1	2;3	165.72	231550	414280	231550	460770
TGPSEEKPSR	1086.53	E9PGM9;A8K6Q4;P78332;F8WCA5	E9PGM9	RBM6	RNA-binding protein 6	2	154.35	302300	412800	302300	459120
AVDEAVILLQEIGVLDQR	1980.09	Q7L2E3;H7BXY3	Q7L2E3	DHX30	Putative ATP-dependent RNA helicase DHX30	2;3	254.47	477440	408570	477440	454410
RTDEEGKDVPDHAVLEMK	2067.99	Q9BUJ2;A8K6U7;B7Z4B8;A0A0A0MRA5;A8K3W4;A8K5K0;M0R3F1;B3KM60	Q9BUJ2	HNRNPUL1	Heterogeneous nuclear ribonucleoprotein U-like protein 1	3;4	97.949	506110	408510	506110	454350
DNKIPSDLLDKEFLPILQEEPLPPLALVPFTEEEQR	4172.19	Q6Y7W6;I1E4Y6;E7ESB6;C9JHW1;F8WCD5;B4DLU7;C9JRZ2;C9JHT0;C9J0V6;C9JXQ0;C9JPV7	Q6Y7W6	GIGYF2	PERQ amino acid-rich with GYF domain-containing protein 2	4	58.044	309300	407700	309300	453440
QWYESHYALPLGR	1618.79	Q5JR95;Q5JR94;P62241	Q5JR95	RPS8	40S ribosomal protein S8	2	284.58	473420	407540	473420	453270
SVSIPAPAYYAHLVAFR	1860.99	Q9UKV8;A4FVC0;A8KA05;Q9H9G7;B4E1P5;B4DY67	Q9UKV8	AGO2;EIF2C2;EIF2C3;AGO3	Protein argonaute-2;Protein argonaute;Protein argonaute-3	2	110.52	388750	407410	388750	453130
TDNAGDQHGGGGGGGGGAGAAGGGGGGENYDDPHKTPASPVVHIR	4037.8	Q6NTA2;A0A384N6C7;A0A3B3ITJ4;P14866;B2R959	Q6NTA2	HNRNPL	Heterogeneous nuclear ribonucleoprotein L	4	166.97	364140	407180	364140	452870
VELSDVQNPAISITENVLHFK	2352.23	Q9P035	Q9P035	HACD3	Very-long-chain (3R)-3-hydroxyacyl-CoA dehydratase 3	3	200.46	372860	406570	372860	452190
EVLQALEELAVNYDQK	1860.95	P33176;V9HW29;A8K048;M1VE91;M1VKJ2;M1VRN1;C1PHA2;M1V490;M1VPF9;M1V481;M1VKI9;M1VE89;M1VPF7;M1VRN0;A0A6Q8PFV6;J3KNA1;B7Z2M7;A0A6Q8PEZ8;A0A6Q8PGJ3;Q12840;B2RCP3;A0A7I2V4K6;A0A7I2V581;A0A7I2V3N5;A0A7I2V492;O60282;A0A7I2V3V4;A0A0G2JMZ6;A1L179;A0A7I2YQQ7;A0A7I2V352;Q57Z91;Q3LIE3	P33176	KIF5B;HEL-S-61;KIF5B-RET(NM_020630)_K24;R11;KIF5B-RET(NM_020975)_K23;R12;KIF5B-RET(NM_020630)_K23;R12;KIF5B-ALK;KIF5B-RET(NM_020630)_K22;R12;KIF5B-RET(NM_020975)_K22;R12;KIF5B-ALK_K17;A20;KIF5B-RET(NM_020630)_K16;R12;KIF5B-RET(NM_020975)_K16;R12;KIF5B-RET(NM_020630)_K15;R12;KIF5B-RET(NM_020975)_K15;R12;KIF5A;KIF5C;Nbla04137	Kinesin-1 heavy chain;Kinesin-like protein;Kinesin heavy chain isoform 5A;Kinesin heavy chain isoform 5C	2	230.23	0	406140	0	451710
DFSWSPGGNIIAFWVPEDKDIPAR	2716.33	A4D210;P55884;B4DV79;Q96G38;B4DXN6;Q59FS8	A4D210	EIF3B	Eukaryotic translation initiation factor 3 subunit B	3	167.19	913440	405410	913440	450900
AGNNMLLVGVHGPR	1433.76	P21333;Q60FE5;Q60FE6;A6NDY9;A0A7P0NMY4;Q8TES4;Q96C61;Q6NXF2;B4E2F9;Q86TQ3	P21333	FLNA;FLJ00119	Filamin-A	2;3	81.099	382810	404340	382810	449710
VYFLPITPHYVTQVIR	1945.08	F8VPD4;P27708;Q53SY7	F8VPD4	CAD	CAD protein;Glutamine-dependent carbamoyl-phosphate synthase;Aspartate carbamoyltransferase;Dihydroorotase	3	133.49	768180	404110	768180	449450
TAVYHEILIGYLEYVK	1910.02	A0A669KB12;Q09472;Q7Z6C1;B5A216;B5A243;Q92793;B4E3L4;I3L466	Q92793	EP300;CREBBP	Histone acetyltransferase p300;CREB-binding protein	2;3	88.42	333960	403920	333960	449240
IINEPTAAAIAYGLDR	1686.89	A0A0G2JIW1;P0DMV8;P0DMV9;Q59EJ3;A8K5I0;A0A1U9X7W4;B4DNT8;B4DWK5;B4DI39;B4DFN9;B4E1S9;B4DVU9;Q9UQC1;B4DHP5;P17066;A0A384NKX5;Q53FC7;B3KSM6;B2R6X5	A0A0G2JIW1	HSPA1A;HSPA1B;HEL-S-103;HSP70-1;HSPA6	Heat shock 70 kDa protein 1A;Heat shock 70 kDa protein 1B;Heat shock 70 kDa protein 6	2	200.9	574170	403560	574170	448840
SLQELFLAHILSPWGAEVK	2137.16	P09874;B2R5W3;A0A7I2V3E1;B4E0E1	P09874	PARP1	Poly [ADP-ribose] polymerase 1	3	138.33	329000	403560	329000	448840
VALENDDRSEEEKYTAVQR	2251.07	Q99700;A0A5F9ZI57;A0A5F9ZHW5;H0YH87;A0A2R8Y7P6;A0A2R8YDM9;A0A5F9ZHX3;A0A2R8Y5A6;A0A2R8Y7E6;Q2M2R5;V9GY86;F8WB06;F8VQP2;A0A5F9ZHH4;A0A5F9ZH85;B3KT59;F8VRK6;F8W0B5	Q99700	ATXN2	Ataxin-2	3;4	153.26	477810	399390	477810	444200
GFSLLATEDKEALKK	1648.9	P09874;B2R5W3;A0A7I2V3E1;B4E0E1;A0A7I2V5E9;A0A7I2V625;Q05D33;Q6PJL0;Q96P95	P09874	PARP1	Poly [ADP-ribose] polymerase 1	2;3	176.45	591370	399090	591370	443870
ASAPYNHHGSR	1195.55	B4DGF8;Q8N684;F5H669	B4DGF8	CPSF7	Cleavage and polyadenylation specificity factor subunit 7	2	129.69	0	397800	0	442430
TAAFLLPILSQIYSDGPGEALR	2331.25	A0A2R8Y4A4;B5BTY4;A0A2R8YFS5;A0A0D9SG12;A0A0D9SF53;A0A2R8YF78;A0A0D9SFB3;O00571;F6S8Q4;A0A2R8Y645;Q59GX6;A0A2U3TZJ9;A0A2R8YFR4;A0A2R8Y5G6;A0A2R8YCW1;A0A2R8YDT5;A0A2R8Y7T2;A0A2R8YDH3;B4DLU5	A0A2R8Y4A4	DDX3X	ATP-dependent RNA helicase DDX3X	2;3	251.26	3891900	397630	3891900	442250
TDEEGKDVPDHAVLEMK	1911.89	Q9BUJ2;A8K6U7;B7Z4B8;A0A0A0MRA5;A8K3W4;A8K5K0;M0R3F1;B3KM60	Q9BUJ2	HNRNPUL1	Heterogeneous nuclear ribonucleoprotein U-like protein 1	2;3	125.14	366650	397630	366650	442240
DYNKYEEGINIHLAK	1805.89	E9PLP8;Q12996;B4DFQ5;B4DMA4	E9PLP8	CSTF3	Cleavage stimulation factor subunit 3	3	226.85	0	396560	0	441060
TENSTSAPAAKPK	1300.66	P07305	P07305	H1F0	Histone H1.0;Histone H1.0, N-terminally processed	2	142.71	547660	396220	547660	440670
VVVQVLAEEPEAVLK	1621.93	P49327;A0A0U1RQF0	P49327	FASN	Fatty acid synthase;[Acyl-carrier-protein] S-acetyltransferase;[Acyl-carrier-protein] S-malonyltransferase;3-oxoacyl-[acyl-carrier-protein] synthase;3-oxoacyl-[acyl-carrier-protein] reductase;3-hydroxyacyl-[acyl-carrier-protein] dehydratase;Enoyl-[acyl-carrier-protein] reductase;Oleoyl-[acyl-carrier-protein] hydrolase	2	133.49	231860	395150	231860	439490
NLTVILSDASAPGEGEHK	1836.92	B3KMC9;Q9H0D6;B4DZC3;B4E0B9	B3KMC9	XRN2	5-3 exoribonuclease 2	2	242.43	400740	394180	400740	438410
AVEDIHGLFSLSK	1414.75	Q24JU4;J9R021;Q14152;Q7Z5T5;Q6P1R0;Q05BS0;Q3B770	Q24JU4	EIF3A;eIF3a	Eukaryotic translation initiation factor 3 subunit A	2;3	200.06	552140	393960	552140	438160
WLLLTGISAQQNR	1498.83	Q00610;K7EJJ5;A0A8V8TQ18;A0A8V8TQ14;A0A087WVQ6;A0A8V8TR47;A0A8V8TRF0;A0AAQ5BHU5;A0A8V8TQK7;A0A8V8TQK1;A0AAQ5BHN6;A0AAQ5BHN4;J3KRF5;A0A8V8TRE8;A0A8V8TQK3;A0AAQ5BHT6;A0AAQ5BHN7;A0AAQ5BHT1;J3KTN1	Q00610	CLTC	Clathrin heavy chain 1;Clathrin heavy chain	2	199.4	407610	393820	407610	438010
NLYSDDIPHALR	1412.7	P60228;A0A7I2V3S3;A0A7I2V2H9;A0A7I2V2W0;Q6IAX5;A0A7I2V4B4;B2R806;A0A7I2V3I2;A0A7I2V3I0;B3KW56;A0A7I2V4G3;H0YBP5;A0A7I2V570;A0A161SXE1;A0A7I2V429;H0YBR5;A0A7I2V3W9;A0A7I2V2Q9	P60228	EIF3E	Eukaryotic translation initiation factor 3 subunit E	2	173.07	671000	393650	671000	437820
LQISHEAAACITGLR	1638.85	Q08211;B3KU66	Q08211	DHX9	ATP-dependent RNA helicase A	2;3	76.563	79427	393500	79427	437650
ALTNLPHTDFTLCK	1629.82	B4DVD7;Q9UBQ5;K7EQM4;U3LUI4;A0A087WVB9;K7ES31;K7ERF1	B4DVD7	EIF3K	Eukaryotic translation initiation factor 3 subunit K	2	193.34	573650	392620	573650	436680
RPLDDGVGNQLGALVHQR	1944.03	Q96I24	Q96I24	FUBP3	Far upstream element-binding protein 3	3	258	402810	392380	402810	436410
PGHLQEGFGCVVTNR	1669.8	Q8NC51;Q63HR1;Q5VU21	Q8NC51	SERBP1;DKFZp686P17171	Plasminogen activator inhibitor 1 RNA-binding protein	2;3	180.17	531410	391730	531410	435680
MIIPPMFGAIQSVR	1558.84	B7Z2Z6;B7Z1R2	B7Z2Z6			2	50.834	0	390880	0	434740
DLEGENIEIVFAKPPDQK	2041.04	A0AA34QW03;O60506;Q05CK9;A0A7I2V4Z0;A0A7I2YQN2;B2R8Z8;A0A7I2V346;A0A7I2YQV8;Q59GL1;A0A7I2V2F2;A0A7I2V309;B7Z645;B7Z213	A0AA34QW03	SYNCRIP	Heterogeneous nuclear ribonucleoprotein Q	2;3	180.49	368310	390870	368310	434730
ILNSLTESGWISR	1474.78	B3KX99	B3KX99			3	22.898	0	390000	0	433760
GQIPSSLLLLLPTGSTEN	1839	F8W0B5;F8WB05	F8W0B5	ATXN2		2	122.2	503210	389640	503210	433360
LSSSFGNLDPFGTGQPLPPLQIPQQTAQHSIVLPLK	3825.05	A0A1S5UZ19;D6REX3;O94979;D6RHZ5;H7BXG7	A0A1S5UZ19	SEC31A	Protein transport protein Sec31A	3	23.391	520000	389420	520000	433120
IVDDLKDEAEQYRK	1720.86	O75533	O75533	SF3B1	Splicing factor 3B subunit 1	3	192.95	504630	388980	504630	432630
GEEGHDPKEPEQLR	1619.75	A0A7I2V2R3;A0A7I2V5D8;A0A384NL63;P51991;A0A7I2V4J6;A0A7I2V402;B4E036	A0A7I2V2R3	HNRNPA3	Heterogeneous nuclear ribonucleoprotein A3	2;3	108.2	195730	388890	195730	432520
SIEEQQKPLTDSQR	1657.83	Q9UKV8;A4FVC0	Q9UKV8	AGO2;EIF2C2	Protein argonaute-2;Protein argonaute	2;3	165.72	484360	388870	484360	432500
GFLGCFPDIIGTHK	1560.78	Q9Y5X1;A0A7P0Z4A2;A0A7P0T8S8;B2RAU5;A0A7P0Z4A5;A0A7P0T8C7;A0A7P0T8Z2;A0A7P0T8D4;A0A7P0T8Z7;A0A7P0TBI9;B3KXH8;A0A7P0T8M2	Q9Y5X1	SNX9	Sorting nexin-9;Sorting nexin	2;3	139.78	685460	388800	685460	432420
ATQVEPLLPGGATLLQAEEHGGLVR	2555.37	Q6PKG0;A0A0B4J210	Q6PKG0	LARP1	La-related protein 1	2;3	180.12	811890	388520	811890	432110
GFGFITFEDEQSVDQAVNMHFHDIMGK	3098.39	K7EQ55;K7EK33;A0A0S2Z569;Q96EP5;K7EQ02;Q5IRM7	K7EQ55	DAZAP1	DAZ-associated protein 1	4	120.37	401640	387710	401640	431210
QTGIVLNRPVLR	1364.83	E9PPJ0;Q13435;Q7Z3K9;E9PJ04;H0YCG1;E9PJT3	E9PPJ0	SF3B2;DKFZp781L0540	Splicing factor 3B subunit 2	2	191.24	461070	386420	461070	429780
LGLIPLISDDIVDK	1509.87	Q6FGR6;P19387;B7Z377;B7Z6D1	Q6FGR6	POLR2C	DNA-directed RNA polymerase II subunit RPB3	2	65.879	0	386200	0	429530
VFSDEVQQQAQLSTIR	1847.94	B0QY89;Q9Y262;B4DQF6;B3KPB9;B0QY90;B3KNG0;Q8N7H0;Q7Z5X3	B0QY89	EIF3L	Eukaryotic translation initiation factor 3 subunit L	2	317.99	605320	384650	605320	427810
LVLEQVVTSIASVADTAEEK	2101.12	O00410;H0Y8C6;B4E0R6;B3KWG6	O00410	IPO5	Importin-5	2;3	241.14	269280	383870	269280	426950
SGGASHSELIHNLR	1476.74	A0A384MDK7;F6S8N6;P22061;B7Z972;A0A3F2YNX8;F8WDT3;F8WAV5;F8WAX2;H7C4X2	A0A384MDK7	PCMT1	Protein-L-isoaspartate O-methyltransferase;Protein-L-isoaspartate(D-aspartate) O-methyltransferase	2;3	232.46	481460	383870	481460	426940
TPLPSAPVLPELTAIPLTAYGPMAAAAAAAAVVR	3270.8	O43347;B3KN16	O43347	MSI1	RNA-binding protein Musashi homolog 1	3	85.764	47240	383010	47240	425980
AILQNHTDFKDK	1428.74	Q86X55;A0AA34QVH5;K7EQA8	Q86X55	CARM1	Histone-arginine methyltransferase CARM1	2;3	141.44	1060100	382520	1060100	425440
GQAVTLLPFFTSLTGGSLEELRR	2491.34	P78527	P78527	PRKDC	DNA-dependent protein kinase catalytic subunit	3	88.421	267130	382290	267130	425190
IAELLENVTLIHKPVSLQPR	2269.32	Q14694;A0A7G6J4N4;J3KT19	Q14694	USP10	Ubiquitin carboxyl-terminal hydrolase 10	3;4	126.46	275380	381760	275380	424600
FSALQQAVPTESTDNRR	1918.95	Q04637;E9PGM1;B2RU06;B2RU10;A0A7I2Y1C3;B4DGF1;E7EUU4;E7EX73;Q4LE58;B4DSI9;Q96I65;H7C044	Q04637	EIF4G1;EIF4G1 variant protein	Eukaryotic translation initiation factor 4 gamma 1	3	95.656	276240	380770	276240	423490
PLPDHVSIVEPK	1329.73	P23396;E9PPU1;E9PL09;Q53G83;Q9NQS8;H0YEU2;E9PSF4	P23396	RPS3	40S ribosomal protein S3	2	55.754	328600	380750	328600	423470
ESKEEETSIDVAGKPNEVTK	2189.07	B4E106;B4DKS0;P53985	B4E106	SLC16A1	Monocarboxylate transporter 1	3	168.74	210460	380740	210460	423460
RPQYSNPPVQGEVMEGADNQGAGEQGR	2870.3	P67809;Q6PKI6;H0Y449;Q7KZ24;A0JLU4;Q2VIK8;C9J5V9	P67809	YBX1	Nuclease-sensitive element-binding protein 1	3	244.43	283170	380440	283170	423120
ILIMDVIEVVPEPGQPLTK	2090.17	Q10570	Q10570	CPSF1	Cleavage and polyadenylation specificity factor subunit 1	2	95.345	293360	380310	293360	422980
SASASHQADIK	1113.54	A0A494C1L1;Q14739;C9JXK0;B4E0Z3	A0A494C1L1	LBR	Lamin-B receptor	2	120.65	284940	379680	284940	422280
TFESSQIESVKR	1409.72	A0A7I2V4I5;Q5T200;B3KQG8	A0A7I2V4I5	ZC3H13	Zinc finger CCCH domain-containing protein 13	2	62.271	0	379380	0	421940
SGVSLAALKK	972.597	P16402;Q4VB24;B2R984;A3R0T8;A3R0T7;P16403;P10412	P16402	HIST1H1D;HIST1H1E;HIST1H1C	Histone H1.3;Histone H1.2;Histone H1.4	2	150.17	552720	379260	552720	421810
DYIYAVTPLLEDALMDR	1996.98	O75533;H7C341;Q9NTB4	O75533	SF3B1;DKFZp434M052	Splicing factor 3B subunit 1	2	170.22	483330	379160	483330	421700
NYQQNYQNSESGEKNEGSESAPEGQAQQR	3256.39	P67809;Q6PKI6;H0Y449;A0JLU4;Q2VIK8;C9J5V9	P67809	YBX1	Nuclease-sensitive element-binding protein 1	3	92.369	256000	379120	256000	421660
KYNILGTNAIMDK	1479.78	Q9BUJ2;A8K6U7;B7Z4B8;A0A0A0MRA5;A8K3W4;A8K5K0;M0R3F1;M0QYZ0	Q9BUJ2	HNRNPUL1	Heterogeneous nuclear ribonucleoprotein U-like protein 1	2	192.95	279460	378790	279460	421290
DAEDALHNLDR	1267.58	Q5JRI1;Q53GD7;A0A0S2Z504;O75494	Q5JRI1	SRSF10	Serine/arginine-rich splicing factor 10	2	145.75	580680	377710	580680	420090
GFAFVYFENVDDAK	1620.75	Q8N1H4;Q68DZ9;Q59GA1;B2RDQ3;P62995;H7BXF3	Q8N1H4	DKFZp686F18120;TRA2B	Transformer-2 protein homolog beta	2	101.48	365890	377580	365890	419950
LLESLGYSLYASLGTADFYTEHGVK	2733.35	F8VPD4;P27708;Q53SY7	F8VPD4	CAD	CAD protein;Glutamine-dependent carbamoyl-phosphate synthase;Aspartate carbamoyltransferase;Dihydroorotase	3	279.33	331730	376970	331730	419270
LENNDNKPVTNSR	1499.73	Q9BYJ9;B3KTL8;Q658Z6;Q8NA80;A0A024R7W5;A0A087X0Q1;B4DPX9;A0A087WY31;Q7Z739	Q9BYJ9	YTHDF1;DKFZp451J085;YTHDF3	YTH domain-containing family protein 1;YTH domain-containing family protein 3	2;3	236.34	281040	376570	281040	418820
ERHPGSFDVVHVK	1505.77	B2R491;P62701;Q96IR1;Q53HV1;C9JEH7;A4FU11;Q496E4;P22090	B2R491	RPS4X;RPS4Y1	40S ribosomal protein S4;40S ribosomal protein S4, X isoform;40S ribosomal protein S4, Y isoform 1	3;4	183.08	706600	375720	706600	417880
GFGFVTFENIDDAK	1558.73	Q14011;B4E2A3;K7EQR7;K7ER40;Q53XX5;K7EPM4;K7EMY9;K7EJV1;K7ELT6;Q6ZR81;K7EJV5;K7ELV6;K7ENX8;D6W5Y5	Q14011	CIRBP	Cold-inducible RNA-binding protein	2	144.27	492480	375450	492480	417570
IELHGKPIEVEHSVPK	1810.99	O00425;F8WD15	O00425	IGF2BP3	Insulin-like growth factor 2 mRNA-binding protein 3	2;3	122.2	475260	375090	475260	417180
ILELVHDHLKDLWNDGR	2072.08	P52630;R9QG79;R9QE65;R9QE71;R9QF58;R9QF97;R9QFA6;R9QGC0;R9QE63;R9QDY7;R9QE44;R9QFA2;A0A494C164;A0A8V8TLJ4;R9QG88;R9QDY3;R9QDW3;R9QFC5;R9QE53;R9QDZ0;R9QDW5;R9QG91;A0A8V8TLG8;Q6N0A7	P52630	STAT2;DKFZp686H05229	Signal transducer and activator of transcription 2;Signal transducer and activator of transcription	2;3;4	129.04	0	374910	0	416970
PSGEAFVELESEDEVK	1763.81	P31943;G8JLB6;A0A384MEJ3;A0AAG2UWX3;A0AAG2UY50;E9PCY7;H0YBD7;A0A9L9PY23;D6RBM0;D6RIU0;D6RIT2;D6RFM3;E7EN40;D6RDU3;D6RAM1;E7EQJ0;D6RDL0	P31943	HNRNPH1	Heterogeneous nuclear ribonucleoprotein H;Heterogeneous nuclear ribonucleoprotein H, N-terminally processed	2	178.52	325640	374480	325640	416500
AQDEAFALQDVPLSSVVR	1944	Q53G19;Q9Y3B7;H0YCD5	Q53G19	MRPL11	39S ribosomal protein L11, mitochondrial	2	190.06	433020	374460	433020	416470
SGPFGQIFRPDNFVFGQSGAGNNWAK	2797.34	P07437;Q5SU16;A0A384NYT8;Q5JP53;B4DY90;B7ZAF0;Q5ST81;B4DQN9;Q6LC01;B7ZAK1;A5D907;A5D906;A1L195;B4DMJ5;P68371;Q8IZ29;Q8N6N5;Q8IWP6;M0QZL7;P04350;M0R278;A0A384MEE3;B4DJ43;Q13885;B2R6L0;Q9BVA1;B4DE77;M0R1I1;M0QY85	P68371	TUBB;TUBB2A;TUBB2B;TUBB4B;TUBB2C;TUBB4A	Tubulin beta chain;Tubulin beta-4B chain;Tubulin beta-4A chain;Tubulin beta-2A chain;Tubulin beta-2B chain	3	178.85	514820	374040	514820	416010
EDDSSASTSQSTR	1369.56	B4DEP6;E7EX17;B4DRM3;P23588;F8VX11;Q7Z5Y0;B4DS01	B4DEP6	EIF4B	Eukaryotic translation initiation factor 4B	2	244.74	366770	373840	366770	415780
KAPSEASAQEQR	1300.64	Q9HC36;I3L0T6	Q9HC36	RNMTL1	rRNA methyltransferase 3, mitochondrial	2	178.65	336720	373680	336720	415600
GFCFITYTDEEPVKK	1832.87	B4DTA2;A0A087WUK2;O14979;B4DGN3	B4DTA2	HNRNPDL	Heterogeneous nuclear ribonucleoprotein D-like	2	156.14	314190	372760	314190	414590
RDELLAQHAAGALGLPDLVAVLTR	2498.4	A0A075B730;P58107	A0A075B730	EPPK1	Epiplakin	3;4	156.41	505780	372760	505780	414580
KNPLPPSVGVVDKK	1476.87	Q8NC51;Q63HR1;Q5VU21	Q8NC51	SERBP1;DKFZp686P17171	Plasminogen activator inhibitor 1 RNA-binding protein	3	72.846	0	372540	0	414330
INIVNMAILPKVTYR	1744.01	O00172	O00172			2;3	71.066	469330	372220	469330	413990
LLDSLEPPGEPGPSTNIPENDTVDGREEK	3104.48	Q92734;A0A6Q8PFY7;Q7Z426;A0A6Q8PG00;A0A6Q8PF40;Q05BK6;A0A6Q8PGS4;A0A6Q8PG04;A0A6Q8PH27;A0A6Q8PH89;A0A6Q8PFC4;Q8TDJ5;Q7Z427;C9JJP5;C9JUE0	Q92734	TFG;TFG/ALK fusion	Protein TFG;Tyrosine-protein kinase receptor	3	66.553	646270	371250	646270	412900
LRENVFQEHQTLK	1640.86	Q53HG7;A0A384MDY8;Q14247;Q76MU0	Q53HG7	CTTN;EMS1	Src substrate cortactin	2;3	179.98	336380	370840	336380	412450
LGIGQSQEMNTLFR	1592.8	Q6PKG0;A0A8I5KSP1;A0A8I5KWU3;A0A994J4H9;A0A994J4X5;A0A3B3ISF0;Q659C4	Q6PKG0	LARP1;LARP1B	La-related protein 1;La-related protein 1B	2	179.98	386910	370520	386910	412100
GDATVSYEDPPTAK	1449.66	B0QYK0;Q01844;A0A0D9SFL3;C9JGE3;H7BY36	B0QYK0	EWSR1	RNA-binding protein EWS	2	262.39	0	369820	0	411310
ENAYDLEANLAVLK	1561.8	B4DVD7;Q9UBQ5;K7ES31;K7ERF1	B4DVD7	EIF3K	Eukaryotic translation initiation factor 3 subunit K	2	299.09	382880	369560	382880	411030
LKETIDNNSVSSPLQSLQQR	2256.17	P60228;A0A7I2V3S3;A0A7I2V2H9;A0A7I2V2W0;Q6IAX5;A0A7I2V4B4;B2R806;A0A7I2V3I2;A0A7I2V3I0;A0A7I2V5Z6;B3KW56;A0A7I2V5P9;E5RGA2;A0A7I2V4G3;H0YBP5;E5RHS5	P60228	EIF3E	Eukaryotic translation initiation factor 3 subunit E	3	215.11	471360	369250	471360	410680
NLDLDSIIAEVK	1328.72	H6VRG2;H0YI76;P35908;Q5XKE5;B4DWU6;B4DRR0;B4DRU6;A8K2I0;A0A0S2Z428;P48668;P02538;B4DKV4;B2R853;P04259;B4DRY0;B4E1T1;P13647;B4DL32;O95678;H0YIN9	H6VRG2	KRT1;KRT5;KRT2;KRT79;KRT6C;KRT6A;KRT6B;KRT75	Keratin, type II cytoskeletal 2 epidermal;Keratin, type II cytoskeletal 79;Keratin, type II cytoskeletal 6C;Keratin, type II cytoskeletal 6A;Keratin, type II cytoskeletal 6B;Keratin, type II cytoskeletal 5;Keratin, type II cytoskeletal 75	2	153.25	420830	369240	420830	410670
IEEVPELPLVVEDKVEGYKK	2312.25	Q59GY2;P36578;B4DFI6;Q53G74;B4DMJ2;H3BM89	Q59GY2	RPL4	60S ribosomal protein L4	3;4	104	642450	368720	642450	410090
IQPGSQQADFLDALIVSMDVIQHETIGK	3052.55	P13010;Q53TC2;C9JZ81	P13010	XRCC5	X-ray repair cross-complementing protein 5	3	91.39	567060	368110	567060	409410
IVSQLLTLMDGLK	1429.82	P55072;A0A7P0Z4C6;A0A7P0TAW3;A0A7P0T8Q5;A0A7P0TAQ1;A0A7I2V540;C9JUP7;A0A7P0T8A3;Q96IF9;A0A7I2V2Y2;Q9HAP1;A0A7P0TAY0	P55072	VCP	Transitional endoplasmic reticulum ATPase	2	162.21	338150	367410	338150	408630
GSTPEAAAQVVQWVSFADSDIVPPASTWVFPTLGIMHHNK	4290.12	Q53YD7;P26641;B4DUK7;B4DSR4	Q53YD7	EEF1G	Elongation factor 1-gamma	4	68.16	208470	367380	208470	408600
GFAFVEFSHLQDATR	1723.83	A0A0S2Z4W4;Q7Z3D7;P98175;A0A0S2Z4X1;Q6PKH5	A0A0S2Z4W4	DKFZp686E2459;RBM10	RNA-binding protein 10	2	202.72	508580	367260	508580	408470
SGPPGEEAQVASQFIADVIENSQIIQK	2854.43	A0A8I5KRG4;A0A8I5KVC8;Q5JXM0;Q96B26	A0A8I5KRG4	DKFZp564C0482;EXOSC8	Exosome complex component RRP43	3	258.07	482250	366780	482250	407930
GYAFVHFETQEAADK	1711.78	Q13310;Q6IQ30;B1ANR0;A0A7I2V4L7;A0A7I2V5W9;A0A7I2V598;H0Y5F5;H0YEQ8;H0YCC8	Q13310	PABPC4	Polyadenylate-binding protein 4;Polyadenylate-binding protein	2	100.07	373330	366500	373330	407620
GTQGVVTNFEIFR	1466.75	A4D210;P55884;B4DV79;Q96G38;B4DXN6;Q59FS8	A4D210	EIF3B	Eukaryotic translation initiation factor 3 subunit B	2	212.27	351060	365880	351060	406930
HELLSLASSNHLGK	1504.8	Q5BKY2;Q6IB98;B3KS98;O15372;Q53HR0;Q53HG0;E5RJT0	Q5BKY2	EIF3H;EIF3S3	Eukaryotic translation initiation factor 3 subunit H	3	199.59	0	365120	0	406090
LAPPLVTLLSGEPEVQYVALR	2264.28	P63010;A0A140VJE8;A8K0G3;A8K916;Q68DI0;A0A087X253;B4DWG4;A0A087WU93;A0A087WZQ6;B4E261;A0A087WYD1	P63010	AP2B1;DKFZp781K0743	AP-2 complex subunit beta;AP complex subunit beta	2;3	139.7	398990	364870	398990	405810
IPIGFIPLGETSSLSHTLFAESGNK	2614.36	A0A3B3ITX7;E9PG39;B4DR72;A0A3B3ISZ0;E9PC15;B4E2Z8;A0A3B3ITD0;A4D1U5;Q53H12;A0A3B3IUC9;A0A3B3ITV0;A0A3B3ISY9	A0A3B3ITX7	AGK;FLJ10842	Acylglycerol kinase, mitochondrial	3	169.21	254090	364860	254090	405800
KSAVADKHELLSLASSNHLGK	2204.19	Q5BKY2;Q6IB98;B3KS98;O15372;Q53HR0;Q53HG0;E5RJT0	Q5BKY2	EIF3H;EIF3S3	Eukaryotic translation initiation factor 3 subunit H	3;4	303.03	556140	364800	556140	405730
VDVGKDQEFTVK	1363.7	P21333;Q60FE5;Q60FE6;A6NDY9;A0A7P0NMY4	P21333	FLNA	Filamin-A	2	200.76	521090	364720	521090	405640
YGLFPANYVELR	1440.74	Q53HG7;A0A384MDY8;Q14247;B3KRK4	Q53HG7	CTTN	Src substrate cortactin	2	120.33	388210	363610	388210	404410
GAEGILAPQPPPPQQHQERPGAAAIGSAR	2900.5	Q8WWM7;H3BUF6	Q8WWM7	ATXN2L	Ataxin-2-like protein	3;4	37.85	121080	363270	121080	404030
SDLEMQYETLQEELMALKK	2298.11	P35527;K7EQQ3	P35527	KRT9	Keratin, type I cytoskeletal 9	3	185.57	258600	362550	258600	403230
TSLTVADKIEDQK	1446.76	P52732;A0A7I2V3A9;B2RAM6	P52732	KIF11	Kinesin-like protein KIF11;Kinesin-like protein	2	265.36	354560	362260	354560	402910
GIPHLVTHDAR	1214.65	B2R491;P62701;Q96IR1;Q53HV1;C9JEH7;A4FU11;Q496E4;P22090;Q53HI6;Q8TD47	B2R491	RPS4X;RPS4Y1;RPS4Y2	40S ribosomal protein S4;40S ribosomal protein S4, X isoform;40S ribosomal protein S4, Y isoform 1;40S ribosomal protein S4, Y isoform 2	2;3	90.761	363800	362170	363800	402800
TLGVDLVALATR	1227.72	F8VPD4;P27708;Q53SY7	F8VPD4	CAD	CAD protein;Glutamine-dependent carbamoyl-phosphate synthase;Aspartate carbamoyltransferase;Dihydroorotase	2	164.31	487520	362150	487520	402780
VGWEQLLTTIAR	1385.77	A0A8V8TL71;A0A0S2Z3G9;O43707;H7C144;F5GXS2;A0AAG2T990;Q96BG6;A0A0S2Z3C0	A0A8V8TL71	ACTN4	Alpha-actinin-4	2	199.4	275430	361810	275430	402410
IPLNPYLNLHSLLPASNLAGK	2244.26	A0A087WZ13	A0A087WZ13	RAVER1		3	219.59	446210	361730	446210	402310
WELLQQVDTSTR	1474.74	H6VRG0;H6VRF9;H6VRF8;H6VRG1;P04264;H6VRG3;H6VRG2	H6VRG0	KRT1	Keratin, type II cytoskeletal 1	2	171.09	251850	361710	251850	402300
KPAAVLKPSDWEK	1467.81	B3KMC9;Q9H0D6;B4DZC3;B4E0B9	B3KMC9	XRN2	5-3 exoribonuclease 2	2;3	97.175	0	361670	0	402250
NLLSLGHNNIVR	1348.76	Q05048;B4DDG3	Q05048	CSTF1	Cleavage stimulation factor subunit 1	2	179.31	359280	361470	359280	402030
LDHKFDLMYAK	1379.69	B3KPS3;P68363;B3KT06;A8JZY9;Q53GA7;F5H5D3;Q9BQE3;B7Z1K5;P68366;B4DDU2;C9J2C0;Q9NY65;Q7Z3M3;A0A7P0T945;B4DN58;V9GZ17;Q15670;A6NHL2;Q71U36;Q1ZYQ1;P0DPH8;P0DPH7;B4DQK4;Q9UQM3	B3KPS3	TUBA1B;TUBA1C;TUBA4A;TUBA8;DKFZp686L04275;TUBAL3;TUBA1A;TUBA2	Tubulin alpha-1B chain;Tubulin alpha-1C chain;Tubulin alpha-4A chain;Tubulin alpha-8 chain;Tubulin alpha chain-like 3;Tubulin alpha-1A chain	2;3	117.99	418560	361030	418560	401540
INEMVHFDLPGQEER	1812.85	Q9NVI7;Q5SV16	Q9NVI7	ATAD3A	ATPase family AAA domain-containing protein 3A	3	91.032	386920	360380	386920	400820
HLEHSTIIYEDPQHHPLLR	2334.19	A0A087WWI6;A0A8I5KRG1;P61962;A0A8I5KTU5	A0A087WWI6	DCAF7	DDB1- and CUL4-associated factor 7	3;4	207.12	522330	360200	522330	400610
GITINAAHVEYSTAAR	1672.85	P49411;A0A384ME17	P49411	TUFM	Elongation factor Tu, mitochondrial	2	255.37	301090	360110	301090	400510
MILIQDGSQNTNVDKPLR	2041.06	A0A384P5V3;M0R0C6;Q92945;M0R0I5;B4DV73;M0QYH3	A0A384P5V3	KHSRP	Far upstream element-binding protein 2	2;3	133.47	394170	360060	394170	400460
GAPAAATAPAPTAHK	1330.7	Q92522;A0A994J4R3	Q92522	H1FX	Histone H1x	2	184.27	631140	359270	631140	399580
ITISPLQELTLYNPER	1886.01	O00425	O00425	IGF2BP3	Insulin-like growth factor 2 mRNA-binding protein 3	2	232.35	0	357130	0	397200
LGPLLDILADSR	1281.73	A8K9K4;A0A3B3IRW2;A0A3B3IRK6;Q58F09;A0A384MDR6;Q13724	A8K9K4	GCS1;MOGS	Mannosyl-oligosaccharide glucosidase	2	148.9	371620	356270	371620	396250
TDYNASVSVPDSSGPER	1779.79	A0A994J6U9;A0A994J4E9;B4DUQ1;Q5T6W2;A0A994J6T5;A0A994J795;A0A994J4U9;A0A994J4S7;P61978;Q5EC54;A0A994J782	A0A994J6U9	HNRNPK;HNRPK	Heterogeneous nuclear ribonucleoprotein K	2	212.69	584320	355530	584320	395430
ELTTEIDNNIEQISSYK	1995.96	A0A1B0GVI3;P13645	A0A1B0GVI3	KRT10	Keratin, type I cytoskeletal 10	2	277.54	267740	355490	267740	395370
LSDSFSLYPQFMFHLR	1986.97	B4DJW8;A0A2R8YFH5;Q15437;B4DRA5;Q5QPE1;B4DS04	B4DJW8	SEC23B	Protein transport protein Sec23B	2;3	121.96	354980	355450	354980	395330
GSLANHTSIAELIK	1452.79	A0AAQ5BHD7;H3BMM5;A0AAQ5BHB6;A0A2R8YF87;F5H2X5;Q96AX1;Q9H6C4	A0AAQ5BHD7	VPS33A	Vacuolar protein sorting-associated protein 33A	2	64.906	0	355210	0	395060
FKDPNCVGTVLASR	1562.79	K7EQ55;K7EK33;A0A0S2Z569;Q96EP5;K7EQ02;Q5IRN2	K7EQ55	DAZAP1;DAZAP1/MEF2D fusion	DAZ-associated protein 1	2;3	112.73	383700	354870	383700	394680
DDEENYLDLFSHK	1623.71	Q07666;B4DDX2;B2R7B5;B4E043	Q07666	KHDRBS1	KH domain-containing, RNA-binding, signal transduction-associated protein 1	2;3	228.28	407740	353270	407740	392910
PAASITSKPATLTTTSATSK	1933.04	Q8N395;J3KS31;B4DQT7;J3QRS9;Q59G94;X6R4W8;O43670	Q8N395	DKFZp761N202;ZNF207	BUB3-interacting and GLEBS motif-containing protein ZNF207	2;3	150.93	0	353150	0	392770
RGFAFVTFDDHDSVDKIVIQK	2436.24	P09651;A0A024RB53;F8W6I7;A0A7I2V3R8;Q6IPF2;A0A7I2V3W0;A0A7I2V2L6;Q9BSM5;Q0VAC0;A0A2R8Y4L2;F8VZ49;Q32P51;A0A7I2YQX9;F8VTQ5;H0YH80	P09651	HNRNPA1;HNRPA1;HNRNPA1L2	Heterogeneous nuclear ribonucleoprotein A1;Heterogeneous nuclear ribonucleoprotein A1, N-terminally processed;Heterogeneous nuclear ribonucleoprotein A1-like 2	3;4	209.93	598810	352330	598810	391870
IDIYHYELDIKPEK	1774.91	Q9UKV8;E5RJY2	Q9UKV8	AGO2	Protein argonaute-2	2;3	172.51	477980	351880	477980	391360
DFNHINVELSLLGK	1597.85	D6RAN4;Q53Z07;P32969;A0A2R8Y5Y7;B4E1M5;B4DLV8	D6RAN4	RPL9	60S ribosomal protein L9	2;3	141.88	255970	351790	255970	391260
FNSHESAAHAIVSVNGTTIEGHVVK	2603.31	F8W8I6;Q59G98;P31483;F8WE16	F8W8I6	TIA1	Nucleolysin TIA-1 isoform p40	3;4	302.78	403850	350830	403850	390190
VIHLSNLPHSGYSDSAVLK	2036.07	P43243;A0A0R4J2E8;A8MXP9;D6REM6;Q68D11;B4DRS1;B3KM87;Q5CZA7;H0Y8T4;B4DF66;Q9H4N1;D6RBK5	P43243	MATR3;DKFZp686K23100;DKFZp686K0542	Matrin-3	2;3	162.41	501650	350180	501650	389470
SNLELFKEELK	1348.72	E7ET15;O15042;B4DK81;E7EW00;H0Y8D9	E7ET15	U2SURP	U2 snRNP-associated SURP motif-containing protein	2	275.93	534020	349970	534020	389230
KLPIQEFHLSR	1366.77	B4DWZ4;Q6FHX6;P39748;I3L3E9	B4DWZ4	FEN1	Flap endonuclease 1	3	129.28	401890	349860	401890	389110
FYSHMVRPGDLTGHSDFHLFK	2490.19	Q53RG0;O60573;B9A044;B8ZZ50;Q59FE1;C9JEL3;B8ZZL3;B4E1E4;B9A023;A0A8I5KSA5	Q53RG0	tmp_locus_9;EIF4E2	Eukaryotic translation initiation factor 4E type 2	4	116.06	486150	349360	486150	388560
SNYNFEKPFLWLAR	1783.9	F5H018;B5MDF5;J3KQE5;P62826;B4DV51	F5H018	RAN	GTP-binding nuclear protein Ran	2;3	100.07	430100	348620	430100	387740
HVLTGSADNSCR	1315.59	Q13347;A0A7I2YQI2;A0A7I2V613;A0A7I2YQF8;A0A7I2V607;A0A7I2V3N2;A0A7I2V2M3;Q5U0F4;A0A7P0MRT9;A0A7I2V640;A0A7I2V685;Q53HU7;A0A7I2V3U3;A0A7I2YQI6;Q5TFK1;A0A7I2YQC8;A0A7I2YQT9;A0A7I2YQU2;A0A7I2V5V8;A0A7I2V4S8;A0A7I2V3K6;A0A7I2YQP9;A0A7I2V391;A0A7I2YQN1;A0A7I2V5E4;A0A7I2V3T4;A0A7I2YQX4;A0A7I2V415	Q13347	EIF3I	Eukaryotic translation initiation factor 3 subunit I	2	228.54	498300	348020	498300	387070
LCDSYEIRPGK	1336.64	O43390;B4DMB1;Q0VGD6;A0A6Q8PEX7;B2R7W4;B4DT28;A0A6Q8PH31;Q6MZS5	O43390	HNRNPR;HNRPR;DKFZp686A13234	Heterogeneous nuclear ribonucleoprotein R	2;3	150.53	381490	347210	381490	386170
TLLEGSGLESIISIIHSSLAEPR	2421.31	P49327;A0A0U1RQF0	P49327	FASN	Fatty acid synthase;[Acyl-carrier-protein] S-acetyltransferase;[Acyl-carrier-protein] S-malonyltransferase;3-oxoacyl-[acyl-carrier-protein] synthase;3-oxoacyl-[acyl-carrier-protein] reductase;3-hydroxyacyl-[acyl-carrier-protein] dehydratase;Enoyl-[acyl-carrier-protein] reductase;Oleoyl-[acyl-carrier-protein] hydrolase	3	175.48	250120	347100	250120	386040
ELAQQVQQVADDYGK	1690.82	A0A1X7SBZ2;A0A5H1ZRQ2;Q59F66;Q92841;B4DZQ7	A0A1X7SBZ2	DDX17	Probable ATP-dependent RNA helicase DDX17	2	344.24	455000	346810	455000	385720
TIVITSHPGQIVK	1391.81	P31689;B7Z5C0;Q9NXZ8	P31689	DNAJA1;HDJ2	DnaJ homolog subfamily A member 1	2	139.78	228500	346370	228500	385230
VLSNRPIMFR	1231.69	Q13283;Q53HH4;Q5U0Q1;Q32P45;Q6FI03;A0A7I2V5M7;Q6ZP53;B7Z8K4;A0A7I2YQH0;A0A7I2YQF2	Q13283	G3BP1;DKFZp686L1159;G3BP	Ras GTPase-activating protein-binding protein 1	2	119.07	433420	345140	433420	383860
AQDGSHPLSLQDLIEK	1749.89	A0A1S5UZ19;D6REX3;O94979;D6RHZ5;H7BXG7;H0YAB3;H0Y9K1	A0A1S5UZ19	SEC31A	Protein transport protein Sec31A	3	135.13	447440	345020	447440	383730
IFHTVTTTDDPVIR	1613.84	O15371;B4E1K8;B0QYA5;B0QYA4	O15371	EIF3D	Eukaryotic translation initiation factor 3 subunit D	2	187.85	314360	344990	314360	383700
LPGGELNPGEDEVEGLK	1751.86	O43809;B2R6U8;H3BND3;H3BV41	O43809	NUDT21	Cleavage and polyadenylation specificity factor subunit 5	2	125.14	420390	344580	420390	383240
ITGMLLEIDNSELLHMLESPESLR	2739.38	P11940;A0A7I2V649;H0YAR2;A0A7I2YQ88;B4DZW4;E7EQV3;E7ERJ7;B4DQX0;A0A7I2YQE4;A0A087WTT1;A0A7I2V4N4;B3KT93;A0A7I2YQ90;H0YB75;H0YAS6;H0YAS7;Q13310;Q6IQ30;B1ANR0;A0A7I2V4L7;A0A7I2V5W9;A0A7I2V598;H0Y5F5;H0YEU6;Q59GZ7;A0A7I2V4V6;Q53GL4;H0Y6X6;H0YER0	P11940	PABPC1;PABPC4	Polyadenylate-binding protein 1;Polyadenylate-binding protein;Polyadenylate-binding protein 4	3	168.91	923700	344340	923700	382980
ATYLEFIQQNEER	1639.78	B4DJW8;A0A2R8YFH5;Q15437;B4DRA5;Q5QPE2;A0A2R8Y633;A0A2R8Y7S7;A0A2R8YF30	B4DJW8	SEC23B	Protein transport protein Sec23B	2	270.93	696640	344150	696640	382770
LTAELIEQAAQYTNAVR	1889.98	H0YKK0;Q6NVW9;P09661;Q9UEN1;O95485;Q53G61;Q53G21	H0YKK0	SNRPA1	U2 small nuclear ribonucleoprotein A	2	208.35	473660	344050	473660	382650
FGLGSVAGAVGATAVYPIDLVK	2104.16	B7Z2E2;Q53GR7;Q9UJS0	B7Z2E2	SLC25A13	Calcium-binding mitochondrial carrier protein Aralar2	2	233.43	189890	343990	189890	382580
YVELFLNSTAGASGGAYEHR	2141.02	P31943;G8JLB6;A0A384MEJ3	P31943	HNRNPH1	Heterogeneous nuclear ribonucleoprotein H;Heterogeneous nuclear ribonucleoprotein H, N-terminally processed	2;3	184.59	216420	343640	216420	382200
KFLDGIYVSEK	1297.69	D6RAN4;Q53Z07;P32969;A0A2R8Y5Y7;H0Y9R4;H0Y9V9;Q2NKY6	D6RAN4	RPL9	60S ribosomal protein L9	2	138.71	0	343210	0	381710
GDTPGHATPGHGGATSSAR	1732.79	O75533;Q7Z497;A0JLT9;Q32Q20;A0PJH5	O75533	SF3B1	Splicing factor 3B subunit 1	2;3	203.76	411650	343140	411650	381640
VQMIMLAVGEVEDSIFK	1907.97	B3KMC9;Q9H0D6;B4DZC3;B4E0B9	B3KMC9	XRN2	5-3 exoribonuclease 2	2	128.68	405360	343030	405360	381510
YEGHPAEGTK	1087.49	P49750;Q8NF45;H0YIQ2	P49750	YLPM1;FLJ00353	YLP motif-containing protein 1	2	139.02	162050	342960	162050	381440
QRPQATAEQIR	1296.69	Q5VU79;Q14157;A0AA34QVE6;B4DYY5;F8W726;Q5VU81;Q5VU77;Q5VU80;Q5VU78	Q5VU79	UBAP2L	Ubiquitin-associated protein 2-like	2	167.76	314340	342340	314340	380750
MGGGGAMNMGDPYGSGGQK	1770.71	A0A384N5Z8;A0A8Q3WMA7;P23246;Q9BSV4;Q86VG2;H0Y9K7;H0Y9U2	A0A384N5Z8	SFPQ	Splicing factor, proline- and glutamine-rich	2	159.82	251930	342150	251930	380540
TSDLIVLGLPWK	1340.77	Q13148;A0A0A0N0L3;A0A087WYY0;A0A087X260;G3V162;B1AKP7;B4DRW3;A0A0A0N0M3;A0A087WX29;A0A0A0N0N3;K7EN94;A0A087WV68;A0A087WXQ5;K7EJM5	Q13148	TARDBP;TDP43	TAR DNA-binding protein 43	2	150.53	188470	341260	188470	379550
EGRPSGEAFVELESEEEVK	2119.99	A0A384MDT2;P55795;B4DFK9;B4DP00	A0A384MDT2	HNRNPH2	Heterogeneous nuclear ribonucleoprotein H2	2;3	42.977	0	340920	0	379170
SSGPYGGGGQYFAKPR	1627.77	P09651;A0A024RB53;F8W6I7;A0A7I2V3R8;Q6IPF2;A0A7I2V3W0;Q9BSM5;A0A7I2YQX9;B4DP35;B4E0B5;H0YH80;Q3MI39;A0A7I2V334;A0A7I2YQY2;A0A7I2V497;A0A7I2V2R4;A0A7I2V3U8;A0A7I2V2F1;A0A7I2V5N7;A0A7I2V2X1;A0A7I2V4E2;A0A7I2V5P1;A0A7I2V661;A0A7I2V666;A0A7I2V3K5;A0A7I2V360;A0A7I2V2M7;A0A7I2V4F8;A0A7I2V459;A0A7I2V520;A0A7I2V2Q7;A0A7I2V4P7;A0A7I2V453	P09651	HNRNPA1;HNRPA1	Heterogeneous nuclear ribonucleoprotein A1;Heterogeneous nuclear ribonucleoprotein A1, N-terminally processed	3	129.69	300900	340630	300900	378850
SFFSEIISSISDVK	1557.79	Q56VW8;A0A140VJT0;P63151;Q66LE6;Q6PEG1;Q6IN90;A0A590UJJ1;A0A590UJY3;Q00005;Q9NZ48;E5RFR9;Q6ZP32	Q56VW8	PPP2R2A;PPP2R2D;PPP2R2B	Serine/threonine-protein phosphatase 2A 55 kDa regulatory subunit B;Serine/threonine-protein phosphatase 2A 55 kDa regulatory subunit B alpha isoform;Serine/threonine-protein phosphatase 2A 55 kDa regulatory subunit B delta isoform;Serine/threonine-protein phosphatase 2A 55 kDa regulatory subunit B beta isoform	2	207.67	261750	340520	261750	378730
LLFQNLWKPR	1313.76	Q53RG0;O60573;B8ZZL3	Q53RG0	tmp_locus_9;EIF4E2	Eukaryotic translation initiation factor 4E type 2	2;3	209.9	592130	339130	592130	377190
YYGLQILENVIK	1451.8	O14980;A0A7I2V461;A0A7I2V3W6;A0A7I2V2S3;A0A7I2V2Y6;A0A7I2YQV4;A0A7I2V2H0;A0A7I2V3P3;A0A7I2V3N0;A0A7I2V4A3;A0A7I2YQX3;C9JKM9;C9J673;A0A7I2V2C5;A0A7I2V3J1;A0A7I2YQP1	O14980	XPO1	Exportin-1	2	203.55	265040	337940	265040	375850
RNLDIERPTYTNLNR	1873.98	B3KPS3;P68363;B3KT06;A8JZY9;Q53GA7;F5H5D3;Q9BQE3;B7Z1K5;P68366;B4DDU2;C9J2C0;F8VVB9;Q9NY65;Q7Z3M3;A0A7P0T945;A0A7P0TA31;C9JDS9;Q71U36;Q1ZYQ1;P0DPH8;P0DPH7;B4DQK4;A0AAG2UW83;Q6PEY2;Q9UQM3;F8VQQ4	B3KPS3	TUBA1B;TUBA1C;TUBA4A;TUBA8;DKFZp686L04275;TUBA1A;TUBA2;TUBA3E	Tubulin alpha-1B chain;Tubulin alpha-1C chain;Tubulin alpha-4A chain;Tubulin alpha-8 chain;Tubulin alpha-1A chain;Tubulin alpha-3E chain	3	126.17	270780	337830	270780	375740
LVNLQHLDLLNNK	1532.87	Q96AG4	Q96AG4	LRRC59	Leucine-rich repeat-containing protein 59	2;3	177.47	193780	337020	193780	374840
SSNLLDLKNPFFR	1549.83	Q86X55;A0AA34QVH5;K7EQB9	Q86X55	CARM1	Histone-arginine methyltransferase CARM1	2;3	244.44	648120	336340	648120	374070
EELSALVAPAFAHTSQVLVDK	2224.17	F8VPD4;P27708;Q53SY7	F8VPD4	CAD	CAD protein;Glutamine-dependent carbamoyl-phosphate synthase;Aspartate carbamoyltransferase;Dihydroorotase	3	157.54	360330	336170	360330	373890
EAADKEEPPSKK	1327.66	Q10570	Q10570	CPSF1	Cleavage and polyadenylation specificity factor subunit 1	2;3	117.99	495620	335880	495620	373570
DTVTISGPQAPVFEFVEQLR	2232.14	P49327;A0A0U1RQF0	P49327	FASN	Fatty acid synthase;[Acyl-carrier-protein] S-acetyltransferase;[Acyl-carrier-protein] S-malonyltransferase;3-oxoacyl-[acyl-carrier-protein] synthase;3-oxoacyl-[acyl-carrier-protein] reductase;3-hydroxyacyl-[acyl-carrier-protein] dehydratase;Enoyl-[acyl-carrier-protein] reductase;Oleoyl-[acyl-carrier-protein] hydrolase	2;3	175.43	306180	335820	306180	373500
IGLVRPGTALELLEAQAATGFIVDPVSNLR	3119.73	A0AAQ5BH40;P15924;A0AAQ5BH17;Q4LE79	A0AAQ5BH40	DSP;DSP variant protein	Desmoplakin	3	110.95	223120	334970	223120	372550
GFKDQIYDIFQK	1500.76	P60842;A8K088;A8K7F6;J3KT12;B4DNH2;J3KSZ0;J3QS69;Q59F68;J3QR64;J3QL43;B4DKP9;J3KTN0	P60842	EIF4A1	Eukaryotic initiation factor 4A-I	2;3	141.44	298140	334780	298140	372340
VQALEEANNDLENK	1585.76	P35527	P35527	KRT9	Keratin, type I cytoskeletal 9	2	224.49	386790	334610	386790	372160
PGGGPGLSTPGGHPKPPHR	1801.93	A0A384N5Z8;A0A8Q3WMA7;P23246;Q9BSV4;Q6PIX2	A0A384N5Z8	SFPQ	Splicing factor, proline- and glutamine-rich	3	135.21	336090	334040	336090	371510
RPLEDGDQPDAK	1339.64	B4E0X8;B4DWL1;A0A1Z1G4M2;A0A384MDX9;E9PEB5;A0A994J3Q8;Q96AE4;Q6PJY1	B4E0X8	FUBP1	Far upstream element-binding protein 1	2	115.41	352770	333210	352770	370600
GPESESEDHR	1141.46	P78527;B4DL41	P78527	PRKDC	DNA-dependent protein kinase catalytic subunit	2	102.55	0	332930	0	370280
HQGGWTDGGSGGGGGYQDGGYR	2124.86	I6L9E8;Q8NCA5;B4DY25;B4DT23;B3KTW4	I6L9E8	FAM98A	Protein FAM98A	2;3	237.51	461880	332690	461880	370010
EPPLSLTIHLTSPVVR	1758	Q12906;F4ZW66;F4ZW64;F4ZW65;A8K590;Q59GP7;K7EKJ9;K7EQR9;K7EKY0;K7EPG3	Q12906	ILF3	Interleukin enhancer-binding factor 3	2	244.45	297040	332510	297040	369820
STTSDIPHMLNQVESK	1785.86	Q52LJ0;H0YNA1	Q52LJ0	FAM98B	Protein FAM98B	2	132.93	536690	332140	536690	369400
FENAFLSHVVSQHQALLGTIR	2366.25	V9HW26;P25705	V9HW26	HEL-S-123m;ATP5A1	ATP synthase subunit alpha;ATP synthase subunit alpha, mitochondrial	3;4	97.551	213240	331980	213240	369220
LHETVDATSETHIYQVR	1997.98	Q9P2I0;B3KN45;B3KMI0;H0YJF4	Q9P2I0	CPSF2	Cleavage and polyadenylation specificity factor subunit 2	2;3	233	121810	331720	121810	368940
VIEASDVVLEVLDAR	1626.88	Q9BVP2	Q9BVP2	GNL3	Guanine nucleotide-binding protein-like 3	2;3	83.214	309930	331620	309930	368830
VIGLSSDLQQVGGASAR	1656.88	B4DMT5;H0YDT6;B3KSH1;O00303;B4DEW9	B4DMT5	EIF3F	Eukaryotic translation initiation factor 3 subunit F	2	258.79	454320	331370	454320	368550
NFILDQTNVSAAAQR	1646.84	Q00839;B3KX72;B4DLR3;Q96BA7;A0A1X7SBS1;A0A1W2PPS1;A0A1W2PP35;A0A994J6V2;Q5RI18;A0A1W2PPH7;A0A1W2PPL4;A0A1W2PP34;A0A1W2PQL0;Q7Z4Q5;A0A1W2PQ74;A0A1W2PQD4;A0A1W2PRZ7	Q00839	HNRNPU;HNRPU	Heterogeneous nuclear ribonucleoprotein U	2	298.26	360110	330770	360110	367880
EWTEQETLLLLEALEMYKDDWNK	2896.38	B4DF22;Q59G16;F8VXC8;Q8TAQ2;Q58EY4;Q92922;B4DYQ1;Q05BW5;Q05CR1;B4DYF9	Q58EY4	SMARCC2;SMARCC1	SWI/SNF complex subunit SMARCC2;SWI/SNF complex subunit SMARCC1	3	235.69	256350	330530	256350	367610
KAQEGGGSEVFQELK	1605.8	I6L9E8;Q8NCA5;A0A8I5KR56;A0A8I5QKV5;A0A8I5KZA5;E9PH82;Q05CT2;B3KTW4	I6L9E8	FAM98A	Protein FAM98A	2	203.76	403760	329670	403760	366660
DSTLIMQLLR	1188.65	B4DE78;B4DHC4;B3KNB4;P61981;Q9H4N8;B2R6N6;Q04917;P31947;D0PNI1;P63104;B0AZS6;E7EX29;B7Z2E6;H0YB80;Q2F831;P27348;B4DMT8;B4DY04;Q53S41;V9HWD6;P31946;B5BU24;V9HW98;P62258;G9K389;G9K388;B7ZA86;K7EM20	V9HW98	YWHAG;YWHAH;SFN;YWHAZ;YWHAQ;HEL-S-1;YWHAB;HEL2;YWHAE;YWHAE/FAM22B fusion;YWHAE/FAM22A fusion	14-3-3 protein gamma;14-3-3 protein gamma, N-terminally processed;14-3-3 protein eta;14-3-3 protein sigma;14-3-3 protein zeta/delta;14-3-3 protein theta;14-3-3 protein beta/alpha;14-3-3 protein beta/alpha, N-terminally processed;14-3-3 protein epsilon	2	146.03	331920	329500	331920	366470
QLFSSLFSGILK	1338.75	P78527;A0A8V8TMR1	P78527	PRKDC	DNA-dependent protein kinase catalytic subunit	2	142.71	269540	328110	269540	364930
TSFFQALGITTK	1312.7	P05388;A8K4Z4;Q53HW2;B4E3D5;F8VWS0;Q6NSF2;Q8NHW5;F8VU65;F8VW21;G3V210;F8VPE8	P05388	RPLP0;RPLP0P6	60S acidic ribosomal protein P0;60S acidic ribosomal protein P0-like	2	134.2	509230	328000	509230	364810
AGGEAGVTLGQPHLSR	1548.8	P41091;Q2VIR3	P41091	EIF2S3;EIF2S3L	Eukaryotic translation initiation factor 2 subunit 3;Putative eukaryotic translation initiation factor 2 subunit 3-like protein	2	245.85	371960	327690	371960	364460
SSSPAPADIAQTVQEDLR	1883.92	Q13283;Q53HH4;Q5U0Q1;Q32P45;Q6FI03;A0A7I2V5M7;A0A7I2YQN9;A0A7P0P2U7;A0A7I2V651;A0A7I2YQU8;B7Z8K4;A0A7I2V326	Q13283	G3BP1;DKFZp686L1159;G3BP	Ras GTPase-activating protein-binding protein 1	2	267.46	390190	327610	390190	364370
MLQYCLQGLFHPAR	1732.85	O75533;Q9NTB4	O75533	SF3B1;DKFZp434M052	Splicing factor 3B subunit 1	2;3	110.88	384170	327090	384170	363790
QLLPMLLQGTSIFTAPK	1857.04	A0A8I5KZ07;Q5JR04;A0A8I5KXC3;Q9HCE1;B7Z700;Q9H8T8	A0A8I5KZ07	MOV10	Putative helicase MOV-10	2;3	108.91	321450	326650	321450	363300
EEEIAALVIDNGSGMCK	1834.84	I3L4N8;P63261;B4E3A4;B4DVQ0;A0A804GS07;I3L3I0;I3L1U9;I3L3R2;K7EM38;J3KT65;A0A7P0TBL1	I3L4N8	ACTG1	Actin, cytoplasmic 2;Actin, cytoplasmic 2, N-terminally processed	2	191.95	198370	326550	198370	363180
SAVGHEYQSK	1104.52	Q53HG7;A0A384MDY8;Q14247;Q76MU0	Q53HG7	CTTN;EMS1	Src substrate cortactin	2	139.02	335250	326370	335250	362980
HLEINPDHPIVETLR	1781.94	P08238;B4DMA2;B4DGL0;Q9H6X9;A8K3W9	P08238	HSP90AB1	Heat shock protein HSP 90-beta	2;3	166.71	213640	325960	213640	362530
AATPTRPPSRPPSR	1489.81	Q99700;A0A5F9ZI57;A0A5F9ZHW5;H0YH87;A0A2R8Y7P6;A0A2R8YDM9;A0A5F9ZHX3;A0A2R8Y5A6;A0A2R8Y7E6;Q2M2R5;V9GY86;F8WB06;F8VQP2;F8W0B5	Q99700	ATXN2	Ataxin-2	3	121.96	348980	325020	348980	361490
KLQSNPSLEGVSHVIVDEVHER	2471.28	Q7L2E3;H7BXY3	Q7L2E3	DHX30	Putative ATP-dependent RNA helicase DHX30	3;4	156.96	345970	325010	345970	361480
LPSFAIPYAIDVLTTGSYPR	2180.15	A8KAK5;O60244	A8KAK5	MED14	Mediator of RNA polymerase II transcription subunit 14	2;3	94.119	281260	324490	281260	360900
VREEVPLELVEAHVK	1745.97	Q58EY4;Q92922;B4DYQ1;Q05BW5;Q05CR1;B4DYF9	Q58EY4	SMARCC1	SWI/SNF complex subunit SMARCC1	3	142.51	489950	323460	489950	359750
IDSEGGVSANHTSR	1428.66	P51659;A0A0S2Z4J1;B2R659;E7EPL9;A0A804HK65;A0A2R8YD50;A0A804HKU2;B4DDM5;E7ER27;B4DSD0;B3KSP2;E7ET17;B4DI68;A0A2R8Y7L2;A0A804HIR1;Q59H27	P51659	HSD17B4	Peroxisomal multifunctional enzyme type 2;(3R)-hydroxyacyl-CoA dehydrogenase;Enoyl-CoA hydratase 2	2	244.45	378360	323380	378360	359660
FVPAEMGTHTVSVK	1501.76	P21333;Q60FE5;Q60FE6;A0A7P0NMY4;Q8TES4;Q96C61;Q6NXF2;B4E2F9;B4DTD5;Q2VP91;H0Y5C6	P21333	FLNA;FLJ00119	Filamin-A	2	131.54	343580	323080	343580	359330
LVEGILHAPDAGWGNLVYVVNYPK	2623.38	Q13148;A0A0A0N0L3;A0A087WYY0;A0A087X260;G3V162;B1AKP7;A0A0A0N0M3;A0A087WX29;A0A0A0N0N3;K7EN94;K7EJM5;A0A0A0MSV7;K7EJ99	Q13148	TARDBP;TDP43	TAR DNA-binding protein 43	3	208.01	656450	322660	656450	358860
IIPTLEEGLQLPSPTATSQLPLESDAVECLNYQHYK	4054.02	A0A994J4U9;A0A994J4S7;P61978;Q5EC54;B4DFF1;A0A994J782	A0A994J4U9	HNRNPK;HNRPK	Heterogeneous nuclear ribonucleoprotein K	3;4	50.609	350800	322310	350800	358470
MFAIATINKAGWGTSGR	1779.91	Q92819	Q92819	HAS2	Hyaluronan synthase 2	3	84.999	0	322110	0	358250
VTIAQGGVLPNIQAVLLPK	1930.16	Q6FI13;Q16777;H0YFX9;P20671;A0A0U1RR32;A4FTV9;B2R5B3;Q08AJ9;A0A0U1RRH7;A3KPC7;P0C0S8;B4E0B3;Q9BTM1;Q7L7L0;Q96KK5;Q93077;Q99878;P04908	Q6FI13	HIST2H2AA3;HIST2H2AC;H2AFJ;HIST1H2AD;HIST1H2AK;HIST1H2AB;HIST1H2AH;HIST1H2AG;HIST3H2A;HIST1H2AC;HIST1H2AJ	Histone H2A type 2-A;Histone H2A type 2-C;Histone H2A;Histone H2A type 1-D;Histone H2A type 1;Histone H2A.J;Histone H2A type 3;Histone H2A type 1-H;Histone H2A type 1-C;Histone H2A type 1-J;Histone H2A type 1-B/E	2;3	326.07	3739700	322100	3739700	358240
TNYNDRYDEIR	1457.65	P62424;Q9BY74;Q5T8U2	P62424	RPL7A;RP-L7a	60S ribosomal protein L7a	2	112.93	0	321060	0	357080
LFVWEILHSTIR	1512.85	Q09161	Q09161	NCBP1	Nuclear cap-binding protein subunit 1	2;3	187.1	335760	320080	335760	355990
LVINGNPITIFQER	1612.89	V9HVZ4;P04406;Q2TSD0;Q0QET7;B4DRV9	V9HVZ4	HEL-S-162eP;GAPDH	Glyceraldehyde-3-phosphate dehydrogenase	2	166.65	237920	319390	237920	355220
LAADFSVPLIIDIK	1513.88	F8VPD4;P27708;Q53SY7;H7C3Z5	F8VPD4	CAD	CAD protein;Glutamine-dependent carbamoyl-phosphate synthase;Aspartate carbamoyltransferase;Dihydroorotase	2	117.45	294190	319190	294190	355010
QSTQVMAASMSAFDPLK	1810.86	Q92734;A0A6Q8PFY7;Q7Z426;A0A6Q8PG00;A0A6Q8PF40;Q05BK6;A0A6Q8PGS4;A0A6Q8PG04;A0A6Q8PH27;A0A6Q8PH89;A0A6Q8PFC4;Q8TDJ5;Q7Z427;C9JJP5	Q92734	TFG;TFG/ALK fusion	Protein TFG;Tyrosine-protein kinase receptor	2	164.56	355500	319080	355500	354880
SAEFLLHMLK	1187.64	A0A087WXM6;J3QQT2;J3QLC8;J3KRX5;A0A0A0MRF8;A0A0A6YYL6;P18621;J3KRB3;A0A087WWH0;J3QS96;A0A087WY81	A0A087WXM6	RPL17;RPL17-C18orf32	60S ribosomal protein L17	2	146.03	291170	319010	291170	354800
SVFALTNGIYPHK	1445.77	B4DRX3;Q8TBK5;Q8N5Z7;B2R4K7;Q9HBB3;Q02878	B4DRX3	RPL6	60S ribosomal protein L6	2	172.1	449990	318520	449990	354260
SPSELFAQHIVTIVHHVK	2041.11	A0A3B3ITZ9;Q9Y2W1	A0A3B3ITZ9	THRAP3	Thyroid hormone receptor-associated protein 3	2;3	187.49	392700	318450	392700	354180
DIILQSNPLLEAFGNAK	1841.99	Q4KMR3;Q12965;Q14779;B4DVP3;Q92827;B0I1T1;Q6ZNI9;Q4LE34;O00160	Q4KMR3	MYO1E;MYO1F;FLJ00395;MYO1F variant protein	Unconventional myosin-Ie;Unconventional myosin-If	2	202.24	272780	318210	272780	353910
ILVVIEPLLIDEDYYAR	2033.11	O75533;Q7Z497	O75533	SF3B1	Splicing factor 3B subunit 1	2;3	156.73	652250	318020	652250	353700
ASGADSKGDDLSTAILK	1647.83	P55072;A0A7P0Z4C6;A0A7P0TAW3;A0A7P0T8Q5;A0A7P0TAQ1;A0A7I2V540;A0A7I2V2Y2;A0A7I2V5G8;A0A7I2YQJ0	P55072	VCP	Transitional endoplasmic reticulum ATPase	2	117.8	0	317250	0	352840
VAHPIRPKPPSATSIPAILK	2092.25	Q9UMS4;F5GY56	Q9UMS4	PRPF19	Pre-mRNA-processing factor 19	3	112.68	332520	316950	332520	352510
EQGHAPGGTSQAR	1294.6	Q9Y6M1;F8W930	Q9Y6M1	IGF2BP2	Insulin-like growth factor 2 mRNA-binding protein 2	2;3	101.64	274840	316400	274840	351900
GDQSTSHQGCRPAPPMTRNSQSSTHR	2879.29	Q5T142	Q5T142	ZNF683		4	16.265	0	315570	0	350980
LTQVLNTHYVAPR	1510.83	P51532;A7E2E1;A0A994J6Y9;A0A2R8Y7S2;B9EGQ8;A0A2R8Y4P4;Q9HBD4;A0A2R8YGP5;Q59FZ6;A0A994J4Z2;A0A2R8YGG3;A0A2R8Y4C5;A0A2R8Y440;A0A2R8YG32;A0A2R8Y7F3;A0A2R8Y6N0;A0A2R8YDA1;A0A2R8YF58;A0A2R8Y6V2;A0A2R8Y526;A0A2R8Y7Y7;A0A2R8YF80;B4DSI8;B4E0F1;A0A2R8YFV8;A0A2R8YCY3;B4DSC8;B3KNW7;A0A2R8Y523;A0A2R8Y4R6;A0A0U1RQZ9;A0A994J4Z7;P51531;A0A994HRU5;B4DK35;A0A994J501	P51532	SMARCA4;SMARCA2	Transcription activator BRG1;Probable global transcription activator SNF2L2	2	216.53	380360	314680	380360	349990
YPDSHQLFVGNLPHDIDENELKEFFMSFGNVVELR	4134.98	Q9UN86;A0A7I2V3P9;A0A7I2V647;A0A7I2YQD9	Q9UN86	G3BP2	Ras GTPase-activating protein-binding protein 2	4	77.658	423520	314630	423520	349930
NQTAEKEEFEHQQK	1744.8	P11142;V9HW22;Q96IS6;E9PKE3;Q53GZ6;B3KTV0;B4E1Q1;E9PNE6;A8K7Q2;Q9NZ87;Q96BE0;Q9NWW3;E9PS65;Q96H53;E9PM13	P11142	HSPA8;HEL-S-72p	Heat shock cognate 71 kDa protein	2;3	252.75	268650	314590	268650	349880
KTSYAQHQQVR	1344.69	D6RG13;D6RAT0;Q6NXR8;A8K4W0;P61247;D6RB09;D6RAS7;B7Z3M5;H0Y8L7;E9PFI5;D6R9B6;H0Y9Y4	D6RG13	RPS3A	40S ribosomal protein S3a	3	154.35	168190	314340	168190	349610
FLSPQDTFEALKR	1550.81	Q69YJ7;Q9NTZ6;B4DRP9	Q69YJ7	DKFZp667H197;RBM12	RNA-binding protein 12	2;3	104.39	250920	313740	250920	348940
ANITFEYMFEEVPIVIK	2042.04	Q5BKY2;Q6IB98;B3KS98;O15372;Q53HR0;E5RJT0;E5RGU4	Q5BKY2	EIF3H;EIF3S3	Eukaryotic translation initiation factor 3 subunit H	2	199.3	220060	313660	220060	348860
EVLAGRPLFPHVLCHNCAVEFNFGQK	3038.5	Q00839;B3KX72;B4DLR3;Q96BA7;A0A1X7SBS1;A0A1W2PPS1;A0A1W2PP35;A0A994J6V2;Q5RI18;A0A1W2PPH7;A0A1W2PPL4;A0A1W2PP34;A0A1W2PQL0;Q7Z4Q5;A0A1W2PQ74;A0A1W2PRZ7	Q00839	HNRNPU;HNRPU	Heterogeneous nuclear ribonucleoprotein U	4	182.81	326000	313420	326000	348590
SVSHGSNHTQKPDEQR	1805.84	E7EPN9;Q9Y520;B4DM27;B4DQN8	E7EPN9	PRRC2C	Protein PRRC2C	3;4	193.34	417100	312630	417100	347710
ADLEMQIESLTEELAYLK	2095.04	A0A1B0GVI3;P13645	A0A1B0GVI3	KRT10	Keratin, type I cytoskeletal 10	2;3	264.08	392320	312480	392320	347540
VGLTNYAAAYCTGLLLAR	1926	A0A2R8Y6J3;B3KTM6;A2RUM7;Q59GX9;P46777;Q5T7N0;A0A2R8Y4A2	A0A2R8Y6J3	RPL5	60S ribosomal protein L5	2	133.47	316680	311530	316680	346480
RTTYLVLDEADR	1450.74	P17844;B5BUE6;J3KTA4;Q7Z2V5;Q59E92;A0A7I2V2S0;A0A7I2V507;B4DN41;B4DNG2;A0A0G2JLI4;A0A7I2V5F5;J3KRZ1;J3QSF1	P17844	DDX5;DKFZp686J01190	Probable ATP-dependent RNA helicase DDX5	2	153.25	291480	311520	291480	346470
SLSALGNVISALAEGTK	1629.89	J3KNA1;B7Z2M7;A0A6Q8PEZ8;A0A6Q8PGJ3;Q12840;B2RCP3;B0I1S7;A5D6Y6;A0A7I2YQB4;A0A7I2V4K6;A0A7I2V581;A0A7I2V3N5;A0A7I2V492;O60282;A0A7I2V3V4;A0A0G2JMZ6;A1L179;Q6PJC4;Q6PKD1	A0A7I2V4K6	KIF5A;KIF5C	Kinesin-like protein;Kinesin heavy chain isoform 5A;Kinesin heavy chain isoform 5C	2	176	63319	310930	63319	345810
ADLDKLNIDSIIQR	1612.88	F8VR82;Q9UPN1;F8VYE8;P36873;A0A087WYY5	F8VR82	PPP1CC	Serine/threonine-protein phosphatase;Serine/threonine-protein phosphatase PP1-gamma catalytic subunit	2;3	203.93	321130	310030	321130	344820
PAPAVGEAEDKENQQATSGPNQPSVR	2676.27	P16989;Q96GD7	P16989	YBX3	Y-box-binding protein 3	3	146.13	264270	309870	264270	344640
IFVGNVSAACTSQELR	1750.87	A0A0S2Z4Z0;Q96PK6;A0A0A6YYI9;A0A0S2Z5V2;F8WDX3;A0A0A0MSL8;A0A0S2Z567;B8ZZ74	A0A0S2Z4Z0	RBM14;RBM14-RBM4	RNA-binding protein 14	2	208.35	448200	309720	448200	344470
GFGFVCFSSPEEATK	1661.74	P11940;A0A7I2V649;H0YAR2;A0A7I2YQ88;B4DZW4;E7EQV3;E7ERJ7;B4DQX0;A0A7I2YQE4;A0A087WTT1;A0A7I2V4N4;B3KT93;A0A7I2YQ90;Q5VX58;Q9H361;Q2VIP3;Q3ZCS4;H0YB86;Q4VXU2;A0A6Q8JFT6;A0A6I8PS38;A0A6I8PLA1;Q13310;Q6IQ30;B1ANR0;A0A7I2V4L7;A0A7I2V5W9;A0A7I2V598;H0Y5F5;H0YEU6;Q59GZ7;A0A7I2V4V6;Q53GL4;Q3B867;Q147Y3;Q15164	P11940	PABPC1;PABPC3;PABPC1L;PABPC4	Polyadenylate-binding protein 1;Polyadenylate-binding protein;Polyadenylate-binding protein 3;Polyadenylate-binding protein 1-like;Polyadenylate-binding protein 4	2	143.22	321080	309100	321080	343780
NLALDINELKPGNLLK	1764.01	A5YKK6;B4DYL7	A5YKK6	CNOT1	CCR4-NOT transcription complex subunit 1	2;3	203.93	256220	308380	256220	342980
FGEYHKDDPSSFR	1583.7	Q15436;F5H365;B4DSQ5;B4DF60	Q15436	SEC23A	Protein transport protein Sec23A	2;3	188.6	553730	308280	553730	342870
RPQYSNPPVQGEVMEGADNQGAGEQGRPVR	3222.52	P67809;Q6PKI6;H0Y449;Q7KZ24;A0JLU4;Q2VIK8;C9J5V9	P67809	YBX1	Nuclease-sensitive element-binding protein 1	4	181.84	225260	308110	225260	342680
LSVVEYDPGTHDLK	1571.78	Q10570;B4DEF4;E9PIM1	Q10570	CPSF1	Cleavage and polyadenylation specificity factor subunit 1	2	126.48	0	308080	0	342650
TPASPVVHIR	1075.61	Q6NTA2;A0A384N6C7;A0A3B3ITJ4;P14866;B2R959;M0QXS5;A0AAG2TNG9;M0QYL7;M0R1W6	Q6NTA2	HNRNPL	Heterogeneous nuclear ribonucleoprotein L	2;3	188.98	179630	307370	179630	341850
GALQYLVPILTQTLTK	1758.03	B2RBR9;Q14974;B7Z752	B2RBR9	KPNB1	Importin subunit beta-1	2;3	100.07	208830	306800	208830	341220
KVSQPIEGHAASFAQFK	1843.96	Q00610;K7EJJ5;A0A8V8TQ18;A0A8V8TQ14;A0A087WVQ6;A0A8V8TR47;A0A8V8TRF0;A0AAQ5BHU5;A0A8V8TQK7;A0A8V8TQK1;A0AAQ5BHN6;A0AAQ5BHN4;J3KRF5;A0A8V8TRE8;A0A8V8TQK3;A0AAQ5BHT6;A0AAQ5BHN7;A0AAQ5BHT1;J3KTN1	Q00610	CLTC	Clathrin heavy chain 1;Clathrin heavy chain	2;3	157.54	156390	306470	156390	340860
ALVTGYFMQVAHLER	1733.89	O43143;B4E0S6	O43143	DHX15	Pre-mRNA-splicing factor ATP-dependent RNA helicase DHX15	2;3	98.865	350380	306240	350380	340600
EDVIRLAQKEEEMK	1716.87	B4DGZ1	B4DGZ1			2	40.386	0	306210	0	340570
QAAPCVLFFDELDSIAK	1922.94	P55072;A0A7P0Z4C6;A0A7P0TAW3;A0A7P0T8Q5;A0A7P0TAQ1;A0A7I2V540;C9JUP7;A0A7P0T8A3;Q96IF9;Q0IIN5;Q9NTC4;Q9HAP0	P55072	VCP;DKFZp434K0126	Transitional endoplasmic reticulum ATPase	2;3	122.2	332650	306130	332650	340480
SLDLIESLLR	1157.67	A5YKK6	A5YKK6	CNOT1	CCR4-NOT transcription complex subunit 1	2	162.59	353310	306130	353310	340480
KFNILTSNQK	1191.66	P52630;R9QG79;R9QE65;R9QE71;R9QF58;R9QF97;R9QFA6;R9QGC0;R9QE63;R9QDY7;R9QE44;R9QFA2;A0A494C164;A0A8V8TLJ4;R9QG88;R9QDY3;R9QDW3;R9QFC5;R9QE53;R9QDZ0;R9QDW5;R9QG91;A0A8V8TLG8;A0JLQ9;R9QF99;B4DLC8	P52630	STAT2	Signal transducer and activator of transcription 2;Signal transducer and activator of transcription	2	206.38	0	306000	0	340340
QQWQQLYDTLNAWK	1820.88	Q7L2H7;H0YCQ8	Q7L2H7	EIF3M	Eukaryotic translation initiation factor 3 subunit M	2;3	240.33	535390	306000	535390	340340
EIAEAYLGYPVTNAVITVPAYFNDSQR	3000.49	A0A0G2JIW1;P0DMV8;P0DMV9;Q59EJ3;A8K5I0;A0A1U9X7W4;B4DNT8;B4DWK5;B4E1S9;Q9UQC1	A0A0G2JIW1	HSPA1A;HSPA1B;HEL-S-103;HSP70-1	Heat shock 70 kDa protein 1A;Heat shock 70 kDa protein 1B	3	128.11	366300	305960	366300	340290
ATGANATPLDFPSKK	1516.79	A0A9L9PXR5;B4DJU4;Q15637;B4DSE4;A0A9L9PXU0;Q14820;F8WEV5;H7C561	H7C561	SF1	Splicing factor 1	2	77.157	0	305930	0	340250
HSQFLGYPITLYLEK	1807.95	Q58FF8	Q58FF8	HSP90AB2P	Putative heat shock protein HSP 90-beta 2	2	139.7	252190	305880	252190	340200
DAHNALLDIQSSGR	1495.74	B4DVQ5;A1KYQ7;Q99613;B4DVU3;B5ME19;B4DDN4;B4DRU0;B4E2Z6;B3KNZ4	B4DVQ5	EIF3C;EIF3CL	Eukaryotic translation initiation factor 3 subunit C;Eukaryotic translation initiation factor 3 subunit C-like protein	2	152.23	411470	305590	411470	339870
VRPGFCFHLCSR	1534.73	Q08211;B3KU66	Q08211	DHX9	ATP-dependent RNA helicase A	3	141.29	298180	305360	298180	339620
LHIIEVGTPPTGNQPFPK	1944.05	Q00610;K7EJJ5;A0A8V8TQ18;A0A8V8TQ14;A0A087WVQ6;A0A8V8TR47;A0A8V8TRF0;A0AAQ5BHU5;A0A8V8TQK7;A0A8V8TQK1;A0AAQ5BHN6;A0AAQ5BHN4;J3KRF5;A0A8V8TRE8;A0AAQ5BHT6;A0AAQ5BHN7;A0AAQ5BHT1;J3KTN1	Q00610	CLTC	Clathrin heavy chain 1;Clathrin heavy chain	2	106.97	282710	305120	282710	339360
LLDAVDTYIPVPAR	1541.85	P49411;A0A384ME17	P49411	TUFM	Elongation factor Tu, mitochondrial	2	125.17	0	304730	0	338920
RGIEKPPFELPDFIK	1784.98	E9PPJ0;Q13435;Q7Z3K9	E9PPJ0	SF3B2;DKFZp781L0540	Splicing factor 3B subunit 2	3	128.46	495250	304520	495250	338680
SDEDDWSKPLPPSER	1756.79	A0A2R8Y4A4;B5BTY4;A0A2R8YFS5;A0A0D9SG12;A0A0D9SF53;A0A2R8YF78;A0A0D9SFB3;O00571;F6S8Q4;A0A2R8Y645;Q59GX6;A0A2U3TZJ9;A0A2R8YFR4;A0A2R8Y5G6;A0A2R8YCW1;A0A2R8YDH3;B4DLU5;A0A2R8Y650;A0A2R8YCU0;B4E3C4	A0A2R8Y4A4	DDX3X	ATP-dependent RNA helicase DDX3X	2	78.157	345680	303850	345680	337940
NYILDQTNVYGSAQR	1740.84	Q9BUJ2;A8K6U7;B7Z4B8;A0A0A0MRA5;A8K3W4;A8K5K0;M0R3F1	Q9BUJ2	HNRNPUL1	Heterogeneous nuclear ribonucleoprotein U-like protein 1	2	268.98	321910	303480	321910	337530
SGTTSESGALSLEPSHIGDLQK	2213.08	Q7Z417	Q7Z417	NUFIP2	Nuclear fragile X mental retardation-interacting protein 2	3	193.96	0	303150	0	337160
SIEEQLGTEIKPIPSNIDK	2110.12	P26196;B2R858	P26196	DDX6	Probable ATP-dependent RNA helicase DDX6	2;3	191.18	359440	302920	359440	336900
LKIPEGLFDPSNVK	1555.86	O96019;Q6FI97;Q53FS0	O96019	ACTL6A;BAF53A	Actin-like protein 6A	3	84.102	300010	302680	300010	336650
LYHDIAQQAFK	1332.68	Q24JU4;J9R021;Q14152;Q7Z5T5;Q6P1R0;Q05BS0;Q3B770	Q24JU4	EIF3A;eIF3a	Eukaryotic translation initiation factor 3 subunit A	2	114.39	474660	302670	474660	336640
LEKHELIEFR	1312.71	Q00610;K7EJJ5;A0A8V8TQ18;A0A8V8TQ14;A0A087WVQ6;A0A8V8TR47;A0A8V8TRF0;A0AAQ5BHU5;A0A8V8TQK7;A0A8V8TQK1;A0AAQ5BHN6;A0AAQ5BHN4;J3KRF5;A0A8V8TRE8;A0A8V8TQK3;A0AAQ5BHT6;J3KS13	Q00610	CLTC	Clathrin heavy chain 1;Clathrin heavy chain	3	166.66	391370	302330	391370	336250
HSGNITFDEIVNIAR	1684.85	P30050	P30050	RPL12	60S ribosomal protein L12	2;3	119.79	326210	301420	326210	335240
CSEGSFLLTTFPR	1513.72	A0A7I2V4J2;A8K525;A0A0S2Z4Z9;A0A7I2V5Y7;A0A7I2V535;Q15233;A0A7P0MRW0;A0A7I2V4N2;A0A7I2V464;H7C367	A0A7I2V4J2	NONO	Non-POU domain-containing octamer-binding protein	2	310	243210	301350	243210	335160
SSQQQTQPQK	1158.56	Q8IX12;A0A0C4DGG8;F5H2E6;F5H3E1;F5H7M9	Q8IX12	CCAR1	Cell division cycle and apoptosis regulator protein 1	2	192.6	317090	300980	317090	334750
SISFHPSGDFILVGTQHPTLR	2308.2	Q05048;B4DDG3;A0A0A0MSZ9	Q05048	CSTF1	Cleavage stimulation factor subunit 1	3	263.21	286120	300840	286120	334590
LWVGGLGPWVPLAALAR	1775.02	A0A494C001;A0A499FJY3;A0A087WWP4;Q96T37	A0A494C001	RBM15	Putative RNA-binding protein 15	2;3	108.93	391980	299790	391980	333430
VTDPVGDIVSFMHSFEEK	2035.96	Q96CS3;B4E2M8	Q96CS3	FAF2	FAS-associated factor 2	2;3	74.733	0	298830	0	332360
KEGTGSTATSSSSTAGAAGK	1754.83	Q5BKY2;Q6IB98;B3KS98;O15372;Q53HR0;Q53HG0;E5RGU4;E5RFW7;B4DJN9;E5RFH0;E5RHC7;E5RH59	Q5BKY2	EIF3H;EIF3S3	Eukaryotic translation initiation factor 3 subunit H	2;3	154.48	282060	297390	282060	330760
VSELKEELKK	1201.69	Q00839;B3KX72;B4DLR3;A0A1X7SBS1;A0A1W2PPS1;Q9UEL2	Q00839	HNRNPU	Heterogeneous nuclear ribonucleoprotein U	2	187.23	0	296750	0	330040
GPTPFNQNQLHQLR	1648.84	P51532;A7E2E1;A0A994J6Y9;A0A2R8Y7S2;B9EGQ8;A0A2R8Y4P4;Q9HBD4;A0A2R8YGP5;Q59FZ6;A0A994J4Z2;A5D6X0	P51532	SMARCA4	Transcription activator BRG1	2;3	119.55	229900	296730	229900	330020
IPFNQALVFSNLHSR	1741.93	A0A7P0T9T8;Q8TDR3;Q8NEH0;Q8IYV2;Q9UHI6;A0A7P0T8G7;A0A7P0TB94	A0A7P0T9T8	DDX20	Probable ATP-dependent RNA helicase DDX20	2;3	187.51	279120	296600	279120	329880
FGFGFGGTGK	973.466	A0A7I2V430;A0A7I2V4F0;A3RJH1;Q92499;A0A7I2V2M5;A0A087WZ71;F1T0B3;A0A7I2YQ77;B4DP70;A0A7I2V4J3;A0A7I2V5X8;A0A7I2V421	A0A7I2V430	DDX1	ATP-dependent RNA helicase DDX1	2	118.06	461990	296350	461990	329600
DLLHNEDRHDDYFQER	2100.92	B4DGF8;Q8N684	B4DGF8	CPSF7	Cleavage and polyadenylation specificity factor subunit 7	3;4	136.39	262490	296100	262490	329330
DRDYSDHPSGGSYR	1610.67	H0Y6E7;H3BT71;P38159;B4E352;B3KRG5;H3BUY5;Q96E39;Q2VIN3	H0Y6E7	RBMX;RBMXL1	RNA-binding motif protein, X chromosome;RNA-binding motif protein, X chromosome, N-terminally processed;RNA binding motif protein, X-linked-like-1	2;3	123.92	418360	295500	418360	328650
IPGLLSPHPLLQLSYTATDR	2191.2	P49327;A0A0U1RQF0;Q6PJJ3	P49327	FASN	Fatty acid synthase;[Acyl-carrier-protein] S-acetyltransferase;[Acyl-carrier-protein] S-malonyltransferase;3-oxoacyl-[acyl-carrier-protein] synthase;3-oxoacyl-[acyl-carrier-protein] reductase;3-hydroxyacyl-[acyl-carrier-protein] dehydratase;Enoyl-[acyl-carrier-protein] reductase;Oleoyl-[acyl-carrier-protein] hydrolase	3	95.677	275690	295430	275690	328580
HGVDVEVQGPHEAR	1528.74	A0A8I5KZ07;Q5JR04;A0A8I5KXC3;Q9HCE1;Q9H8T8;A0A8I5QKW4	A0A8I5KZ07	MOV10	Putative helicase MOV-10	3	188.6	438420	294850	438420	327930
ELLTLDEKDPR	1327.7	P46781;B5MCT8;C9JM19;B7Z732;F2Z3C0;A8MXK4	P46781	RPS9	40S ribosomal protein S9	2	178.95	396380	294610	396380	327670
LALYVYEYLLHVGAQK	1879.02	A1L192;B7Z4K7;A0A087WVT6;A0A087X159;P81877;Q9BWW4;D6RAC5	A1L192	SSBP3;SSBP2	Single-stranded DNA-binding protein 2;Single-stranded DNA-binding protein 3	2;3	169.81	176780	294250	176780	327270
VGGYILGEFGNLIAGDPR	1846.96	O95782;Q8N9K4;O94973;B7Z5S9;A0A0G2JS82;A0A8I5KPP9;A0A0G2JQM1;B7Z1Q4	O94973	AP2A1;AP2A2	AP-2 complex subunit alpha-1;AP-2 complex subunit alpha-2	2	111.98	351610	293970	351610	326960
TAFDEAIAELDTLSEESYK	2130.98	D0PNI1;P63104;B0AZS6;E7EX29;B7Z2E6;H0YB80;Q2F831	D0PNI1	YWHAZ	14-3-3 protein zeta/delta	2	198.1	407120	293860	407120	326830
HWQQVLEDINVQHK	1772.9	Q9H204;H0YAA8	Q9H204	MED28	Mediator of RNA polymerase II transcription subunit 28	2;3	184.27	233440	293590	233440	326540
TGSGGVASSSESNR	1294.57	Q15428;Q05DF2;K7EMT0	Q15428	SF3A2	Splicing factor 3A subunit 2	2	208.03	330200	293380	330200	326300
LAELEEFINGPNNAHIQQVGDR	2463.21	Q00610;K7EJJ5;A0A8V8TQ18;A0A8V8TQ14;A0A087WVQ6;A0A8V8TR47;A0A8V8TRF0;A0AAQ5BHU5;A0A8V8TQK7;A0A8V8TQK1;A0AAQ5BHN6;A0AAQ5BHN4;J3KRF5;A0A8V8TRE8;A0A8V8TQK3;A0AAQ5BHT6;A0AAQ5BHN7;J3KS13	Q00610	CLTC	Clathrin heavy chain 1;Clathrin heavy chain	3	141.36	373510	293320	373510	326230
IPIHNEDITYDELVLMMQR	2329.14	Q92734;A0A6Q8PFY7;Q7Z426;A0A6Q8PG00;A0A6Q8PF40;Q05BK6;A0A6Q8PGS4;A0A6Q8PG04;A0A6Q8PH27;A0A6Q8PH89;A0A6Q8PFC4;Q8TDJ5;C9JJP5;C9JUE0;A0A6Q8PF51;C9JTY3	Q92734	TFG;TFG/ALK fusion	Protein TFG;Tyrosine-protein kinase receptor	3	135.21	355020	293280	355020	326190
LPIDVTEGEVISLGLPFGK	1983.09	A0A0U1RRM4;P26599;A6NLN1;A0A7I2V621;A0A7I2V4H6;A0A6Q8PEX4;K7EKJ7;Q59H49;K7ES59;K7ELW5	A0A0U1RRM4	PTBP1	Polypyrimidine tract-binding protein 1	2	200.9	261680	292990	261680	325860
TFNQVEIKPEMIGHYLGEFSITYKPVK	3167.64	K7EM56;A0A0B4J2B4;S4R417;K7ELC2;P62841	K7EM56	RPS15	40S ribosomal protein S15	3;4	163.34	470180	292940	470180	325800
LTSFIGAIAIGDLVK	1516.89	F8VQ14;F5GWF6;V9HW96;P78371;B7Z4R3	F8VQ14	CCT2;HEL-S-100n	T-complex protein 1 subunit beta	2	217.24	242060	292770	242060	325620
EVAFFNNFLTDAK	1514.74	Q9BXP5;Q7Z4Y3;H7C3A1;A0A0A0MSP6	Q9BXP5	SRRT	Serrate RNA effector molecule homolog	2	173.07	255340	292730	255340	325580
RPAGGPQNQFPFQFGR	1802.9	A0A0S2Q0B1;O14497;H0Y488;A0A1B0GTU5;Q96TA9;Q4LE49	A0A0S2Q0B1	ARID1A;ARID1A variant protein	AT-rich interactive domain-containing protein 1A	3	127.93	304330	292640	304330	325480
ALDLFSDNAPPPELLEIINEDIAK	2636.36	A0A384NPU5;Q15084	A0A384NPU5	PDIA6	Protein disulfide-isomerase A6	2;3	110.48	270910	292020	270910	324790
EMAVVLLANLAQGDSLAAR	1941.04	A0A0S2Q0B1;O14497;H0Y488;A0A1B0GTU5;Q8NC65;Q96T01;Q96SM7;Q96SY8;A4FU79	A0A0S2Q0B1	ARID1A	AT-rich interactive domain-containing protein 1A	2;3	131.06	243640	291910	243640	324670
MDCMNKLKNNK	1394.65	C9JDV8	C9JDV8	NIPSNAP1		2	25.254	332650	291820	332650	324560
ALEVIKPAHILQEKEEQHQLAVTAYLK	3098.71	Q24JU4;J9R021;Q14152;Q7Z5T5;Q6P1R0;Q05BS0;Q3B770	Q24JU4	EIF3A;eIF3a	Eukaryotic translation initiation factor 3 subunit A	4	226.95	399800	291700	399800	324430
SRISEEDDRSELDDNNTMEEVK	2610.14	Q13316	Q13316	DMP1	Dentin matrix acidic phosphoprotein 1	4	56.08	256420	291690	256420	324420
FAAFFGNVPIFHIPGR	1788.95	B4DET0;A8K6G9;Q92620;J3KTG2;B4DM30	B4DET0	DHX38	Pre-mRNA-splicing factor ATP-dependent RNA helicase PRP16	2;3	122.51	290830	291540	290830	324250
ASPATQPPPLLPPSATGPDATVGGPAPTPLLPPSATASVK	3725.99	Q07666;B2R7B5	Q07666	KHDRBS1	KH domain-containing, RNA-binding, signal transduction-associated protein 1	3	143.13	499720	291400	499720	324090
EFNEEGALSVLQQFK	1737.86	O43390;B4DMB1;Q0VGD6;B2R7W4;A0A6Q8PHG0;A0A6Q8PH35;Q6MZS5	O43390	HNRNPR;HNRPR;DKFZp686A13234	Heterogeneous nuclear ribonucleoprotein R	2	323.54	196360	291260	196360	323930
YGLLQVSEGLSFLHSSVK	1963.04	Q6P3W7;F8VSC5;A0A0U1RQQ9	Q6P3W7	SCYL2	SCY1-like protein 2	3	180.17	358020	290940	358020	323590
DTSFEQHVLWHTGGK	1740.82	P49327;A0A0U1RQF0;Q6PJJ3	P49327	FASN	Fatty acid synthase;[Acyl-carrier-protein] S-acetyltransferase;[Acyl-carrier-protein] S-malonyltransferase;3-oxoacyl-[acyl-carrier-protein] synthase;3-oxoacyl-[acyl-carrier-protein] reductase;3-hydroxyacyl-[acyl-carrier-protein] dehydratase;Enoyl-[acyl-carrier-protein] reductase;Oleoyl-[acyl-carrier-protein] hydrolase	2;3	175.68	342490	290850	342490	323490
YPDSHQLFVGNLPHDIDENELK	2579.23	Q9UN86;A8K6V7;A0A7I2V3E2;A0A7I2V3P9;A0A7I2V647;A0A7I2YQD9;A0A7I2V3Z6;A0A7I2YQL7	Q9UN86	G3BP2	Ras GTPase-activating protein-binding protein 2	3;4	112.67	245860	290690	245860	323310
DEATAAVIDLNDRPIGSR	1911.96	Q69YJ7;Q9NTZ6;B4DRP9;B3KQH4	Q69YJ7	DKFZp667H197;RBM12	RNA-binding protein 12	2	151.08	345270	290020	345270	322570
QYEQQTYQVIPEVIK	1864.96	B0QY89;Q9Y262;B4DQF6;B3KPB9;C9JHP4;C9K0Q7;B4DEH4;H7C3A0	B0QY89	EIF3L	Eukaryotic translation initiation factor 3 subunit L	2	335.77	403120	288880	403120	321290
KPPTFGDASVIALELLNSGYEFDEGSIIFNK	3370.7	B4DL14;Q8TAS0;P36542	B4DL14	ATP5C1	ATP synthase subunit gamma;ATP synthase subunit gamma, mitochondrial	3	149.43	232180	287890	232180	320190
LFIGGLSFETTDDSLREHFEK	2440.19	A0A7I2V2R3;A0A7I2V5D8;A0A384NL63;P51991;A0A7I2V4J6;A0A7I2V402;A0A7I2V4G0;Q65ZQ3;B4E3E6;B4DDB6	A0A7I2V2R3	HNRNPA3;D10S102;HNRPA3	Heterogeneous nuclear ribonucleoprotein A3	3;4	159.75	553120	287620	553120	319890
QASPQNLGTPGLLHPQTSPLLHSLVGQHILSVQQFTK	3971.14	F8VPD4;P27708;Q53SY7;H7BZB3	F8VPD4	CAD	CAD protein;Glutamine-dependent carbamoyl-phosphate synthase;Aspartate carbamoyltransferase;Dihydroorotase	4	98.218	0	287270	0	319500
KYDAFLASESLIK	1483.79	Q1JQ76;P62906	Q1JQ76	RPL10A	Ribosomal protein;60S ribosomal protein L10a	2	221.56	352070	287200	352070	319430
AAPPGEYFSVGSQVSCR	1810.83	Q3MHD2;K7ELG9;B4DUG4	Q3MHD2	LSM12	Protein LSM12 homolog	2	119.79	507670	286630	507670	318790
QLSQSLLPAIVELAEDAK	1924.05	B4DDF7;A0A994J3N8;A8K7B7;A0A994J3H1;C9J9C1;P30153;B4DE69;B4DQY1;A8K3H8;B3KQV6;Q8NB89;H0YDG7;B7Z1G3;A8K8B0;P30154	B4DDF7	PPP2R1A;PPP2R1B	Serine/threonine-protein phosphatase 2A 65 kDa regulatory subunit A alpha isoform;Serine/threonine-protein phosphatase 2A 65 kDa regulatory subunit A beta isoform	2;3	190.06	369250	285890	369250	317960
LVQEQGSHSK	1111.56	A0A8I5KZ38;P35580	A0A8I5KZ38	MYH10	Myosin-10	2	90.263	0	285590	0	317640
LKYENEVALR	1233.67	A0A1B0GVI3;P13645	A0A1B0GVI3	KRT10	Keratin, type I cytoskeletal 10	2	167.06	0	285580	0	317620
LDDLVRPYVHK	1353.74	O75533;Q7Z497	O75533	SF3B1	Splicing factor 3B subunit 1	3	74.424	426040	285480	426040	317510
YVVTSVSWWSHK	1477.74	A4D210;P55884;B4DV79;Q96G38;B4DXN6	A4D210	EIF3B	Eukaryotic translation initiation factor 3 subunit B	2;3	203.97	405060	284900	405060	316870
RRPEPIIPVTQPR	1557.91	B7Z6F7;Q92797;A0A087WUE9;Q4LE61;M0R3C7	B7Z6F7	SYMPK;SYMPK variant protein	Symplekin	3	135.5	256400	284270	256400	316160
GEGTEQEPSTTPEADDDGRR	2145.9	Q10570	Q10570	CPSF1	Cleavage and polyadenylation specificity factor subunit 1	3	169.05	355300	284190	355300	316080
MALIQMGSVEEAVQALIDLHNHDLGENHHLR	3489.72	A0A0U1RRM4;P26599;A6NLN1;A0A7I2V621;A0A0D9SF20	A0A0U1RRM4	PTBP1	Polypyrimidine tract-binding protein 1	4	179.97	394960	284040	394960	315910
FTPGTFTNQIQAAFR	1697.85	C9J9K3;A0A8V8TMX1;A0A0C4DG17;A0A8V8TLA4;P08865;Q96RS2;A0A8V8TMP3	C9J9K3	RPSA	40S ribosomal protein SA	2	240.33	430400	284030	430400	315900
HNPTVTGHQEQTYLQK	1879.92	Q71RC2;Q96J85;X6RLN4	Q71RC2	LARP4	La-related protein 4	2;3	92.747	321970	283940	321970	315800
RLFEGNALLR	1187.68	P46781;A5D904;B5MCT8;C9JM19;B7Z732	P46781	RPS9	40S ribosomal protein S9	2	146.88	368060	283330	368060	315120
YILPDEPAIIVHPNWAAK	2046.09	Q8IX12;A0A0C4DGG8;F5H2E6;F5H1H2;H0YFJ7	Q8IX12	CCAR1	Cell division cycle and apoptosis regulator protein 1	2;3	93.772	314870	283150	314870	314920
DQLSVLENGVDIVVGTPGR	1967.03	A0A7I2V430;A0A7I2V4F0;A3RJH1;Q92499;A0A7I2V2M5;A0A087WZ71;F1T0B3;A0A7I2YQ77;A0A087X2G1;B4DP70;A0A7I2V4J3	A0A7I2V430	DDX1	ATP-dependent RNA helicase DDX1	2;3	289.22	532160	282160	532160	313820
NQVALNPQNTVFDAK	1657.84	A0A0G2JIW1;P0DMV8;P0DMV9;Q59EJ3;A8K5I0;A0A1U9X7W4;B4DNT8;B4DFN9;B4E388;B4DNX1;B4E1T6	A0A0G2JIW1	HSPA1A;HSPA1B;HEL-S-103	Heat shock 70 kDa protein 1A;Heat shock 70 kDa protein 1B	2	240.94	397750	281430	397750	313010
NRPPFGQGYTQPGPGYR	1890.91	Q92734;A0A6Q8PFY7;Q7Z426;Q7Z427	Q92734	TFG	Protein TFG	3	154.09	566330	281280	566330	312850
TGAPQYGSYGTAPVNLNIK	1949.98	Q6UN15;A0A994J6P0;A0A994J6B4;A0A994J3L5;A0A994J6C6;A0A994J469;A0A994J3I9;A0A994J458;A0A994J6R0;A0A994J464;A0A994J6Q2;A0A994J474;A0A994J453;A0A994J6N5;A0A994J442;A0A994J3K5;A0A994J3Q5;A0A994J3S6;A0A994J6D6;A0A994J6C9;A0A994J6P8;A0A994J3K1;A0A994J3L0;A0A994J3J1;A0A994J3P6;H0Y8P7;A0A994J3S0;A0A994J6E0;A0A994J3Q0;A0A994J3M0;A0A994J6D3;A0A994J3R5;A0A994J3R0;A0A994J6B8;A0A994J438;A0A0B4J203;A0A994J6Q5;…	Q6UN15	FIP1L1	Pre-mRNA 3-end-processing factor FIP1	2	113.48	0	281150	0	312700
QNLEPLFEQYINNLR	1889.96	B4DWU6;B4DRR0;B4DRU6;A8K2I0;A0A0S2Z428;P48668;P02538;B4DKV4;B2R853;P04259;F8W0C6;B4DRY0;B4E1T1;P13647	B4DWU6	KRT6C;KRT6A;KRT6B;KRT5	Keratin, type II cytoskeletal 6C;Keratin, type II cytoskeletal 6A;Keratin, type II cytoskeletal 6B;Keratin, type II cytoskeletal 5	2;3	187.51	196050	281030	196050	312570
FLAFESNIGDLASILK	1736.93	E9PLP8;Q12996;B4DFQ5;B4DMA4	E9PLP8	CSTF3	Cleavage stimulation factor subunit 3	2	203.93	472820	281020	472820	312550
KFGVVTEVVMIYDAEK	1826.95	K7EQ55;K7EK33;A0A0S2Z569;Q96EP5;K7EQ02;Q5IRN2	K7EQ55	DAZAP1;DAZAP1/MEF2D fusion	DAZ-associated protein 1	2	54.912	64380	280600	64380	312080
LYSPSQIGAFVLMK	1552.83	P38646;A0A7I2YQB2;A0A384P5G6;V9HW84;B7Z4V2;A0A7I2V2S7;A0A7I2V2G2;A0A7I2V3F7;D6RCD7;Q8N1C8;B7Z1V7;H0Y8K0;Q2F839;A0A3B3ITI4	P38646	HSPA9;HEL-S-124m	Stress-70 protein, mitochondrial	2	136.94	114200	280490	114200	311960
SINQQSGAHVELQR	1565.79	Q96I24	Q96I24	FUBP3	Far upstream element-binding protein 3	2	202.72	313190	280360	313190	311810
TVNELQNLTAAEVVVPR	1852.01	Q9NZI8;D3DTW3	Q9NZI8	IGF2BP1	Insulin-like growth factor 2 mRNA-binding protein 1	2	286.59	801790	279090	801790	310410
AVAFQNPQTHVIENLHAAAYR	2349.2	H3BRG4;P22695;H3BSJ9;H3BP04	H3BRG4	UQCRC2	Cytochrome b-c1 complex subunit 2, mitochondrial	3	153.08	180710	278720	180710	309990
RFGGPVHHQAQR	1388.72	Q15717	Q15717	ELAVL1	ELAV-like protein 1	3	126.82	246570	278590	246570	309840
QEDVSATVIQR	1244.64	Q15858	Q15858	SCN9A	Sodium channel protein type 9 subunit alpha	2	114.64	0	278570	0	309830
LVLIGSNHSLPFLK	1536.9	A0A3F2YNX0;A0A3F2YNZ0;O15027;A0A8I5KPG1;F1T0I1;A4QN19;A4QN18;X6RGP5;A0A0C4DH09	A0A3F2YNX0	SEC16A	Protein transport protein Sec16A	2;3	168.05	283000	278540	283000	309790
EDSWTLFKPPPVFPVDNSSAK	2360.17	Q7Z417	Q7Z417	NUFIP2	Nuclear fragile X mental retardation-interacting protein 2	3	182.09	314580	278470	314580	309720
LVLDSIIWAFK	1303.75	O14980;A0A7I2V461;A0A7I2V3W6;A0A7I2V2S3;A0A7I2V2Y6;A0A7I2YQV4;A0A7I2V2H0;A0A7I2V3P3;A0A7I2V6B9;A0A7I2V488;B4DR01;B7ZB16;B3KWD0	O14980	XPO1	Exportin-1	2	138.26	119150	277730	119150	308890
IAMENDDGRTEEEK	1635.7	Q8WWM7;H3BUF6;H3BSK9	Q8WWM7	ATXN2L	Ataxin-2-like protein	2	121.69	220490	277460	220490	308590
FDDPGLMLMGFKPLVLLK	2033.11	B2RDN9;P12956;B1AHC9;B4DE32;B4E356	B2RDN9	XRCC6	X-ray repair cross-complementing protein 6	2;3	101.64	662450	277450	662450	308580
RLEGDTALQGVSHIIVDEVHER	2472.27	Q6P158;Q59G60;B4DKW2	Q6P158	DHX57	Putative ATP-dependent RNA helicase DHX57	4	156.41	224320	277280	224320	308390
VHGPGIQSGTTNKPNK	1633.85	P21333;Q60FE5;Q60FE6;A6NDY9;Q8TES4	P21333	FLNA;FLJ00119	Filamin-A	2;3	195.09	286390	277180	286390	308280
ELFDVVANPLVNDLIHGK	1992.07	A0A2U3TZL8;H7BYN4;A0A7I2V5Y5;Q02241;H0YMJ4;A0A2R8Y531;H0YME6	A0A2U3TZL8	KIF23	Kinesin-like protein;Kinesin-like protein KIF23	2;3	115.05	175580	277140	175580	308240
HFYWYLTNEGIQYLR	2001.97	P46783;A0A2R8Y6L3;F6U211;Q59GE4;A0A2R8Y7H1;S4R435;A0A2R8YFH6;A0A1W2PQS6	P46783	RPS10;RPS10-NUDT3	40S ribosomal protein S10	2	121.96	401610	276910	401610	307970
GLSFLFPLLK	1133.68	Q3LIE0;Q2TU89;H0Y3P2;D3DQV9;Q59G42;B4DZF2;P78344	Q3LIE0	Nbla00315;AAG1;EIF4G2	Eukaryotic translation initiation factor 4 gamma 2	2	87.251	264100	276860	264100	307920
IGPYQPNVPVGIDYVIPK	1968.07	P43243;A0A0R4J2E8;A8MXP9;Q68D11;B4DRS1;B3KM87;Q5CZA7;Q9H4N1;Q68E03	P43243	MATR3;DKFZp686K23100;DKFZp686K0542;DKFZp686L22104	Matrin-3	2	124.62	463670	276070	463670	307040
VNVGAGSHPNK	1078.55	P21333;Q60FE5;Q60FE6;A6NDY9;A0A7P0NMY4	P21333	FLNA	Filamin-A	2	166.66	246500	275500	246500	306420
RTPGRPTSSQSYEQNIK	1947.98	Q53RG0;O60573;B9A044;B8ZZ50;Q59FE1;C9JEL3	Q53RG0	tmp_locus_9;EIF4E2	Eukaryotic translation initiation factor 4E type 2	3	126.32	363080	275460	363080	306370
EAADKEEPPSK	1199.57	Q10570	Q10570	CPSF1	Cleavage and polyadenylation specificity factor subunit 1	2	117.45	235130	274860	235130	305700
TQLIAHDKEVYDIAFSR	2005.03	A0A087WWI6;A0A8I5KRG1;P61962;A0A8I5KTU5	A0A087WWI6	DCAF7	DDB1- and CUL4-associated factor 7	2;3	129.53	136430	274650	136430	305470
NPQQHLNAQPQVTMQQPAVHVQGQEPLTASMLASAPPQEQK	4456.2	P11940;A0A7I2V649;H0YAR2;A0A7I2YQ88;B4DZW4;E7EQV3;E7ERJ7;B4DQX0;A0A7I2YQE4;A0A087WTT1;A0A7I2V4N4;A0A7I2YQ90;H0YB75;H0YAS6;H0YAS7	P11940	PABPC1	Polyadenylate-binding protein 1;Polyadenylate-binding protein	4	104.63	249240	274580	249240	305390
VGGFPNFLSNAFVSTAK	1754.9	K7EIN2;B2RD96;Q9BRJ7	K7EIN2	NUDT16L1	Protein syndesmos	2	109.47	233610	273960	233610	304700
MSVEADINGLRR	1359.69	P02533;K7EMS3;C9JM50;B4DE59;P08727	P02533	KRT14;KRT19	Keratin, type I cytoskeletal 14;Keratin, type I cytoskeletal 19	2	102.55	100540	273800	100540	304520
QNLEPLFEQYINNLRR	2046.06	B4DWU6;B4DRR0;B4DRU6;A8K2I0;A0A0S2Z428;P48668;P02538;B4DKV4;B2R853;P04259;F8W0C6;B4DRY0;B4E1T1;P13647	B4DWU6	KRT6C;KRT6A;KRT6B;KRT5	Keratin, type II cytoskeletal 6C;Keratin, type II cytoskeletal 6A;Keratin, type II cytoskeletal 6B;Keratin, type II cytoskeletal 5	3	147.19	237110	273410	237110	304090
TVGMVAGDEETYEVFADLFDPVIQER	2929.37	P12532;F8WCN3;C9J995;B4DF55;C9J8F6;B4DKA2;B4DH34;E9PCP8;C9JSQ1;B4DGR9;C9JT96;B4DEL4;C9J6W7;B4DFA3	P12532	CKMT1A;CKMT1B	Creatine kinase U-type, mitochondrial	3	131.57	485920	272580	485920	303170
IKYPENFFLLR	1438.8	B7ZB67;B4DJ75;A0A8V8TQ71;V9HW04;A0A8V8TRH9;P62140;B4E163;H0Y3Y6;C9JP48;C9J9S3;F8VR82;Q9UPN1;F8VYE8;P36873;F8W0W8;A0A7I2V4F7;A0A140VJS9;B3KXM2;P62136;A0A087WYY5;E9PMD7	F8VR82	HEL-S-80p;PPP1CB;PPP1CC;PPP1CA	Serine/threonine-protein phosphatase;Serine/threonine-protein phosphatase PP1-beta catalytic subunit;Serine/threonine-protein phosphatase PP1-gamma catalytic subunit;Serine/threonine-protein phosphatase PP1-alpha catalytic subunit	2;3	104.39	666950	272210	666950	302750
LEDHEYKPLDPK	1482.74	Q8IWX8;J3QK89;Q59ET1;B4DL82;B4DPM4	Q8IWX8	CHERP	Calcium homeostasis endoplasmic reticulum protein	2	141.44	379690	272200	379690	302740
GLSMHTFHGNFFVR	1648.79	O95487;B4DTM6;B4E2E1	O95487	SEC24B	Protein transport protein Sec24B	2;3	147.19	176670	271410	176670	301860
AGDTLSGTCLLIANKR	1688.89	Q86X55;A0AA34QVH5	Q86X55	CARM1	Histone-arginine methyltransferase CARM1	2	282.16	365460	271390	365460	301840
YLFLNAIANQLR	1434.8	A5YKK6;B4DYL7;B3KPW6;B7Z6X2;B3KS60	A5YKK6	CNOT1	CCR4-NOT transcription complex subunit 1	2	93.467	0	271290	0	301730
MDADGFLPITLIASFHR	1902.97	Q6PKG0;A0A8I5KSP1;A0A8I5KWU3;A0A0B4J210;E5RH50;H0YC73;H0YBW1	Q6PKG0	LARP1	La-related protein 1	3	128.41	328010	270550	328010	300910
QQLSAEELDAQLDAYNAR	2033.97	Q86V81;E9PB61	Q86V81	ALYREF	THO complex subunit 4	2	298.17	275270	270040	275270	300340
KGVAINMVTEEDKR	1588.82	P60842;A8K088;A8K7F6;B4DNH2	P60842	EIF4A1	Eukaryotic initiation factor 4A-I	2;3	168.69	167980	269490	167980	299730
FLAAVAHSPLAAQLKPMTPFK	2237.24	A0A8I5KZ07;Q5JR04;A0A8I5KXC3;Q9HCE1;B7Z700;Q9H8T8	A0A8I5KZ07	MOV10	Putative helicase MOV-10	3	211.53	307130	269270	307130	299490
VPIPWVSGTSASTPVFGGILSLINEHR	2833.51	B4DE89;B4DSE2;A0A2R8Y7U1;A0A2R8YGD1;B4E0C7;A0A2R8YD45;A0A804HJ17;Q53HP2;B2R608;O14773;B4DIV8	B4DE89	TPP1	Tripeptidyl-peptidase 1	3	186.67	157790	268450	157790	298570
DTGIFLDLMHLK	1401.73	B2RDN9;P12956;B1AHC9;B4DE32;B4E356	B2RDN9	XRCC6	X-ray repair cross-complementing protein 6	2	167.76	547620	268360	547620	298470
VLLSLEHGLWAPNLHFHSPNPEIPALLDGR	3341.77	P49327;A0A0U1RQF0	P49327	FASN	Fatty acid synthase;[Acyl-carrier-protein] S-acetyltransferase;[Acyl-carrier-protein] S-malonyltransferase;3-oxoacyl-[acyl-carrier-protein] synthase;3-oxoacyl-[acyl-carrier-protein] reductase;3-hydroxyacyl-[acyl-carrier-protein] dehydratase;Enoyl-[acyl-carrier-protein] reductase;Oleoyl-[acyl-carrier-protein] hydrolase	4	158.13	199650	268290	199650	298390
DDPSKPVHLTAFLGYK	1786.93	Q8TBW1;Q96QL0;P39023;H7C422;B3KS36;H7C3M2;B4DN06;F8WCR1	Q8TBW1	RPL3	60S ribosomal protein L3	2	75.012	227250	268130	227250	298220
FGFPEGSVELYAEK	1571.75	P23396;E9PPU1;F2Z2S8;A7E2S3;H0YCJ7;H0YF32	P23396	RPS3	40S ribosomal protein S3	2	178.65	235370	268080	235370	298160
FESEILEAISQNSVVIIR	2046.1	Q08211;Q58F26;Q6PJK6	Q08211	DHX9	ATP-dependent RNA helicase A	2;3	144.2	204440	267530	204440	297540
MNSGISQVFQR	1265.62	A0A087WVN7;C9J1S8	A0A087WVN7	TRIM49D1	Tripartite motif-containing protein 49D1	3	62.969	0	267410	0	297410
GSSGGSGAKPSDAASEAARPATSTLNR	2502.21	Q04637;E9PGM1;B2RU06;B2RU10;A0A7I2Y1C3;B4DGF1;E7EUU4;E7EX73;Q4LE58;B4DSI9;Q96I65;H7C044	Q04637	EIF4G1;EIF4G1 variant protein	Eukaryotic translation initiation factor 4 gamma 1	3	43.764	263570	266850	263570	296790
KEDLYLKPIQR	1401.8	P13639;Q8TA90;Q6PK56;B4DRE8	P13639	EEF2	Elongation factor 2	3	142.56	0	266720	0	296640
HEQSGGPEHGPER	1415.62	Q9C0J8	Q9C0J8	WDR33	pre-mRNA 3 end processing protein WDR33	2;3	149.58	212060	266650	212060	296570
LPGELEPVQATQNK	1522.8	K7ER90;K7EL20;Q6IAM0;O75821;K7EP16	Q6IAM0	EIF3G	Eukaryotic translation initiation factor 3 subunit G	2	175.54	370660	266560	370660	296470
LYLVSDVLYNSSAK	1570.82	E7ET15;O15042	E7ET15	U2SURP	U2 snRNP-associated SURP motif-containing protein	2	162.21	370080	266350	370080	296240
GGPNIITLADIVKDPVSR	1864.04	A0A2R8YF43;A0A2R8YD58;P68400;Q5U5J2;E7EU96;Q2I0Y7;B5BUH5;B2R6D7;A0A2R8Y5A0;Q8NEV1;A0A2R8Y4D6;A0A2R8Y4H0;A0A2R8YEW1;V9GYA2	A0A2R8YF43	CSNK2A1;CSNK2A3	Casein kinase II subunit alpha;Casein kinase II subunit alpha 3	2;3	214.32	516970	265940	516970	295770
LLQAGEENQVLELLIHR	1974.09	Q9NPJ6;U4PSC4;Q5T911	Q9NPJ6	MED4	Mediator of RNA polymerase II transcription subunit 4	2;3	196.42	415080	265700	415080	295510
KEGGLGPLNIPLLADVTR	1862.06	A6NIW5;B4DF70;V9HW12;P32119	A6NIW5	PRDX2;HEL-S-2a	Peroxiredoxin-2	3	62.494	577380	265580	577380	295380
GLFIIDDKGILR	1358.79	V9HW63;Q13162;H7C3T4;A0A384NPQ2;Q06830;A0A0A0MSI0;B2R4P2;A0A0A0MRQ5	V9HW63	HEL-S-97n;PRDX4;PRDX1	Peroxiredoxin-4;Peroxiredoxin-1	2	171.34	397700	265060	397700	294790
HLMELNALDKQEELTPLGVHLAR	2626.39	Q9H2U1;E7EWK3;B7Z8P5	Q9H2U1	DHX36	ATP-dependent RNA helicase DHX36	3;4	123.92	197470	264830	197470	294540
AFIAHFQDNLHSVNR	1767.88	A0A494C0P0;B4DPP5;A0A494C0K7;Q6P2C8;U4Q365;A0A384N6D1	A0A494C0P0	MED27	Mediator of RNA polymerase II transcription subunit 27	2;3	260.97	336010	264800	336010	294510
HTGYVIELQHVVK	1521.83	P47897;A8K3A8;Q53HS0;A0A1B0GVU9;B4DNN3;Q96AW5;B4DDN1;Q9BUZ3;Q9H3A5;H7C0R3;A0A0U1RQX5;A0A0U1RRC8;A0A0U1RQX9	P47897	QARS	Glutamine--tRNA ligase	2;3	187.33	244160	264640	244160	294330
AHTSSTQLQEELEK	1599.77	B4DWG1;A0A994J542;B3KM47;Q9Y6Y8;B3KN10	B4DWG1	SEC23IP	SEC23-interacting protein	2;3	128.46	492060	264600	492060	294280
KDTSSSTVVSTQR	1394.7	F8W8I6;Q59G98;P31483;E5RGV5	F8W8I6	TIA1	Nucleolysin TIA-1 isoform p40	2	187.51	0	264530	0	294210
LLGTQHGEGNSALSPLNPGELLIALHNIDSVK	3306.76	B7Z6F7;Q92797;A0A087WUE9;Q4LE61	B7Z6F7	SYMPK;SYMPK variant protein	Symplekin	4	101.85	251200	264390	251200	294050
TFQGHTNEVNAIK	1457.73	A0A2R8YFW3;A0A804HJZ5;Q59F53;O60907;Q9BQ87;B4DP68;Q9BZK7;A0A0D9SF63;C9JLJ1;B7Z475;A0A1B0GVH3	Q9BZK7	TBL1X;TBL1Y;TBL1XR1	F-box-like/WD repeat-containing protein TBL1X;F-box-like/WD repeat-containing protein TBL1Y;F-box-like/WD repeat-containing protein TBL1XR1	2;3	216.53	495200	264250	495200	293900
SVELEEALPVTTAEGMAK	1873.93	Q92522	Q92522	H1FX	Histone H1x	2	113.34	453860	264090	453860	293720
LIQQQLVLLLHAHK	1653.01	A0A669KB12;Q09472;Q7Z6C1;A0A994J6T4;A0A994J3N7;Q92793;Q75MY6	Q92793	EP300;CREBBP;CREB-binding protein	Histone acetyltransferase p300;CREB-binding protein	2;3	99.34	252750	263740	252750	293340
NLPQYVSNELLEEAFSVFGQVER	2667.32	A0A7I2V4J2;A8K525;A0A0S2Z4Z9;A0A7I2V5Y7;A0A7I2V535;Q15233;A0A7P0MRW0;A0A7I2V4N2;A0A7I2V464;C9IZL7	A0A7I2V4J2	NONO	Non-POU domain-containing octamer-binding protein	2;3	140.22	391400	262870	391400	292370
AEGGGGGGRPGAPAAGDGK	1537.72	Q00839;B3KX72;Q96BA7	Q00839	HNRNPU	Heterogeneous nuclear ribonucleoprotein U	2	130.12	243680	262620	243680	292080
KFGDPVVQSDMK	1349.66	A0A0G2JIW1;P0DMV8;P0DMV9;Q59EJ3;A8K5I0;A0A1U9X7W4;B4DNT8;B4DFN9;B4E388;B4DNX1	A0A0G2JIW1	HSPA1A;HSPA1B;HEL-S-103	Heat shock 70 kDa protein 1A;Heat shock 70 kDa protein 1B	2	110.44	0	261810	0	291180
KPPLLNNADSVQAK	1493.82	P09874;B2R5W3;A0A7I2V3E1;B4E0E1	P09874	PARP1	Poly [ADP-ribose] polymerase 1	2	159.44	367450	261720	367450	291080
TASSGWEPAPAATMASR	1689.78	B4DPL3;B0QYS6	B4DPL3	TFEB		2	43.613	0	261720	0	291090
DQNGNHVVQK	1137.55	H0YEH2;Q5T1Z4;Q5T1Z8;Q14671;E9PR38;B4DU15;B3KU37;H0YDK8;H0YC97;A0A0C4DG68;B7ZL34;Q8TB72	H0YEH2	PUM1;PUM2	Pumilio homolog 1;Pumilio homolog 2	2	95.311	185290	261600	185290	290950
NSHLINVLMWELEK	1724.89	Q5BKY2;Q6IB98;B3KS98;O15372;Q53HR0;Q53HG0;E5RJT0	Q5BKY2	EIF3H;EIF3S3	Eukaryotic translation initiation factor 3 subunit H	2;3	169.52	642120	261070	642120	290370
LHAGPEPQALPAFSDLEALSLSTLYSLQK	3095.62	Q9C0B0;K7EQ93	Q9C0B0	UNK	RING finger protein unkempt homolog	3	135.82	299180	260730	299180	289980
YGPIVDVYVPLDFYTR	1915.97	Q5JRI1;Q53GD7;A0A0S2Z504;O75494;Q6IQ42	Q5JRI1	SRSF10;FUSIP1	Serine/arginine-rich splicing factor 10	2	93.772	346280	260300	346280	289510
REDLVVAPAGITLK	1480.86	A0A384N6C2;A0A7I2V2T3;H0Y4R1;A0A994J749;P12268;E7ETK5;A0A7I2YQK5;B7Z1G4;Q6QE17	A0A384N6C2	IMPDH2	Inosine-5-monophosphate dehydrogenase 2	2	103.23	307820	259860	307820	289020
SQTSSIPQKPQTNK	1542.8	Q5VU79;Q14157;H0Y5H6	Q5VU79	UBAP2L	Ubiquitin-associated protein 2-like	2	109.47	0	259520	0	288640
SPFSVAVSPSLDLSK	1532.81	P21333;Q60FE5;Q60FE6;A6NDY9;A0A7P0NMY4	P21333	FLNA	Filamin-A	2	156.73	243600	259130	243600	288210
KPGAGDTAFPGTGGFSATFDYQQAFGNSTGGFDGQAR	3684.65	A0A0S2Z4Z0;Q96PK6;Q59GV2	A0A0S2Z4Z0	RBM14	RNA-binding protein 14	3	74.005	300800	258990	300800	288050
TKNETDEDGWTTVR	1650.75	Q24JU4;J9R021;Q14152	Q24JU4	EIF3A;eIF3a	Eukaryotic translation initiation factor 3 subunit A	2	159.44	0	258950	0	288010
SILTQPHLYSPVLISQLVQMASQLR	2821.55	A0A3F2YNX0;A0A3F2YNZ0;O15027;A0A8I5KPG1;F1T0I1;A4QN19;A4QN18;X6RGP5;A0A0C4DH09	A0A3F2YNX0	SEC16A	Protein transport protein Sec16A	3	227.86	337710	258720	337710	287750
SLYVAEYHSEPVEDEKP	1990.92	P26196;B2R858	P26196	DDX6	Probable ATP-dependent RNA helicase DDX6	2	155.57	383870	258440	383870	287440
ASLDRPFTNLESAFYSIVGLSSLGAQVPDAK	3252.67	A0A994J5J1;P04844;Q5JYR7	A0A994J5J1	RPN2	Dolichyl-diphosphooligosaccharide--protein glycosyltransferase subunit 2	3	45.705	158460	258050	158460	287010
LQQELDDLLVDLDHQR	1948.99	P35579;A0A8I5KWT8;A0A0U4BW16	P35579	MYH9	Myosin-9	2;3	148.57	160110	257600	160110	286510
GQVCVMIHSGSR	1329.63	Q9Y3I0;B4DNA0	Q9Y3I0	RTCB	tRNA-splicing ligase RtcB homolog	2	152.17	339540	256990	339540	285820
FLFENQTPAHVYYR	1783.87	E7ET15;O15042	E7ET15	U2SURP	U2 snRNP-associated SURP motif-containing protein	2;3	190.68	431800	256850	431800	285670
STAYEDYYYHPPPR	1757.77	O43390;B4DMB1;Q0VGD6;A0A6Q8PEX7;B2R7W4;B4DT28;A0A6Q8PHG0;A0A6Q8PH35;B4DMD1;A0A286YEZ8;Q7Z334;Q6MZS5	O43390	HNRNPR;HNRPR;DKFZp686O0665;DKFZp686A13234	Heterogeneous nuclear ribonucleoprotein R	2	199.59	262300	256820	262300	285630
VTGQHPEVPPAFWNNAFTLLSAVSLPR	2947.53	Q9BVI4;F5H303	Q9BVI4	NOC4L	Nucleolar complex protein 4 homolog	3	184.32	347890	256780	347890	285590
ADKMDMSLDDIIK	1493.71	Q86V81	Q86V81	ALYREF	THO complex subunit 4	2	119.52	300420	256130	300420	284870
TLVTQNSGVEALIHAILR	1934.09	A0A0S2Z487;P14923	A0A0S2Z487	JUP	Junction plakoglobin	2;3	106.97	31497	256000	31497	284720
EISESTPVEEVEALFK	1805.89	A0A8I5KWN8;A0A8I5KVU2;Q92615	A0A8I5KWN8	LARP4B	La-related protein 4B	2	159.44	316480	255880	316480	284590
ARFEELNADLFR	1479.75	P11142;V9HW22;Q96IS6;E9PKE3;Q53HF2;Q53GZ6;B3KTV0;E9PN89;B4E1Q1;E9PNE6;A8K7Q2;A0A384MDT7;P54652	P11142	HSPA8;HEL-S-72p;HSPA2	Heat shock cognate 71 kDa protein;Heat shock-related 70 kDa protein 2	2	156.14	383080	255570	383080	284240
WFNGQPIHAELSPVTDFR	2113.04	Q01081;B5BU08;Q7Z780	Q01081	U2AF1	Splicing factor U2AF 35 kDa subunit	2;3	116.36	191880	255500	191880	284170
SEEAHAEDSVMDHHFR	1895.79	Q8NC51;Q63HR1;Q5VU21	Q8NC51	SERBP1;DKFZp686P17171	Plasminogen activator inhibitor 1 RNA-binding protein	3;4	233	396980	254480	396980	283030
ANKLDHVVTIIK	1349.8	A0A3S6H7X4;E9PKG1;A0A3Q8AM27;A0A3S6H812;A0A3S6H7E9;Q99873;A0A3Q8APW9;Q5U8W9;A0A3Q8ATF5;A0A3Q8B022;A0A3S6H7G3;E9PIX6;A0A3S6H7Z6;A0A3Q8APX7;H0YDE4;A0A3Q8AIR8;B4DJ87;E9PNR9;E9PQ98;A0A3S6H8A6;A0A3S6H765;A0A3Q8B4N0;A0A3S6H758	A0A3S6H7X4	PRMT1;HRMT1L2	Protein arginine N-methyltransferase 1	2;3	117.21	129250	254150	129250	282670
SHRPFVNFGRPEGGK	1683.86	B9ZVT1;Q8IXT5	B9ZVT1	RBM12B	RNA-binding protein 12B	3;4	121.86	131760	253930	131760	282420
VFDWIEANLSEQQIVSNTLVR	2460.26	Q04637;E9PGM1;B2RU06;B2RU10;A0A7I2Y1C3;B4DGF1;E7EUU4;E7EX73;Q4LE58;B4DSI9;Q96I65	Q04637	EIF4G1;EIF4G1 variant protein	Eukaryotic translation initiation factor 4 gamma 1	2;3	135.89	107200	253770	107200	282240
YEDHTIFHDISLR	1644.79	A0A8Q3SIP9;A0A8Q3WKG3;P82675	A0A8Q3SIP9	MRPS5	28S ribosomal protein S5, mitochondrial	2;3	132.44	286770	253450	286770	281890
LYLEQQVQFYETIAEK	2001.01	Q9Y5X1;A0A7P0Z4A2;A0A7P0T8S8;B2RAU5;A0A7P0Z4A5;A0A7P0T8Z7;B3KXH8;A0A7P0T8M2	Q9Y5X1	SNX9	Sorting nexin-9;Sorting nexin	2	170.22	295800	253430	295800	281860
LLLQGEADQSLLTFIDK	1903.03	P78527;A0A8V8TMR1	P78527	PRKDC	DNA-dependent protein kinase catalytic subunit	2	233.59	162340	253220	162340	281630
YKGQHVPGSPFQFTVGPLGEGGAHK	2594.3	P21333;Q60FE5;Q60FE6;A0A7P0NMY4;Q8TES4;Q96C61;Q6NXF2;B4E2F9;B4DTD5;Q2VP91;H0Y5C6	P21333	FLNA;FLJ00119	Filamin-A	3;4	138.87	351730	253190	351730	281600
RLDPNKYPVPENWLHK	2005.05	B4DWZ4;Q6FHX6;P39748;I3L3E9	B4DWZ4	FEN1	Flap endonuclease 1	4	104.04	227660	252880	227660	281250
LKTDNAGDQHGGGGGGGGGAGAAGGGGGGENYDDPHKTPASPVVHIR	4278.98	Q6NTA2;A0A384N6C7;A0A3B3ITJ4;P14866;B2R959	Q6NTA2	HNRNPL	Heterogeneous nuclear ribonucleoprotein L	4	90.576	257900	252770	257900	281130
KRPLIVFDGSSTSTSIK	1835.02	Q9BVC5;C9J4K0	Q9BVC5	C2orf49	Ashwin	3	121.86	0	252760	0	281120
YSVQLLTPANLLAK	1529.88	B5BUB1;A0A384MTR5;Q9Y265;H7C4G5	B5BUB1	RUVBL1	RuvB-like 1	2	189.56	175150	252670	175150	281020
DALVNAVIDSLSAYR	1605.84	B4E205;O95486	B4E205	SEC24A	Protein transport protein Sec24A	2;3	161.23	451660	252610	451660	280960
APEVSQYIYQVYDSILK	2015.03	P63010;A0A140VJE8;A8K0G3;A8K916;Q68DI0;A0A087X253;B4DWG4;B4E261;Q96EL6;B4DIL5	P63010	AP2B1;DKFZp781K0743	AP-2 complex subunit beta;AP complex subunit beta	2;3	155.28	148110	252520	148110	280860
EAAAALVEEETRR	1443.73	O75934;B2R7W3;Q53HE3	O75934	BCAS2	Pre-mRNA-splicing factor SPF27	2	224.13	270810	252470	270810	280800
LMEEIMSEKENK	1479.69	P17844;B5BUE6;J3KTA4;Q7Z2V5;Q59E92;A0A7I2V2S0;A0A7I2V507;B4DN41;B4DNG2;A0A0G2JLI4;A0A7I2V5F5;J3QSF1	P17844	DDX5;DKFZp686J01190	Probable ATP-dependent RNA helicase DDX5	2	119.94	269020	252310	269020	280620
DLLNALPNMFTNTR	1618.81	O95487;B4DTM6;B4E2E1	O95487	SEC24B	Protein transport protein Sec24B	2	97.594	162950	252280	162950	280580
SVTLGYLFSQGHLTR	1677.88	P55265;Q59EC0;A0AAG2TPY2;A0AAQ5BGK3;A0AAQ5BGJ0;A0AAQ5BGH8;A0A7P0Z4F9;A0AAQ5BGJ4;A0AAQ5BGL3;A0AAG2U5V6;A0AAG2U823;A0A3B3IRQ9;A0A024DAK3	P55265	ADAR	Double-stranded RNA-specific adenosine deaminase	2	185.9	304430	251900	304430	280170
NSSYVHGGLDSNGKPADAVYGQK	2363.11	Q13283;Q53HH4;Q5U0Q1;Q32P45;Q6FI03;A0A7I2V5M7;A0A7I2YQN9;A0A7P0P2U7;Q6ZP53;A0A7I2V651;A0A7I2YQU8;E5RIF8;E5RH42;E5RJU8;A0A7I2V2S5	Q13283	G3BP1;DKFZp686L1159;G3BP	Ras GTPase-activating protein-binding protein 1	3	151.41	234790	251820	234790	280070
NHEEEMKDLR	1299.59	A0A1B0GVI3;P13645	A0A1B0GVI3	KRT10	Keratin, type I cytoskeletal 10	2;3	111.61	142740	251770	142740	280020
RPVHLDQAAFR	1308.71	B3KMC9;Q9H0D6;B4DZC3;B4E0B9	B3KMC9	XRN2	5-3 exoribonuclease 2	3	103.87	0	251620	0	279850
KFVIHPESNNLIIIETDHNAYTEATK	2996.52	A8K6V3;Q15393;B3KQH1;B3KM77	A8K6V3	SF3B3	Splicing factor 3B subunit 3	3;4	275.19	334410	251440	334410	279650
IGPILDNSTLQSEVKPILEK	2193.23	B4DDF7;A0A994J3N8;A8K7B7;A0A994J3H1;C9J9C1;P30153;B4DE69;B4DQY1;A8K3H8;B3KQV6;Q8NB89;B4E1Q0;E9PH38	B4DDF7	PPP2R1A	Serine/threonine-protein phosphatase 2A 65 kDa regulatory subunit A alpha isoform	3	170.95	306860	251290	306860	279490
GEQHGSSSGSSSSYGQHGSGSR	2121.87	Q86YZ3	Q86YZ3	HRNR	Hornerin	3	199.91	136730	250860	136730	279000
AQELLLILDEYWQNHPELHDIPIYYASSLAK	3681.87	Q05BZ5;G5E9W3;Q53F02;Q9UKF6	Q05BZ5	CPSF3	Cleavage and polyadenylation specificity factor subunit 3	3;4	69.483	313500	250580	313500	278700
AVDQHNAEAQDIFGK	1641.77	P52732;A0A7I2V3A9;B2RAM6;A0A7I2YQY4	P52732	KIF11	Kinesin-like protein KIF11;Kinesin-like protein	2;3	130.78	336940	249960	336940	278000
YAPSEAGLHEMDIR	1587.74	P21333;Q60FE5;Q60FE6;A6NDY9;Q8TES4;Q96C61;Q6NXF2;B4E2F9;B4DTD5;H0Y5F3	P21333	FLNA;FLJ00119	Filamin-A	2	136.06	265850	249900	265850	277940
QIDTVAAEWPAQTNYLYLTYWGTTHDLTFR	3573.72	F8VPD4;P27708;Q53SY7	F8VPD4	CAD	CAD protein;Glutamine-dependent carbamoyl-phosphate synthase;Aspartate carbamoyltransferase;Dihydroorotase	3	86.997	271850	248830	271850	276750
NVMSAFGLTDDQVSGPPSAPAEDR	2460.12	Q92734;A0A6Q8PFY7;Q7Z426;A0A6Q8PG00;A0A6Q8PF40;Q05BK6;A0A6Q8PGS4;A0A6Q8PG04;A0A6Q8PH27;A0A6Q8PH89;A0A6Q8PFC4;Q8TDJ5;Q7Z427	Q92734	TFG;TFG/ALK fusion	Protein TFG;Tyrosine-protein kinase receptor	2	146.37	195790	248700	195790	276600
LNGHQLENHALK	1372.72	Q9NZI8;D3DTW3	Q9NZI8	IGF2BP1	Insulin-like growth factor 2 mRNA-binding protein 1	3	175.64	340610	247920	340610	275740
NVFIIGATNRPDIIDPAILRPGR	2517.42	P55072;A0A7P0Z4C6;A0A7P0TAW3;A0A7P0T8Q5;A0A7P0TAQ1;A0A7I2V540;C9JUP7;A0A7P0T8A3;Q96IF9;Q0IIN5;Q9NTC4;Q9HAP0	P55072	VCP;DKFZp434K0126	Transitional endoplasmic reticulum ATPase	3	80.026	205020	247480	205020	275250
QGIETPEDQNDLRK	1641.8	A0A9L9PXR5;B4DJU4;A0A9L9PXE4;Q15637;A0A7P0T9U7;B4DSE4;B4DX42;H7C561	H7C561	SF1	Splicing factor 1	2;3	124.06	239480	247230	239480	274970
VFNELLVLLPDTAK	1570.9	Q86UK7;H3BPG6;A0AAG2UWE8	Q86UK7	ZNF598	Zinc finger protein 598	2	112.95	352470	247030	352470	274750
LELLAAYEEVIR	1417.78	A0A2Z6ATB6;Q16643;D6R9W4;D6RFI1	A0A2Z6ATB6	DBN1	Drebrin	2	120.65	145870	246670	145870	274350
TDADSESDNSDNNTIFVQGLGEGVSTDQVGEFFK	3621.59	Q92804;B4E312;A0A0J9YYE0	Q92804	TAF15	TATA-binding protein-associated factor 2N	3	229.63	500410	246490	500410	274140
HYYEVSCHDQGLCR	1822.75	A0A7I2V430;A0A7I2V4F0;A3RJH1;Q92499;A0A7I2V2M5;A0A087WZ71;F1T0B3;A0A7I2YQ77;A0A087X2G1;A0A7I2V4J3;A0A7I2V5X8;A0A7I2V421;A0A7I2YQD0;A0A7I2V4Q0	A0A7I2V430	DDX1	ATP-dependent RNA helicase DDX1	2	177.47	237580	246110	237580	273720
TSGHDHPDVATMLNILALVYR	2322.18	Q07866;Q7Z5D5;E7EVH7;Q7RTP8;G3V5R9;Q7RTQ4;Q7RTQ0;Q7RTQ1;Q7RTQ2;G3V3H3;Q7RTQ8;B4DGB3;F8W6L3;B5BU63;G3V2E7;Q7RTQ7;Q7RTQ9;B4DS14;Q9H0B6;E9PQ02;A8MX29;A8MZ87	Q07866	KLC1;KNS2;KLC2	Kinesin light chain 1;Kinesin light chain 2	3;4	104	42273	246040	42273	273650
TLETQSALGPALQAAFK	1744.94	B4E205;O95486	B4E205	SEC24A	Protein transport protein Sec24A	2	132.9	278830	245290	278830	272810
AAFDDAIAELDTLSEESYK	2086.96	V9HW98;P62258;G9K389;G9K388;B7ZA86;K7EM20	V9HW98	HEL2;YWHAE;YWHAE/FAM22B fusion;YWHAE/FAM22A fusion	14-3-3 protein epsilon	2	220.06	571830	245200	571830	272710
SLHDALCVLAQTVK	1553.82	F8VQ14;F5GWF6;V9HW96;P78371;B7Z4R3;Q9H369	F8VQ14	CCT2;HEL-S-100n	T-complex protein 1 subunit beta	2	159.44	141770	244800	141770	272260
DINTDFLLVVLR	1416.8	Q08211;Q58F26;Q6PJK6	Q08211	DHX9	ATP-dependent RNA helicase A	2	255.11	394790	244690	394790	272140
IGEEEIQKPEEK	1427.71	Q15459;B4E091	Q15459	SF3A1	Splicing factor 3A subunit 1	2	228.13	0	244200	0	271600
ANVNEILDFFHGYR	1693.82	B9ZVT1;Q8IXT5	B9ZVT1	RBM12B	RNA-binding protein 12B	2;3	135.5	370890	243920	370890	271280
VLLGSVSGLAGGFVGTPADLVNVR	2297.27	B4E1E9;A0A0S2Z382;A0A0S2Z3G3;B4DLN1;Q9UBX3;A0A0S2Z3I3;F6RGN5;I3L1E8	B4E1E9	SLC25A10	Mitochondrial dicarboxylate carrier	2	151.55	36040	242980	36040	270250
RQELDAFLAQALSPK	1685.91	A0A8V8TNY3;Q9NZB2;A0A0C4DG79	A0A8V8TNY3	FAM120A	Constitutive coactivator of PPAR-gamma-like protein 1	2	70.598	218150	242900	218150	270150
TVLIMELINNVAK	1456.83	V9HW31;P06576;Q0QEN7;H0YH81;F8W0P7;H0YI37;F8W079	V9HW31	HEL-S-271;ATP5B	ATP synthase subunit beta;ATP synthase subunit beta, mitochondrial	2	118.91	160800	241860	160800	269000
DVGFGSLVIPGGSVASNLATSALPAGNVFNAPTK	3227.68	B7Z876;B7Z3A4;A0A0A0MT33;Q9UPN6;Q8NDE9	B7Z876	SCAF8;DKFZp434J2412	Protein SCAF8	3	144.17	269020	241730	269020	268850
MVNTTNMTSAVVEFWER	2013.93	B7Z3C5	B7Z3C5		Transporter	3	31.04	213050	241390	213050	268470
NLEGNHDQHGR	1275.57	Q96N67;A0A2X0SSK2;A0A0U1RRC1;A0A0U1RQJ5	Q96N67	DOCK7	Dedicator of cytokinesis protein 7	2;3	85.716	195340	241370	195340	268450
ILPEIIPILEEGLR	1603.95	Q92616;E1NZA1	Q92616	GCN1L1;PRIC295	Translational activator GCN1	2	86.243	93323	241210	93323	268280
LLEAQIATGGVIDPVHSHR	2012.08	A0A8I5KUE3;A0A8I5KYZ1;E9PMV1;Q15149;A0A8I5KSD5;H0YDN1;A0A075B730;P58107	A0A8I5KUE3	PLEC;EPPK1	Plectin;Epiplakin	2;3	95.677	136870	241200	136870	268260
DMRVPAQLLGLLLLWFPGSR	2281.28	A0A0C4DH73;S6B294;S6AWE3	A0A0C4DH73	IGKV1-12		3	45.183	0	241120	0	268180
FFEVILIDPFHK	1503.81	A0A2R8YEM3;E7EQV9;E7ENU7;P61313	A0A2R8YEM3	RPL15	Ribosomal protein L15;60S ribosomal protein L15	2	163.43	274430	240510	274430	267500
LGPHTVLTFIFLEQMNK	1987.06	I3L1P8;Q6IBH0;Q02978	I3L1P8	SLC25A11	Mitochondrial 2-oxoglutarate/malate carrier protein	2;3	115.05	133150	240210	133150	267160
VLALSVETDYTFPLAEK	1894.99	P05388;A8K4Z4;Q53HW2;B4E3D5;Q53HK9;F8VWS0;Q6NSF2;F8VW21;F8VZS0;Q3MHV2;F8W1K8	P05388	RPLP0	60S acidic ribosomal protein P0	2	123.92	0	240030	0	266960
LTDCVVMRDPASKR	1646.82	A0A7I2V4N1;A0A7I2V3P1;A0A7I2V323;A0A384NL58;P22626;A0A7I2V4S4;A0A7I2V4I6;A0A7I2V3P7;I6L957;A0A087WUI2;A0A7I2V4N0;A0A7I2YQN4	A0A7I2V4N1	HNRNPA2B1	Heterogeneous nuclear ribonucleoproteins A2/B1	3	119.55	273050	240010	273050	266940
ETAENYLGHTAK	1332.63	P38646;A0A7I2YQB2;A0A384P5G6;V9HW84;B7Z4V2;A0A7I2V2S7;A0A7I2V2G2;A0A7I2V3F7;D6RCD7;B7Z4T3;B7Z1V7;H0Y8K0;Q2F839	P38646	HSPA9;HEL-S-124m	Stress-70 protein, mitochondrial	2	232.46	257430	239860	257430	266780
LGFAGLVQEISFGTTK	1666.89	B4DE30;E7ENZ3;B7ZAR1;B4DDU6;B4DZT5;B4DXI1;E9PCA1;Q9BU08;V9HW37;P48643;B4DZY9;Q96GI1;B4DYC8;B4DX08	B4DE30	CCT5;HEL-S-69	T-complex protein 1 subunit epsilon	2	212.78	222060	239850	222060	266770
EEASGSSVTAEEAKK	1521.72	P13010;Q53T09	P13010	XRCC5	X-ray repair cross-complementing protein 5	2	326.21	397860	239610	397860	266500
IYNDDKNTYIR	1413.69	O75533;Q9NTB4	O75533	SF3B1;DKFZp434M052	Splicing factor 3B subunit 1	2	215.84	354930	239450	354930	266320
DAFPEAIIVKPSDIFGR	1873.99	Q9BTT5;A8K4V2;Q16795;A0A3B3ISG8	Q9BTT5	NDUFA9	NADH dehydrogenase [ubiquinone] 1 alpha subcomplex subunit 9, mitochondrial	2;3	37.146	0	238680	0	265460
IVQQIAILMGCAILPHLR	2045.16	O75533;Q7Z497	O75533	SF3B1	Splicing factor 3B subunit 1	3	147.72	284580	238650	284580	265430
QLLQANPILEAFGNAK	1725.94	P35579;A0A8I5KWT8;Q86XU5;A0A0U4BW16;B4E3S1;P35749;A0A7R6KYT5;B1PS43;A0A024QZJ4;A0A494C024;A0A2R8Y4C3;Q7Z406;M0QY43	P35579	MYH9;MYH11;MYH14	Myosin-9;Myosin-11;Myosin-14	2	222.48	151350	238620	151350	265390
GSQGGNFEGPNKR	1346.63	Q8WXF1;B4DWI8	Q8WXF1	PSPC1	Paraspeckle component 1	2	177.47	230640	238330	230640	265070
PGPGVWDPNWDRR	1550.74	A0A994J4Y8;Q96HS1	A0A994J4Y8	PGAM5	Serine/threonine-protein phosphatase PGAM5, mitochondrial	3	106.35	348540	237970	348540	264670
QQQQQQQHQQPNR	1674.79	Q6Y7W6;I1E4Y6;A0A7I2V516;A0A7I2V3H0;A0A7I2V361;A0A7I2V3H7	Q6Y7W6	GIGYF2	PERQ amino acid-rich with GYF domain-containing protein 2	2;3	204.86	504860	237970	504860	264670
TVGALQVLGTEAQSSLLK	1814.01	P78527	P78527	PRKDC	DNA-dependent protein kinase catalytic subunit	2	190.06	256740	237630	256740	264300
TSLTVADKIEDQKK	1574.85	P52732;A0A7I2V3A9;B2RAM6	P52732	KIF11	Kinesin-like protein KIF11;Kinesin-like protein	3	177.47	469380	237610	469380	264270
ILDAVVAQEPLHR	1459.81	B4DZB1;B3KX19;Q6IBM8;A8KAP3;Q15029;K7EP67;K7EJ74	B4DZB1	U5-116KD;EFTUD2	116 kDa U5 small nuclear ribonucleoprotein component	2	176.45	245580	237280	245580	263910
AGDWQCPNPGCGNQNFAWR	2233.92	B0QYK0;Q01844;A0A0D9SFL3;C9JGE3	B0QYK0	EWSR1	RNA-binding protein EWS	2	135.13	98797	237090	98797	263690
GQVPPLVTTNFLVK	1511.87	B4DSN3;G5EA31;P53992	B4DSN3	SEC24C	Protein transport protein Sec24C	2	52.837	238250	236970	238250	263560
TVEDLDGLIQQIYR	1661.86	A0A7P0TAE3;Q9ULX6;A0A7P0TAJ5	A0A7P0TAE3	AKAP8L	A-kinase anchor protein 8-like	2	187.85	329640	236850	329640	263430
LGGIAYFLSR	1095.61	Q9H2U1;E7EWK3;B7Z8P5	Q9H2U1	DHX36	ATP-dependent RNA helicase DHX36	2	114.64	507000	236830	507000	263400
TGEEIFGTIGMRPNAK	1719.86	A0A3S6H7X4;E9PKG1;A0A3Q8AM27;A0A3S6H812;A0A3S6H7E9;Q99873;A0A3Q8APW9;Q5U8W9;A0A3Q8ATF5;A0A3Q8B022;A0A3S6H7G3;A0A3S6H824;A0A3Q8B027;A0A3S6H7K8;A0A3Q8BCI7;A0A3S6H7Y4;A0A3S6H942;A0A3Q8B4M4;A0A3S6H767;A0A3S6H7X9;A0A3Q8ATG4;A0A3S6H761;A0A3Q8AIS8;A0A3S6H960;A0A3Q8AX88;A0A3Q8AM22;A0A3S6H7W7;A0A3Q8B9M7;A0A3S6H950;A0A3Q8AIS2;A0A3S6H8B5;A0A3Q8APY3;A0A3Q8BCJ2	A0A3S6H7X4	PRMT1;HRMT1L2	Protein arginine N-methyltransferase 1	2	105.94	84781	236760	84781	263330
ATGISFAIHGNFSGTK	1606.81	A8K6V3;Q15393;H3BMB0;I3L4G7	A8K6V3	SF3B3	Splicing factor 3B subunit 3	2	242.35	273350	236620	273350	263170
HFALDAAATVAAQR	1440.75	Q4VCS5;E7ERM3;A6NP16;A2BDD9	Q4VCS5	AMOT	Angiomotin	2	154.66	0	236610	0	263160
SKELTTEIDNNIEQISSYK	2211.09	A0A1B0GVI3;P13645	A0A1B0GVI3	KRT10	Keratin, type I cytoskeletal 10	3	118.87	23224	236390	23224	262910
MEGHDPKEPEQLR	1564.73	B4E3E6;B4DDB6	B4E3E6	HNRPA3		2;3	101.64	61567	236070	61567	262560
LPGAIDVIGQTITISR	1652.95	Q6UN15;A0A994J6P0;A0A994J6B4;A0A994J3L5;A0A994J6C6;A0A994J469;A0A994J3I9;A0A994J458;A0A994J6R0;A0A994J464;A0A994J6Q2;A0A994J474;A0A994J453;A0A994J6N5;A0A994J442;A0A994J3K5;A0A994J3Q5;A0A994J3S6;A0A994J6D6;A0A994J6C9;A0A994J6P8;A0A994J3K1;A0A994J3L0;A0A994J3J1;A0A994J3T5;A0A994J3P6;H0Y8P7;A0A994J3S0;A0A994J6E0;A0A994J3Q0;A0A994J3M0;A0A994J6D3;A0A994J3R5;A0A994J3R0;A0A994J6B8;A0A994J438;A0A0B4J203;…	Q6UN15	FIP1L1	Pre-mRNA 3-end-processing factor FIP1	2	226.85	232870	235900	232870	262370
DLHDANTDLIGR	1338.65	B4E106;B4DKS0;P53985;Q5T8R5;B2R6A5;Q5T8R3	B4E106	SLC16A1	Monocarboxylate transporter 1	2	82.437	0	235830	0	262290
LAWVGDVFTATPAEPR	1728.88	P48634;A0A1U9X975;A0A1U9X9A9;A0A1U9X999;A0A1U9X996;A0A1U9X998;A0A1U9X985;A0A1U9X982;A0A1U9X977;A0A1U9X974;A0A1U9X988;A0A1U9X972;A0A1U9X987;A0A1U9X9A5;A0A1U9X993;B4DLY2	P48634	PRRC2A	Protein PRRC2A	2	79.795	206620	235790	206620	262250
AGLLHNILPSQSTDLHHSVGTELLSLVYK	3141.68	P78527	P78527	PRKDC	DNA-dependent protein kinase catalytic subunit	4	165.88	181380	235460	181380	261880
LQQLKDETGELSSADEKR	2046.02	Q92900;A0A024R7L5;A0A994J4L7	Q92900	UPF1	Regulator of nonsense transcripts 1	3	182.22	277710	235410	277710	261820
IISSDRDLLAVVFYGTEK	2025.08	B2RDN9;P12956;B1AHC9	B2RDN9	XRCC6	X-ray repair cross-complementing protein 6	2;3	94.507	503380	235390	503380	261800
GGPPFAFVEFEDPR	1563.74	Q59FA2;J3KTL2;Q07955;J3QQV5;J3KSW7	Q59FA2	SRSF1	Serine/arginine-rich splicing factor 1	2	119.94	358850	235330	358850	261740
TPVLFDIYEIK	1336.73	B4DPJ2;Q6ICS0;Q5T0G8;Q59EP1;B7Z6L0;P50995	B4DPJ2	ANXA11	Annexin;Annexin A11	2	141.29	249000	235250	249000	261640
TILSNQTVDIPENVDITLK	2112.13	D6RAN4;Q53Z07;P32969;B4E1M5;B4DLV8	D6RAN4	RPL9	60S ribosomal protein L9	2	196.47	244870	234970	244870	261330
ELVPSSDPIVFVVGAFAHGK	2068.1	Q92979;V9GYP5;B4DQC7;A0A087WWQ2;A8K6D2	Q92979	EMG1	Ribosomal RNA small subunit methyltransferase NEP1	2;3	139.7	376350	234770	376350	261120
VLLDFLDQHPFSFTPLIQR	2285.22	Q9UI26;F8WDV0	Q9UI26	IPO11	Importin-11	3	108.34	0	234270	0	260560
IIGHFYASQMAQR	1520.76	Q9NZI8;D3DTW3	Q9NZI8	IGF2BP1	Insulin-like growth factor 2 mRNA-binding protein 1	2;3	153.33	220260	234170	220260	260440
QAGEVTYADAHK	1288.6	Q59EF5;A8K644;Q08170;A0A0D9SEM4;Q53F45;A0A590UJK4;A0A590UK01;A0A590UJP7;Q59GY3;V9HVZ0;A8K588;A0A590UK80;Q13247	Q59EF5	SFRS4;SRSF4;HEL-S-91;SRSF6	Serine/arginine-rich splicing factor 4;Serine/arginine-rich splicing factor 6	2	66.664	0	234170	0	260450
SQSSIVPEEEQAANKGEEK	2058.97	A0A2R8Y765;A0A2R8Y7U4;A0A2U3TZQ7;A0A2R8Y7I9;A0A2R8Y4T4;A0A2R8YES3;A0A2R8Y855;B4DGM3;Q969G3	A0A2R8Y765	SMARCE1	SWI/SNF-related matrix-associated actin-dependent regulator of chromatin subfamily E member 1	2	122.94	0	234120	0	260390
HSSLAGCQIINYR	1517.74	Q00610;K7EJJ5;A0A8V8TQ18;A0A8V8TQ14;A0A087WVQ6;A0A8V8TR47;A0A8V8TRF0;A0AAQ5BHU5;A0A8V8TQK7;A0A8V8TQK1;A0AAQ5BHN6;A0AAQ5BHN4;J3KRF5;A0A8V8TRE8;A0A8V8TQK3;A0AAQ5BHT6;A0AAQ5BHN7;A0AAQ5BHT1;J3KTN1	Q00610	CLTC	Clathrin heavy chain 1;Clathrin heavy chain	2	159.93	257610	233890	257610	260130
ERDQGGFGDRNEYGSR	1841.8	A0A384P5V3;M0R0C6;Q92945;M0R0I5;B4DV73	A0A384P5V3	KHSRP	Far upstream element-binding protein 2	3	141.88	376040	233660	376040	259870
IVIGYQSHADTATK	1502.77	Q32Q75;X5D7E3;D6RBW1;P06730	Q32Q75	EIF4E	Eukaryotic translation initiation factor 4E	2	175.54	236570	233640	236570	259860
FAEFLLPLLIEK	1431.84	Q96T76;Q5T454	Q96T76	MMS19	MMS19 nucleotide excision repair protein homolog	2	112.93	179180	233350	179180	259530
LTLHGLQQYYVK	1461.8	Q13838;A0A024RCM3;Q5STU3;B4DP52;A0A0G2JJZ9;A0A140T9X3;H0Y400;O00148;B4DX78;H0YCC6;F6WLT2;F6UJC5;A0A140TA18;Q69YT6;A0A140T9X9;A0A140T996	Q13838	DDX39B;hCG_2005638;DDX39A;DKFZp547B159	Spliceosome RNA helicase DDX39B;ATP-dependent RNA helicase DDX39A	3	92.732	209440	233330	209440	259500
MGQMAMGGAMGINNR	1537.66	A0A7I2V4J2;A8K525;A0A0S2Z4Z9;A0A7I2V5Y7;A0A7I2V535;Q15233;A0A7P0MRW0;A0A7I2V4K9	A0A7I2V4J2	NONO	Non-POU domain-containing octamer-binding protein	2	115.41	234650	233170	234650	259330
TEDPDLPAFYFDPLINPISHR	2456.2	A0A994J6E8;A0A994J491;Q6P2Q9;I3L3Z8;I3L0J9	A0A994J6E8	PRPF8	Pre-mRNA-processing-splicing factor 8	3	135.5	301480	232900	301480	259040
EVFGTFGIPFLLR	1494.82	B7Z855;B7ZAX6;A0A669KBL1;Q93009;Q6U8A4	B7Z855	USP7	Ubiquitin carboxyl-terminal hydrolase;Ubiquitin carboxyl-terminal hydrolase 7	2	183.13	222980	232750	222980	258860
LVLEVAQHLGESTVR	1649.91	V9HW31;P06576;Q0QEN7	V9HW31	HEL-S-271;ATP5B	ATP synthase subunit beta;ATP synthase subunit beta, mitochondrial	2	135.21	172010	232650	172010	258750
NMITGTSQADCAVLIVAAGVGEFEAGISK	2908.43	Q5VTE0;Q53G85;A0A7I2V659;P68104;A0A087WVQ9;Q53HR5;Q53HQ7;Q53HM9;Q53GE9;A0A7I2V5N4;A0A4D5RA98;Q6IPN6;Q6IPS9;Q6IPT9;A0A4D5RBG5;A0A4D5RAC7;A0A7I2V3H3;A0A4D5RA76;A0A4D5RAN2;A8K9C4;A0A4D5RAC9;Q9H2I7;Q53GA1;A0A087WV01;B4DV42;A0A4D5RAE2;Q96RE1;B4DNE0;A0A4D5RA61;Q53G89;A0A4D5RA52;A0A4D5RBI9;A0A4D5RAF1;A0A4D5RBK4;Q9NZS6;Q53HR1;A9X7H1;A0A4D5RAA9;Q5JR01;A0A2U3TZH3;A0A9L9PXK0;A0A9L9PYI8;Q05639;A0A2R8Y660;A0A…	Q5VTE0	EEF1A1P5;EEF1A1;EEF1A1L14;EEF1A2	Putative elongation factor 1-alpha-like 3;Elongation factor 1-alpha;Elongation factor 1-alpha 1;Elongation factor 1-alpha 2	3	115.01	140690	232550	140690	258650
LTALDYHNPAGFNCK	1719.8	Q5RLJ0;Q549M8;Q9Y224;G3V4C6;G3V4E7	Q5RLJ0	C14orf166	UPF0568 protein C14orf166	2;3	205.09	163600	232530	163600	258620
LTTDFNVIVEALSK	1548.84	B5BUB5;P05455;E7ERC4;E9PGX9;E9PFL9	B5BUB5	SSB	Lupus La protein	2	188.88	351110	232370	351110	258450
DKFNECGHVLYADIK	1807.86	P52272;Q59ES8;Q7KYM9;Q6P2D7	P52272	HNRNPM;ORF;HNRPM	Heterogeneous nuclear ribonucleoprotein M	2;3	139.94	245530	232340	245530	258410
LESEMEDAYHEHQANLLR	2183.99	A0A384N5Z8;A0A8Q3WMA7;P23246;Q9BSV4;Q86VG2;H0Y9K7	A0A384N5Z8	SFPQ	Splicing factor, proline- and glutamine-rich	3	132.9	267830	232110	267830	258150
SDSFENPVLQQHFR	1702.81	B2RDN9;P12956;B1AHC9;B4DE32;B4E356;Q6IC76	B2RDN9	XRCC6;G22P1	X-ray repair cross-complementing protein 6	2;3	196.44	340530	231950	340530	257980
AHMGMFTELAILYSK	1710.85	Q00610;K7EJJ5;A0A8V8TQ18;A0A8V8TQ14;A0A087WVQ6;A0A8V8TR47;A0A8V8TRF0;A0AAQ5BHU5;A0A8V8TQK7;A0A8V8TQK1;A0AAQ5BHN6;A0AAQ5BHN4;J3KRF5;A0A8V8TRE8;A0A8V8TQK3;A0AAQ5BHT6;A0AAQ5BHN7;J3KS13;P53675;B7Z2Y4;A0A087WXH4;A0A087WV74	Q00610	CLTC;CLTCL1	Clathrin heavy chain 1;Clathrin heavy chain;Clathrin heavy chain 2	2	91.245	157630	231850	157630	257870
TVLWNPEDLIPLPIPK	1844.04	M0QY97;Q9UPT8	M0QY97	ZC3H4	Zinc finger CCCH domain-containing protein 4	2	106.97	282390	231720	282390	257720
SFEAPATINSASLHPEK	1797.89	Q9Y3F4;B0AZV0	Q9Y3F4	STRAP	Serine-threonine kinase receptor-associated protein	2	205.37	206130	231480	206130	257450
IWDPTPSHTPAGAATPGR	1830.9	O75533;Q7Z497;A0JLT9;Q32Q20;A0PJH5	O75533	SF3B1	Splicing factor 3B subunit 1	2;3	95.345	415980	231040	415980	256960
EAIEGTYIDKK	1265.65	P62280;M0QZC5	P62280	RPS11	40S ribosomal protein S11	2	151.22	347330	230160	347330	255990
YVFTDISYSIPHR	1596.79	H7C5L9;A0A8I5KYF1;A0A8I5KSY5;A0A7P0MKV3;P82650;G5E9W7;H7C5F2;H7C5H3;Q8NBL6;A8K9Y7;A0A8I5KX02;A0A8I5KQR7	H7C5L9	MRPS22	28S ribosomal protein S22, mitochondrial	2;3	120.65	290050	230100	290050	255920
SFPKDDPSKPVHLTAFLGYK	2246.17	Q8TBW1;Q96QL0;P39023;H7C422;B3KS36;H7C3M2;B4DN06;F8WCR1	Q8TBW1	RPL3	60S ribosomal protein L3	3;4	47.491	314730	230040	314730	255850
KAHLTNQYMQR	1388.7	Q13310;Q6IQ30;B1ANR0;A0A7I2V4L7;A0A7I2V5W9;A0A7I2V598;H0Y5F5;H0YEU6;Q59GZ7;A0A7I2V4V6;Q53GL4;Q3B867;Q147Y3	Q13310	PABPC4	Polyadenylate-binding protein 4;Polyadenylate-binding protein	2;3	115.86	321290	229800	321290	255590
SQKEEDEQEDLTK	1577.71	Q58EY4;Q92922;B4DYQ1;Q05BW5;Q05CR1	Q58EY4	SMARCC1	SWI/SNF complex subunit SMARCC1	2	207.12	201310	229690	201310	255460
DNLEFFLAGIGR	1350.69	P49327;A0A0U1RQF0	P49327	FASN	Fatty acid synthase;[Acyl-carrier-protein] S-acetyltransferase;[Acyl-carrier-protein] S-malonyltransferase;3-oxoacyl-[acyl-carrier-protein] synthase;3-oxoacyl-[acyl-carrier-protein] reductase;3-hydroxyacyl-[acyl-carrier-protein] dehydratase;Enoyl-[acyl-carrier-protein] reductase;Oleoyl-[acyl-carrier-protein] hydrolase	2	168.69	325800	229670	325800	255440
GLLSSLDHTSIR	1297.7	Q8TBT6;P08574	Q8TBT6	CYC1	Cytochrome c1, heme protein, mitochondrial	2	203.55	148650	229250	148650	254970
GSSGGSGAKPSDAASEAAR	1661.76	Q04637;E9PGM1;B2RU06;B2RU10;A0A7I2Y1C3;B4DGF1;E7EUU4;E7EX73;Q4LE58;B4DSI9;Q96I65;H7C044	Q04637	EIF4G1;EIF4G1 variant protein	Eukaryotic translation initiation factor 4 gamma 1	2	147.14	174500	229250	174500	254980
DAEDALHNLDRK	1395.67	Q5JRI1;Q53GD7;A0A0S2Z504;O75494	Q5JRI1	SRSF10	Serine/arginine-rich splicing factor 10	3	48.785	221790	229190	221790	254910
EIETYHNLLEGGQEDFESSGAGK	2509.12	P35527;K7EQQ3	P35527	KRT9	Keratin, type I cytoskeletal 9	3	276.47	129710	228850	129710	254530
FSQLAEAYEVLSDEVK	1826.89	B3KM81;Q59E88;Q53G26;Q96EY1	B3KM81	DNAJA3	DnaJ homolog subfamily A member 3, mitochondrial	2	158.02	285580	228430	285580	254060
LSGWGNVSKPSGTTK	1517.78	Q6Y7W6;I1E4Y6;A0A7I2V516;A0A7I2V3H0;A0A7I2V361;A0A7I2V3H7	Q6Y7W6	GIGYF2	PERQ amino acid-rich with GYF domain-containing protein 2	2	146.37	290790	228410	290790	254030
HQAFEAEVQANSGAIVK	1797.9	A0A384P5S9;A0A0D9SF54;A0A0D9SFF6;A0A0D9SGF6;A0A994J6W3;Q13813;B4DTV8;B4DGT1;A0A5F9ZHC3	A0A384P5S9	SPTAN1	Spectrin alpha chain, non-erythrocytic 1	2	44.82	0	228160	0	253760
SSSSTGSEVGGQSTGSNHK	1792.78	Q9UPQ9;H0Y720	Q9UPQ9	TNRC6B	Trinucleotide repeat-containing gene 6B protein	2;3	184.98	207020	227960	207020	253540
AVATYHANTER	1231.59	P51532;A7E2E1;A0A994J6Y9;A0A2R8Y7S2;B9EGQ8;A0A2R8Y4P4;Q9HBD4;A0A2R8YGP5;Q59FZ6;A0A994J4Z2;A0A2R8YGG3;A0A2R8Y4C5;A0A2R8Y440;A0A2R8YG32;A0A2R8Y7F3;A5D6X0	P51532	SMARCA4	Transcription activator BRG1	2	179.31	256060	227640	256060	253180
KLEAELLQIEER	1469.81	A0A2R8Y765;A0A2R8Y7U4;A0A2U3TZQ7;A0A2R8Y7I9;A0A2R8Y4T4;A0A2R8YES3;A0A2R8Y855;B4DGM3;Q969G3;J3QKS7;J3QR61	A0A2R8Y765	SMARCE1	SWI/SNF-related matrix-associated actin-dependent regulator of chromatin subfamily E member 1	2	244.44	237270	227490	237270	253020
SVAHVTEADLFHTIETLMR	2169.09	A5YKK6;B4DYL7;H3BMZ2	A5YKK6	CNOT1	CCR4-NOT transcription complex subunit 1	3	109.47	0	227460	0	252980
ASVITQVFHVPLEER	1723.93	Q00341;A0A024R4E5;B2R5V9;C9JIZ1;C9JHZ8;C9J5E5;C9JZI8;C9JES8;C9JK79;C9JHS7;C9JT62	Q00341	HDLBP	Vigilin	2;3	112.95	285700	226990	285700	252460
ATGEADVEFVTHEDAVAAMSK	2176.99	P31942;Q53F48;B4DHY1	P31942	HNRNPH3	Heterogeneous nuclear ribonucleoprotein H3	2;3	140.78	154920	225610	154920	250920
LYIGNLSPAVTADDLR	1716.9	Q9Y6M1;F8W930	Q9Y6M1	IGF2BP2	Insulin-like growth factor 2 mRNA-binding protein 2	2	168.43	303270	224950	303270	250190
VGVAAPPFLGSPVPFGGFR	1871.01	Q5T171;Q5T170;Q9BRQ0	Q5T171	PYGO2	Pygopus homolog 2	2	63.908	268040	224820	268040	250040
ENIKPNETSPSFSK	1576.77	Q99700;A0A5F9ZI57;A0A5F9ZHW5;H0YH87;A0A2R8Y7P6;A0A2R8YDM9;A0A5F9ZHX3;A0A2R8Y5A6;A0A2R8Y7E6;Q2M2R5;V9GY86;F8WB06;F8VQP2;A0A5F9ZHH4;F8W0B5	Q99700	ATXN2	Ataxin-2	2	123.99	213060	224780	213060	250000
GPLIPPLLSLPPPPWGR	1806.06	B3KQA4;Q96QB9;A0A1U9X8D4;A6NDA2;P79522	B3KQA4	CAT56;PRR3	Proline-rich protein 3	2;3	84.309	311110	224690	311110	249900
AQHQQALSSLELLNVLFR	2066.13	Q9BQG0;I3L1L3;B4DE42	Q9BQG0	MYBBP1A	Myb-binding protein 1A	2;3	166.71	218660	224400	218660	249570
AFYPEEISSMVLTK	1613.8	A0A0G2JIW1;P0DMV8;P0DMV9;Q59EJ3;A8K5I0;A0A1U9X7W4;B4DNT8;B4DWK5;B4DI39;Q9UQC1	A0A0G2JIW1	HSPA1A;HSPA1B;HEL-S-103;HSP70-1	Heat shock 70 kDa protein 1A;Heat shock 70 kDa protein 1B	2	103.76	224570	224300	224570	249470
IQPYYALQHSFFK	1640.84	A0A2R8YDF3;B4DX02;A0A2R8Y6L5;A0A2R8Y6I6;Q13627	A0A2R8YDF3	DYRK1A	Dual specificity tyrosine-phosphorylation-regulated kinase 1A	2;3	69.276	320200	224290	320200	249450
IEEVPELPLVVEDKVEGYK	2184.16	Q59GY2;P36578;B4DFI6;Q53G74;B4DMJ2;H3BM89	Q59GY2	RPL4	60S ribosomal protein L4	3	95.345	245220	224140	245220	249290
ESEIIDFFLGASLK	1567.81	P15880;Q3KQT6;Q8N5L9;Q8J014;E9PPT0;Q6IPX5;E9PQD7;E9PMM9;Q8NI61;I3L404;H3BNG3	P15880	RPS2;rps2;OK/KNS-cl.7	40S ribosomal protein S2	2	145.95	200620	224110	200620	249250
QAAAHTDHLR	1118.56	B9A067;B4DQY2;Q16891;H7C463;C9J406;B4DS66;B4DKR1;B4DT20	B9A067	IMMT	MICOS complex subunit MIC60	2	69.915	0	224030	0	249170
DIHTLAQLISAYSLVDPEK	2112.11	Q86X80;A0PJJ5;Q0D2M6;V9HWK0;Q71V07;O76094;O15302	Q86X80	SRP72;HEL103	Signal recognition particle subunit SRP72	2;3	142.03	198540	223760	198540	248860
VQALTTDISLIFAALK	1702.99	Q6PKG0;A0A8I5KSP1;A0A8I5KWU3;A0A0B4J210;E5RH50;H0YC73;H0YBW1	Q6PKG0	LARP1	La-related protein 1	2	261.63	365930	223690	365930	248790
VLHTLEVLDSHSFER	1780.91	Q93074;A0A8I5KUR0;A0A8I5KW86;A0A8I5QJW8;A0A0A0MR79;A0A8I5KXK9;A0A8I5KQY2;B4DYQ3;Q7Z3Z5;A0A8I5KVA6;Q7Z2E0	Q93074	MED12;TNRC11	Mediator of RNA polymerase II transcription subunit 12	2;3;4	179.98	180710	223310	180710	248370
FPPLGGGGGIGYEANPGVPPATMSGSMMGSDMR	3194.43	A0A384N5Z8;A0A8Q3WMA7;P23246;Q9BSV4;Q86VG2	A0A384N5Z8	SFPQ	Splicing factor, proline- and glutamine-rich	3	22.212	227860	222720	227860	247700
TEAAFSYYEFLLHVQQQICK	2474.19	O95487;B4DTM6;B4E2E1	O95487	SEC24B	Protein transport protein Sec24B	3	177.41	238180	222670	238180	247660
VQESTKGPDEAK	1287.63	O43390;B4DMB1;Q0VGD6;A0A6Q8PEX7;B2R7W4;B4DT28;A0A6Q8PHG0;A0A6Q8PH31;A0A6Q8PH35;B4DMD1;Q6MZS5	O43390	HNRNPR;HNRPR;DKFZp686A13234	Heterogeneous nuclear ribonucleoprotein R	2	147.72	399230	222370	399230	247320
TLHNLVIQYASQGR	1598.85	Q07866;Q7Z5D5;E7EVH7;Q7RTP8;G3V5R9;Q7RTQ4;Q7RTQ0;Q7RTQ1;Q7RTQ2;G3V3H3;Q7RTQ8;B4DGB3;F8W6L3;B5BU63;G3V2E7;Q7RTQ7;Q7RTQ9;B4DS14;G5E9S8;Q9H0B6;E9PQ02;A8MX29;A8MZ87	Q07866	KLC1;KNS2;KLC2	Kinesin light chain 1;Kinesin light chain 2	2	146.58	42571	222250	42571	247190
TVFAEHISDECK	1434.64	Q8TBW1;Q96QL0;P39023;H7C422;Q9NY85;G5E9G0;B3KS36;H7C3M2;B5MCW2;B4DN06;F8WCR1	Q8TBW1	RPL3;rpl3	60S ribosomal protein L3	2	160.98	241370	222180	241370	247110
ELSSLLSIISEEAGGGSTFEGLSTAFHHYFSK	3400.65	Q9UKZ1	Q9UKZ1	CNOT11	CCR4-NOT transcription complex subunit 11	3;4	88.448	197360	222010	197360	246920
EEGFPIRPHYFWPLLVGR	2212.16	P42704;A0A804HHY9;A0A804HIN4;A0A804HLG8;A0A804HK30;E5KNY5;A0A804HL40;A0A804HKJ0;A0A804HKR3;A0A804HIG4;A0A804HI14;A0A804HJZ1;A0A804HI40;A0A804HIQ7;A0A804HKI2;B4DSR0;A0A804HJH8;B8ZZ38;C9JCA9;A0A804HK02;A0A804HIV5;A0A0C4DG06;A0A804HKX0;A0A804HKR5	P42704	LRPPRC	Leucine-rich PPR motif-containing protein, mitochondrial	3;4	135.21	127560	221790	127560	246670
EALLSSAVDHGSDEVK	1655.8	F8VQ14;F5GWF6;V9HW96;P78371	F8VQ14	CCT2;HEL-S-100n	T-complex protein 1 subunit beta	2	289.48	232640	221450	232640	246300
FQIYFDNCPLLTIPGR	1952.98	O43143	O43143	DHX15	Pre-mRNA-splicing factor ATP-dependent RNA helicase DHX15	2	172.09	221500	221410	221500	246250
GPSLNPVLDYDHGSR	1625.78	P43243;A0A0R4J2E8;A8MXP9;D6REM6;D6R991	P43243	MATR3	Matrin-3	2;3	121.71	264100	221250	264100	246080
VPVFSHEVVPDHLR	1629.86	Q96G25	Q96G25	MED8	Mediator of RNA polymerase II transcription subunit 8	3	99.276	241570	221040	241570	245840
DGEEEIVYAVDFNHK	1763.8	Q9P2I0;B3KN45	Q9P2I0	CPSF2	Cleavage and polyadenylation specificity factor subunit 2	2;3	220.25	231370	220950	231370	245740
ENIVEAIIHSPELIR	1731.95	O95373;E9PLB2	O95373	IPO7	Importin-7	2	119.79	181550	220940	181550	245730
DTPGHGSGWAETPR	1466.65	O75533;Q7Z497;A0JLT9;Q32Q20;A0PJH5	O75533	SF3B1	Splicing factor 3B subunit 1	2	196.44	253900	220870	253900	245650
LIQLMEEIMAEK	1446.75	A0A1X7SBZ2;A0A5H1ZRQ2;Q59F66;Q92841;B4DZQ7	A0A1X7SBZ2	DDX17	Probable ATP-dependent RNA helicase DDX17	2	151.66	301800	220810	301800	245580
VFTTQELVQAFTHAPATLEADR	2444.23	H0YJ63;G3V438;H0YJG7;O95433	H0YJ63	AHSA1	Activator of 90 kDa heat shock protein ATPase homolog 1	3	209.93	221870	220720	221870	245490
ASASYHISNLLEK	1431.74	A8K8U1;Q86VP6	A8K8U1	CAND1	Cullin-associated NEDD8-dissociated protein 1	2	160.62	158560	220410	158560	245140
FLSPPALQGYVAWLR	1716.94	Q9BQG0;I3L1L3;B4DZZ1	Q9BQG0	MYBBP1A	Myb-binding protein 1A	2	131.54	202030	220340	202030	245070
NTFDHPYPTTK	1319.61	A0A087WWI6;A0A8I5KRG1;P61962;B4DH46;A0A8I5QKQ1;A0A8I5KT41;A0A8I5KQ63	A0A087WWI6	DCAF7	DDB1- and CUL4-associated factor 7	2	141.29	221650	220320	221650	245040
LQIFFTNVIQALGEHLK	1970.1	E5RIH8;Q5JV82;G5E954;J3KP90;E5RFK5;Q7Z4L3;A8K799;P24863;Q05CF7;E5RI39	E5RIH8	CCNC	Cyclin-C	3	174.72	219740	220120	219740	244820
APKPDGPGGGPGGSHMGGNYGDDRR	2408.07	A0AAQ5BIG2;A8K4H1;Q8TBR3;Q6IBQ5;P35637;Q59H57;B4DR70;H3BPE7;Q13344	A0AAQ5BIG2	FUS	RNA-binding protein FUS	3;4	122.61	164930	219960	164930	244640
DSLTLVFVETKK	1378.77	A0A2R8Y4A4;B5BTY4;A0A2R8YFS5;A0A0D9SG12;A0A0D9SF53;A0A2R8YF78;A0A0D9SFB3;O00571;F6S8Q4;A0A2R8Y645;Q59GX6;A0A2U3TZJ9;A0A2R8YFR4;A0A2R8Y5G6;A0A2R8YCW1;A0A2R8YDT5;A0A2R8Y7T2;A0A2R8YDH3;Q5S4N1;A0A0J9YVQ7	A0A2R8Y4A4	DDX3X	ATP-dependent RNA helicase DDX3X	2	108.93	282180	219900	282180	244570
LNSVQSSERPLFLVHPIEGSTTVFHSLASR	3307.73	P49327;A0A0U1RQF0	P49327	FASN	Fatty acid synthase;[Acyl-carrier-protein] S-acetyltransferase;[Acyl-carrier-protein] S-malonyltransferase;3-oxoacyl-[acyl-carrier-protein] synthase;3-oxoacyl-[acyl-carrier-protein] reductase;3-hydroxyacyl-[acyl-carrier-protein] dehydratase;Enoyl-[acyl-carrier-protein] reductase;Oleoyl-[acyl-carrier-protein] hydrolase	4	136.47	175560	219730	175560	244380
KSEEEIDFLR	1264.63	B0QY89;Q9Y262;B4DQF6;B3KPB9;B0QY90	B0QY89	EIF3L	Eukaryotic translation initiation factor 3 subunit L	2	191.24	379870	219510	379870	244140
YEDFSNLGTTHLLR	1664.82	H3BRG4;P22695;H3BSJ9;H3BP04;H3BUE4;H3BUI9;A0A087WVZ4	H3BRG4	UQCRC2	Cytochrome b-c1 complex subunit 2, mitochondrial	2;3	119.94	130020	219270	130020	243870
LSTLIEFLLHR	1340.78	A8KAK5;O60244	A8KAK5	MED14	Mediator of RNA polymerase II transcription subunit 14	2;3	215.14	315680	218910	315680	243470
TKENILEEFSK	1336.69	O43390;B4DMB1;Q0VGD6;A0A6Q8PEX7;B2R7W4;B4DT28;A0A6Q8PHG0;A0A6Q8PH31;B4DMD1;Q6MZS5	O43390	HNRNPR;HNRPR;DKFZp686A13234	Heterogeneous nuclear ribonucleoprotein R	2	219.93	240610	218800	240610	243350
MHDLNTDQENLVGTHDAPIR	2275.07	A0A140VJF3;O43684;B4DDM6;J3QT28;J3QSX4	A0A140VJF3	BUB3	Mitotic checkpoint protein BUB3	3	195.98	222530	218680	222530	243220
NAVLFEAISLIIHHDSEPNLLVR	2599.41	O94973;B7Z5S9;A0A0G2JS82;A0A8I5KPP9;A0A0G2JQM1;Q8N2F8	O94973	AP2A2	AP-2 complex subunit alpha-2	3;4	89.489	26029	218540	26029	243060
SSSSSAASDTATSTQRPLR	1908.91	A0A494C001;A0A499FJY3;A0A087WWP4;Q96T37;Q59EY1	A0A494C001	RBM15	Putative RNA-binding protein 15	2	85.813	196060	218540	196060	243060
SVSSQSSSSVSSQVTTAGSGK	1956.92	Q9NXV6	Q9NXV6	CDKN2AIP	CDKN2A-interacting protein	2	241.99	226910	218470	226910	242980
QYYTLLNQAPDMLHR	1861.91	Q13283;Q53HH4;Q5U0Q1;Q32P45;Q6FI03;A0A7I2YQN9;A0A7P0P2U7;Q6ZP53;A0A7I2V651;A0A7I2YQU8;E5RIF8;E5RH42;E5RJU8;A0A7I2V2S5;A0A7I2V4Y8;E5RH00;A0A7I2V3C4	Q13283	G3BP1;DKFZp686L1159;G3BP	Ras GTPase-activating protein-binding protein 1	2;3	203.93	237730	218370	237730	242870
SPQTPELVEALAFR	1556.82	A0A8V8TNY3;Q9NZB2;A0A0C4DG79	A0A8V8TNY3	FAM120A	Constitutive coactivator of PPAR-gamma-like protein 1	2	115.05	214780	218130	214780	242600
VQYLEQEVEEFVGK	1695.84	B2RA34;O95429	B2RA34	BAG4	BAG family molecular chaperone regulator 4	2	202.72	0	217960	0	242420
GPKPAFGQQHQQQPK	1674.86	P49750;Q8NF45;H0YIQ2	P49750	YLPM1;FLJ00353	YLP motif-containing protein 1	2;3	101.82	0	217190	0	241550
LVLPAPQISDAELQEVVK	1948.09	B4DSH1;B3KY60;Q99459	B4DSH1	CDC5L	Cell division cycle 5-like protein	2	120.21	0	217160	0	241530
KVFVGGLSPDTSEEQIK	1832.95	B4DTA2;A0A087WUK2;O14979	B4DTA2	HNRNPDL	Heterogeneous nuclear ribonucleoprotein D-like	2	88.796	160470	217150	160470	241520
AISHEHSPSDLEAHFVPLVK	2212.13	B4DDF7;A0A994J3N8;A8K7B7;A0A994J3H1;C9J9C1;P30153;B4DE69;A8K3H8	B4DDF7	PPP2R1A	Serine/threonine-protein phosphatase 2A 65 kDa regulatory subunit A alpha isoform	3;4	110.9	222510	216980	222510	241330
DSYVGDEAQSKR	1353.62	A0AAQ5BGK4;P68133;P68032;A8K3K1;A6NL76;B7Z6P1;A0AAQ5BGK5;P63267;P62736;A0AAQ5BGG2;Q7Z7J6;A0AAQ5BGI5;A0AAQ5BGI6;B3KW67;D2JYH4;A0AAQ5BGG5;F8WB63;C9JFL5;B8ZZJ2;B3KUD3;A0AAQ5BGH2;A0A804HKV3;B7Z6I1;F6QUT6;F6UVQ4;B4DUI8;I3L4N8;P63261;Q8WVW5;B4E3A4;B4DVQ0;A0A6Q8PFE4;I3L3I0;I3L1U9;I3L3R2;K7EM38;J3KT65;A1E282;Q53GK6;Q53G99;Q53G76;Q1KLZ0;P60709;A0A2R8Y793;E7EVS6;B4E335;G5E9R0;A0A6Q8PH58;A0A2R8YGF8;C9JUM1;C…	I3L4N8	ACTA1;ACTC1;ACTG2;ACTA2;ACTG1;PS1TP5BP1;ACTB	Actin, alpha skeletal muscle;Actin, alpha cardiac muscle 1;Actin, gamma-enteric smooth muscle;Actin, aortic smooth muscle;Actin, cytoplasmic 2;Actin, cytoplasmic 2, N-terminally processed;Actin, cytoplasmic 1;Actin, cytoplasmic 1, N-terminally processed	2	224.68	202600	216970	202600	241310
VTAQGPGLEPSGNIANK	1651.85	P21333;Q60FE5;Q60FE6;A6NDY9;A0A7P0NMY4;F8WE98;A0A7I2V3E6;A0A087WWY3	P21333	FLNA	Filamin-A	2	165.02	0	216850	0	241180
GLKYELISETGGSHDKR	1888.96	Q12906;F4ZW66;F4ZW64;F4ZW65;A8K590;B4DFG4;B4DDF3;A0A0S2Z5K8;V9HWK4;Q96SI9	Q12906	ILF3;HEL162;STRBP	Interleukin enhancer-binding factor 3;Spermatid perinuclear RNA-binding protein	2;3;4	131.48	298900	216670	298900	240980
VDLNEEETILIIR	1555.85	P51532;A7E2E1;A0A994J6Y9;A0A2R8Y7S2;B9EGQ8;A0A2R8Y4P4;Q9HBD4;A0A2R8YGP5;Q59FZ6;A0A994J4Z2;A0A2R8YGG3;A0A2R8Y4C5;A0A2R8Y440;A0A2R8YG32;A0A2R8Y7F3;A0A2R8Y6N0;A0A2R8YDA1;A0A2R8YF58;A0A2R8Y6V2;A0A2R8Y526;A0A2R8Y7Y7;A0A2R8YF80;B4DSI8;B4E0F1;A0A2R8YFV8;A0A2R8YCY3;B4DSC8;B3KNW7;A0A2R8Y523;A0A2R8Y4R6;A0A0U1RQZ9;A0A994J4Z7;P51531;A0A994HRU5;B4DK35;A0A994J501;A0A0U1RQE1	P51532	SMARCA4;SMARCA2	Transcription activator BRG1;Probable global transcription activator SNF2L2	2	224.09	225110	216580	225110	240880
KAIVICPTDEDLKDR	1771.91	Q9BUJ2;A8K6U7;B7Z4B8;A0A0A0MRA5;A8K3W4;A8K5K0;M0R3F1;B3KM60	Q9BUJ2	HNRNPUL1	Heterogeneous nuclear ribonucleoprotein U-like protein 1	3	222.48	248260	216530	248260	240820
LQAENDASKEEVK	1459.72	P33176;V9HW29;A8K048;M1VE91;M1VKJ2;M1VRN1;C1PHA2;M1V490;M1VPF9;M1V481;M1VKI9;M1VE89;M1VPF7;M1VRN0	P33176	KIF5B;HEL-S-61;KIF5B-RET(NM_020630)_K24;R11;KIF5B-RET(NM_020975)_K23;R12;KIF5B-RET(NM_020630)_K23;R12;KIF5B-ALK;KIF5B-RET(NM_020630)_K22;R12;KIF5B-RET(NM_020975)_K22;R12;KIF5B-ALK_K17;A20;KIF5B-RET(NM_020630)_K16;R12;KIF5B-RET(NM_020975)_K16;R12;KIF5B-RET(NM_020630)_K15;R12;KIF5B-RET(NM_020975)_K15;R12	Kinesin-1 heavy chain;Kinesin-like protein	2	220.25	0	216140	0	240390
SALSGHLETVILGLLK	1649.97	P07355;A0A024R5Z7;H0YMW4;V9HW65;H0YN42;H0YMU9;H0YMD0;H0YNB8;H0YKS4;A0A7I2V4P4;H0YM50;B4DNH8;H0YNP5;H0YMM1;H0YKX9;H0YMT9;H0YLV6;H0YKZ7;H0YKL9;A6NMY6	P07355	ANXA2;HEL-S-270;ANXA2P2	Annexin A2;Annexin;Putative annexin A2-like protein	2;3	144.51	179530	215960	179530	240190
KSYLYPSTLVR	1325.73	P52732;A0A7I2V3A9;B2RAM6;Q59GZ5	P52732	KIF11	Kinesin-like protein KIF11;Kinesin-like protein	2	160.98	192960	215780	192960	239990
DLIHDVSFDFHGR	1556.74	K7EP88;K7ELV2;Q96EE3;K7ENI5	K7EP88	SEH1L	Nucleoporin SEH1	3	159.93	205250	215600	205250	239790
AREESWGPPR	1183.57	Q24JU4;J9R021;Q14152	Q24JU4	EIF3A;eIF3a	Eukaryotic translation initiation factor 3 subunit A	2	107.08	0	215520	0	239710
QISSLRDEVEAK	1373.72	P33176;V9HW29;A8K048;M1VE91;M1VKJ2;M1VRN1;C1PHA2;M1V490;M1VPF9;B4DS27	P33176	KIF5B;HEL-S-61;KIF5B-RET(NM_020630)_K24;R11;KIF5B-RET(NM_020975)_K23;R12;KIF5B-RET(NM_020630)_K23;R12;KIF5B-ALK;KIF5B-RET(NM_020630)_K22;R12;KIF5B-RET(NM_020975)_K22;R12	Kinesin-1 heavy chain;Kinesin-like protein	2	180.81	0	215340	0	239500
KQELEEILHDLESR	1737.89	A0A8I5KZ38;P35580	A0A8I5KZ38	MYH10	Myosin-10	3	133.07	0	215220	0	239370
INLWHLEITDR	1408.75	Q56VW8;A0A140VJT0;P63151;Q66LE6;Q6PEG1;Q6IN90;A0A590UJJ1;A0A590UJY3	Q56VW8	PPP2R2A;PPP2R2D	Serine/threonine-protein phosphatase 2A 55 kDa regulatory subunit B;Serine/threonine-protein phosphatase 2A 55 kDa regulatory subunit B alpha isoform;Serine/threonine-protein phosphatase 2A 55 kDa regulatory subunit B delta isoform	3	53.517	0	215150	0	239290
ESVLTATSILNNPIVK	1697.96	A0A0A0MRN4;Q5BKZ1	A0A0A0MRN4	ZNF326	DBIRD complex subunit ZNF326	2	157.74	255410	215120	255410	239250
LNFSHGTHEYHAETIK	1882.9	P14618;A0A8V8TNX9;V9HWB8;A0A804F729;A0A804F6T5;H3BTN5;A0A8V8TMM5;H3BQ34;B4DRT3;H3BTJ2;H3BUW1;H3BT25	P14618	PKM;HEL-S-30	Pyruvate kinase PKM;Pyruvate kinase	2;3;4	81.908	290650	215090	290650	239230
KQQTLEAEEAK	1273.65	A0A2Z6ATB6;Q16643;B3KSQ7;D6R9W4	A0A2Z6ATB6	DBN1	Drebrin	2	255.11	0	214840	0	238950
GSGSGTDFTLKISR	1424.73	A0A5C2GXW3;A0A5C2GJP7	A0A5C2GXW3			2	110.44	238110	214800	238110	238900
ILEPGLNILIPVLDR	1674.01	Q9UJZ1	Q9UJZ1	STOML2	Stomatin-like protein 2, mitochondrial	2	135.21	168790	214730	168790	238830
LASDLLEWIR	1214.67	A0A8V8TL71;A0A0S2Z3G9;O43707;H7C144;F5GXS2;B4DSX0;Q96BG6	A0A8V8TL71	ACTN4	Alpha-actinin-4	2	99.855	250430	214620	250430	238700
VQMIMLAVGEVEDSIFKK	2036.07	B3KMC9;Q9H0D6;B4DZC3;B4E0B9	B3KMC9	XRN2	5-3 exoribonuclease 2	3	91.993	247010	214530	247010	238600
LVSPGSANETSSILVESVTR	2045.06	O75369;A0A804HK76;Q68CT4;E7EN95	O75369	FLNB;DKFZp686A1668	Filamin-B	2	153.56	273180	214250	273180	238290
LPLGLLLHPFK	1246.78	B4E205;O95486	B4E205	SEC24A	Protein transport protein Sec24A	2	121.31	206180	214200	206180	238230
LASQGDSISSQLGPIHPPPR	2056.07	A0A384P5V3;M0R0C6;Q92945;M0R0I5;B4DV73	A0A384P5V3	KHSRP	Far upstream element-binding protein 2	2;3	81.908	265310	214110	265310	238130
NETVDVEDIVTWLK	1659.84	Q9NUD5	Q9NUD5	ZCCHC3	Zinc finger CCHC domain-containing protein 3	2	91.245	0	214070	0	238090
EGYAWAEDKEHCEEYGR	2127.86	Q9Y3I0;B4DNA0	Q9Y3I0	RTCB	tRNA-splicing ligase RtcB homolog	3	167.59	208780	213280	208780	237210
GDDQLELIKDDEK	1516.73	A8K9A4;B2R5W2;P07910;G3V2Q1;B2R603;G3V4C1;B3KX96;G3V5V7;G3V2D6;Q569J8	A8K9A4	HNRNPC;HNRPC	Heterogeneous nuclear ribonucleoproteins C1/C2	2	163.93	200530	213270	200530	237200
DLQGLTVEHAIDSFR	1699.85	O43290;B4DDH9;B4DMR4	O43290	SART1	U4/U6.U5 tri-snRNP-associated protein 1	2;3	148.57	257190	212580	257190	236430
AEYLASIFGTEKDK	1570.79	Q01081;B5BU08;A0A1B0GW87;M0QYK5;Q69YM7;M0R2N4;Q8WU68;K7EJH3;K7EJM7	Q01081	U2AF1;U2AF1L4;DKFZp313J1712	Splicing factor U2AF 35 kDa subunit;Splicing factor U2AF 26 kDa subunit	2	140.57	240200	212550	240200	236390
KLDPGSEETQTLVR	1571.82	Q53YD7;P26641;B4DUP0	Q53YD7	EEF1G	Elongation factor 1-gamma	2	80.815	166040	212390	166040	236220
LLGHEVEDVIIK	1363.77	Q92900;A0A024R7L5;A0A994J4L7;A0A059XAJ5;A0A059XAL2;A0A059XBJ1;A0A059X4U2;A0A059XG67	Q92900	UPF1	Regulator of nonsense transcripts 1	2	99.34	246490	211890	246490	235660
ISSLLEEQFQQGK	1505.77	Q5JR95;Q5JR94;P62241;Q9BS10	Q5JR95	RPS8	40S ribosomal protein S8	2	171.34	0	211780	0	235540
FPGFAKPGTEQYLLAK	1765.94	Q9Y5X1;A0A7P0Z4A2;A0A7P0T8S8;B2RAU5;A0A7P0Z4A5;A0A7P0T8C7;A0A7P0T8Z2;A0A7P0T8D4;A0A7P0T8Z7;A0A7P0TBI9;B3KXH8;Q59ES5;O95061	Q9Y5X1	SNX9;WISP	Sorting nexin-9;Sorting nexin	2;3	115.05	458770	211680	458770	235430
SKAEAESLYQSKYEELQITAGR	2500.24	H6VRG0;H6VRF9;H6VRF8;H6VRG1;P04264;H6VRG3;H6VRG2	H6VRG0	KRT1	Keratin, type II cytoskeletal 1	3	54.143	172390	211320	172390	235030
VALENDDRSEEEK	1532.7	Q99700;A0A5F9ZI57;A0A5F9ZHW5;H0YH87;A0A2R8Y7P6;A0A2R8YDM9;A0A5F9ZHX3;A0A2R8Y5A6;A0A2R8Y7E6;Q2M2R5;V9GY86;F8WB06;F8VQP2;A0A5F9ZHH4;A0A5F9ZH85;B3KT59;F8VRK6;F8W0B5	Q99700	ATXN2	Ataxin-2	2	197.3	225120	211240	225120	234940
TPLHEIALSIK	1220.71	Q08211;B3KU66	Q08211	DHX9	ATP-dependent RNA helicase A	2;3	144.47	308900	211100	308900	234780
TITLEVEPSDTIENVK	1786.92	J3QSA3;Q96H31;J3QKN0;Q5PY61;Q5U5U6;Q9UFQ0;Q96C32;Q96MH4;L8B196;F5H747;F5GZ39;L8B4R0;A8K674;L8B4J3;L8B4Z6;L8B4M0;Q66K58;F5GXK7;L8B4I8;B2RDW1;F5H265;Q5UGI3;J3QS39;Q49A90;J3QTR3;F5H6Q2;Q3MIH3;F5GYU3;A0A248RGE3;F5H2Z3;M0R1V7;B4DV12;F5H388;Q5RKT7;Q59EM9;P62979;P62987;P0CG47;P0CG48	J3QSA3	UBB;UBC;DKFZp434K0435;UbC;HEL112;RPS27A;UBA52	Ubiquitin-40S ribosomal protein S27a;Ubiquitin;40S ribosomal protein S27a;Ubiquitin-60S ribosomal protein L40;Ubiquitin;60S ribosomal protein L40;Polyubiquitin-B;Ubiquitin;Polyubiquitin-C;Ubiquitin	2	128.97	229610	211090	229610	234770
DKDAYSSFGSR	1231.55	A0A2R8Y4A4;B5BTY4;A0A2R8YFS5;A0A0D9SG12;A0A0D9SF53;A0A2R8YF78;A0A0D9SFB3;O00571;F6S8Q4;A0A2R8Y645;Q59GX6;A0A2U3TZJ9;A0A2R8YFR4;A0A2R8Y5G6;A0A2R8YCW1;A0A2R8YDH3;O15523;B4DLU5;B4E132;B4E010;A0A2R8Y650;A0A2R8YCU0;B4E3C4;C9J081;C9J8G5;B4DLA0;A0A087WX09;A0A2R8YF89	A0A2R8Y4A4	DDX3X;DDX3Y	ATP-dependent RNA helicase DDX3X;ATP-dependent RNA helicase DDX3Y	2	203.8	298740	211040	298740	234720
VLPLEALVTDAGEVTEAGK	1911.02	Q92616;E1NZA1;B4DM32	Q92616	GCN1L1;PRIC295	Translational activator GCN1	2;3	81.578	92917	210950	92917	234610
TLNNKFASFIDKVR	1651.9	P35908;Q5XKE5;Q9NSB2;P12035;Q01546;B4DWU6;B4DRR0;B4DRU6;A8K2I0;A0A0S2Z428;P48668;P02538;B4DKV4;P04259;F8W0C6;B4E1T1;P13647;O95678;F8VUG2;F8W1U3;P05787	P35908	KRT2;KRT79;KRT84;KRT3;KRT76;KRT6C;KRT6A;KRT6B;KRT5;KRT75;KRT8	Keratin, type II cytoskeletal 2 epidermal;Keratin, type II cytoskeletal 79;Keratin, type II cuticular Hb4;Keratin, type II cytoskeletal 3;Keratin, type II cytoskeletal 2 oral;Keratin, type II cytoskeletal 6C;Keratin, type II cytoskeletal 6A;Keratin, type II cytoskeletal 6B;Keratin, type II cytoskeletal 5;Keratin, type II cytoskeletal 75;Keratin, type II cytoskeletal 8	3	179.98	174480	210870	174480	234530
IQVHYYEDGNVQLVSHK	2028.01	A8K0T9;P52907;B4DE01;Q53GE2;Q53GC7;A4D0V4;P47755	A8K0T9	CAPZA1;CAPZA2	F-actin-capping protein subunit alpha-1;F-actin-capping protein subunit alpha-2	2;3	58.508	164940	210420	164940	234030
AAEGGLSSPEFSELCIWLGSQIK	2478.21	Q52LJ0	Q52LJ0	FAM98B	Protein FAM98B	2;3	51.577	0	210410	0	234010
GLVETAAHLGYSVVAINHIVDFK	2452.31	B4DJR3;P78346	B4DJR3	RPP30	Ribonuclease P protein subunit p30	3	220.43	240800	210200	240800	233790
SLISVIHLITAAR	1392.85	Q53HA5;A8K3L7;O14735;B3KSW0;B3KY94	Q53HA5	CDIPT	CDP-diacylglycerol--inositol 3-phosphatidyltransferase	2	131.54	137210	209970	137210	233530
KMDADGFLPITLIASFHR	2031.06	Q6PKG0;A0A8I5KSP1;A0A8I5KWU3;A0A0B4J210;E5RH50;H0YC73;H0YBW1	Q6PKG0	LARP1	La-related protein 1	3	132.93	348270	209950	348270	233510
ESAEQSSGPGPSLRPQNSTTWR	2371.12	P48634;A0A1U9X975;A0A1U9X9A9;A0A1U9X999;A0A1U9X996;A0A1U9X998;A0A1U9X985;A0A1U9X982;A0A1U9X977;A0A1U9X974;A0A1U9X988;A0A1U9X972;A0A1U9X987;A0A1U9X9A5;A0A1U9X993;B4DZ56	P48634	PRRC2A	Protein PRRC2A	3	164.28	242620	209340	242620	232830
EAIDSPVSFLALHNQIR	1909.01	Q92900;A0A024R7L5;A0A994J4L7	Q92900	UPF1	Regulator of nonsense transcripts 1	2	156.73	207930	209220	207930	232690
THVEKEDGEAR	1269.59	Q6I9S2;Q13573;G3V4X8;B7Z9X2;B4DY36;G3V3A4;B4DEG7	Q6I9S2	SNW1	SNW domain-containing protein 1	2;3	99.34	379420	208840	379420	232270
SPNEEYTWEEDPLAGIIPR	2215.04	P52732;A0A7I2V3A9;B2RAM6;A0A7I2YQY4;A0A7I2V3V3	P52732	KIF11	Kinesin-like protein KIF11;Kinesin-like protein	2	140.3	508400	208540	508400	231940
GAMPPAPVPAGTPAPPGPATMMPDGTLGLTPPTTER	3450.7	A0A7I2V4J2;A8K525;A0A0S2Z4Z9;A0A7I2V5Y7;A0A7I2V535;Q15233;A0A7I2V4K9	A0A7I2V4J2	NONO	Non-POU domain-containing octamer-binding protein	3	82.398	252240	208510	252240	231900
LTEFEEAIGVIFTHVR	1859.98	Q9NRR4	Q9NRR4	DROSHA	Ribonuclease 3	3	166.71	186540	208160	186540	231510
DIPFSAIYFPVYAHCK	1926.93	B3KMV8;O75746	B3KMV8	SLC25A12	Calcium-binding mitochondrial carrier protein Aralar1	2	73.655	71447	208000	71447	231340
LYHLDGLPDIIEK	1524.82	Q6ZVD3	Q6ZVD3	hCG_1987937		2	83.358	141320	207930	141320	231260
DDGVSIPGEYTSFLAPISSSK	2169.05	B2RDD7;O14744;B4DV00;H0YJD3	B2RDD7	PRMT5	Protein arginine N-methyltransferase 5;Protein arginine N-methyltransferase 5;Protein arginine N-methyltransferase 5, N-terminally processed	2	116.06	293940	207830	293940	231150
LVQLDSAISMELWQEAFK	2107.07	Q24JU4;J9R021;Q14152;Q7Z5T5;Q6P1R0;Q05BS0;Q3B770	Q24JU4	EIF3A;eIF3a	Eukaryotic translation initiation factor 3 subunit A	2;3	230.55	664290	207730	664290	231030
ALTSFLPAPTQLSQDQLEAEEK	2415.22	Q6I9S2;Q13573;G3V3A4;B4DEG7;Q0D2M5;Q6P151;G3V5R3	Q6I9S2	SNW1	SNW domain-containing protein 1	3	235.02	278440	207680	278440	230980
FADQHVPGSPFSVK	1514.75	P21333;Q60FE5;Q60FE6;Q8TES4;Q96C61;Q6NXF2;B4E2F9;B4DTD5;Q2VP91	P21333	FLNA;FLJ00119	Filamin-A	2;3	72.846	128000	207640	128000	230940
WDVLIQQATQCLNR	1743.87	Q9BUJ2;A8K6U7;B7Z4B8;A0A0A0MRA5;A8K3W4;A8K5K0;M0R3F1	Q9BUJ2	HNRNPUL1	Heterogeneous nuclear ribonucleoprotein U-like protein 1	2	209.43	200660	207630	200660	230920
HVILGTQQFKPNEFASQINLSVENAWGILR	3408.79	O15371;B4E1K8	O15371	EIF3D	Eukaryotic translation initiation factor 3 subunit D	3;4	126.81	474950	207350	474950	230610
MSKQVSLPEMIK	1389.74	A0A0B4J1Y6;Q8IVG5	A0A0B4J1Y6	SAMD9L	Sterile alpha motif domain-containing protein 9-like	3	28.647	0	207320	0	230580
VDLTDEESLLSSWDFPR	2007.94	Q53G50;B2R8F3;O15479	Q53G50	MAGEB2	Melanoma-associated antigen B2	2	203.93	221990	206700	221990	229890
FALNYLQLLVHPNPPSVLFGADK	2552.38	B7Z6F7;Q92797;A0A087WUE9;Q4LE61	B7Z6F7	SYMPK;SYMPK variant protein	Symplekin	3	66.913	181280	206190	181280	229320
GSPQQIDHAK	1079.54	A0A384P5V3;M0R0C6;Q92945;M0R3J3	A0A384P5V3	KHSRP	Far upstream element-binding protein 2	2	117.3	331630	205600	331630	228670
GNTSGSHIVNHLVR	1489.78	Q92900;A0A024R7L5;A0A994J4L7;A0A8A5YP40;A0A994J773;A0A8A5YP91;A0A8A5YNG5;A0A8A5YQV3;A0A994J597;A0A8A5YNF9;A0A8A5YPS5	Q92900	UPF1	Regulator of nonsense transcripts 1	2;3	110.52	270720	205370	270720	228420
PNFEPPQYPYIPAHITKPK	2236.17	O43809;B2R6U8;H3BND3	O43809	NUDT21	Cleavage and polyadenylation specificity factor subunit 5	3	100.98	0	205110	0	228120
DVLSYHIPFLVSSIEDFKDHIPR	2726.41	A0A994J4I5;A0A994J6K9;Q9Y2A7;B3KMK7	A0A994J4I5	NCKAP1	Nck-associated protein 1	4	54.813	261340	204750	261340	227720
EVVDYIIFGTVIQEVK	1851	F5GZQ3;B4DDC9;B4DY96;P55084;C9JEY0;C9JE81;B5MD38	F5GZQ3	HADHB	Trifunctional enzyme subunit beta, mitochondrial;3-ketoacyl-CoA thiolase	2;3	154.09	148210	204520	148210	227470
QQANTIFWSPQGQFVVLAGLR	2359.24	A4D210;P55884;B4DV79;Q96G38;Q59FS8	A4D210	EIF3B	Eukaryotic translation initiation factor 3 subunit B	2;3	123.99	176170	204240	176170	227160
HWPFMVVNDAGRPK	1652.82	P11142;V9HW22;Q96IS6;E9PKE3;Q53HF2;Q53GZ6;E9PN89;E9PNE6;B4DTX2;E9PLF4;E9PK54;E9PQK7;E9PQQ4;E9PPY6;E9PN25	P11142	HSPA8;HEL-S-72p	Heat shock cognate 71 kDa protein	3	118.91	247840	203960	247840	226850
DVACGANHTLVLDSQK	1726.83	A5PLK7;A0A024RAC5;Q9P258	A5PLK7	RCC2	Protein RCC2	2	84.266	0	203920	0	226800
ASFVTEVLAHSGR	1372.71	B2R7C2;O43264;B4DUQ3;F5H3C1	B2R7C2	ZW10	Centromere/kinetochore protein zw10 homolog	2	228.13	116050	203830	116050	226700
GGSGGSHGGGSGFGGESGGSYGGGEEASGSGGGYGGGSGK	3222.27	P35527;K7EQQ3	P35527	KRT9	Keratin, type I cytoskeletal 9	3	34.638	162470	203730	162470	226590
APLNVQFNSPLPGDAVK	1765.94	O75369;A0A804HK76;Q68CT4;E7EN95;A0A804HL72	O75369	FLNB;DKFZp686A1668	Filamin-B	2	160.07	160120	203270	160120	226070
TFNTSTGGLLLPSDTKR	1806.95	B2RDN9;P12956;B1AHC9;B4DE32	B2RDN9	XRCC6	X-ray repair cross-complementing protein 6	2	207.06	300220	203190	300220	225980
SIVEEIEDLVAR	1371.72	A0A994J5J1;P04844;B2RE46;Q5JYR7;Q5JYR4	A0A994J5J1	RPN2	Dolichyl-diphosphooligosaccharide--protein glycosyltransferase subunit 2	2	191.25	137770	203140	137770	225940
QGLNGVPILSEEELSLLDEFYK	2492.27	Q14444;G3V153	Q14444	CAPRIN1	Caprin-1	2;3	157.7	269630	203130	269630	225920
IGGGIDVPVPR	1078.61	A0A384P5V3;M0R0C6;Q92945;M0R0I5;B4DV73	A0A384P5V3	KHSRP	Far upstream element-binding protein 2	2	49.16	0	202890	0	225650
LGGIGQFLAK	1002.59	Q08211;B3KU66	Q08211	DHX9	ATP-dependent RNA helicase A	2	75.243	0	202670	0	225410
WVTTASLLDYDTVAGADK	1924.94	A8K6V3;Q15393;B3KQH1;B3KM77	A8K6V3	SF3B3	Splicing factor 3B subunit 3	2	128.68	342870	202600	342870	225330
TASDQATTAR	1020.48	Q53RG0;O60573;B9A044;B8ZZ50;Q59FE1;C9JEL3;B8ZZL3;B4E1E4;B9A023;A0A8I5KSA5;A0A8I5KT16	Q53RG0	tmp_locus_9;EIF4E2	Eukaryotic translation initiation factor 4E type 2	2	150.53	0	202530	0	225260
ELSDFPQEFVWEASHYLVR	2351.12	Q4G0F4;O00411;Q59E91	Q4G0F4	POLRMT	DNA-directed RNA polymerase;DNA-directed RNA polymerase, mitochondrial	3	137.4	157620	202510	157620	225230
SESPKEPEQLRK	1426.74	P09651;A0A024RB53;F8W6I7;A0A7I2V3R8;Q6IPF2;A0A7I2V3W0;A0A7I2V2L6;A0A2R8Y4L2;B4DP35;B4E0B5;F8W646;F8VTQ5;A0A7I2YQ85	P09651	HNRNPA1;HNRPA1	Heterogeneous nuclear ribonucleoprotein A1;Heterogeneous nuclear ribonucleoprotein A1, N-terminally processed	3	224.68	194010	202350	194010	225050
GDADQASNILASFGLSAR	1791.88	P43243;A0A0R4J2E8;A8MXP9;D6REM6;Q68D11;D6R991	P43243	MATR3;DKFZp686K23100	Matrin-3	2	249.97	261290	202280	261290	224980
DLADELALVDVIEDK	1656.85	V9HWB9;P00338;F5GXY2;F5GZQ4;F5H5J4;F5H6W8;A0AAG2TW63;F5GYU2;F5GXH2	V9HWB9	HEL-S-133P;LDHA	L-lactate dehydrogenase;L-lactate dehydrogenase A chain	2	217.24	345380	201990	345380	224660
QTFEAAILTQLHPR	1623.87	A0A994J4D9;Q9NPD3;E9PI41	A0A994J4D9	EXOSC4	Exosome complex component RRP41	2	183.08	253550	201740	253550	224380
NPPEQLPIVLQVLLSQVHR	2179.25	B4DJ80;B7Z3S8;A0A8V8TMD9;Q8N122	B4DJ80	RPTOR	Regulatory-associated protein of mTOR	3	182.22	186620	201660	186620	224290
GAVDGGLSIPHSTK	1337.69	A0A2R8Y6J3;B3KTM6;A2RUM7;Q59GX9;P46777;Q5T7N0	A0A2R8Y6J3	RPL5	60S ribosomal protein L5	2	70.195	0	201300	0	223890
LNVVAFLNELPK	1355.78	E9PIN3;Q9UBU9;Q68CW9	E9PIN3	NXF1;DKFZp667O0311	Nuclear RNA export factor 1	2	150.21	184190	201070	184190	223630
QGTPLIAFSLLPHEQK	1777.97	Q2NL82;I3L4E8	Q2NL82	TSR1	Pre-rRNA-processing protein TSR1 homolog	2;3	114.93	89234	201050	89234	223610
LLSALEDLEVLSR	1456.81	Q9NPJ6;U4PSC4	Q9NPJ6	MED4	Mediator of RNA polymerase II transcription subunit 4	2	236.42	309440	201040	309440	223600
IEVLQQHENEDIYK	1756.86	O00505;Q53F09;H0Y4S9	O00505	KPNA3	Importin subunit alpha-4	2;3	105.08	58564	200810	58564	223340
EYFSWEGAFQHVGK	1683.77	Q53YD7;P26641;B4DUP0	Q53YD7	EEF1G	Elongation factor 1-gamma	2	257.66	182050	200760	182050	223280
KDPELWGSVLLESNPYR	2002.02	Q00610;K7EJJ5;A0A8V8TQ18;A0A8V8TQ14;A0A087WVQ6;A0A8V8TR47;A0A8V8TRF0;A0AAQ5BHU5;A0A8V8TQK7;A0A8V8TQK1;A0AAQ5BHN6;A0AAQ5BHN4;J3KRF5;A0A8V8TRE8;A0A8V8TQK3;A0AAQ5BHT6;A0AAQ5BHN7	Q00610	CLTC	Clathrin heavy chain 1;Clathrin heavy chain	2	74.62	218560	200440	218560	222930
NVQDAIADAEQRGEHALKDAR	2306.14	P35908	P35908	KRT2	Keratin, type II cytoskeletal 2 epidermal	3;4	49.967	145300	200410	145300	222900
LREDENAEPVGTTYQK	1848.89	A0A2Z6ATB6;Q16643;B3KSQ7;D6R9W4	A0A2Z6ATB6	DBN1	Drebrin	2	112.68	116720	200290	116720	222760
VFLLGEEVAQYDGAYK	1800.89	F8WF02;C9J634;A0A384MDR8;P11177	F8WF02	PDHB	Pyruvate dehydrogenase E1 component subunit beta, mitochondrial	2	133.07	121390	200220	121390	222690
EIVTNFLAGFEA	1309.66	V9HW26;P25705	V9HW26	HEL-S-123m;ATP5A1	ATP synthase subunit alpha;ATP synthase subunit alpha, mitochondrial	2	135.63	161330	200120	161330	222570
RKDPELWGSVLLESNPYR	2158.12	Q00610;K7EJJ5;A0A8V8TQ18;A0A8V8TQ14;A0A087WVQ6;A0A8V8TR47;A0A8V8TRF0;A0AAQ5BHU5;A0A8V8TQK7;A0A8V8TQK1;A0AAQ5BHN6;A0AAQ5BHN4;J3KRF5;A0A8V8TRE8;A0A8V8TQK3;A0AAQ5BHT6;A0AAQ5BHN7	Q00610	CLTC	Clathrin heavy chain 1;Clathrin heavy chain	3	124.62	257240	200110	257240	222560
LQQQQQQQQLAQMK	1726.88	Q6Y7W6;I1E4Y6;A0A7I2V516;A0A7I2V3H0;A0A7I2V361;A0A7I2V3H7;B4DZM1	Q6Y7W6	GIGYF2	PERQ amino acid-rich with GYF domain-containing protein 2	2	199.54	222990	199770	222990	222180
TGAIVDVPVGEELLGR	1623.88	V9HW26;P25705;K7EQH4;K7EJP1;B4DGW3;K7ERX7;K7EK77	V9HW26	HEL-S-123m;ATP5A1	ATP synthase subunit alpha;ATP synthase subunit alpha, mitochondrial	2	144.51	162130	199730	162130	222140
RFEELTNLIR	1289.71	B4DVQ5;A1KYQ7;Q99613;B4DVU3;B5ME19;B4DDN4;B4DRU0;Q3B7B9;H3BPE4	B4DVQ5	EIF3C;EIF3CL	Eukaryotic translation initiation factor 3 subunit C;Eukaryotic translation initiation factor 3 subunit C-like protein	2	123.42	255370	199530	255370	221910
EPPTDVTPTFLTTGVLSTLR	2144.14	A0A140VJK6;P49915;B4DUT7	A0A140VJK6	GMPS	GMP synthase [glutamine-hydrolyzing]	2	39.587	0	199500	0	221880
VKPLQDQNELFGK	1514.81	Q53HM6;B3KY12;A8K7V1;A8K566;Q12874;B4DW90	Q53HM6	SF3A3	Splicing factor 3A subunit 3	3	134.2	278530	199350	278530	221720
GGGGGGYGSGGSSYGSGGGSYGSGGGGGGGR	2382.94	H6VRG0;H6VRF9;H6VRF8;H6VRG1;P04264;H6VRG3;H6VRG2	H6VRG0	KRT1	Keratin, type II cytoskeletal 1	2	125.25	111240	199120	111240	221470
QGDTGDWIGTFLGHK	1630.77	Q9Y3F4	Q9Y3F4	STRAP	Serine-threonine kinase receptor-associated protein	2;3	101.64	190520	199010	190520	221340
APLQVAVLGPTGVAEPVEVR	2001.13	A0AAQ5BHM3;Q14315;A0AAQ5BHR4;A0AAQ5BHJ9;A0AAQ5BHM5;Q59H94	A0AAQ5BHM3	FLNC	Filamin-C	2	106.79	237860	198870	237860	221180
GLEEITVHNKDEVYQILEK	2256.16	P52732;A0A7I2V3A9;B2RAM6;A0A7I2YQY4;A0A7I2V3V3	P52732	KIF11	Kinesin-like protein KIF11;Kinesin-like protein	3	207.41	134670	198730	134670	221020
IYDLNKPEAEPK	1415.73	Q9Y3F4;B0AZV0	Q9Y3F4	STRAP	Serine-threonine kinase receptor-associated protein	2	112.93	0	198540	0	220820
GNFTLPEVAECFDEITYVELQK	2601.23	Q00839;B3KX72;B4DLR3;Q96BA7;A0A1X7SBS1;A0A1W2PPS1;A0A1W2PP35;A0A994J6V2;Q5RI18;A0A1W2PPH7;A0A1W2PPL4;A0A1W2PP34;A0A1W2PQL0;Q7Z4Q5;A0A1W2PQD4	Q00839	HNRNPU;HNRPU	Heterogeneous nuclear ribonucleoprotein U	2;3	74.62	111360	198200	111360	220440
SLDLDSIIAEVKAQYEDIAQK	2348.21	H6VRG0;H6VRF9;H6VRF8;H6VRG1;P04264;H6VRG3	H6VRG0	KRT1	Keratin, type II cytoskeletal 1	3	142.32	130120	198200	130120	220440
AQPVIEFVCEVLDFK	1792.91	Q9UKV8;A4FVC0	Q9UKV8	AGO2;EIF2C2	Protein argonaute-2;Protein argonaute	2	80.815	0	197980	0	220200
VVHLLNDQHLGVVTAATSLITTLAQK	2741.54	O94973;B7Z5S9;A0A0G2JS82;A0A8I5KPP9;A0A0G2JQM1;Q8N2F8;A0A0G2JRF9;A0A0G2JQA4;B3KMI7;E9PPY8;E9PQP4;Q59FN8;A0A0G2JRS3	O94973	AP2A2	AP-2 complex subunit alpha-2	3;4	160.04	111270	197890	111270	220100
HATIYPTEEELQAVQK	1855.93	B2RNR6;Q96KR1;H0Y8W1	B2RNR6	ZFR	Zinc finger RNA-binding protein	2	93.162	164960	197860	164960	220060
FSFGLLDLPFR	1310.7	A0A8I5KRS9;A6NHR9;J3KTL8	A0A8I5KRS9	SMCHD1	Structural maintenance of chromosomes flexible hinge domain-containing protein 1	2	97.277	188820	197790	188820	219980
AIFTGHSAVVEDVAWHLLHESLFGSVADDQK	3377.67	E9PC52;Q6FHQ0;Q16576;Q5JP01;A8K6A2;Q5JP02	E9PC52	RBBP7	Histone-binding protein RBBP7	4	133.18	89156	196970	89156	219070
KFESEILEAISQNSVVIIR	2174.19	Q08211;Q58F26;Q6PJK6	Q08211	DHX9	ATP-dependent RNA helicase A	2;3	104	298200	196910	298200	219010
PSHYHVLWDDNR	1537.71	Q9UKV8;A4FVC0	Q9UKV8	AGO2;EIF2C2	Protein argonaute-2;Protein argonaute	2;3	71.066	319270	196820	319270	218900
KLPPLPLTLALGAFLNHR	1970.18	O96008	O96008	TOMM40	Mitochondrial import receptor subunit TOM40 homolog	3	137.39	87928	196660	87928	218730
ILPFLSTEQAADILMTTAR	2090.11	Q86TB9;B3KXN0	Q86TB9	PATL1	Protein PAT1 homolog 1	2	115.24	212270	196530	212270	218580
MGYAEEAPYDAIHVGAAAPVVPQALIDQLKPGGR	3503.79	A0A384MDK7;F6S8N6;P22061;B7Z972;A0A3F2YNX8	A0A384MDK7	PCMT1	Protein-L-isoaspartate O-methyltransferase;Protein-L-isoaspartate(D-aspartate) O-methyltransferase	4	92.878	151450	196450	151450	218490
HMNLILCDCDEFRK	1849.83	J3KRY3;S4R3P3;J3QLE5;Q6LBS1;Q66K91;Q5XPV6;B4DVS0;X5DP00;Q9UIS4;Q15182;P63162;P14678	J3KRY3	SNRPN;SNRPB	Small nuclear ribonucleoprotein-associated protein;Small nuclear ribonucleoprotein-associated protein N;Small nuclear ribonucleoprotein-associated proteins B and B	3	143.22	212360	195890	212360	217870
SIFQHIQSAQSQR	1528.77	A0A3B3ITZ9;Q9Y2W1	A0A3B3ITZ9	THRAP3	Thyroid hormone receptor-associated protein 3	2	154.94	271660	195890	271660	217870
SYCAEIAHNVSSK	1464.67	D3YTB1;F8W727;P62910	D3YTB1	RPL32	60S ribosomal protein L32	2	244.44	383640	195870	383640	217840
IIDFLSALEGFK	1351.74	A0A494C0M1;A0A8V8TQJ0;P52701;Q1L838;A0A8V8TQW9	A0A494C0M1	MSH6;GTBP	DNA mismatch repair protein Msh6	2	116.13	152880	195830	152880	217800
NEHNSILQSLLETLK	1737.93	Q07866;Q7Z5D5;E7EVH7;Q7RTP8;G3V5R9;Q7RTQ4;Q7RTQ0;Q7RTQ1;Q7RTQ2;G3V3H3;Q7RTQ8;B4DGB3;F8W6L3;B5BU63;G3V2E7;Q7RTQ7;Q7RTQ9;B4DS14;G5E9S8;G3V2P7	Q07866	KLC1;KNS2	Kinesin light chain 1	2;3	109.47	0	195520	0	217460
GPPPTDPYGRPPPYDR	1780.85	Q16630;F8WJN3;B4DSU9	Q16630	CPSF6	Cleavage and polyadenylation specificity factor subunit 6	3	46.068	262460	195510	262460	217450
GIPVLVGLLDHPK	1356.81	Q96FS1;A0A669KB62;A0A669KB05;Q68DU0;C9JZR2;H0YC95;O60716;Q7KZJ3;E9PKY0	Q96FS1	CTNND1;DKFZp781O2021	Catenin delta-1	2	152.17	235010	195270	235010	217180
LNLVDLAGSENIGR	1469.78	P52732;A0A7I2V3A9;B2RAM6;A0A7I2YQY4;A0A7I2V3V3	P52732	KIF11	Kinesin-like protein KIF11;Kinesin-like protein	2	147.72	300080	195240	300080	217150
EEGILGFFAGLVPR	1503.81	Q53G34;Q9Y6C9;E9PIE4;B4DHQ0	Q53G34	MTCH2	Mitochondrial carrier homolog 2	2	108.93	73779	195060	73779	216940
RSEAEEAITSFNGHKPPGSSEPITVK	2767.38	Q15717	Q15717	ELAVL1	ELAV-like protein 1	4	70.337	243780	194650	243780	216490
TEQTEKAEEETR	1449.66	Q6Y7W6;I1E4Y6;E7ESB6;A0A7I2V516;A0A7I2V3H0;B4DRT8;A0A7I2V361;A0A7I2V3H7;C9JHW1;B4DZM1	Q6Y7W6	GIGYF2	PERQ amino acid-rich with GYF domain-containing protein 2	2	200.76	240520	194490	240520	216310
TYVLNPLAPEFIPR	1628.89	A0A2P0H7U5;J3QS41;B7ZLW2;P42694	A0A2P0H7U5	HELZ	Probable helicase with zinc finger domain	2	156.14	177920	193740	177920	215480
SLGTADVHFER	1230.6	Q86V81;E9PB61	Q86V81	ALYREF	THO complex subunit 4	2	147.78	270310	193690	270310	215430
RWDQTADQTPGATPK	1670.8	O75533;Q7Z497;A0JLT9;Q32Q20;A0PJH5	O75533	SF3B1	Splicing factor 3B subunit 1	2	123.99	200520	193680	200520	215420
FLEVIKPFCVILPEIQKPER	2454.37	A0A8V8TNG8;A0A8V8TN25;A0A8V8TN19;A0A8V8TMZ3;B3KNF6;B4DR61;A0A8V8TMZ5;P61619	A0A8V8TNG8	SEC61A1	Protein transport protein Sec61 subunit alpha isoform 1	3;4	76.049	72690	193610	72690	215330
MEGHDPKEPEQLRK	1692.83	B4E3E6;B4DDB6	B4E3E6	HNRPA3		2;3;4	106.35	227510	193550	227510	215270
GGPNIITLADIVK	1309.76	A0A2R8YF43;A0A2R8YD58;P68400;Q5U5J2;E7EU96;Q2I0Y7;B5BUH5;B2R6D7;A0A2R8Y5A0;A0A2R8YDP2;Q8NEV1;A0A2R8YFU2;A0A2R8Y4D6;A0A2R8Y4H0;A0A2R8YEW1;V9GYA2;A0A2R8YCK2	A0A2R8YF43	CSNK2A1;CSNK2A3	Casein kinase II subunit alpha;Casein kinase II subunit alpha 3	2	136.06	258070	193350	258070	215040
GHFEAFGTLTDCVVVVNPQTK	2318.14	Q13151	Q13151	HNRNPA0	Heterogeneous nuclear ribonucleoprotein A0	2;3	104	199450	193300	199450	214990
IAALQAFADQLIAAGHYAK	1971.06	A0A384P5S9;A0A0D9SF54;A0A0D9SFF6;A0A0D9SGF6;A0A994J6W3;Q13813;A0A994J4G5;Q9UG16;A0A994J498;A0A994J6W6	A0A384P5S9	SPTAN1;DKFZp564P0562	Spectrin alpha chain, non-erythrocytic 1	3	115.79	220220	192860	220220	214500
EDPFVFIPEDDPLFPPIEK	2243.1	Q08J23	Q08J23	NSUN2	tRNA (cytosine(34)-C(5))-methyltransferase	2	96.27	0	192770	0	214390
RREEEGLQLR	1284.69	P52294;Q5BKZ2;C9JYI4;C9JWD9;C9J4U1;F2Z3G4;C9J352	P52294	KPNA1	Importin subunit alpha-5;Importin subunit alpha-5, N-terminally processed;Importin subunit alpha	3	112.8	0	192570	0	214170
EIEGEEIEIVLAKPPDK	1908.01	O43390;B4DMB1;Q0VGD6;A0A6Q8PEX7;B2R7W4;B4DT28;A0A6Q8PHG0;A0A6Q8PH35;B4DMD1;A0A286YEZ8;Q7Z334;Q6MZS5	O43390	HNRNPR;HNRPR;DKFZp686O0665;DKFZp686A13234	Heterogeneous nuclear ribonucleoprotein R	2	205.26	160650	192370	160650	213950
RLAELSDYRR	1277.68	A0A0S2Z4Z0;Q96PK6;B4DNG4	A0A0S2Z4Z0	RBM14	RNA-binding protein 14	3	191.25	288510	192330	288510	213910
GINSSNVENQLQATQAAR	1899.94	A0A7I2V351;A0A7I2V487;Q7Z726;A8K7D9;A0A7I2YQE1;P52292;A0A7I2V3Z3;J3QLL0;J3KS65	A0A7I2V351	KPNA2	Importin subunit alpha;Importin subunit alpha-1	2	295.16	0	192050	0	213600
LANQFAIYKPVTDFFLQLVDAGK	2597.39	P42704;A0A804HHY9;A0A804HIN4;A0A804HLG8;A0A804HK30;E5KNY5;A0A804HL40;A0A804HKJ0;A0A804HKR3;A0A804HIG4;A0A804HI14;A0A804HJZ1;A0A804HI40;A0A804HIQ7;A0A804HKI2;A0A804HJI0;A0A804HJA1;A0A804HKK7;H7C3W8	P42704	LRPPRC	Leucine-rich PPR motif-containing protein, mitochondrial	3	167.64	233880	191980	233880	213520
LAGGNDVGIFVAGVLEDSPAAK	2099.09	A0A0G2JNH2;A0A7I2V5U5;G5E9E7;A9CQZ8;A0A087X0K9;G3V1L9;Q07157;Q68DX9;Q6MZU1	A0A0G2JNH2	TJP1;DKFZp686M05161;DKFZp686A1195	Tight junction protein ZO-1	2	136.99	259870	191850	259870	213370
IVEVLGIPPAHILDQAPK	1909.1	A0A2R8YDF3;B4DX02;A0A2R8Y6L5;A0A2R8Y6I6;Q13627;A0A2R8Y443	A0A2R8YDF3	DYRK1A	Dual specificity tyrosine-phosphorylation-regulated kinase 1A	2;3	40.83	292930	191810	292930	213340
GQPLPDHLQMAVQGK	1617.83	P51532;A7E2E1;A0A994J6Y9;A0A2R8Y7S2;B9EGQ8;A0A2R8Y4P4;Q9HBD4;A0A2R8YGP5;Q59FZ6;A0A994J4Z2;A5D6X0	P51532	SMARCA4	Transcription activator BRG1	2	104.04	186780	191520	186780	213010
KRPAPQQIQQVQQQAVQNR	2244.22	Q96GM5;F8VZ70;F8VW95;B4DF50;F8VUB0	Q96GM5	SMARCD1	SWI/SNF-related matrix-associated actin-dependent regulator of chromatin subfamily D member 1	3	206.03	198590	191430	198590	212910
LDQEVAEVDKNIELLK	1854.99	Q99816;F5H442	Q99816	TSG101	Tumor susceptibility gene 101 protein	2	78.71	214920	191120	214920	212560
SLQALGEVIEAELR	1526.83	Q6IBR2;K7ER00;Q9Y285;K7ER16;K7EK06	Q6IBR2	FARSLA;FARSA	Phenylalanine--tRNA ligase alpha subunit	2	181.44	226390	191120	226390	212560
AINQIAAALFTIHK	1509.87	A0A994J4I5;A0A994J6K9;Q9Y2A7;B3KMK7	A0A994J4I5	NCKAP1	Nck-associated protein 1	2;3	117.45	120270	190530	120270	211910
LGGSLADSYLDEGFLLDK	1911.95	F8VQ14;F5GWF6;V9HW96;P78371;B7Z4R3	F8VQ14	CCT2;HEL-S-100n	T-complex protein 1 subunit beta	2	113.34	177610	190490	177610	211860
DLYNWLEVEFNPLK	1778.89	Q24JU4;J9R021;Q14152;Q7Z5T5;Q6P1R0;Q05BS0;Q3B770	Q24JU4	EIF3A;eIF3a	Eukaryotic translation initiation factor 3 subunit A	2	190.68	220390	190320	220390	211680
MKEEVPTALVEAHVR	1707.9	B4DF22;Q59G16;F8VXC8;Q8TAQ2	B4DF22	SMARCC2	SWI/SNF complex subunit SMARCC2	3	165.02	128050	190130	128050	211460
TLTTDILFGLLK	1333.79	Q8IX18;B4DR88;J3KSW6;J3KTK0	Q8IX18	DHX40	Probable ATP-dependent RNA helicase DHX40	2	135.63	252610	189990	252610	211300
VGVEASEETPQTSSSSAR	1820.84	Q6Y7W6;I1E4Y6;E7ESB6;A0A7I2V516;A0A7I2V3H0;B4DRT8;A0A7I2V361;A0A7I2V3H7;C9JHW1;B4DZM1	Q6Y7W6	GIGYF2	PERQ amino acid-rich with GYF domain-containing protein 2	2	144.16	179220	189840	179220	211140
YAQDEHLITFFVPVFEPLPPQYFIR	3065.57	A4FU77;O75643;A0A494C1A5	A4FU77	SNRNP200	U5 small nuclear ribonucleoprotein 200 kDa helicase	3	86.766	199150	189840	199150	211140
TGVELGKPTHFTVNAK	1697.91	P21333;Q60FE5;Q60FE6;A6NDY9;A0A7P0NMY4	P21333	FLNA	Filamin-A	2;3	265.89	498220	189730	498220	211010
EIVVIHQDPEALK	1489.81	P41252;Q59G75;A0A804HJN6;A0A804HL54;A0A804HHW9;J3KR24;A0A0A0MSX9;Q7Z355;A0A804HJ36;Q6P0M4;A0A804HIV9;B4DVX2;Q7Z3U5;Q7L4K8	P41252	IARS;DKFZp686L17145;DKFZp686L0869	Isoleucine--tRNA ligase, cytoplasmic	2	186.27	0	189600	0	210870
AAVPSGASTGIYEALELR	1803.94	P06733;A0A2R8Y6G6;A0A024R4F1;K7EM90;A0A2R8YEM5;A0A2R8Y879;B4DUJ6;P13929;Q6FHV6;A8K3B0;P09104;F5H0C8;E5RGZ4;K7ERS8;F5H1C3;K7EKN2;A0A2R8YEG5;K7EPM1;E5RG95;E5RI09;A0A2R8Y798	P06733	ENO1;ENO3;ENO2	Alpha-enolase;Enolase;Beta-enolase;Gamma-enolase	2	167.01	304670	189510	304670	210770
EEAVLFLLDLPK	1385.78	A0A0G2JNH2;A0A7I2V5U5;G5E9E7;A9CQZ8;A0A087X0K9;G3V1L9;Q07157;Q68DX9;Q6MZU1	A0A0G2JNH2	TJP1;DKFZp686M05161;DKFZp686A1195	Tight junction protein ZO-1	2	126.29	206860	189260	206860	210490
VLDELTLTKADLEMQIESLTEELAYLKK	3235.71	A0A1B0GVI3;P13645	A0A1B0GVI3	KRT10	Keratin, type I cytoskeletal 10	3;4	108.27	173580	189120	173580	210340
KQISNLQQSISDAEQR	1843.94	H6VRG0;H6VRF9;H6VRF8;H6VRG1;P04264;H6VRG3;H6VRG2	H6VRG0	KRT1	Keratin, type II cytoskeletal 1	2	162.16	0	188920	0	210120
EGLISQDGSSLEALLR	1686.88	A0A994J414;A0A994J6N1;J3KMZ8;A0A994J426;A0A994J6A8;Q92785	A0A994J414	DPF2	Zinc finger protein ubi-d4	2	220.34	268180	188870	268180	210060
DPIPYLPPLEK	1280.7	A8KAQ5;P08621	A8KAQ5	SNRNP70	U1 small nuclear ribonucleoprotein 70 kDa	2	78.932	279880	188800	279880	209980
LTPLILKPFGNSISR	1654.98	A0A494C1L1;Q14739;C9JXK0	A0A494C1L1	LBR	Lamin-B receptor	2	126.21	145610	188750	145610	209920
ISFLENNLEQLTK	1547.82	P33176;V9HW29;A8K048;M1VE91;M1VKJ2;M1VRN1;C1PHA2;B4DS27;A0A6Q8PGN1;Q59GB8;A0A6Q8PGT2;J3KNA1;B7Z2M7;A0A6Q8PEZ8;A0A6Q8PGJ3;Q12840;B2RCP3;B0I1S7;A0A7I2V4K6;A0A7I2V581;A0A7I2V3N5;A0A7I2V492;O60282;A0A0G2JMZ6;A1L179;A0A7I2YQQ7;A0A7I2V352;Q57Z91	P33176	KIF5B;HEL-S-61;KIF5B-RET(NM_020630)_K24;R11;KIF5B-RET(NM_020975)_K23;R12;KIF5B-RET(NM_020630)_K23;R12;KIF5B-ALK;KIF5A;KIF5C	Kinesin-1 heavy chain;Kinesin-like protein;Kinesin heavy chain isoform 5A;Kinesin heavy chain isoform 5C	2	147.72	0	188670	0	209840
NPLPNIDHELQELLIDR	2028.06	B2RAR2;Q9ULX3	B2RAR2	NOB1	RNA-binding protein NOB1	3	62.494	0	188540	0	209690
YGALALQEIFDGIQPK	1761.93	A0A384NKW7;P55060;B4DUC5;B4DS32;B4DPS6;B4DM31	A0A384NKW7	CSE1L	Exportin-2	2	123.92	99972	188410	99972	209540
AVSDASAGDYGSAIETLVTAISLIK	2451.27	Q16630;F8WJN3;B4DSU9	Q16630	CPSF6	Cleavage and polyadenylation specificity factor subunit 6	2;3	255.71	248870	188370	248870	209500
LQMEAPHIIVGTPGR	1617.87	P60842;A8K088;A8K7F6;J3KT12;J3KSZ0;J3QS69;Q59F68;J3QR64;J3QL43;B4E047;J3KS25;J3QLN6;J3QKZ9	P60842	EIF4A1	Eukaryotic initiation factor 4A-I	2	61.067	164540	187980	164540	209070
SEPALAPADFVAPLAPLPIPSNLFVPTPDAEEPQLPDGTGR	4206.15	A0A3F2YNX0;A0A3F2YNZ0;O15027;A0A8I5KPG1;A4QN19;X6RGP5;A0A0C4DH09;A0PJ75;B4DW51	A0A3F2YNX0	SEC16A	Protein transport protein Sec16A	3	103.98	197040	187980	197040	209070
TTAEDGVPAPPLLDPIVQQFGQFSK	2654.36	Q9BTC0	Q9BTC0	DIDO1	Death-inducer obliterator 1	3	62.304	155800	187880	155800	208960
TNLSVHEDKNR	1311.65	P33176;V9HW29;A8K048;M1VE91;M1VKJ2;M1VRN1;C1PHA2;M1V490;M1VPF9;M1V481;M1VKI9;M1VE89;M1VPF7;M1VRN0;Q66K46;Q2TA90;Q6P164;J3KNA1;B7Z2M7;A0A6Q8PEZ8;A0A6Q8PGJ3;Q12840;B2RCP3;B0I1S7;A5D6Y6	P33176	KIF5B;HEL-S-61;KIF5B-RET(NM_020630)_K24;R11;KIF5B-RET(NM_020975)_K23;R12;KIF5B-RET(NM_020630)_K23;R12;KIF5B-ALK;KIF5B-RET(NM_020630)_K22;R12;KIF5B-RET(NM_020975)_K22;R12;KIF5B-ALK_K17;A20;KIF5B-RET(NM_020630)_K16;R12;KIF5B-RET(NM_020975)_K16;R12;KIF5B-RET(NM_020630)_K15;R12;KIF5B-RET(NM_020975)_K15;R12;KIF5A	Kinesin-1 heavy chain;Kinesin-like protein;Kinesin heavy chain isoform 5A	2	175.64	0	187080	0	208070
NFIVWLEDQK	1290.66	Q5RLJ0;Q549M8;Q9Y224;G3V4C6;G3V4E7	Q5RLJ0	C14orf166	UPF0568 protein C14orf166	2	139.02	399740	187030	399740	208020
LLTVQHPLEESR	1420.77	Q6P3W7;F8VSC5;A0A0U1RQQ9	Q6P3W7	SCYL2	SCY1-like protein 2	2	124.46	247330	186980	247330	207960
DFFQSYGNVVELR	1572.76	Q13283;Q53HH4;Q5U0Q1;Q32P45;Q6FI03;A0A7I2V5M7;A0A7I2YQN9;Q6ZP53;B7Z8K4;A0A7I2YQH0	Q13283	G3BP1;DKFZp686L1159;G3BP	Ras GTPase-activating protein-binding protein 1	2	168.05	202070	186780	202070	207730
ELLFLSNANPSLLER	1714.93	P51398;V9GZ61;V9GYA7;V9GYW1;V9GYF7	P51398	DAP3	28S ribosomal protein S29, mitochondrial	2	130.71	239680	186430	239680	207350
IPNFLHLTPVAIK	1461.87	P82673;H0YG82	P82673	MRPS35	28S ribosomal protein S35, mitochondrial	2;3	75.474	202530	186290	202530	207190
TVQLTSSELESTLETLK	1877.98	P42704;A0A804HHY9;A0A804HIN4;A0A804HLG8;A0A804HK30;E5KNY5;A0A804HL40;A0A804HKJ0;A0A804HKR3;A0A804HIG4;A0A804HI14;A0A804HJZ1;A0A804HI40;A0A804HIQ7;A0A804HKI2;B4DSR0;A0A804HJH8;B8ZZ38;C9JCA9;A0A804HK02;A0A804HIV5;A0A804HJI0	P42704	LRPPRC	Leucine-rich PPR motif-containing protein, mitochondrial	2	95.345	148470	186260	148470	207160
NELMYQLEQDHDLQAILQER	2485.19	Q08211;Q58F26;Q6PJK6	Q08211	DHX9	ATP-dependent RNA helicase A	3	113.48	178010	186220	178010	207110
PGPWRPLVKPGGWR	1601.89	Q24JU4;J9R021;Q14152	Q24JU4	EIF3A;eIF3a	Eukaryotic translation initiation factor 3 subunit A	3;4	81.335	160420	185780	160420	206620
LLTSFLPAQLLR	1370.83	F5GZI0;F5H056;B4E2Z3;A0A7P0TBF8;F5GZS6;A0A7P0T9F7;A0A7P0Z4A0;A0A7P0TAN7;A0A7P0Z4P5;P08195;H0YFX4;A0A7P0T8F1;A0A7P0T8U7;A0A7P0TAS6	F5GZI0	SLC3A2	4F2 cell-surface antigen heavy chain	2	63.397	109940	185630	109940	206460
LICCDILDVLDK	1475.74	V9HW98;P62258;G9K389;G9K388;B7ZA86;B4DJB0;K7EIT4	V9HW98	HEL2;YWHAE;YWHAE/FAM22B fusion;YWHAE/FAM22A fusion	14-3-3 protein epsilon	2	142.71	325160	185340	325160	206140
GNFTLPEVAECFDEITYVELQKEEAQK	3186.51	Q00839;B3KX72;B4DLR3;Q96BA7;A0A1X7SBS1;A0A1W2PPS1;A0A1W2PP35;A0A994J6V2;Q5RI18;A0A1W2PPH7;A0A1W2PPL4;A0A1W2PP34;A0A1W2PQL0;Q7Z4Q5;A0A1W2PQD4	Q00839	HNRNPU;HNRPU	Heterogeneous nuclear ribonucleoprotein U	3	37.061	205780	185240	205780	206030
TQGFLALFSGDTGEIK	1682.85	M0R0Y3;B3KNL2;Q9Y230	M0R0Y3	RUVBL2	RuvB-like 2	2	167.01	163150	185180	163150	205960
HVHQIDAVLLSHPDPLHLGALPYAVGK	2896.57	Q9P2I0;B3KMI0;G3V3T7	Q9P2I0	CPSF2	Cleavage and polyadenylation specificity factor subunit 2	4	98.889	170510	185090	170510	205860
NPEVGLKPVWYSPK	1612.86	P07814;Q3KQZ8;B4DKX5;V9GYZ6;H6WCP5	P07814	EPRS	Bifunctional glutamate/proline--tRNA ligase;Glutamate--tRNA ligase;Proline--tRNA ligase	2	226.85	171920	185070	171920	205830
EGLPVNNIFQQISPVVGDK	2053.08	Q9Y2X0;U3KQ43;B9TWZ6;U3KQB4;K7EKS6;B9TWZ8	Q9Y2X0	MED16	Mediator of RNA polymerase II transcription subunit 16	2	257.12	188530	184750	188530	205480
TIDDLKNQILNLTTDNANILLQIDNAR	3051.62	A0A1B0GVI3;P13645	A0A1B0GVI3	KRT10	Keratin, type I cytoskeletal 10	3	76.831	179620	184700	179620	205430
SAIYQLEEEYENLLK	1840.91	A0AAQ5BH40;P15924;A0AAQ5BH17;Q4LE79;B4E2A0;A0AAQ5BH53;B4DKX6;B4DWT7;A0AAQ5BH43	A0AAQ5BH40	DSP;DSP variant protein	Desmoplakin	2	195.09	195860	184650	195860	205370
IVDDLKDEAEQYR	1592.77	O75533	O75533	SF3B1	Splicing factor 3B subunit 1	2	130.99	286570	184430	286570	205130
EQPEKEPELQQYVPQLQNNTILR	2793.43	Q24JU4;J9R021;Q14152;Q7Z5T5;Q6P1R0;Q05BS0;Q3B770	Q24JU4	EIF3A;eIF3a	Eukaryotic translation initiation factor 3 subunit A	3	119.97	307080	184300	307080	204980
SSLGQSASETEEDTVSVSK	1939.89	E9PPJ0;Q13435;Q7Z3K9;E9PJ04;H0YCG1	E9PPJ0	SF3B2;DKFZp781L0540	Splicing factor 3B subunit 2	2	275.16	220410	184270	220410	204940
SINPLGGFVHYGEVTNDFVMLK	2436.21	Q8TBW1;Q96QL0;P39023;Q9NY85;G5E9G0;B3KS36;Q49AJ9;Q9BT63	Q8TBW1	RPL3;rpl3	60S ribosomal protein L3	3	68.127	366620	184080	366620	204730
SQLDIIIHSLK	1265.73	P13010;Q53TC2	P13010	XRCC5	X-ray repair cross-complementing protein 5	2	135.28	245670	184050	245670	204700
HLPNLLDETQIFSYFSQFGTVTR	2712.35	Q9BYG3;B4DSM4	Q9BYG3	NIFK	MKI67 FHA domain-interacting nucleolar phosphoprotein	3	184.59	117000	183920	117000	204550
AVCMLSNTTAIAEAWAR	1863.9	B3KPS3;P68363;B3KT06;A8JZY9;P68366;B4DDU2;C9J2C0;Q9NY65;Q7Z3M3;A0A7P0T945;B4DN58;V9GZ17;Q15670;Q71U36;Q1ZYQ1;P0DPH8;P0DPH7;B4DQK4;A0AAG2UW83;Q6PEY2;Q9UQM3	B3KPS3	TUBA1B;TUBA4A;TUBA8;DKFZp686L04275;TUBA1A;TUBA2;TUBA3E	Tubulin alpha-1B chain;Tubulin alpha-4A chain;Tubulin alpha-8 chain;Tubulin alpha-1A chain;Tubulin alpha-3E chain	2	253.72	145610	183870	145610	204510
HASPILPITEFSDIPR	1791.95	P42167;G5E972;H0YJH7	P42167	TMPO	Lamina-associated polypeptide 2, isoforms beta/gamma;Thymopoietin;Thymopentin	2	104.49	140980	183820	140980	204450
GQLQSHGVQAR	1179.61	A0A0S2Z4W4;Q7Z3D7;P98175;A0A0S2Z4X1;Q6PKH5	A0A0S2Z4W4	DKFZp686E2459;RBM10	RNA-binding protein 10	2	187.1	246000	183810	246000	204430
HLPSTEPDPHVVR	1482.76	Q9BUJ2;A8K6U7;B7Z4B8;A0A0A0MRA5;A8K3W4;A8K5K0;M0R3F1;M0QYZ0;M0QYI8;M0QYM5	Q9BUJ2	HNRNPUL1	Heterogeneous nuclear ribonucleoprotein U-like protein 1	3	121.8	241240	183640	241240	204250
DYSDHPSGGSYR	1339.54	H0Y6E7;H3BT71;P38159;B4E352;B3KRG5;H3BUY5;Q96E39;Q2VIN3	H0Y6E7	RBMX;RBMXL1	RNA-binding motif protein, X chromosome;RNA-binding motif protein, X chromosome, N-terminally processed;RNA binding motif protein, X-linked-like-1	2	283.34	0	183410	0	203990
ELPYFEGDFWPNVLEESIK	2311.1	A0A669KB12;Q09472;Q7Z6C1;B5A227;Q92793;B4E3L4;I3L466;O60424	Q92793	EP300;CREBBP;CBP	Histone acetyltransferase p300;CREB-binding protein	2	144.38	164360	183320	164360	203890
MSVFQTQLPTLGVGALKPR	2042.13	B4E205;O95486	B4E205	SEC24A	Protein transport protein Sec24A	3	189.13	229930	183190	229930	203740
ALINADELASDVAGAEALLDR	2126.09	A0A384P5S9;A0A0D9SF54;A0A0D9SFF6;A0A0D9SGF6;A0A994J6W3;Q13813;A0A994J4G5;B4DTV8;B4DGT1;A0A994J7B0	A0A384P5S9	SPTAN1	Spectrin alpha chain, non-erythrocytic 1	2;3	147.64	130300	183180	130300	203740
ELTMASLPFTFDVER	1754.85	B3KMC9;Q9H0D6;B4DZC3;B4E0B9	B3KMC9	XRN2	5-3 exoribonuclease 2	2	157.74	213470	182800	213470	203310
ERDIPSLPPLPPLPPLPPLDR	2328.32	P49750;Q8NF45;H0YIQ2	P49750	YLPM1;FLJ00353	YLP motif-containing protein 1	3	82.747	172030	182640	172030	203130
GPLGVTEELHIISFTVKYTYQGLKQELK	3190.73	P52630;R9QG79;R9QE65;R9QE71;R9QF58;R9QF97;R9QFA6;R9QGC0;R9QE63;R9QDY7;R9QE44;R9QFA2;A0A494C164;A0A8V8TLJ4;R9QG88;R9QDY3;R9QDW3;R9QFC5;R9QE53;R9QDZ0;R9QDW5;R9QG91;A0JLQ9;R9QF99;B4DLC8;Q6N0A7	P52630	STAT2;DKFZp686H05229	Signal transducer and activator of transcription 2;Signal transducer and activator of transcription	4	101.62	0	182610	0	203090
GVIDYDRDRFDR	1525.73	P49750;Q8NF45;H0YIQ2;F8VU51;B4DMQ9;H0YI23	P49750	YLPM1;FLJ00353	YLP motif-containing protein 1	3	69.276	277910	182550	277910	203030
KSDSNPLTEILK	1343.73	Q5W009;Q96I25	Q5W009	RBM17	Splicing factor 45	2	147.72	0	182320	0	202770
FMQTFVLAPEGSVANK	1737.88	Q13283;Q53HH4;Q5U0Q1;Q32P45;Q6FI03;A0A7I2V5M7;A0A7I2YQN9;A0A7P0P2U7;A0A7I2V651;A0A7I2YQU8;A0A7I2V2V1	Q13283	G3BP1;DKFZp686L1159;G3BP	Ras GTPase-activating protein-binding protein 1	2	180.17	230190	182210	230190	202660
NSEGGLYVCMNTFLAFGR	2034.93	A0A7P0T9H6	A0A7P0T9H6			3	31.801	44378	182210	44378	202660
ITSCIFQLLQEAGIK	1719.92	E9PBS1;P22234;B4DGX3	E9PBS1	PAICS	Multifunctional protein ADE2;Phosphoribosylaminoimidazole-succinocarboxamide synthase;Phosphoribosylaminoimidazole carboxylase	2	104.04	0	182120	0	202550
NLSTVMDEIHTVLK	1598.83	Q8IX12	Q8IX12	CCAR1	Cell division cycle and apoptosis regulator protein 1	2;3	149.58	194280	181730	194280	202130
ESRPSEEREWDR	1574.71	Q24JU4;J9R021;Q14152	Q24JU4	EIF3A;eIF3a	Eukaryotic translation initiation factor 3 subunit A	3	139.78	176510	181620	176510	202000
AWVPAESAVEELMPR	1683.83	A0A8J9FTZ9;H0YCF4;G5EA29;H0YDP6;H0YEL0;A0A8J9FN78;A0A8J9FJK1;A0A3B3IU42	A0A8J9FTZ9	GEMIN2		2	76.255	238390	181200	238390	201530
TGQSLATLHAHK	1262.67	Q9C0J8	Q9C0J8	WDR33	pre-mRNA 3 end processing protein WDR33	2;3	120.65	97136	181160	97136	201480
DHVYLQLHHLPPEQLATR	2166.13	D6RFM5;P31040;B3KT34;Q0QF12;B4DYN5	D6RFM5	SDHA	Succinate dehydrogenase [ubiquinone] flavoprotein subunit, mitochondrial	3	84.58	150240	181090	150240	201410
LKDLFDYSPPLHK	1571.83	E9PK91;E9PK09;E9PQN2;E9PKI6;Q6DCA8;A0A1W2PQ43;Q9NYF8	Q9NYF8	BCLAF1	Bcl-2-associated transcription factor 1	3	119.55	205480	180520	205480	200770
LQVIVCSATLHSFDVK	1815.96	A0A7I2V430;A0A7I2V4F0;A3RJH1;Q92499;A0A7I2V2M5;A0A087WZ71;F1T0B3;A0A7I2YQ77;A0A087X2G1;B4DP70;A0A7I2V4J3	A0A7I2V430	DDX1	ATP-dependent RNA helicase DDX1	2	146.37	159650	180220	159650	200440
KPPLLDRPGEGSYNR	1697.88	Q8NEY8;F8VRK2;F8VPY7;F8VWU8;F8W0Q9	Q8NEY8	PPHLN1	Periphilin-1	3	37.504	206180	180130	206180	200340
NVLLDPQLVPGGGASEMAVAHALTEK	2616.36	B3KX11;Q2TU64;Q59H77;P49368;B4DUR8	B3KX11	CCT3	T-complex protein 1 subunit gamma	3	85.764	173790	180080	173790	200280
NVFLLGFIPAK	1217.72	Q92900;A0A024R7L5;A0A994J4L7;A0A8A5YP40;A0A994J773;A0A8A5YP91;A0A8A5YNG5;A0A8A5YQV3;A0A994J597;A0A8A5YNF9;A0A8A5YPS5	Q92900	UPF1	Regulator of nonsense transcripts 1	2	133.98	227590	179780	227590	199950
KRPWHDGPGTSEHR	1658.8	Q9C0J8	Q9C0J8	WDR33	pre-mRNA 3 end processing protein WDR33	3;4	114.93	209710	179350	209710	199470
ALLQAILQTEDMLK	1585.87	A0AAQ5BH40;P15924;A0AAQ5BH17;Q4LE79;B4E2A0;A0AAQ5BH53;B4DKX6;B4DWT7	A0AAQ5BH40	DSP;DSP variant protein	Desmoplakin	2	223.96	167600	178990	167600	199070
FTFPDPPPLSPPVLGLHGVTFGYQGQKPLFK	3380.8	Q2L6I2;A0A1U9X609;Q5STZ8;Q8NE71;Q59F96;H0YGW7	Q2L6I2	ABCF1	ATP-binding cassette sub-family F member 1	4	116.6	194630	178890	194630	198960
FLEFQYLTGGLVDPEVHGR	2176.1	A0AAQ5BH40;P15924;A0AAQ5BH17;Q4LE79;B4E2A0	A0AAQ5BH40	DSP;DSP variant protein	Desmoplakin	3	131.48	274830	178840	274830	198910
QGFDFLCMPVFHPR	1749.81	B2RDD7;O14744;G3V580;G3V2L6;C9JSX3	B2RDD7	PRMT5	Protein arginine N-methyltransferase 5;Protein arginine N-methyltransferase 5;Protein arginine N-methyltransferase 5, N-terminally processed	3	123.42	58213	178720	58213	198770
KLEELEKEEELR	1543.81	Q8N4P8;Q53GS0;D2CFK9;Q9BZE4;B4DHR2	Q8N4P8	GTPBP4	Nucleolar GTP-binding protein 1	2;3	106	167880	178280	167880	198280
RPVGASFSFGGK	1208.63	A0A1S5UZ19;D6REX3;O94979;D6RHZ5;H7BXG7;H0YAB3	A0A1S5UZ19	SEC31A	Protein transport protein Sec31A	2	88.24	0	178280	0	198290
LLAGEGPDVLVYSLDFGGHLR	2227.16	A0A087X295;Q9NNW5;B3KRR8;Q9NW86	A0A087X295	WDR6	WD repeat-containing protein 6	3	148.57	176730	178120	176730	198100
ELQELNELFKPVVAAQK	1955.07	Q8WU90;B7Z592;F8WB26	Q8WU90	ZC3H15	Zinc finger CCCH domain-containing protein 15	2	73.891	0	178110	0	198090
SFSRPDHLNSHVR	1550.77	I3L2Z5;Q8IUI2;P56270;Q8WZ46;H3BQI4	I3L2Z5	MAZ	Myc-associated zinc finger protein	3	78.864	206190	178010	206190	197980
VAEQTPLSALYLASLIK	1816.03	A0A384MTJ7;P30837	A0A384MTJ7	ALDH1B1	Aldehyde dehydrogenase X, mitochondrial	2	56.08	95522	177970	95522	197940
FLESTDSFNNELKR	1698.82	A0A2R8Y765;A0A2R8Y7U4;A0A2U3TZQ7;A0A2R8Y7I9;A0A2R8Y4T4;A0A2R8YES3;A0A2R8Y855;B4DGM3;Q969G3;J3QKS7;J3QR61	A0A2R8Y765	SMARCE1	SWI/SNF-related matrix-associated actin-dependent regulator of chromatin subfamily E member 1	2	240.41	204030	177900	204030	197860
LKEENFFGPK	1207.62	Q9NZI8;D3DTW3	Q9NZI8	IGF2BP1	Insulin-like growth factor 2 mRNA-binding protein 1	2	105.36	0	177280	0	197170
VDNAYWLWTFQGR	1654.79	A4D210;P55884;B4DV79;Q96G38;B4DXN6	A4D210	EIF3B	Eukaryotic translation initiation factor 3 subunit B	2	114.93	306980	176960	306980	196820
AVQELVHPVVDR	1360.75	A5YKK6;B4DYL7;H3BNB1	A5YKK6	CNOT1	CCR4-NOT transcription complex subunit 1	2	188.6	216660	176910	216660	196760
GLTTTGNSSLNSTSNTK	1681.81	B2RNR6;Q96KR1;A8K849	B2RNR6	ZFR	Zinc finger RNA-binding protein	2	239.98	165990	176680	165990	196500
WELLQQMNVGTRPINLEPIFQGYIDSLKR	3457.82	P35908	P35908	KRT2	Keratin, type II cytoskeletal 2 epidermal	4	132.08	0	176330	0	196120
VETGVLKPGMVVTFAPVNVTTEVK	2514.38	Q5VTE0;Q53G85;A0A7I2V659;P68104;A0A087WVQ9;Q53HR5;Q53HQ7;Q53HM9;Q53GE9;A0A7I2V5N4;A0A4D5RA98;Q6IPN6;Q6IPS9;Q6IPT9;A0A4D5RBG5;A0A4D5RAC7;A0A7I2V3H3;A0A4D5RA76;A0A4D5RAN2;A8K9C4;A0A4D5RAC9;B4DV42;A0A4D5RAE2;Q96RE1;B4DNE0;Q53G89;Q8IUB0;A0A4D5RAB8;Q9NZS6;Q504Z0;Q96CD8;Q6P4C9;A0A4D5RAR2;Q96C29;Q8TBL1;Q6P082;B4E2C5;Q14222	Q5VTE0	EEF1A1P5;EEF1A1;EEF1A1L14;EEF1A	Putative elongation factor 1-alpha-like 3;Elongation factor 1-alpha;Elongation factor 1-alpha 1	3	124.77	191090	176020	191090	195770
HGENEHNLQGR	1289.59	F2Z2I2;Q5W015;Q5VX20;A0A1W2PR17;Q16875;B7Z7U8	F2Z2I2	PFKFB3	6-phosphofructo-2-kinase/fructose-2,6-bisphosphatase 3;6-phosphofructo-2-kinase;Fructose-2,6-bisphosphatase	2;3	115.86	158870	176010	158870	195760
VQHITDATLAIVK	1407.81	A0A3B3ITX7;E9PG39;B4DR72;A0A3B3ISZ0;E9PC15;B4E2Z8;A0A3B3ITD0;A4D1U5;Q53H12;A0A3B3IUC9;A0A3B3ITV0;A0A3B3ISY9	A0A3B3ITX7	AGK;FLJ10842	Acylglycerol kinase, mitochondrial	2;3	93.772	99716	175390	99716	195070
AVVDGGAIPAFISLLASPHAHISEQAVWALGNIAGDGSVFR	4113.14	A0A7I2V351;A0A7I2V487;Q7Z726;A8K7D9;A0A7I2YQE1;P52292;A0A7I2V3Z3	A0A7I2V351	KPNA2	Importin subunit alpha;Importin subunit alpha-1	4	100.28	110540	175380	110540	195060
NQLNPIGSLQELAIHHGWR	2182.14	O75569;A0A7I2YQ87;A0A7I2V5H3;B4DJC7;A0A7I2V2I8;A0A7I2V3J2	O75569	PRKRA	Interferon-inducible double-stranded RNA-dependent protein kinase activator A	4	128.41	145310	175330	145310	195010
KPDSWDGNREPGPGHEHFR	2217.01	Q9C0J8	Q9C0J8	WDR33	pre-mRNA 3 end processing protein WDR33	4	69.201	0	175220	0	194880
TLTDEVNSPDSDRR	1603.74	B4DF22;Q59G16;F8VXC8;Q8TAQ2	B4DF22	SMARCC2	SWI/SNF complex subunit SMARCC2	2;3	156.14	363610	175140	363610	194790
ELLGQGLLLR	1110.68	B4DVQ5;A1KYQ7;Q99613;B4DVU3;B5ME19;B4DDN4;B4DRU0;B4E2Z6;B3KNZ4	B4DVQ5	EIF3C;EIF3CL	Eukaryotic translation initiation factor 3 subunit C;Eukaryotic translation initiation factor 3 subunit C-like protein	2	125.5	311550	174900	311550	194520
RPPAAPENTPLVPSGVK	1728.95	P48634;A0A1U9X975;A0A1U9X9A9;A0A1U9X999;A0A1U9X996;A0A1U9X998;A0A1U9X985;A0A1U9X982;A0A1U9X977;A0A1U9X974;A0A1U9X988;A0A1U9X972;A0A1U9X987;A0A1U9X9A5;A0A1U9X993;B4DZ56	P48634	PRRC2A	Protein PRRC2A	2	66.485	177100	174810	177100	194420
KYELGRPAANTK	1346.73	Q5JR95;Q5JR94;P62241	Q5JR95	RPS8	40S ribosomal protein S8	2	126.48	207870	174790	207870	194400
DQGGFGDRNEYGSR	1556.66	A0A384P5V3;M0R0C6;Q92945;M0R0I5;B4DV73	A0A384P5V3	KHSRP	Far upstream element-binding protein 2	2	85.813	214960	174650	214960	194240
MTLDTLSIYETPSMGLLDK	2127.05	A4D210;P55884;B4DV79;Q96G38;B4DXN6	A4D210	EIF3B	Eukaryotic translation initiation factor 3 subunit B	2	76.196	133670	174550	133670	194130
LSFLYLITGNLEK	1509.84	A0A3B3IS84;P53621;A0A3B3ISC6;A0A3B3IT15;A0A3B3IU89	A0A3B3IS84	COPA	Coatomer subunit alpha;Xenin;Proxenin	2	86.243	136790	174470	136790	194040
LHIQNPSFSQINQLVSTIMSASTTTLR	2986.55	K7EIS0;A0A1B4Z394;A0A7P0T9G6;Q9NRH3;P23258	K7EIS0	TUBG1;TUBG2	Tubulin gamma chain;Tubulin gamma-2 chain;Tubulin gamma-1 chain	3	100.23	195720	174400	195720	193960
ERPQDRPEDLDVPPALADFIHQQR	2841.42	B4DKG8;Q01780;B4DFE4;Q59G73	B4DKG8	EXOSC10	Exosome component 10	4	127.38	172180	174310	172180	193860
TFVDFFSQCLHEEYR	1976.87	B4DWS6;Q53GQ0;B3KQJ0;A0A1B0GV93	B4DWS6	HSD17B12	Very-long-chain 3-oxoacyl-CoA reductase	2;3	90.156	56669	174200	56669	193750
TVIPGMPTVIPPGLTR	1647.94	A0A9L9PXR5;B4DJU4;A0A9L9PXE4;Q15637;A0A7P0T9U7;A0A9L9PXU0;Q14820;F8WEV5;C9J792;H7C561	H7C561	SF1	Splicing factor 1	2	117.21	0	174110	0	193640
GGEIYVLTLITDGMR	1636.85	Q10570	Q10570	CPSF1	Cleavage and polyadenylation specificity factor subunit 1	2	148.76	221860	173920	221860	193430
SVFVGNIPYEATEEQLKDIFSEVGPVVSFR	3355.7	B4DUD5;E7EWR4;B3V096;P33240;E9PID8	B4DUD5	CSTF2	Cleavage stimulation factor subunit 2	3	102.89	300160	173830	300160	193340
NLVEQHIQDIVVHYTFNK	2196.13	Q96HX3;Q6IBR0;P04843;Q53EP4;B4DL99;B4DNJ5;B7Z4L4	Q96HX3	RPN1	Dolichyl-diphosphooligosaccharide--protein glycosyltransferase subunit 1	3	144.72	122490	173430	122490	192880
AFITNIPFDVK	1263.69	P52272;M0R0N3;M0R019;M0R2T0;B4DEG4;M0QYQ7;M0R0Y6	P52272	HNRNPM	Heterogeneous nuclear ribonucleoprotein M	2	76.85	157200	173230	157200	192660
TVPFLPLLGGCIDDTILSR	2086.11	B4DEH0;Q7Z7H8	B4DEH0	MRPL10	39S ribosomal protein L10, mitochondrial	2	115.79	205530	173130	205530	192560
DICNDVLSLLEK	1417.71	D0PNI1;P63104;B0AZS6;E7EX29;E7ESK7	D0PNI1	YWHAZ	14-3-3 protein zeta/delta	2	188.6	300160	173100	300160	192520
TFCQLILDPIFK	1493.8	P13639;Q6PK56;B4DRE8;B4DMC6	P13639	EEF2	Elongation factor 2	2	129.69	251630	173050	251630	192470
EFLPEGQDIGAFVAEQK	1876.92	Q04637;E9PGM1;B2RU06;B2RU10;A0A7I2Y1C3;B4DGF1;E7EUU4;E7EX73;Q4LE58;B4DSI9;Q96I65;H7C0V6	Q04637	EIF4G1;EIF4G1 variant protein	Eukaryotic translation initiation factor 4 gamma 1	2	144.09	0	172850	0	192240
KLTALDYHNPAGFNCK	1847.9	Q5RLJ0;Q549M8;Q9Y224;G3V4C6;G3V4E7	Q5RLJ0	C14orf166	UPF0568 protein C14orf166	2;3	214.14	304930	172780	304930	192170
GQNHNVQGFHPYR	1552.73	K7EQ55;K7EK33;A0A0S2Z569;Q96EP5;Q5IRN4;B3KS63	K7EQ55	DAZAP1;MEF2D/DAZAP1 fusion	DAZ-associated protein 1	3	227.27	147500	172430	147500	191770
GQFAEHLLGAGFVSSR	1674.85	Q9H2U1;E7EWK3;B7Z8P5;A0A0G2JQU7;A0A0G2JRP3	Q9H2U1	DHX36	ATP-dependent RNA helicase DHX36	2	80.128	145360	172230	145360	191550
KHLEINPDHPIVETLR	1910.04	P08238;B4DMA2;B4DGL0;Q9H6X9;A8K3W9	P08238	HSP90AB1	Heat shock protein HSP 90-beta	2;3;4	123.92	144230	172170	144230	191490
TPLLDDPVFIHPSSVLFK	2024.1	F5H3Y4;Q8IY37	F5H3Y4	DHX37	Probable ATP-dependent RNA helicase DHX37	2;3	139.7	155940	172160	155940	191470
VFIGNLNTLVVK	1315.79	A8K9A4;B2R5W2;P07910;G3V2Q1;B2R603;G3V4C1;G3V4W0;B4DY08;B3KX96;G3V576;G3V555;B4DSU6;B4DMJ1;G3V3K6;G3V5X6;G3V251;G3V575;Q569J8;A0A0G2JNQ3;A0A0G2JPF8;G3V2H6;G3V4M8;Q6PKD2;B7ZW38;O60812;P0DMR1;B2RXH8	A8K9A4	HNRNPC;HNRPC;HNRPCL1;HNRNPCL3;HNRNPCL1;HNRNPCL4;HNRNPCL2	Heterogeneous nuclear ribonucleoproteins C1/C2;Heterogeneous nuclear ribonucleoprotein C-like 3;Heterogeneous nuclear ribonucleoprotein C-like 1;Heterogeneous nuclear ribonucleoprotein C-like 4;Heterogeneous nuclear ribonucleoprotein C-like 2	2	146.88	238960	172130	238960	191440
VGINYQPPTVVPGGDLAK	1823.98	B3KPS3;P68363;B3KT06;A8JZY9;Q53GA7;F5H5D3;Q9BQE3;B7Z1K5;P68366;B4DDU2;C9J2C0;Q9NY65;Q7Z3M3;A0A7P0T945;B4DN58;Q8N532;V9GZ17;Q71U36;Q1ZYQ1;P0DPH8;P0DPH7;B4DQK4;A0AAG2UW83;Q6PEY2;Q9UQM3	B3KPS3	TUBA1B;TUBA1C;TUBA4A;TUBA8;DKFZp686L04275;TUBA1A;TUBA2;TUBA3E	Tubulin alpha-1B chain;Tubulin alpha-1C chain;Tubulin alpha-4A chain;Tubulin alpha-8 chain;Tubulin alpha-1A chain;Tubulin alpha-3E chain	2	110.91	139590	171660	139590	190920
LTIHGDLYYEGK	1407.7	E9PPJ0;Q13435;Q7Z3K9;H0YEX5	E9PPJ0	SF3B2;DKFZp781L0540	Splicing factor 3B subunit 2	2;3	75.474	205790	171560	205790	190810
IHNAENIQPGEQK	1476.73	Q04637;E9PGM1;B2RU06;B2RU10;A0A7I2Y1C3;B4DGF1;E7EUU4;E7EX73;Q4LE58;B4DSI9;C9JF13;C9J6B6;C9K073;C9J2Z7;A0A6Q8PFB2	Q04637	EIF4G1;EIF4G1 variant protein	Eukaryotic translation initiation factor 4 gamma 1	2	133.49	0	171550	0	190800
EISFAYEVLSNPEKR	1780.9	O60884;T2DN57;T2DPK5	O60884	DNAJA2	DnaJ homolog subfamily A member 2	2	183.08	128940	171390	128940	190620
HLEINPDHSIIETLR	1785.94	K9JA46;P07900;Q8TBA7;O75322;Q96HX7	K9JA46	EL52;HSP90AA1	Heat shock protein HSP 90-alpha	3	175.68	263650	171250	263650	190470
LKPTDVGLLAVIANNIITINK	2219.33	Q86X80;A0PJJ5;Q0D2M6;V9HWK0;Q71V07;O76094;D6RDY6	Q86X80	SRP72;HEL103	Signal recognition particle subunit SRP72	3	97.933	106460	171040	106460	190230
LHEFNAHDLSSVAR	1594.79	Q8IX18;B4DR88;B3KRC7	Q8IX18	DHX40	Probable ATP-dependent RNA helicase DHX40	3	147.72	191300	170840	191300	190010
TFHIFYYLLSGAGEHLK	1995.03	P35579;A0A8I5KWT8;Q86XU5;B4E3S1	P35579	MYH9	Myosin-9	3	119.43	100990	170840	100990	190010
DSSQVHPLAVLLLTDGDVHIR	2284.22	Q7L2E3;H7BXY3	Q7L2E3	DHX30	Putative ATP-dependent RNA helicase DHX30	3	157.98	181720	170750	181720	189910
ASPFLLQYIQEEIPNYR	2080.06	C9JUN4;C9J168;B4DP31;Q14558	C9JUN4	PRPSAP1	Phosphoribosyl pyrophosphate synthase-associated protein 1	2	90.376	155030	170610	155030	189760
APGFVYAWLELISHR	1757.93	A5YKK6;B4DYL7;B3KPW6;B7Z6X2;H3BMZ2	A5YKK6	CNOT1	CCR4-NOT transcription complex subunit 1	2;3	138.71	177420	170260	177420	189360
EVESPYEVHDYIR	1634.76	Q6Y7W6;I1E4Y6;A0A7I2V516;A0A7I2V3H0;A0A7I2V361;A0A7I2V3H7	Q6Y7W6	GIGYF2	PERQ amino acid-rich with GYF domain-containing protein 2	2	172.1	232620	170250	232620	189350
DGPVRPQNAEEEKR	1623.8	B4DZZ8;A0A8V8TNV9;B4DVK8;A0A8V8TM21;A0A1U9X8L9;A0A1U9X8K3;A0A1U9X8J5;A0A024RCX7;Q92504	B4DZZ8	SLC39A7	Zinc transporter SLC39A7	3	157.74	176220	169940	176220	189000
PAFGQQHQQQPK	1392.69	P49750;Q8NF45;H0YIQ2	P49750	YLPM1;FLJ00353	YLP motif-containing protein 1	2	138.26	121260	169840	121260	188890
ITNDFYPEEDGKTK	1655.77	A4D210;P55884;B4DV79;Q96G38;B4DXN6;Q86UM1;C9JZG1	A4D210	EIF3B;EIF3S9	Eukaryotic translation initiation factor 3 subunit B	2;3	95.656	393340	169780	393340	188830
SLTATGGNHVTAR	1283.66	A0AAQ5BHM3;Q14315;A0AAQ5BHR4;A0AAQ5BHJ9;A0AAQ5BHM5	A0AAQ5BHM3	FLNC	Filamin-C	2	269.91	0	169610	0	188640
QADFVQTPITGIFGGHIR	1956.02	Q14694;A0A7G6J4N4;H3BNA1	Q14694	USP10	Ubiquitin carboxyl-terminal hydrolase 10	3	167.59	178680	169510	178680	188520
ASNGDAWVEAHGK	1340.61	P38646;A0A7I2YQB2;A0A384P5G6;V9HW84;B7Z4V2;A0A7I2V2S7;A0A7I2V2G2;A0A7I2V3F7;D6RCD7;Q8N1C8;B7Z1V7;H0Y8K0;A0A3B3ITI4	P38646	HSPA9;HEL-S-124m	Stress-70 protein, mitochondrial	2	165.39	212960	169410	212960	188420
IQDWYDKKGPAAIQK	1759.93	P35527	P35527	KRT9	Keratin, type I cytoskeletal 9	3	115.04	148760	169250	148760	188240
LLDFGSLSNLQVTQPTVGMNFK	2408.24	H3BNC9;P08708	H3BNC9	RPS17	40S ribosomal protein S17	2	188.85	637800	169100	637800	188070
SLTGVVNAQALTSAFSPHTKPWIGLAEALGTLMR	3536.88	A0A286YF22;V9HW79;O43175;Q9UMY3;Q8N5M8;Q9UMY2;B3KSC3;A0A2C9F2M7;A0A286YFL2	A0A286YF22	HEL-S-113;PHGDH;PGDH3	D-3-phosphoglycerate dehydrogenase	4	52.202	111560	169000	111560	187960
LGGVNNILLPQGRPPVFQQPVIFLGADVTHPPAGDGK	3818.06	Q9UKV8;A4FVC0	Q9UKV8	AGO2;EIF2C2	Protein argonaute-2;Protein argonaute	4	36.723	198630	168600	198630	187520
GSLAADKVVEEIRR	1541.85	P51659;A0A0S2Z4J1;B2R659;E7EPL9;A0A804HK65;A0A2R8YD50;A0A804HKU2;B4DDM5;E7ER27;B4DSD0;A0A2R8YF45;A0A2R8YDT8;A0A804HKB5;A0A804HK88	P51659	HSD17B4	Peroxisomal multifunctional enzyme type 2;(3R)-hydroxyacyl-CoA dehydrogenase;Enoyl-CoA hydratase 2	3	99.276	287330	168590	287330	187510
YCGQLQMIQEQISNLEAQITDVR	2736.32	P35527;K7EQQ3	P35527	KRT9	Keratin, type I cytoskeletal 9	3	84.105	0	168520	0	187430
AYEQALNLYTELLNNR	1923.97	Q96EY7	Q96EY7	PTCD3	Pentatricopeptide repeat domain-containing protein 3, mitochondrial	2	102.57	190280	168420	190280	187320
LFLIDFGLAK	1135.66	B4E1D9;V9HW00;U3KPX3;A0A590UJ43;P48729;U3KQ83;Q05DL3;D6REM4;Q8N752	B4E1D9	HEL-S-77p;CSNK1A1;CSNK1A1L	Casein kinase I isoform alpha;Casein kinase I isoform alpha-like	2	74.486	171180	168420	171180	187320
ALMLQGVDLLADAVAVTMGPK	2112.13	P10809;A0A024R3X4;B3GQS7;A0A7I2V2X6;B7Z597;A0A7I2V599;B7Z5E7;A0A7I2YQK6;A0A7I2YQ71;A0A7I2V5M1;A0A7I2V369;A0A7I2V5K3;Q53SE2;E7ESH4;E7EXB4;C9JL25;A0A0S2Z415;C9J0S9;C9JCQ4;C9JL19	P10809	HSPD1	60 kDa heat shock protein, mitochondrial	2;3	99.909	204730	168290	204730	187170
NFAEQLKPLVHLEK	1664.92	B4DJL3;Q9BUE0	B4DJL3	MED18	Mediator of RNA polymerase II transcription subunit 18	3	133.49	234950	168140	234950	187000
ELAPAVSVLQLFCSSPK	1844.97	A0A140VK12;Q9UBF2;Q9H9B7;Q9NUP3;B3KND4;Q9Y678;Q8WUI6;B3KW21	Q9Y678	COPG2;COPG1;COPG	Coatomer subunit gamma-2;Coatomer subunit gamma;Coatomer subunit gamma-1	2	113.86	0	168060	0	186910
MSSPEDDSDTKR	1366.57	B7ZLP5;A8K329;Q15424;B7Z2Z1;B7Z959;B7Z1C7;B7Z2F6	B7ZLP5	SAFB	Scaffold attachment factor B1	2	90.306	192800	168050	192800	186910
LVAVGGFSPNVNHGELLNAAIEALK	2532.37	Q9NXV6;B3KTW3	Q9NXV6	CDKN2AIP	CDKN2A-interacting protein	3	48.945	163000	167970	163000	186820
LGLFEELWAAQVK	1502.81	Q9BW92;U3KQG0;Q5T5E9;U3KQ50;B4DQF3	Q9BW92	TARS2	Threonine--tRNA ligase, mitochondrial	2	123.42	183430	167780	183430	186610
RVIISAPSADAPMFVMGVNHEK	2368.2	V9HVZ4;P04406;Q0QET7;E7EUT5;B4DRV9;A4UCT1	V9HVZ4	HEL-S-162eP;GAPDH	Glyceraldehyde-3-phosphate dehydrogenase	3	149.57	68192	167780	68192	186610
TPIGSFLGSLSLLPATK	1700.97	A0A5F9ZHL7;E9PRQ6;A0A5F9ZHH9;A0A5F9ZHJ7;A0A140VJX1;A0A5F9ZHL1;P24752	A0A5F9ZHL7	ACAT1	Acetyl-CoA acetyltransferase, mitochondrial	2	209.7	114320	167690	114320	186500
APTLPGSAATLQLDGLAR	1750.96	Q9Y2X0;A0A0J9YXA0;A0A0J9YXE6;A0A0J9YYC6;B9TX06;B9TX05	Q9Y2X0	MED16	Mediator of RNA polymerase II transcription subunit 16	2	115.79	214420	167460	214420	186250
RPESFTTPEGPKPR	1597.82	Q53XR2;B3KST9;F8W8D3;Q14493;H7C4H8	Q53XR2	SLBP	Histone RNA hairpin-binding protein	3	110.44	273710	167340	273710	186120
SEAEEAITSFNGHKPPGSSEPITVK	2611.28	Q15717	Q15717	ELAVL1	ELAV-like protein 1	3	63.421	162360	167310	162360	186080
VDIGDTIIYLVH	1356.73	Q9P2J5;A0A6I8PS05;B2RCM2;A0A6I8PIV1;A0A6I8PIT3;B4DER1;A0A6I8PL42;B4E266;A0A6I8PRS0;A0A6I8PLB3;Q9H8E3;Q9HAM7;Q9NPU8;B3KXA9	Q9P2J5	LARS;DKFZp762P233	Leucine--tRNA ligase, cytoplasmic	2	168.08	205310	167150	205310	185900
ADPAFGLESSGIAGTTSDEPERIEESGNDEAR	3306.48	B4DF22;Q59G16;F8VXC8;Q8TAQ2	B4DF22	SMARCC2	SWI/SNF complex subunit SMARCC2	3	45.556	99984	167140	99984	185890
DKYPNLQVIGGNVVTAAQAK	2085.12	A0A384N6C2;A0A7I2V2T3;H0Y4R1;A0A994J749;P12268;E7ETK5;A0A7I2YQK5;B7Z1G4	A0A384N6C2	IMPDH2	Inosine-5-monophosphate dehydrogenase 2	2	114.69	198870	167100	198870	185850
NCLTNFHGMDLTR	1577.71	D6RG13;D6RAT0;Q6NXR8;A8K4W0;P61247;D6RB09;D6RAS7;B7Z3M5;H0Y8L7;E9PFI5;D6RED7	D6RG13	RPS3A	40S ribosomal protein S3a	2;3	84.999	118590	167010	118590	185740
VHTVEDYQAIVDAEWNILYDKLEK	2890.44	Q6IBT3;Q53HV2;Q99832;B7Z7I4;B7Z1C9	Q6IBT3	CCT7	T-complex protein 1 subunit eta	3	82.87	167870	166930	167870	185660
VSVHVIEGDHR	1246.64	P49327;A0A0U1RQF0	P49327	FASN	Fatty acid synthase;[Acyl-carrier-protein] S-acetyltransferase;[Acyl-carrier-protein] S-malonyltransferase;3-oxoacyl-[acyl-carrier-protein] synthase;3-oxoacyl-[acyl-carrier-protein] reductase;3-hydroxyacyl-[acyl-carrier-protein] dehydratase;Enoyl-[acyl-carrier-protein] reductase;Oleoyl-[acyl-carrier-protein] hydrolase	3	104.39	142920	166870	142920	185590
EVVHTVSLHEIDVINSR	1946.02	M0R0Y3;B3KNL2;Q9Y230	M0R0Y3	RUVBL2	RuvB-like 2	2;3	146.58	138990	166820	138990	185540
FLGQILTAFPALR	1445.84	Q9HBB9;Q8WUM5	Q9HBB9	GEMIN4		2	103.87	167710	166670	167710	185370
AAAAASHLNLDALR	1392.75	Q13049;Q5JVY0	Q13049	TRIM32	E3 ubiquitin-protein ligase TRIM32	2	205.09	144810	166480	144810	185160
KMDETDASSAVK	1280.59	Q13148;A0A0A0N0L3;A0A087WYY0;A0A087X260;G3V162;B1AKP7;A0A0A0N0M3;A0A087WX29;A0A0A0N0N3;K7EN94;K7EJM5	Q13148	TARDBP;TDP43	TAR DNA-binding protein 43	2	147.72	196320	166480	196320	185160
GAVEALAAALAHISGATSVDQR	2107.1	A0A8I5KNP3;Q9NR30;A0A8I5KNN2;A0A8I5KYZ4;A0A8I5KND9	A0A8I5KNP3	DDX21	Nucleolar RNA helicase 2	3	153.26	251540	166130	251540	184770
VILESEVIAEAVGVK	1554.89	A0AAG2UWQ9;Q6NUN2;A3F769;A0A8I5KX72;O15226;A2I829;A3F768	A0AAG2UWQ9	NKRF;NRF	NF-kappa-B-repressing factor	2	95.138	177620	165980	177620	184610
MDSLLIAGQINTYCQNIK	2081.03	Q5BKY2;Q6IB98;B3KS98;O15372;Q53HG0	Q5BKY2	EIF3H;EIF3S3	Eukaryotic translation initiation factor 3 subunit H	2	185.57	137350	165950	137350	184570
TEPLAANPFAASFAHLLNPAPPAR	2472.29	Q9UKZ1	Q9UKZ1	CNOT11	CCR4-NOT transcription complex subunit 11	3	91.1	242950	165830	242950	184440
LQPFATEADVEEALR	1687.84	B1AHB0;A8K521;P33992;B1AHB1;Q53FG5;Q59F49	B1AHB0	MCM5	DNA helicase;DNA replication licensing factor MCM5	2	45.183	0	165710	0	184300
TIAQGNLSNTDVQAAK	1629.83	H3BRG4;P22695	H3BRG4	UQCRC2	Cytochrome b-c1 complex subunit 2, mitochondrial	2	81.908	107820	165700	107820	184290
NLDPLVYLLSK	1273.73	Q9BSJ2;A0A804HJ08;Q53EQ3;A0A804HL95;A0A804HJQ4;A0A804HJH7;F2Z2B9;B3KRS1;A0A804HJS9;A0A804HI27;A0A804HK74;A0A804HLH6	Q9BSJ2	TUBGCP2	Gamma-tubulin complex component 2	2	86.243	217040	165600	217040	184180
LFLAPLPSSDVPLGQQLLR	2063.18	A0A090N7Y0;Q96P47;Q9H3X2;Q96T14;Q86XV5;H0Y873;Q8N8Q2;Q6ZNF7	A0A090N7Y0	CENTG3;AGAP3;DKFZp761E2216	Arf-GAP with GTPase, ANK repeat and PH domain-containing protein 3	2	95.656	0	165490	0	184060
DDDIAALVVDNGSGMCK	1778.78	Q53GK6;Q53G99;Q53G76;Q1KLZ0;P60709;A0A2R8Y793;E7EVS6;B4E335;B4DW52;G5E9R0;A0A6Q8PH58;A0A2R8YGF8;C9JUM1;C9JZR7;C9JTX5;A0A6Q8PGD7	Q53GK6	PS1TP5BP1;ACTB	Actin, cytoplasmic 1;Actin, cytoplasmic 1, N-terminally processed	2	128.41	68243	165460	68243	184030
TVVTEHALHQHTISTLHWSPR	2449.26	Q8TEQ6;B7ZLC9;Q58EZ8	Q8TEQ6	GEMIN5	Gem-associated protein 5	4	164.22	120260	165420	120260	183980
TVAQSQQLETNSQR	1588.78	Q5U0C2;P40938;Q53HK8;B4DKE6	Q5U0C2	RFC3	Replication factor C subunit 3	2	213.77	108060	165370	108060	183920
DKNEATVSTGK	1148.57	D9YZV0;B3KNB9;A8K9E1;Q9Y450;E9PJ90;E9PN23;G5E991;E9PMN1;E9PLR4;Q9P0A5	D9YZV0	HBS1L	HBS1-like protein	2	165.39	173440	165350	173440	183900
LPLQLDDAVRPEAEGEEEGR	2222.08	A0A140VJW5;P14868;C9J7S3;C9JLC1;Q53R85	A0A140VJW5	DARS	Aspartate--tRNA ligase, cytoplasmic	3	91.457	178150	165340	178150	183890
DWQSYYYHHPQDR	1793.75	Q1KMD3	Q1KMD3	HNRNPUL2	Heterogeneous nuclear ribonucleoprotein U-like protein 2	3	108.4	202800	165300	202800	183850
GCIVDANLSVLNLVIVK	1826.03	A2A3R5;Q96DV6;A2A3R6;P62753;Q9BZU1	A2A3R5	RPS6	40S ribosomal protein S6	2	147.02	118770	165280	118770	183830
FSSDELQILTYQLCHTYVR	2372.15	Q9UKV8;A4FVC0	Q9UKV8	AGO2;EIF2C2	Protein argonaute-2;Protein argonaute	3	180.11	211340	165180	211340	183710
DQDLTQEIAMEHFVK	1802.85	A0A7P0TAE3;Q9ULX6;A0A140VKH3	A0A7P0TAE3	AKAP8L	A-kinase anchor protein 8-like	2;3	171.2	76547	165090	76547	183610
ISNLLSDYGYHLR	1549.79	B4DH29;C9J2Y9;P30876;C9J4M6;B4DR40;B4DHJ3;B2WTN6	B4DH29	POLR2B;rpB2	DNA-directed RNA polymerase;DNA-directed RNA polymerase II subunit RPB2	2;3	122.51	251850	165090	251850	183620
IINDLLQSLR	1183.69	A0A384P5V3;M0R0C6;Q92945	A0A384P5V3	KHSRP	Far upstream element-binding protein 2	2	187.82	302490	164970	302490	183480
TFPVDQFFLEDAIAVTR	1968	Q6P158;Q59G60;H7C109;B4DKW2	Q6P158	DHX57	Putative ATP-dependent RNA helicase DHX57	2	91.993	0	164870	0	183370
DFSWSPGGNIIAFWVPEDK	2164.03	A4D210;P55884;B4DV79;Q96G38;B4DXN6;Q59FS8	A4D210	EIF3B	Eukaryotic translation initiation factor 3 subunit B	2	217.77	449960	164570	449960	183040
MVQMMKLGSSQFQR	1669.81	L8E7X8	L8E7X8	CD84		4	23.836	201600	164240	201600	182660
SISQLKDQQDVFCFR	1869.9	P52630;R9QG79;R9QE65;R9QE71;R9QF58;R9QF97;R9QFA6;R9QGC0;R9QE63;R9QDY7;R9QE44;R9QFA2;A0A494C164;A0A8V8TLJ4;R9QG88;R9QDY3;R9QDW3;R9QFC5;R9QE53;R9QDZ0;R9QDW5;R9QG91;A0A8V8TLG8;A0JLQ9;R9QF99;B4DLC8;A0A494C1L3;B4DHE0;A0A494C0B5;B4DHI1	P52630	STAT2	Signal transducer and activator of transcription 2;Signal transducer and activator of transcription	2	72.327	0	164090	0	182500
GSYGSGGSSYGSGGGSYGSGGGGGGHGSYGSGSSSGGYR	3311.3	H6VRG0;H6VRF9;H6VRF8;H6VRG1;P04264;H6VRG2	H6VRG0	KRT1	Keratin, type II cytoskeletal 1	3	27.584	0	164050	0	182450
GTVSFHSHSDHR	1365.62	O75534;A0A8I5KYL8;A0A8I5KW72;Q9GZV0;A0A8I5QKX0;A0A8I5KV85;A0A8I5KPJ6;A0A8I5KXH5;Q96L66;A0A8I5KTQ3;A0A8I5KXL1;E9PNG3;E9PLT0;A0A8I5KWW0	O75534	CSDE1;UNR	Cold shock domain-containing protein E1	2;3	148.9	105620	164000	105620	182410
SEQSVAQLEEEKK	1503.74	Q07866;Q7Z5D5;E7EVH7;Q7RTP8;G3V5R9;Q7RTQ4;Q7RTQ0;Q7RTQ1;Q7RTQ2;G3V3H3;Q7RTQ8;B4DGB3;F8W6L3;B5BU63;G3V2E7;Q7RTQ7;Q7RTQ9;B4DS14;G5E9S8;G3V2P7	Q07866	KLC1;KNS2	Kinesin light chain 1	2	156.73	0	163890	0	182280
GIHPTIISESFQK	1455.77	B7Z9L0;B7Z2Z8;A8K3C3;P50991	B7Z9L0	CCT4	T-complex protein 1 subunit delta	2	195.8	176370	163720	176370	182100
KVQSDGQIVLVDDWIK	1841.99	Q08211;B3KU66	Q08211	DHX9	ATP-dependent RNA helicase A	2	67.927	156790	163720	156790	182090
EAVVNTQELLDLLVK	1682.95	A0A994J6E8;A0A994J491;Q6P2Q9;I3L3Z8;B4DK16	A0A994J6E8	PRPF8	Pre-mRNA-processing-splicing factor 8	2	240.94	236620	163680	236620	182050
LPHWLLGNLVSDFVDTFRPTAR	2553.35	Q5JWT2;Q9ULK4	Q5JWT2	MED23	Mediator of RNA polymerase II transcription subunit 23	3;4	51.07	181250	163620	181250	181980
SPIAPEELALVHNLR	1657.92	P51398;V9GZ03;V9GZ61;V9GYA7;V9GYL9;V9GYC9;V9GYW1;V9GYJ9	P51398	DAP3	28S ribosomal protein S29, mitochondrial	2;3	94.791	73783	163440	73783	181770
LHLIYLINDVLHHCQR	2043.08	Q8IWX8	Q8IWX8	CHERP	Calcium homeostasis endoplasmic reticulum protein	3;4	104.04	218790	163330	218790	181660
ILGLLDAYLK	1117.67	Q53YD7;P26641;B4DUP0;B4DUK7	Q53YD7	EEF1G	Elongation factor 1-gamma	2	86.205	287350	163070	287350	181360
GILQELFLNK	1173.68	Q96QC0;Q2L6I0	Q96QC0	PPP1R10	Serine/threonine-protein phosphatase 1 regulatory subunit 10	2	96.311	333110	162940	333110	181220
GYAFIEYEHER	1412.64	A8KAQ5;P08621;M0QYR1	A8KAQ5	SNRNP70	U1 small nuclear ribonucleoprotein 70 kDa	2	183.27	289180	162700	289180	180960
LLEPVLLLGK	1093.71	M0R210;P62249;M0QX76;M0R1M5;M0R3H0;Q6IPX4	M0R210	RPS16	40S ribosomal protein S16	2	118.06	723120	162520	723120	180750
PGIGATHSSR	981.499	K7EM56;A0A0B4J2B4;S4R417;K7ELC2;P62841;K7EQJ5	K7EM56	RPS15	40S ribosomal protein S15	2	95.311	0	162440	0	180670
TFHIFYQLLSGAGEHLK	1960.02	A0A8I5KZ38;P35580	A0A8I5KZ38	MYH10	Myosin-10	3	72.327	104900	162400	104900	180620
AQLGVQAFADALLIIPK	1767.03	B4DPJ8;Q59ET3;B2R9K8;P40227;A1JUI8;B4DN39	B4DPJ8	CCT6A	T-complex protein 1 subunit zeta	2;3	179.21	216420	162320	216420	180530
TVVHGLVDYIQNHSK	1708.89	B7ZMB3;B9EGU6;Q5TC82	B7ZMB3	RC3H1	Roquin-1	2;3	174.05	156340	162180	156340	180380
STAISLFYELSENDLNFIK	2203.1	P13639;B4DPU3;Q6PK56;B4DRE8;B4DMC6	P13639	EEF2	Elongation factor 2	2;3	158.02	159270	162080	159270	180260
PGDLTGHSDFHLFK	1569.76	Q53RG0;O60573;B9A044;B8ZZ50;Q59FE1;C9JEL3;B8ZZL3;B4E1E4;B9A023;A0A8I5KSA5;A0A8I5KT16	Q53RG0	tmp_locus_9;EIF4E2	Eukaryotic translation initiation factor 4E type 2	3	103.76	226400	162070	226400	180250
KLFIGGLSFETTDDSLR	1897.98	A0A7I2V2R3;A0A7I2V5D8;A0A384NL63;P51991;A0A7I2V4J6;A0A7I2V402;A0A7I2V4G0;Q65ZQ3;B4E3E6;B4DDB6	A0A7I2V2R3	HNRNPA3;D10S102;HNRPA3	Heterogeneous nuclear ribonucleoprotein A3	3	82.437	224960	161990	224960	180160
QVQHILASASPSGR	1449.77	A0A1S5UZ19;D6REX3;O94979;D6RHZ5;H0Y9T9	A0A1S5UZ19	SEC31A	Protein transport protein Sec31A	2	97.594	0	161750	0	179890
EFLDFFWDIAKPEQETR	2170.04	Q9BQG0;B4DZZ1;B4DWP5	Q9BQG0	MYBBP1A	Myb-binding protein 1A	3	86.729	302040	161680	302040	179820
SFVEFILEPLYK	1483.8	B4DZB1;B3KX19;Q6IBM8;A8KAP3;Q15029;Q8IXJ3;B3KWY2	B4DZB1	U5-116KD;EFTUD2;SNRP116	116 kDa U5 small nuclear ribonucleoprotein component	2	111.61	234230	161560	234230	179690
KFYPLEIDYGQDEEAVKK	2171.08	P09874;B4E0E1	P09874	PARP1	Poly [ADP-ribose] polymerase 1	3	113.86	177370	161280	177370	179370
NSLLASYIHYVFR	1581.83	Q96N67;A0A2X0SSK2;A0A0U1RRC1;A0A0U1RQJ5	Q96N67	DOCK7	Dedicator of cytokinesis protein 7	2	215.79	178590	161140	178590	179220
EADLAAQEEAAKK	1372.68	Q53G19;Q9Y3B7	Q53G19	MRPL11	39S ribosomal protein L11, mitochondrial	2	165.09	190400	160950	190400	179010
IQELENLPGSLAGDLR	1723.91	P51532;A7E2E1;A0A994J6Y9;A0A2R8Y7S2;B9EGQ8;A0A2R8Y4P4;Q9HBD4;A0A2R8YGP5;Q59FZ6;A0A994J4Z2;A0A2R8YGG3;A5D6X0	P51532	SMARCA4	Transcription activator BRG1	2	132.93	191060	160800	191060	178840
NDWHGGAIVSALSQTGSLFKPR	2340.2	P51398;V9GZ03;V9GZ61;V9GYA7;V9GYC9;V9GYJ9	P51398	DAP3	28S ribosomal protein S29, mitochondrial	3;4	186.55	174840	160700	174840	178730
QLVARPDVVEMHDVTAQDPK	2247.13	E9PPJ0;Q13435;Q7Z3K9	E9PPJ0	SF3B2;DKFZp781L0540	Splicing factor 3B subunit 2	3	89.923	185560	160520	185560	178530
NPNTSEPQHLLVMK	1606.81	P05023;B7Z3V1	P05023	ATP1A1	Sodium/potassium-transporting ATPase subunit alpha-1	2	119.43	0	160480	0	178480
VPDGMVGFIIGR	1259.67	B4E0X8;B4DWL1;A0A1Z1G4M2;A0A384MDX9;E9PEB5;A0A994J3Q8;Q96AE4;Q6PJY1;B4DT31;C9JSZ1	B4E0X8	FUBP1	Far upstream element-binding protein 1	2	59.645	0	160210	0	178180
APIQDIWYHEDR	1541.73	Q9Y3D9;J3QLR8	Q9Y3D9	MRPS23	28S ribosomal protein S23, mitochondrial	2;3	70.195	193510	159990	193510	177940
LAQQSQALQELISELDRR	2097.12	P19474	P19474	TRIM21	E3 ubiquitin-protein ligase TRIM21	3	93.772	0	159810	0	177740
VYEIQDIYENSWTK	1786.84	B0QY89;Q9Y262;B4DQF6;B3KPB9;C9JHP4;C9K0Q7;B4DEH4	B0QY89	EIF3L	Eukaryotic translation initiation factor 3 subunit L	2	172.51	263740	159790	263740	177720
ALLSHDSGSDHLAFVR	1723.86	Q7L2E3;H7BXY3	Q7L2E3	DHX30	Putative ATP-dependent RNA helicase DHX30	2;3	126.21	170720	159690	170720	177610
VLSTVHTHSSVK	1293.7	Q13155;B2R7M3;A8MU58	Q13155	AIMP2	Aminoacyl tRNA synthase complex-interacting multifunctional protein 2	2	172.1	154940	159340	154940	177220
DSESADAGGAQR	1162.49	Q9Y5X1;A0A7P0Z4A2;A0A7P0T8S8;B2RAU5;A0A7P0Z4A5;A0A7P0T8C7;A0A7P0T8Z2;A0A7P0T8D4;A0A7P0T8Z7;A0A7P0TBI9;Q59ES5;O95061	Q9Y5X1	SNX9;WISP	Sorting nexin-9;Sorting nexin	2	124.81	155690	159330	155690	177210
IESEGLLSLTTQLVK	1629.92	Q6PKB3;G5EA06;B4DT94;A0A8Q3WL16;A0A8Q3SHR4;A0A8Q3WKZ8;A0A8Q3WKF1;Q92552;Q8N6F2;B4DKI9;A0A8Q3WKI2;A0A8Q3WK88	Q6PKB3	MRPS27	28S ribosomal protein S27, mitochondrial	2	307.59	239200	159250	239200	177120
SQDHFHVFVGDLSPEITTEDIK	2513.21	F8W8I6;Q59G98;P31483;E5RGV5	F8W8I6	TIA1	Nucleolysin TIA-1 isoform p40	3	77.996	250260	159160	250260	177020
SGGVYGGDEVGALVFDIGSYTVR	2317.12	O96019;Q6FI97	O96019	ACTL6A;BAF53A	Actin-like protein 6A	2	173.15	195920	159080	195920	176930
LDDTVHVVIATPGR	1491.8	P26196;B2R858	P26196	DDX6	Probable ATP-dependent RNA helicase DDX6	2	119.55	130290	159070	130290	176920
ANDYANAVLQALSNVPPLR	2025.06	B7Z7L9;A0A087X1B2;Q53GS9;B9A018	B7Z7L9	USP39	U4/U6.U5 tri-snRNP-associated protein 2	2	105.79	186530	158980	186530	176810
LLLFLSTELQASQILQNK	2058.17	Q52LJ0;H0YNA1	Q52LJ0	FAM98B	Protein FAM98B	2;3	146.58	133160	158920	133160	176750
NDQDTWDYTNPNLSGQGDPGSNPNKR	2889.26	Q6NTA2;A0A384N6C7;A0A3B3ITJ4;P14866;B2R959;M0QXS5;A0AAG2TNG9;A0A9L9PXI4	Q6NTA2	HNRNPL	Heterogeneous nuclear ribonucleoprotein L	3	174	281420	158860	281420	176680
LLSRPQDALEGVVLSPSLEAR	2249.24	Q9NVI7	Q9NVI7	ATAD3A	ATPase family AAA domain-containing protein 3A	3	144.72	208940	158690	208940	176500
KVACIGAWHPAR	1364.71	Q8TBW1;Q96QL0;P39023;H7C422;Q9NY85;G5E9G0;B5MCW2;Q49AJ9;Q9BT63;B2R7Y3;Q92901	Q8TBW1	RPL3;rpl3;RPL3L	60S ribosomal protein L3;60S ribosomal protein L3-like	2;3	126.82	215670	158650	215670	176460
SLVDTVYALKDEVQELR	1977.04	B1ALK7;B7Z6G2;A0A8V8TQ72;A0A2R8YG42	B1ALK7	ARHGEF7		2	77.431	0	158550	0	176340
MLHFLTAVVGSTCDVK	1776.89	Q8WWM7;H3BUF6;H3BSQ5;H3BSK9	Q8WWM7	ATXN2L	Ataxin-2-like protein	2	82.437	154920	158530	154920	176310
ATAAFILANEHNVALFK	1828.98	O00410;H0Y8C6	O00410	IPO5	Importin-5	2	169.52	0	158440	0	176220
TPGRPTSSQSYEQNIK	1791.88	Q53RG0;O60573;B9A044;B8ZZ50;Q59FE1;C9JEL3	Q53RG0	tmp_locus_9;EIF4E2	Eukaryotic translation initiation factor 4E type 2	3	117.41	268390	158340	268390	176110
LRVDFADTEHR	1357.67	A0A494C001;A0A499FJY3;A0A087WWP4;Q96T37	A0A494C001	RBM15	Putative RNA-binding protein 15	3	132.39	130290	158240	130290	176000
IFEIFGPVAHPFYVLR	1904.03	Q96HR8	Q96HR8	NAF1	H/ACA ribonucleoprotein complex non-core subunit NAF1	2;3	77.358	175930	158170	175930	175920
VEESTQVGGDPFPAVFGDFLGR	2323.11	A0AAQ5BHM3;Q14315;A0AAQ5BHR4;Q59H94	A0AAQ5BHM3	FLNC	Filamin-C	2	178.05	257930	158130	257930	175870
TSSAQVEGGVHSLHSYEK	1914.91	A0A384N6C2;A0A7I2V2T3;H0Y4R1;A0A994J749;P12268;E7ETK5;A0A7I2YQK5	A0A384N6C2	IMPDH2	Inosine-5-monophosphate dehydrogenase 2	2	279.57	143860	158060	143860	175800
AYSELMVLTDLLPR	1619.86	A8KAK5;O60244	A8KAK5	MED14	Mediator of RNA polymerase II transcription subunit 14	2	124.46	39014	157930	39014	175650
WVSCVSLQALHDALSGR	1897.95	Q9UKV8;A4FVC0	Q9UKV8	AGO2;EIF2C2	Protein argonaute-2;Protein argonaute	2;3	137.58	124480	157740	124480	175440
KAEPSEVDMNSPK	1430.67	A0A8I5KNP3;Q9NR30;A0A8I5KNN2;A0A8I5KYZ4;Q3SWU7	A0A8I5KNP3	DDX21	Nucleolar RNA helicase 2	2	62.705	0	157640	0	175330
ENVNSLLPVFEEFLK	1776.93	Q92616;E1NZA1	Q92616	GCN1L1;PRIC295	Translational activator GCN1	2	128.41	121340	157620	121340	175300
NILFVITKPDVYK	1548.89	F8VZ58;A8K6N6;F8VZJ2;F8VNW4;F8W0W4;A0A7I2V2K5;H0YHX9;A0A7I2V473;Q9BZK3;Q13765;E9PAV3	F8VZ58	NACA;NACAP1	Putative nascent polypeptide-associated complex subunit alpha-like protein;Nascent polypeptide-associated complex subunit alpha;Nascent polypeptide-associated complex subunit alpha, muscle-specific form	2	145.95	125810	157460	125810	175130
TPLYSQLLQAYK	1423.77	A0A494C0P0;B4DPP5;A0A494C0K7;Q6P2C8;U4Q365	A0A494C0P0	MED27	Mediator of RNA polymerase II transcription subunit 27	2	79.311	94276	157100	94276	174720
HLGVCISVANNR	1338.68	O43390;B4DMB1;Q0VGD6;A0A6Q8PEX7;B2R7W4;B4DT28;A0A6Q8PHG0;A0A6Q8PH31;B4DMD1;Q6MZS5	O43390	HNRNPR;HNRPR;DKFZp686A13234	Heterogeneous nuclear ribonucleoprotein R	2	85.716	192860	156910	192860	174520
KPMGPAHWEK	1179.59	I6L9E8;Q8NCA5;A0A8I5KR56;A0A8I5QKV5;A0A8I5KZA5;E9PH82;B4DY25	I6L9E8	FAM98A	Protein FAM98A	3	44.57	195830	156660	195830	174240
IIAGDKEVVIAQNDK	1611.88	A0A1S5UZ19;D6REX3;O94979;D6RHZ5;H0Y9T9;D6RE64;D6RCQ9	A0A1S5UZ19	SEC31A	Protein transport protein Sec31A	2	206.7	182810	156550	182810	174120
LHLSGIDANPNALFPPVEFPAPR	2471.3	P49327;A0A0U1RQF0	P49327	FASN	Fatty acid synthase;[Acyl-carrier-protein] S-acetyltransferase;[Acyl-carrier-protein] S-malonyltransferase;3-oxoacyl-[acyl-carrier-protein] synthase;3-oxoacyl-[acyl-carrier-protein] reductase;3-hydroxyacyl-[acyl-carrier-protein] dehydratase;Enoyl-[acyl-carrier-protein] reductase;Oleoyl-[acyl-carrier-protein] hydrolase	3	121.39	240450	156450	240450	174000
LSLHLQDQDSVK	1381.72	Q6P158;Q59G60;H7C109;B4DKW2	Q6P158	DHX57	Putative ATP-dependent RNA helicase DHX57	2	79.311	0	156380	0	173920
GFDILGIKPVQR	1341.78	P54136;B4DXW6	P54136	RARS	Arginine--tRNA ligase, cytoplasmic	2	142.56	138290	156350	138290	173890
KPSTAVEYLAAHLSK	1613.88	Q6PJI9;B7Z7V6	Q6PJI9	WDR59	WD repeat-containing protein 59	3	66.485	150720	156230	150720	173760
DSAYQSITHYRPVSASR	1936.94	A0A804HIV7;Q5HY57;P50402	A0A804HIV7	EMD	Emerin	3	149.02	160340	156010	160340	173520
FVTAIWNLLVTTGQEVK	1918.06	A0A384NKW7;P55060;B4DM67;B4DUC5;B4DS32	A0A384NKW7	CSE1L	Exportin-2	2	190.37	62775	155830	62775	173310
VVSEDFLQDVSASTK	1623.8	P09874;B2R5W3;A0A7I2V3E1;B4E0E1	P09874	PARP1	Poly [ADP-ribose] polymerase 1	2	195.09	241090	155610	241090	173080
SSGPYGGGGQYFAK	1374.62	P09651;A0A024RB53;F8W6I7;A0A7I2V3R8;Q6IPF2;A0A7I2V3W0;Q9BSM5;Q0VAC0;Q32P51;A0A7I2YQX9;B4DP35;B4E0B5;H0YH80;Q3MI39;A0A7I2V334;A0A7I2YQY2;A0A7I2V497;A0A7I2V2R4;A0A7I2V3U8;A0A7I2V2F1;A0A7I2V5N7;A0A7I2V2X1;A0A7I2V4E2;A0A7I2V5P1;A0A7I2V661;A0A7I2V666;A0A7I2V3K5;A0A7I2V360;A0A7I2V2M7;A0A7I2V4F8;A0A7I2V459;A0A7I2V520;A0A7I2V2Q7;A0A7I2V4P7;A0A7I2V453	P09651	HNRNPA1;HNRPA1;HNRNPA1L2	Heterogeneous nuclear ribonucleoprotein A1;Heterogeneous nuclear ribonucleoprotein A1, N-terminally processed;Heterogeneous nuclear ribonucleoprotein A1-like 2	2	71.066	256630	155590	256630	173050
LIHPDEDISLEER	1564.77	Q8N395;J3KS31;B4DQT7;J3QRS9;Q59G94;X6R4W8;O43670	Q8N395	DKFZp761N202;ZNF207	BUB3-interacting and GLEBS motif-containing protein ZNF207	2	121.96	173280	155560	173280	173010
DLKPPNLLLVAGGTVLK	1747.06	A0A8V8TQ28;A0A8V8TPW3;A0A8V8TRC0;A0A8V8TQF8;A0A8V8TQF2;Q5U0D0;A0A8V8TR17;Q5U0C9;O43318	A0A8V8TQ28	MAP3K7	Mitogen-activated protein kinase kinase kinase 7	2	96.27	168200	155500	168200	172940
VALTGLTVAEYFR	1438.78	V9HW31;P06576;Q0QEN7;H0YH81;F8W0P7	V9HW31	HEL-S-271;ATP5B	ATP synthase subunit beta;ATP synthase subunit beta, mitochondrial	2	135.28	100170	155370	100170	172800
MSATFIGNSTAIQELFK	1856.93	P68371;Q8IZ29;Q8N6N5;A0A384MEE3;Q13885;B2R6L0;Q9BVA1;O43209;B3KML9;Q96HX0;B7Z4N1;Q9UGA2	P68371	TUBB4B;TUBB2C;TUBB2A;TUBB2B;DKFZp566F223	Tubulin beta-4B chain;Tubulin beta-2A chain;Tubulin beta-2B chain	2	159.82	0	155360	0	172790
KGTGLGYGHPGLASSEEAEGR	2071.99	E9PGM9;A8K6Q4;P78332;B4DNY1;B3KSK6;C9J250	E9PGM9	RBM6	RNA-binding protein 6	3	69.94	104200	155350	104200	172780
ADLEMQIESLKEELAYLK	2122.09	P02533	P02533	KRT14	Keratin, type I cytoskeletal 14	3	33.456	0	155270	0	172690
AIAYLFPSGLFEK	1454.78	P82933;Q86WV4	P82933	MRPS9	28S ribosomal protein S9, mitochondrial	2	74.849	248860	155240	248860	172660
RGFVFITFKEEEPVK	1824.98	D6R9P3;D6RD18;B4DMY3;D6RBZ0;Q53F64;Q99729	D6R9P3	HNRNPAB	Heterogeneous nuclear ribonucleoprotein A/B	3	90.156	0	155170	0	172580
GSIFVVFDSIESAK	1497.77	B5BUB5;P05455;E7ERC4;Q14730;E9PGX9	B5BUB5	SSB	Lupus La protein	2	110.52	256140	154960	256140	172350
TPSLTVFLLGQSAR	1488.83	A0AAG2TJB2;A0A6Q8PGB0;P24928;B4DET1	A0AAG2TJB2	POLR2A	DNA-directed RNA polymerase II subunit RPB1	2	174.23	129400	154950	129400	172330
FSNTGEDWYVLVGVAK	1783.88	A8K6V3;Q15393;B3KQH1;B3KM77	A8K6V3	SF3B3	Splicing factor 3B subunit 3	2	212.78	193190	154660	193190	172020
LVKPGNQNTQVTEAWNK	1926	A8K6Y1;Q6PIN5;Q05D08;Q9UQ80;F8W0A3;F8VR77;H0YIN7	A8K6Y1	PA2G4	Proliferation-associated protein 2G4	3	193.34	238320	154600	238320	171940
VANQIKEEEEK	1315.66	B4DWG1;A0A994J542;B3KM47;Q9Y6Y8;B3KN10	B4DWG1	SEC23IP	SEC23-interacting protein	2	183.13	150320	154590	150320	171940
AVAFFLESIAMHDIIAAEK	2075.08	P78527	P78527	PRKDC	DNA-dependent protein kinase catalytic subunit	3	65.12	77661	154520	77661	171850
ESLEAEIAHSQVK	1439.73	Q96LB3;A0PJM7;Q8IUV3	Q96LB3	IFT74	Intraflagellar transport protein 74 homolog	2	110.52	38673	154460	38673	171790
HLAGVPLIGWVLR	1429.86	Q8NFW8;Q53GF0;F5H296	Q8NFW8	CMAS	N-acylneuraminate cytidylyltransferase	2;3	106.93	245100	154400	245100	171720
GGPPFAFVEFEDPRDAEDAVYGR	2540.16	Q59FA2;J3KTL2;Q07955	Q59FA2	SRSF1	Serine/arginine-rich splicing factor 1	3	65.421	248620	154390	248620	171710
SPLVAAMQHFLPVLK	1649.93	O95373;E9PLB2	O95373	IPO7	Importin-7	2	200.76	105600	154350	105600	171670
VPAGNWVLIEGVDQPIVK	1933.07	B4DZB1;B3KX19;Q6IBM8;A8KAP3;Q15029;Q8IXJ3;B3KWY2	B4DZB1	U5-116KD;EFTUD2;SNRP116	116 kDa U5 small nuclear ribonucleoprotein component	2	126.32	156810	154270	156810	171580
SLLDILTDPSKR	1356.76	Q96RN5;Q6PKB8;B7Z2H7;G3V1P5;B4DGD6;B3KW62;B3KWF1;Q69YR4;Q69YK5	Q96RN5	MED15;DKFZp686A2214;DKFZp762B1216	Mediator of RNA polymerase II transcription subunit 15	2	152.17	169120	154260	169120	171570
PFVPNVHAAEFVPSFLR	1926.02	Q8IYD1	Q8IYD1	GSPT2	Eukaryotic peptide chain release factor GTP-binding subunit ERF3B	3	84.58	240270	154240	240270	171550
SMFFFLAQTEQGDIFK	1907.91	A8K6V3;Q15393	A8K6V3	SF3B3	Splicing factor 3B subunit 3	2	153.25	410760	154210	410760	171510
DEDHIAHIIELLGSIPR	1927.02	F8WBW4;H7C521;C9J2M4;A0A994J591;P78362	F8WBW4	SRPK2	SRSF protein kinase 2;SRSF protein kinase 2 N-terminal;SRSF protein kinase 2 C-terminal	2;3	97.084	63204	154100	63204	171390
VIVSDVQESFIWVR	1675.89	A8K6V3;Q15393;B3KQH1;B3KM77	A8K6V3	SF3B3	Splicing factor 3B subunit 3	2	186.27	166290	154090	166290	171380
ELPEQLQEHAIEDK	1677.82	B7ZLP5;A8K329;Q15424;B7Z5X3;B7Z2H3	B7ZLP5	SAFB	Scaffold attachment factor B1	2	88.734	145340	154040	145340	171320
SSGGGYSGDR	941.384	Q92804;B4E312;A0A0J9YXY8	Q92804	TAF15	TATA-binding protein-associated factor 2N	2	108.3	2070100	153860	2070100	171130
MVHILTSVVGSK	1269.71	Q99700;A0A5F9ZI57;A0A5F9ZHW5;H0YH87;A0A2R8Y7P6;A0A2R8YDM9;A0A5F9ZHX3;A0A2R8Y5A6;A0A2R8Y7E6;Q2M2R5;V9GY86;F8WB06;F8VQP2;A0A5F9ZHH4;A0A5F9ZH85;B3KT59	Q99700	ATXN2	Ataxin-2	2	104.39	186880	153720	186880	170970
ISQLGYSCFYIHAK	1685.82	P26196;B2R858	P26196	DDX6	Probable ATP-dependent RNA helicase DDX6	2	154.94	149400	153710	149400	170960
TVLEHYALEDDPLAAFK	1930.97	Q0VAB1;Q3ZCQ8;M0R0C3;M0R2F8	Q0VAB1	TIMM50	Mitochondrial import inner membrane translocase subunit TIM50	2	153.52	0	153490	0	170710
GFFNIYHPLDPVAYR	1807.9	B4DWG1;A0A994J542;B3KM47;Q9Y6Y8;B3KN10	B4DWG1	SEC23IP	SEC23-interacting protein	2	133.07	192500	153480	192500	170700
TQSSASLAASYAAQQHPQAAASYR	2464.17	A0A0S2Z4Z0;Q96PK6;B4DNG4;Q59GV2	A0A0S2Z4Z0	RBM14	RNA-binding protein 14	3	127.38	183110	153260	183110	170450
VLDALVFHFLGFR	1532.85	Q13895	Q13895	BYSL	Bystin	2	106.35	95410	153160	95410	170340
GGGGPGGGGPGGGSAGGPSQPPGGGGPGIR	2269.06	A0A384P5V3;M0R0C6;Q92945	A0A384P5V3	KHSRP	Far upstream element-binding protein 2	2	126.42	190740	153100	190740	170270
LGHVVMGNNAVSPYQQVIEK	2182.12	P60228;A0A7I2V3S3;A0A7I2V2H9;A0A7I2V2W0;Q6IAX5;A0A7I2V4B4;A0A7I2V3I0;A0A7I2V5Z6;B3KW56;A0A7I2V5P9;E5RGA2;A0A7I2V4G3;H0YBP5;E5RHS5;H0YAW4	P60228	EIF3E	Eukaryotic translation initiation factor 3 subunit E	2;3	67.838	68042	153080	68042	170250
AVSEGNLLLLHEALAK	1676.95	A8K097;Q5JVF3	A8K097	PCID2	PCI domain-containing protein 2	2	95.345	151320	153050	151320	170230
HVAVTNMNEHSSR	1480.68	P33176;V9HW29;A8K048;M1VE91;M1VKJ2;M1VRN1;C1PHA2;M1V490;M1VPF9;M1V481;M1VKI9;M1VE89;M1VPF7;M1VRN0;Q66K46;Q2TA90;Q6P164;J3KNA1;B7Z2M7;A0A6Q8PEZ8;A0A6Q8PGJ3;Q12840;B2RCP3;B0I1S7;A5D6Y6;A0A7I2V4K6;A0A7I2V581;A0A7I2V3N5;A0A7I2V492;O60282;A0A7I2V3V4;A0A0G2JMZ6;A1L179;Q6PJC4;Q6PKD1	P33176	KIF5B;HEL-S-61;KIF5B-RET(NM_020630)_K24;R11;KIF5B-RET(NM_020975)_K23;R12;KIF5B-RET(NM_020630)_K23;R12;KIF5B-ALK;KIF5B-RET(NM_020630)_K22;R12;KIF5B-RET(NM_020975)_K22;R12;KIF5B-ALK_K17;A20;KIF5B-RET(NM_020630)_K16;R12;KIF5B-RET(NM_020975)_K16;R12;KIF5B-RET(NM_020630)_K15;R12;KIF5B-RET(NM_020975)_K15;R12;KIF5A;KIF5C	Kinesin-1 heavy chain;Kinesin-like protein;Kinesin heavy chain isoform 5A;Kinesin heavy chain isoform 5C	2;3	90.306	0	152960	0	170120
DRGPFRPEPGDGGEK	1612.76	P49750;Q8NF45;H0YIQ2	P49750	YLPM1;FLJ00353	YLP motif-containing protein 1	3	62.454	101910	152910	101910	170060
HLSLCHGLSDLAR	1477.75	Q9P2I0;B3KN45;B3KMI0	Q9P2I0	CPSF2	Cleavage and polyadenylation specificity factor subunit 2	3	127.03	169250	152900	169250	170060
LPDVYGVFQFK	1311.69	P39656;A0A0C4DGS1	P39656	DDOST	Dolichyl-diphosphooligosaccharide--protein glycosyltransferase 48 kDa subunit	2	69.915	129240	152880	129240	170030
FSSELEQIELHNSIR	1800.9	D6RA57;H0Y9X1;Q96EY4;B7Z504	D6RA57	TMA16	Translation machinery-associated protein 16	2	208.35	137880	152840	137880	169990
TDAVEALTALNHYQIR	1813.93	B7WPG3;C9IYN3;A8K894;V9GYK2;A0A0S2Z6K1;A0A0S2Z5U3;Q8WVV9;H7C464	B7WPG3	HNRNPLL	Heterogeneous nuclear ribonucleoprotein L-like	2	213.77	151500	152450	151500	169550
RAPFDLFENKK	1363.72	P08238;B4DMA2;B4DGL0;Q58FF7	P08238	HSP90AB1;HSP90AB3P	Heat shock protein HSP 90-beta;Putative heat shock protein HSP 90-beta-3	3	97.277	174990	152310	174990	169400
LSHANSAVVLSAVK	1394.79	P63010;A0A140VJE8;A8K0G3;A8K916;Q68DI0;A0A087X253;B4DWG4;A0A087WU93;A0A087WZQ6;A0A087WYD1;C9J1E7;Q10567	P63010	AP2B1;DKFZp781K0743;AP1B1	AP-2 complex subunit beta;AP complex subunit beta;AP-1 complex subunit beta-1	2	128.41	0	152280	0	169360
IMLPWDPTGK	1156.6	P23396;E9PPU1;E9PL09;Q53G83;Q9NQS8;H0YEU2;E9PSF4	P23396	RPS3	40S ribosomal protein S3	2	110.22	555360	152160	555360	169230
DFVVGALILR	1101.65	Q9NUD5	Q9NUD5	ZCCHC3	Zinc finger CCHC domain-containing protein 3	2	93.561	282930	151950	282930	169000
TSSAETPTIPLGSAVEAIK	1870.99	B9A067;B4DQY2;Q16891;H7C463;C9J406;B4DS66;B4DKR1;B4DT20	B9A067	IMMT	MICOS complex subunit MIC60	2	188.19	82151	151880	82151	168930
LMEEDELPSWIIKDDAEVER	2416.15	P51532;A7E2E1;A0A994J6Y9;A0A2R8Y7S2;B9EGQ8;A0A2R8Y4P4;Q9HBD4;A0A2R8YGG3;A0A2R8Y4C5;A0A2R8Y440;A0A2R8YG32;A0A2R8Y7F3;A0A2R8Y6N0;A0A2R8YDA1;A0A2R8YF58;A0A2R8Y6V2;A0A2R8Y526;A0A2R8Y7Y7;A0A2R8YF80;B4DSI8;B4E0F1;B3KNW7;A0A2R8Y523;A0A2R8Y5K3;K7EQF0;A0A2R8YFK5;A0A0U1RRG6;A0A0U1RQZ9;A0A994J4Z7;P51531;B4DK35;F6VDE0;A0A994J501	P51532	SMARCA4;SMARCA2	Transcription activator BRG1;Probable global transcription activator SNF2L2	3	43.518	84930	151820	84930	168850
LISEILSESVVPDVR	1654.91	A0A2R8Y765;A0A2R8Y7U4;A0A2U3TZQ7;A0A2R8Y7I9;A0A2R8Y4T4;A0A2R8YES3;A0A2R8Y855;B4DGM3;Q969G3;J3QKS7;J3QR61	A0A2R8Y765	SMARCE1	SWI/SNF-related matrix-associated actin-dependent regulator of chromatin subfamily E member 1	2	133.49	0	151810	0	168840
IPSDLLDKEFLPILQEEPLPPLALVPFTEEEQR	3815.03	Q6Y7W6;I1E4Y6;E7ESB6;C9JHW1;F8WCD5;B4DLU7;C9JRZ2;C9JHT0;C9J0V6;C9JXQ0;C9JPV7	Q6Y7W6	GIGYF2	PERQ amino acid-rich with GYF domain-containing protein 2	3	40.712	315400	151760	315400	168790
GGSGGGGSISGGGYGSGGGSGGR	1740.74	P35908	P35908	KRT2	Keratin, type II cytoskeletal 2 epidermal	2	233.03	87201	151710	87201	168730
HYEMQQQQFQHLYQEWER	2507.11	P49750;Q8NF45;F8VU51;Q86YA8	P49750	YLPM1;FLJ00353	YLP motif-containing protein 1	3	52.201	94901	151700	94901	168720
KDKDSIHGHSQLDK	1606.81	Q01804	Q01804	OTUD4	OTU domain-containing protein 4	3	141.88	142970	151640	142970	168650
LAQVIFDKNDSDFEAK	1838.9	B4DH66;A0A8C8MQ70;A0A8C8KGQ8;Q5T6F2;B4DRB6;B4DZ54;A0A804HLD2;A2A305;A0A0D9SFI5;A0A804HIK1;A0A804HLJ4;Q9P0H6;B7Z7P2;Q59EA0	B4DH66	UBAP2	Ubiquitin-associated protein 2	2	135.5	149570	151640	149570	168650
IPAFLNVVDIAGLVK	1567.93	J3KQ32;Q9NTK5;B4DK14;C9JTK6;Q53SW9	J3KQ32	OLA1;PTD004	Obg-like ATPase 1	2	112.95	170840	151560	170840	168560
ETIDNNSVSSPLQSLQQR	2014.99	P60228;A0A7I2V3S3;A0A7I2V2H9;A0A7I2V2W0;Q6IAX5;A0A7I2V4B4;B2R806;A0A7I2V3I2;A0A7I2V3I0;A0A7I2V5Z6;B3KW56;A0A7I2V5P9;E5RGA2;A0A7I2V4G3;H0YBP5;E5RHS5	P60228	EIF3E	Eukaryotic translation initiation factor 3 subunit E	2	180.49	180260	151400	180260	168390
VEQATKPSFER	1290.66	Q96E39;Q2VIN3;A0A1B0GUK8	Q96E39	RBMXL1	RNA binding motif protein, X-linked-like-1	2	77.358	0	151210	0	168170
IEPLSPELVAAASAVADSLPFDK	2339.23	Q92665	Q92665	MRPS31	28S ribosomal protein S31, mitochondrial	2;3	70.831	239980	151130	239980	168090
LPSVPFETIQALDVVMR	1914.03	Q9UKV8;A4FVC0	Q9UKV8	AGO2;EIF2C2	Protein argonaute-2;Protein argonaute	2;3	115.79	332270	150970	332270	167910
RGAEDDRGPWR	1313.62	Q24JU4;J9R021;Q14152	Q24JU4	EIF3A;eIF3a	Eukaryotic translation initiation factor 3 subunit A	3	101.48	208500	150950	208500	167880
TSLLTLEDVKQELIK	1728.99	Q7Z478	Q7Z478	DHX29	ATP-dependent RNA helicase DHX29	2;3	106.47	112230	150900	112230	167830
LIDLHSPSEIVK	1349.76	A0A7P0S5H5;P60866;G3XAN0	A0A7P0S5H5	RPS20	40S ribosomal protein S20	2	129.28	698110	150740	698110	167650
TTIIWDAHTGEAK	1441.72	A0A2R8YFW3;A0A804HJZ5;Q59F53;O60907;Q9BQ87;B4DP68;Q9BZK7;A0A0D9SF63;C9JLJ1;B7Z475;A0A1B0GVH3	Q9BZK7	TBL1X;TBL1Y;TBL1XR1	F-box-like/WD repeat-containing protein TBL1X;F-box-like/WD repeat-containing protein TBL1Y;F-box-like/WD repeat-containing protein TBL1XR1	2	187.85	225250	150470	225250	167350
SPTLYGISHDDLK	1444.72	A4FU77;O75643;A0A494C1A5;Q9H8B9	A4FU77	SNRNP200	U5 small nuclear ribonucleoprotein 200 kDa helicase	2	105.94	147000	150440	147000	167320
SLEAEILQLQEELASSER	2044.03	A0A8I5KZ38;P35580	A0A8I5KZ38	MYH10	Myosin-10	2	224.52	115950	150410	115950	167290
EQQAQVEKEDFSDMVAEHAAK	2389.09	E9PPJ0;Q13435;Q7Z3K9;H0YEX5	E9PPJ0	SF3B2;DKFZp781L0540	Splicing factor 3B subunit 2	3	75.969	148900	150370	148900	167250
NGETVPIDEQFDKEK	1747.83	P33176;V9HW29;A8K048;M1VE91;M1VKJ2;M1VRN1;C1PHA2;M1V490;M1VPF9;M1V481;M1VKI9;M1VE89;M1VPF7;M1VRN0	P33176	KIF5B;HEL-S-61;KIF5B-RET(NM_020630)_K24;R11;KIF5B-RET(NM_020975)_K23;R12;KIF5B-RET(NM_020630)_K23;R12;KIF5B-ALK;KIF5B-RET(NM_020630)_K22;R12;KIF5B-RET(NM_020975)_K22;R12;KIF5B-ALK_K17;A20;KIF5B-RET(NM_020630)_K16;R12;KIF5B-RET(NM_020975)_K16;R12;KIF5B-RET(NM_020630)_K15;R12;KIF5B-RET(NM_020975)_K15;R12	Kinesin-1 heavy chain;Kinesin-like protein	2	102.57	0	149860	0	166670
IPFADALDLFR	1276.68	A8K7A0;A0A5F9ZHU7;P49643;I0CMJ8	A8K7A0	PRIM2	DNA primase large subunit	2	99.855	126140	149660	126140	166450
EEAEAMNNLKPPQAK	1668.81	Q9BVC5;C9J4K0	Q9BVC5	C2orf49	Ashwin	2	117.21	0	149410	0	166170
ETLVYLTHLDYVDTER	1965.97	O14980;A0A7I2V461;A0A7I2V3W6;A0A7I2V2S3;A0A7I2V2Y6;A0A7I2YQV4;A0A7I2V2H0;A0A7I2V3P3;A0A7I2V6B9;A0A7I2V488;A0A7I2V3N0;B4DR01;B7ZB16;B3KWD0;A0A7I2V4A3;A0A7I2YQX3	O14980	XPO1	Exportin-1	2	115.05	90271	149410	90271	166180
LENNENKPVTNSR	1513.75	Q9Y5A9;B5BU99	Q9Y5A9	YTHDF2	YTH domain-containing family protein 2	2	144.51	0	149350	0	166110
RGDDSFGDKYR	1314.6	B4DEP6;E7EX17;B4DRM3;P23588	B4DEP6	EIF4B	Eukaryotic translation initiation factor 4B	3	187.1	216470	149250	216470	166000
TQLQHSLPLLLICDNLR	2033.11	Q9HC36;I3L443	Q9HC36	RNMTL1	rRNA methyltransferase 3, mitochondrial	2;3	65.212	167630	149200	167630	165950
KIFVGGLNPEATEEK	1630.86	D6R9P3;D6RD18;B4DMY3;D6RBZ0;Q53F64	D6R9P3	HNRNPAB		2	115.79	128210	149100	128210	165830
KEENLADWYSQVITK	1822.91	P07814	P07814	EPRS	Bifunctional glutamate/proline--tRNA ligase;Glutamate--tRNA ligase;Proline--tRNA ligase	2;3	89.382	96165	148970	96165	165690
VQEFDSGLLHWR	1485.74	A0A0S2Q0B1;O14497;H0Y488;A0A1B0GTU5;Q8NC65;Q96T01;Q96SM7	A0A0S2Q0B1	ARID1A	AT-rich interactive domain-containing protein 1A	2;3	148.76	108920	148920	108920	165630
HFLLEEDKPEEPTAHAFVSTLTR	2666.33	P49327;A0A0U1RQF0;Q6PJJ3	P49327	FASN	Fatty acid synthase;[Acyl-carrier-protein] S-acetyltransferase;[Acyl-carrier-protein] S-malonyltransferase;3-oxoacyl-[acyl-carrier-protein] synthase;3-oxoacyl-[acyl-carrier-protein] reductase;3-hydroxyacyl-[acyl-carrier-protein] dehydratase;Enoyl-[acyl-carrier-protein] reductase;Oleoyl-[acyl-carrier-protein] hydrolase	4	114.69	129410	148790	129410	165490
FWEVISDEHGIDPTGTYHGDSDLQLER	3115.42	P68371;Q8IZ29;Q8N6N5;Q8IWP6;M0QZL7;P04350;M0R278;M0R2D3;B4DJ43;M0QYM7;B3KML9;M0QY85;M0R0X0;A0AAQ5BHG7;M0QX14;B4DNW1;M0QY37	P68371	TUBB4B;TUBB2C;TUBB4A	Tubulin beta-4B chain;Tubulin beta-4A chain	4	112.75	85381	148740	85381	165430
VPTTEKPTVTVNFR	1587.86	Q04637;E9PGM1;B2RU06;B2RU10;A0A7I2Y1C3;B4DGF1;E7EUU4;E7EX73;Q4LE58;B4DSI9;C9JF13;C9J6B6;C9K073	Q04637	EIF4G1;EIF4G1 variant protein	Eukaryotic translation initiation factor 4 gamma 1	2	66.953	0	148690	0	165380
FLPVFDIVIHR	1354.78	Q5JWT2;Q9ULK4;B4E3G4	Q5JWT2	MED23	Mediator of RNA polymerase II transcription subunit 23	2;3	90.761	115420	148680	115420	165360
LAYLLQQTDEYVANLTELVR	2351.24	P51532;A7E2E1;A0A994J6Y9;A0A2R8Y7S2;B9EGQ8;A0A2R8Y4P4;Q9HBD4;A0A2R8YGP5;Q59FZ6;A0A994J4Z2;A0A2R8YGG3;A0A2R8Y4C5;A0A2R8Y440;A0A2R8YG32;A0A2R8Y7F3;A0A2R8Y6N0;A0A2R8YDA1;A0A2R8YF58;A5D6X0;A0A2R8Y7R0	P51532	SMARCA4	Transcription activator BRG1	2;3	122.2	143160	148600	143160	165280
ALEHSALAINHK	1302.7	A0A3B3IRI2;P17812;B4E1E0;A0A8Q3WKZ7;A0A3B3ITB8;A0A8Q3WL40;A0A3B3IRQ8;A0A3B3ITF6;B4DMB5;A0A3B3ISY3;Q9NRF8	A0A3B3IRI2	CTPS1;CTPS2	CTP synthase 1;CTP synthase;CTP synthase 2	2;3	218.55	56880	148470	56880	165130
DFTVSAMHGDMDQK	1580.66	P60842;A8K088;A8K7F6;J3KT12;B4DNH2;J3KSZ0;J3QL52	P60842	EIF4A1	Eukaryotic initiation factor 4A-I	2	133.49	90365	148370	90365	165020
LVISHEEELIPLHK	1655.92	A0A087WVF4;O14646	A0A087WVF4	CHD1	Chromodomain-helicase-DNA-binding protein 1	2;3	73.655	22026	148350	22026	164990
LIPHTVLTFVFLEQLR	1925.11	B4E1E9;A0A0S2Z382;A0A0S2Z3G3;B4DLN1;Q9UBX3	B4E1E9	SLC25A10	Mitochondrial dicarboxylate carrier	3	136.06	94418	148280	94418	164910
GLPLVDDGGWNTVPISK	1766.92	Q04637;E9PGM1;B2RU06;B2RU10;A0A7I2Y1C3;B4DGF1;E7EUU4;E7EX73;Q4LE58;B4DSI9;Q96I65;H7C044	Q04637	EIF4G1;EIF4G1 variant protein	Eukaryotic translation initiation factor 4 gamma 1	2	113.34	166360	148170	166360	164800
LQNELDNVSTLLEEAEKK	2072.06	A0A8I5KZ38;P35580	A0A8I5KZ38	MYH10	Myosin-10	3	59.171	0	148120	0	164740
GTIEILSDVQLIK	1427.82	P05388;A8K4Z4;Q53HW2;B4E3D5;Q53HK9;Q8NHW5;F8VU65;F8VW21;F8VPE8	P05388	RPLP0;RPLP0P6	60S acidic ribosomal protein P0;60S acidic ribosomal protein P0-like	2	175.07	160310	148100	160310	164720
TVTVTRPTGVSFK	1391.78	A5YKK6;B3KPW6;H3BVC9	A5YKK6	CNOT1	CCR4-NOT transcription complex subunit 1	2	97.594	224200	147980	224200	164590
LGAVYDVSHYNALLK	1661.88	P42704;A0A804HHY9;A0A804HIN4;A0A804HLG8;A0A804HK30;E5KNY5;A0A804HL40;A0A804HKJ0;A0A804HKR3;A0A804HIG4;A0A804HI14;A0A804HJZ1;A0A804HI40;A0A804HIQ7;A0A804HKI2;B4DSR0;A0A804HJH8;B8ZZ38;C9JCA9;A0A804HK02;A0A804HIV5;A0A0C4DG06;A0A804HKX0;A0A804HKR5	P42704	LRPPRC	Leucine-rich PPR motif-containing protein, mitochondrial	2	145.08	111960	147900	111960	164500
YTVQDESHSEWVSCVR	1980.86	P63244;E9KL35;J3KPE3;H0Y8W2;H0YAM7;H0YAF8;D6RFZ9;D6R9L0;D6R9Z1;D6RHH4;D6RBD0;B4DVD2;D6RFX4	P63244	GNB2L1	Guanine nucleotide-binding protein subunit beta-2-like 1;Guanine nucleotide-binding protein subunit beta-2-like 1, N-terminally processed	3	75.012	162690	147800	162690	164380
NTHATTHNAYDLEVIDIFK	2201.08	P09874;B2R5W3;A0A7I2V3E1;B4E0E1	P09874	PARP1	Poly [ADP-ribose] polymerase 1	2;3	155.96	208630	147680	208630	164250
VIIQDIACLLPVHK	1617.93	Q6PJI9;H3BMH3;H3BNY4	Q6PJI9	WDR59	WD repeat-containing protein 59	2;3	108.24	131300	147640	131300	164210
TEQGEEEEEEEDEEEEEK	2224.81	A0A0S2Z4W4;Q7Z3D7;P98175	A0A0S2Z4W4	DKFZp686E2459;RBM10	RNA-binding protein 10	2	187.01	236230	147530	236230	164090
HGVQELEIELQSQLSKK	1965.05	P35527;K7EQQ3	P35527	KRT9	Keratin, type I cytoskeletal 9	3	203.76	90050	147420	90050	163960
GPHPPGGLLGHGPQEMR	1735.86	Q9C0J8	Q9C0J8	WDR33	pre-mRNA 3 end processing protein WDR33	3	38.584	0	147130	0	163640
AIIEEYLHLNDMK	1587.8	Q04637;E9PGM1;B2RU06;B2RU10;A0A7I2Y1C3;B4DGF1;E7EUU4;E7EX73;Q4LE58;B4DSI9;Q96I65	Q04637	EIF4G1;EIF4G1 variant protein	Eukaryotic translation initiation factor 4 gamma 1	2	95.138	124510	147100	124510	163600
GAFGVGQEQIDAFLK	1578.8	A5YKK6;B4DTM8	A5YKK6	CNOT1	CCR4-NOT transcription complex subunit 1	2	138	141790	147070	141790	163570
GPHPDFPDDFSRPDDFHPDKR	2493.11	Q9C0J8	Q9C0J8	WDR33	pre-mRNA 3 end processing protein WDR33	4	63.025	137760	146980	137760	163470
EKVWYHVCSSR	1449.68	A0A7I2V430;A0A7I2V4F0;A3RJH1;Q92499;A0A7I2V2M5;A0A087WZ71;F1T0B3;A0A087X2G1	A0A7I2V430	DDX1	ATP-dependent RNA helicase DDX1	2;3	110.52	29843	146920	29843	163400
GGDQQSGYGK	995.431	H0YA96	H0YA96	HNRNPD		2	52.591	0	146850	0	163330
NYQQNYQNSESGEK	1687.71	P67809;Q6PKI6;H0Y449;Q7KZ24;A0JLU4;Q2VIK8;C9J5V9	P67809	YBX1	Nuclease-sensitive element-binding protein 1	2	240.41	75838	146800	75838	163270
EKPLWFDVYDAFPPLR	1992.01	Q9Y3D9;J3QLR8	Q9Y3D9	MRPS23	28S ribosomal protein S23, mitochondrial	2;3	137.58	375040	146590	375040	163040
EIDFDDVAAINPELLQLLPLHPK	2599.39	Q5JR91;B7Z6Q6;A8K3S3;A0A140VKF1;Q99661;Q5JR89	Q5JR91	KIF2C	Kinesin-like protein;Kinesin-like protein KIF2C	3	223.26	159170	146570	159170	163020
TVTEGGAAHR	997.494	Q96SB3;B3KNT0;Q96B17	Q96SB3	PPP1R9B	Neurabin-2	2	58.426	0	146480	0	162920
RGMDDDRGPR	1173.53	Q24JU4;J9R021;Q14152	Q24JU4	EIF3A;eIF3a	Eukaryotic translation initiation factor 3 subunit A	3	146.88	160530	146210	160530	162610
ALTVPELTQQMFDAK	1690.86	P68371;Q8IZ29;Q8N6N5;Q8IWP6;M0QZL7;P04350;M0R278;M0R2D3;B4DJ43;M0QYM7;B4DE77;B3KML9;M0R1I1;Q96HX0;Q13509;Q53G92;Q2NKY5;Q3ZCR3;Q9BV28;B2RBD5;A0A0B4J269;B4DFH6	P68371	TUBB4B;TUBB2C;TUBB4A;TUBB3;TUBB6	Tubulin beta-4B chain;Tubulin beta-4A chain;Tubulin beta-3 chain	2	62.454	0	145990	0	162370
ITLAEALLHPFFAGLTPEER	2224.19	B3KTV2;B3KVF3;B3KUU7;A8K7G8;Q59FC5;B3KRI8;P49761	B3KTV2	CLK3	Dual specificity protein kinase CLK3	3	89.636	98299	145860	98299	162220
APDEETLIALLAHAK	1590.86	J3KQ48;Q96ME4;Q9Y3E5	J3KQ48	PTRH2	Peptidyl-tRNA hydrolase 2, mitochondrial	2;3	103.76	118170	145850	118170	162210
HLMLPDFDLLEDIESK	1913.94	P13010;Q53TC2;C9JZ81	P13010	XRCC5	X-ray repair cross-complementing protein 5	2;3	151.08	626730	145730	626730	162080
ERVEAVNMAEGIIHDTETK	2141.04	P38646;A0A7I2YQB2;A0A384P5G6;V9HW84;B7Z4V2;A0A7I2V2S7;A0A7I2V2G2;A0A7I2V3F7;D6RCD7;Q8N1C8;B7Z4T3;A1XP52	P38646	HSPA9;HEL-S-124m	Stress-70 protein, mitochondrial	3	106.79	48507	145670	48507	162020
SKPGAAMVEMADGYAVDR	1866.86	Q6NTA2;A0A384N6C7;A0A3B3ITJ4;P14866;M0QXS5;A0AAG2TNG9;M0QYT0	Q6NTA2	HNRNPL	Heterogeneous nuclear ribonucleoprotein L	3	82.822	114850	145580	114850	161920
KTEPATGFIDGDLIESFLDISRPK	2648.37	A0A7P0Z3Z5;A0A7P0TAK7;A0A7P0Z4B9;Q16531;B4DZP5;A0A7P0TB30;A0A7P0T965;A0A7P0T870;B4DSA8	A0A7P0Z3Z5	DDB1	DNA damage-binding protein 1	3	80.389	144480	145530	144480	161850
TGDVLLAEPADFESLLLSR	2045.07	A0A7P0T9T8;Q8TDR3;Q8NEH0;Q8IYV2;Q9UHI6;A0A7P0T8G7;A0A7P0TB94;A0A7P0Z4I9;A0A7P0TBA6;A0A7P0Z4K8	A0A7P0T9T8	DDX20	Probable ATP-dependent RNA helicase DDX20	2	132.93	252800	145440	252800	161760
VLLQNTSFFSSLLNEMAHK	2178.11	Q9UI26;B3KN03;F8WDV0;H0Y8M5	Q9UI26	IPO11	Importin-11	3	179.21	101030	145290	101030	161590
GGHMDDGGYSMNFNMSSSR	2048.78	H0Y6E7;H3BT71;P38159;B4E352;Q96E39;Q2VIN3;A0A1B0GUK8	H0Y6E7	RBMX;RBMXL1	RNA-binding motif protein, X chromosome;RNA-binding motif protein, X chromosome, N-terminally processed;RNA binding motif protein, X-linked-like-1	2;3	158.59	169770	145240	169770	161540
WLDLKDNPLDPVLAK	1735.95	Q96AG4	Q96AG4	LRRC59	Leucine-rich repeat-containing protein 59	2;3	96.313	209670	144900	209670	161160
DLEKPFLLPVEAVYSVPGR	2128.16	P49411;A0A384ME17	P49411	TUFM	Elongation factor Tu, mitochondrial	3	81.578	0	144840	0	161090
KTTHFVEGGDAGNREDQINR	2243.07	A8MUD9;P18124;O95036	A8MUD9	RPL7;WUGSC:H_RG054D04.1	60S ribosomal protein L7	3;4	69.369	193320	144840	193320	161090
VDKLDASESLR	1231.64	Q00610;K7EJJ5;A0A8V8TQ18;A0A8V8TQ14;A0A087WVQ6;A0A8V8TR47;A0A8V8TRF0;A0AAQ5BHU5;A0A8V8TQK7;A0A8V8TQK1;A0AAQ5BHN6;A0A8V8TRE8;A0A8V8TQK3;A0AAQ5BHT6;J3KS13	Q00610	CLTC	Clathrin heavy chain 1;Clathrin heavy chain	2	148.9	212330	144710	212330	160940
VVEVLAGHGHLYSR	1535.82	P49327;Q6PJJ3	P49327	FASN	Fatty acid synthase;[Acyl-carrier-protein] S-acetyltransferase;[Acyl-carrier-protein] S-malonyltransferase;3-oxoacyl-[acyl-carrier-protein] synthase;3-oxoacyl-[acyl-carrier-protein] reductase;3-hydroxyacyl-[acyl-carrier-protein] dehydratase;Enoyl-[acyl-carrier-protein] reductase;Oleoyl-[acyl-carrier-protein] hydrolase	2;3	145.08	145680	144650	145680	160880
NLFAEIIEEHLANR	1667.86	Q9NWY4	Q9NWY4	C4orf27	UPF0609 protein C4orf27	2;3	130.71	98528	144540	98528	160760
LGCLIWEVFNGPLPR	1769.93	E9PS17;E9PK59;Q96KG9;B4DXZ7;E9PPN3	E9PS17	SCYL1	N-terminal kinase-like protein	2	135.28	144060	144510	144060	160720
TFAVDETSVSGYIYHK	1815.87	Q92900;A0A024R7L5;A0A994J4L7;A0A059XAJ5;A0A059XAL2;A0A059XBJ1;A0A059X4U2;A0A059XG67	Q92900	UPF1	Regulator of nonsense transcripts 1	2	179.98	125880	144500	125880	160710
VTVAGGVHISGLHTESAPR	1887	P49327;A0A0U1RQF0	P49327	FASN	Fatty acid synthase;[Acyl-carrier-protein] S-acetyltransferase;[Acyl-carrier-protein] S-malonyltransferase;3-oxoacyl-[acyl-carrier-protein] synthase;3-oxoacyl-[acyl-carrier-protein] reductase;3-hydroxyacyl-[acyl-carrier-protein] dehydratase;Enoyl-[acyl-carrier-protein] reductase;Oleoyl-[acyl-carrier-protein] hydrolase	2;3	108.34	179660	144380	179660	160580
TLIEDEIATILK	1357.77	A0A384MR07;Q13188	A0A384MR07	STK3	Serine/threonine-protein kinase 3;Serine/threonine-protein kinase 3 36kDa subunit;Serine/threonine-protein kinase 3 20kDa subunit	2	85.622	0	144290	0	160480
SHSVFSVTIHMK	1371.7	P52732;A0A7I2V3A9;B2RAM6;A0A7I2YQY4;A0A7I2V3V3	P52732	KIF11	Kinesin-like protein KIF11;Kinesin-like protein	2;3	72.922	96032	144230	96032	160410
KKWNLDELPK	1269.71	P17844;B5BUE6;J3KTA4;Q7Z2V5;Q59E92;A0A7I2V2S0;A0A7I2V507;B4DNG2;J3QRQ7;J3KTQ4;J3QR02;C1IK54;X6RLV5	P17844	DDX5;DKFZp686J01190;DDX5-ETV4 fusion	Probable ATP-dependent RNA helicase DDX5	3	120.33	0	144010	0	160170
GGNRFEPYANPTKR	1605.8	P52272;M0R0N3;M0R019;M0R2T0;B4DEG4;M0QYQ7;M0R0Y6	P52272	HNRNPM	Heterogeneous nuclear ribonucleoprotein M	3	101.45	0	143910	0	160060
SVFGHICSHLTPR	1509.75	Q9BQG0;I3L1L3	Q9BQG0	MYBBP1A	Myb-binding protein 1A	2;3	83.775	0	143700	0	159820
QAHLTNQYMQR	1388.66	P11940;A0A7I2V649;H0YAR2;A0A7I2YQ88;B4DZW4;E7EQV3;E7ERJ7;B4DQX0;A0A7I2YQE4;A0A087WTT1;A0A7I2V4N4;B3KT93;A0A7I2YQ90;H0YB86	P11940	PABPC1	Polyadenylate-binding protein 1;Polyadenylate-binding protein	2;3	134.66	225330	143630	225330	159750
TSQNSELNNMQDLVEDYKK	2255.04	P35908	P35908	KRT2	Keratin, type II cytoskeletal 2 epidermal	3	104	127580	143540	127580	159640
TASPLEHILQTLFGK	1653.91	Q9BTC0	Q9BTC0	DIDO1	Death-inducer obliterator 1	2	168.43	96285	143310	96285	159390
AAVENLPTFLVELSR	1657.9	B2RBR9;Q14974;J3QR48	B2RBR9	KPNB1	Importin subunit beta-1	2	87.573	160910	143290	160910	159370
ETVVEVPQVTWEDIGGLEDVKR	2497.27	P55072;A0A7P0Z4C6;A0A7P0TAW3;A0A7P0T8Q5;A0A7P0TAQ1;A0A7I2V540;C9JUP7;A0A7P0T8A3;Q96IF9;Q0IIN5;Q9NTC4;Q9HAP0	P55072	VCP;DKFZp434K0126	Transitional endoplasmic reticulum ATPase	3	110.06	128130	143200	128130	159270
HLAPPGLHPVPGGVFPVPPAAVVLMK	2596.47	E9PLP8;Q12996;B4DFQ5;B4DMA4	E9PLP8	CSTF3	Cleavage stimulation factor subunit 3	3	80.815	110830	143060	110830	159120
VINDGLFYYEQDLWAEK	2102	Q6PKG0;A0A8I5KSP1;A0A8I5KWU3;A0A0B4J210;E5RH50	Q6PKG0	LARP1	La-related protein 1	2	230.5	499180	143000	499180	159040
GGSGSHNWGTVKDELTESPK	2084.98	Q8NC51	Q8NC51	SERBP1	Plasminogen activator inhibitor 1 RNA-binding protein	2;3	162.78	296390	142940	296390	158980
KKEESTAASETTEGSQGDSK	2068.94	Q92793;B4E3L4	Q92793	CREBBP	CREB-binding protein	3	125.75	123250	142920	123250	158960
SAFLAAHIPLFLYPFLHTVSK	2371.31	D5MQE1;B2RE59;Q92600	D5MQE1	RQCD1	Cell differentiation protein RCD1 homolog	3	99.909	210790	142880	210790	158920
VLAQNSGFDLQETLVK	1760.93	B4DPJ8;Q59ET3;B2R9K8;P40227;A1JUI8;B4DN39	B4DPJ8	CCT6A	T-complex protein 1 subunit zeta	2	161.23	165380	142830	165380	158860
RVEHHDHAVVSGR	1497.75	O95831;A0A6Q8PFQ8;A0A6Q8PFE1;A0A6Q8PG15;A0A6Q8PFM5;A0A6Q8PHJ9;A0A7I2PK44;A0A6Q8PHC0;A0A6Q8PFS4;E9PMA0;A0A140VK04;A0A6Q8PHJ4	O95831	AIFM1	Apoptosis-inducing factor 1, mitochondrial	3;4	86.243	0	142820	0	158840
EQAPKPSEQK	1140.58	Q5JSZ5;A0A804HKC3;A0A804HJR4	Q5JSZ5	PRRC2B	Protein PRRC2B	2	114.39	0	142770	0	158790
HAIYDKLDDDGLIAPGVR	1967.01	B4DH29;C9J2Y9;P30876;C9J4M6;B4DR40;B4DHJ3	B4DH29	POLR2B	DNA-directed RNA polymerase;DNA-directed RNA polymerase II subunit RPB2	3	129.04	164580	142580	164580	158580
GFGFVYFQNHDAADK	1714.77	Q13151	Q13151	HNRNPA0	Heterogeneous nuclear ribonucleoprotein A0	2;3	252.59	1126300	142530	1126300	158520
LLTLEVPGVTESRPSVLR	1965.13	A0A8I5KZ07;Q5JR04;A0A8I5KXC3;Q9HCE1;B7Z700;Q9H8T8	A0A8I5KZ07	MOV10	Putative helicase MOV-10	3	138	163390	142530	163390	158520
LEKEIETYHNLLEGGQEDFESSGAGK	2879.35	P35527;K7EQQ3	P35527	KRT9	Keratin, type I cytoskeletal 9	3	35.777	118970	142420	118970	158400
GKHYYEVSCHDQGLCR	2007.87	A0A7I2V430;A0A7I2V4F0;A3RJH1;Q92499;A0A7I2V2M5;A0A087WZ71;F1T0B3;A0A7I2YQ77;A0A087X2G1;A0A7I2V4J3;A0A7I2V5X8;A0A7I2V421;A0A7I2YQD0;A0A7I2V4Q0	A0A7I2V430	DDX1	ATP-dependent RNA helicase DDX1	2;3	92.747	125210	142330	125210	158300
SPAVATSTAAPPPPSSPLPSK	1959.03	Q5VU79;Q14157;A0AA34QVE6;B4DYY5;F8W726;B4DZJ6	Q5VU79	UBAP2L	Ubiquitin-associated protein 2-like	2	125.75	162900	142270	162900	158240
AQEGGGSEVFQELK	1477.7	I6L9E8;Q8NCA5;A0A8I5KR56;A0A8I5QKV5;A0A8I5KZA5;E9PH82;Q05CT2;B3KTW4	I6L9E8	FAM98A	Protein FAM98A	2	103.76	162260	142260	162260	158220
GYPHLCSICDLPVHSNK	1995.93	P43243;A0A0R4J2E8;A8MXP9;D6REM6;Q68D11;D6R991;H0Y8T4	P43243	MATR3;DKFZp686K23100	Matrin-3	2;3	85.813	158470	142230	158470	158190
DQPAFTPSGILTPHALGSR	1964.01	B3KMC9;Q9H0D6;B4DZC3;B4E0B9	B3KMC9	XRN2	5-3 exoribonuclease 2	2	99.442	199230	142020	199230	157960
QEVPSWLENMAYEHHYK	2159.97	A0A2R8Y4A4;B5BTY4;A0A2R8YFS5;A0A0D9SG12;A0A0D9SF53;A0A2R8YF78;A0A0D9SFB3;O00571;F6S8Q4;A0A2R8Y645;Q59GX6;A0A2U3TZJ9;A0A2R8YFR4;A0A2R8Y5G6;A0A2R8YCW1;A0A2R8YDT5;A0A2R8Y7T2;Q5S4N1;O15523;B4DLU5;B4E132;A0A0J9YVQ7;A0A087WVZ1	A0A2R8Y4A4	DDX3X;DDX3Y	ATP-dependent RNA helicase DDX3X;ATP-dependent RNA helicase DDX3Y	4	108.91	196520	141950	196520	157880
GVPYRPTDLFDELVAHEVAR	2283.16	O95248;A0A8I5KUE4;A0A8I5KYG9;A0A8I5KXN1;A0A8I5KU87;A0A8I5KXX8;A0A8J8YTQ8;A0A8I5KR05;A0A8I5KTI7;A0A8I5KVF2;A0A8I5KTN1;A0A8I5KY61;A0A8I5KRX8;A0A8I5KT60;Q59EX9;Q68CX1	O95248	SBF1;DKFZp761D0422	Myotubularin-related protein 5	3	80.049	161630	141640	161630	157530
RDELTLEGIK	1172.64	I3L3H2;P38919	I3L3H2	EIF4A3	Eukaryotic initiation factor 4A-III;Eukaryotic initiation factor 4A-III, N-terminally processed	2	179.31	192510	141610	192510	157500
NAEPLINLDVNNPDFK	1811.91	Q5RLJ0;Q549M8;Q9Y224;G3V4C6;H0YJB9	Q5RLJ0	C14orf166	UPF0568 protein C14orf166	2	66.509	0	141600	0	157490
TIGTGLVTNTLAMTEEEK	1906.96	P49411;A0A384ME17	P49411	TUFM	Elongation factor Tu, mitochondrial	2	80.379	0	141470	0	157340
IFVGGLSANTVVEDVK	1646.89	B4DHE8;A0A6Q8PF05;Q96DH6;B4DM51;J3KTC1	B4DHE8	MSI2	RNA-binding protein Musashi homolog 2	2	187.51	145800	141310	145800	157170
TNYNDRYDEIRR	1613.75	P62424;Q9BY74;Q5T8U2	P62424	RPL7A;RP-L7a	60S ribosomal protein L7a	3	101.45	200950	141240	200950	157090
LLQTDDEEEAGLLELLK	1928	A0A384NKW7;P55060;B4DM67;B4DUC5;B4DS32	A0A384NKW7	CSE1L	Exportin-2	2	170.95	104860	141190	104860	157030
PSLLITDSFNATYVQPR	1920.99	Q9P2I0;B3KN45	Q9P2I0	CPSF2	Cleavage and polyadenylation specificity factor subunit 2	2	149.02	156090	141190	156090	157030
ISDEDWDIIHR	1397.66	P51659;A0A0S2Z4J1;B2R659;E7EPL9;A0A804HK65;A0A2R8YD50;A0A804HKU2;E7ER27;B4DSD0;A0A2R8YF45;A0A2R8YDT8	P51659	HSD17B4	Peroxisomal multifunctional enzyme type 2;(3R)-hydroxyacyl-CoA dehydrogenase;Enoyl-CoA hydratase 2	2;3	132.39	320020	141020	320020	156840
LLSRPQDVLEGVVLSPSLEAR	2277.27	Q5T9A4;Q9H834;A0A5K1VW56	Q5T9A4	ATAD3B	ATPase family AAA domain-containing protein 3B	3	84.266	167490	140700	167490	156480
EFFSQYGDVMDVFIPKPFR	2321.12	Q13148;A0A0A0N0L3;A0A087WYY0;A0A087X260;G3V162;B1AKP7;B4DRW3;A0A0A0N0M3;A0A0A0N0N3;K7EN94;A0A087WV68;A0A087WXQ5;A0A087WXV3;A0A087WX67;A0A087WW61;A0A087WZC9;A0A087WYE7;A0A087WZM1	Q13148	TARDBP;TDP43	TAR DNA-binding protein 43	3	62.398	44822	140440	44822	156200
LWVIFPGEEGLDYGGVAR	1977	Q59ER4;B4DN85;A0A8V8TKK4;A0A590UJQ1;Q96J02;A0A590UJW8;A0A590UK95;A0A1W2PNZ8	Q59ER4	ITCH	E3 ubiquitin-protein ligase Itchy homolog	2	90.156	138040	140300	138040	156050
AAFALGGLGSGFASNR	1494.76	F8VPD4;P27708;Q53SY7	F8VPD4	CAD	CAD protein;Glutamine-dependent carbamoyl-phosphate synthase;Aspartate carbamoyltransferase;Dihydroorotase	2	59.731	230360	140280	230360	156020
AESTANAGQSDNR	1319.57	H0YM23;O75179;B4DTP3	H0YM23	ANKRD17	Ankyrin repeat domain-containing protein 17	2	34.779	0	140150	0	155880
YQIPLSADQLFTQSVLDK	2065.07	A0A2P0H7U5;J3QS41;B7ZLW2;P42694;J3QRR8;A0A075B6R3	A0A2P0H7U5	HELZ	Probable helicase with zinc finger domain	2	164.3	256350	139870	256350	155570
GAGGEENKENERPSAGSK	1815.83	Q9UHB9;B3KMI9;K7EN53;K7EQC2	Q9UHB9	SRP68	Signal recognition particle subunit SRP68	3	25.185	89342	139750	89342	155430
ALLDQLHTLLSNTDATGLEEIDR	2537.3	Q0IIN7;Q569F6;A8K0W8;Q59EE8;Q9Y6Q9;B4DYT5	Q0IIN7	NCOA3	Nuclear receptor coactivator 3	3	52.773	144020	139530	144020	155180
NPPGFAFVEFEDPRDAEDAVR	2377.1	A0A0B4J1Z1;B4DEK2;C9JAB2;Q16629	A0A0B4J1Z1	SRSF7	Serine/arginine-rich splicing factor 7	3	75.969	227390	139500	227390	155150
LQPSSTSESMDQLLNK	1776.86	Q99700;A0A5F9ZI57;A0A5F9ZHW5;H0YH87;A0A2R8Y7P6;A0A2R8YDM9;A0A5F9ZHX3;A0A2R8Y5A6;A0A2R8Y7E6;Q2M2R5;V9GY86;F8WB06;F8VQP2;A0A5F9ZHH4;F8W0B5	Q99700	ATXN2	Ataxin-2	2	131.06	215870	139450	215870	155100
LLLHLEELQMEHDIR	1887.99	A0A8I5KZ07;Q5JR04;A0A8I5KXC3;Q9HCE1;B7Z700;Q9H8T8	A0A8I5KZ07	MOV10	Putative helicase MOV-10	2;3	123.92	172260	139370	172260	155000
EALVDTLTGILSPVQEVR	1939.06	Q96P70	Q96P70	IPO9	Importin-9	2	179.21	114270	139320	114270	154960
VLQHYQESDKGEELGPGNVQK	2354.15	Q53G34;Q9Y6C9	Q53G34	MTCH2	Mitochondrial carrier homolog 2	3	18.361	0	139320	0	154950
DGPLNMILDDGGDLTNLIHTK	2251.12	P23526;A0A384MTQ3	P23526	AHCY	Adenosylhomocysteinase	3	103.17	112790	138890	112790	154470
TGFSTSPESPYTHWK	1723.78	A0A3S6H7X4;E9PKG1;A0A3Q8AM27;A0A3S6H812;A0A3S6H7E9;Q99873;A0A3Q8APW9;Q5U8W9;A0A3Q8ATF5;A0A3Q8B022;A0A3S6H7G3;A0A3S6H824;A0A3Q8B027;A0A3S6H7K8;A0A3Q8BCI7;A0A3S6H7Y4;A0A3S6H942;A0A3Q8B4M4;A0A3S6H767;A0A3S6H7X9;A0A3Q8ATG4;A0A3S6H761;A0A3Q8AIS8;A0A3S6H960;A0A3Q8AX88;A0A3Q8AM22;A0A3S6H7W7;A0A3Q8B9M7;A0A3S6H950;A0A3Q8AIS2;A0A3S6H8B5;A0A3Q8APY3;A0A3Q8BCJ2	A0A3S6H7X4	PRMT1;HRMT1L2	Protein arginine N-methyltransferase 1	2;3	108.24	113160	138850	113160	154430
ATLNAFLYHMGQHSNK	1830.88	Q96T67;Q5T9A4;Q9H834;Q8N3E6	Q96T67	ATAD3B;DKFZp761L1023	ATPase family AAA domain-containing protein 3B	2;3	77.696	67848	138720	67848	154290
LLAIEDIDPTLVYIQYMK	2137.14	E9PLP8;Q12996;B4DFQ5;B4DMA4	E9PLP8	CSTF3	Cleavage stimulation factor subunit 3	2	123.92	138350	138660	138350	154220
VVGRPQPQLQYVDALGYVSLFPLLLR	2940.66	A8K9K4;A0A3B3IRW2;A0A3B3IRK6;Q58F09;A0A384MDR6;Q13724	A8K9K4	GCS1;MOGS	Mannosyl-oligosaccharide glucosidase	3	108.6	211260	138650	211260	154210
NPILWNVADVVIK	1479.84	A0A994J5J1;P04844;B2RE46;Q5JYR3;H0Y5M1	A0A994J5J1	RPN2	Dolichyl-diphosphooligosaccharide--protein glycosyltransferase subunit 2	2	70.195	0	138460	0	153990
MTLDTLSIYETPSMGLLDKK	2255.14	A4D210;P55884;B4DV79;Q96G38;B4DXN6	A4D210	EIF3B	Eukaryotic translation initiation factor 3 subunit B	3	74.62	191370	138320	191370	153840
LLLPVAEYFSGVQLPPHLSPFVTEK	2780.52	F6VXF5;B3KTZ6;B5MCF9;B2RDF2;O00541;H7C267;Q6ZUE0	F6VXF5	PES1	Pescadillo homolog	3	48.201	186610	138290	186610	153810
FVDGLMIHSGDPVNYYVDTAVR	2467.18	P23396;E9PL09;Q53G83;Q9NQS8;H0YEU2;E9PSF4;A7E2S3	P23396	RPS3	40S ribosomal protein S3	3	89.636	38596	138190	38596	153690
SHVAVENALGLDQQFAGLDLNSSDNQSGGSTASK	3416.61	A0A2R8Y4A4;B5BTY4;A0A2R8YFS5;A0A0D9SG12;A0A0D9SF53;A0A2R8YF78;A0A0D9SFB3;O00571;F6S8Q4;A0A2R8YDH3;B4DLU5;A0A2R8Y650;A0A2R8YCU0;B4DLA0;A0A087WX09;A0A2R8Y770	A0A2R8Y4A4	DDX3X	ATP-dependent RNA helicase DDX3X	3	217.1	251770	138110	251770	153610
FSESSEGGITCSWVEHQDDDK	2411.98	P52630;R9QG79;R9QE65;R9QE71;R9QF58;R9QF97;R9QFA6;R9QGC0;R9QE63;R9QDY7;R9QE44;R9QFA2;A0A494C164;A0A8V8TLJ4;R9QG88;R9QDY3;R9QDW3;R9QFC5;R9QE53;R9QDZ0;R9QDW5;A0A8V8TLG8;Q6N0A7;R9QG81;Q6LD48	P52630	STAT2;DKFZp686H05229;Stat2	Signal transducer and activator of transcription 2;Signal transducer and activator of transcription	3	209.93	0	137920	0	153390
FMLQDVLDLR	1248.65	Q04637;E9PGM1;B2RU06;B2RU10;A0A7I2Y1C3;B4DGF1;E7EUU4;E7EX73;Q4LE58;Q96I65;H7C044	Q04637	EIF4G1;EIF4G1 variant protein	Eukaryotic translation initiation factor 4 gamma 1	2	150.53	147360	137770	147360	153230
GQHVPGSPFQFTVGPLGEGGAHK	2303.14	P21333;Q60FE5;Q60FE6;A0A7P0NMY4;Q8TES4;Q96C61;Q6NXF2;B4E2F9;B4DTD5;Q2VP91;H0Y5C6;A0AAQ5BHM3;Q14315;A0AAQ5BHR4;Q59H94	P21333	FLNA;FLJ00119;FLNC	Filamin-A;Filamin-C	3	114.35	171820	137700	171820	153150
ISTSLNPGNPVNNQIFLQEYVANLLK	2885.53	O14980;A0A7I2V461;A0A7I2V3W6;A0A7I2V2S3;A0A7I2V2Y6;A0A7I2YQV4;A0A7I2V2H0;A0A7I2V6B9;A0A7I2V488;B4DR01;B7ZB16;B3KWD0	O14980	XPO1	Exportin-1	3	73.805	71567	137560	71567	153000
YTQVGPDHNR	1185.55	Q08211;Q58F26;Q6PJK6	Q08211	DHX9	ATP-dependent RNA helicase A	2	146.88	154740	137560	154740	153000
SGAPPPSGSAVSTAPQPK	1634.83	H3BLV9;A8K8B2;Q96SB4	H3BLV9	SRPK1	SRSF protein kinase 1	2	115.79	0	137450	0	152870
SLLSIPNTDYIQLLSEIAK	2117.16	O75569;B4DJC7;A0A7I2V2I8;A0A7I2V3J2	O75569	PRKRA	Interferon-inducible double-stranded RNA-dependent protein kinase activator A	2	137.58	179400	137360	179400	152770
GSSEQAESDNMDVPPEDDSK	2135.84	Q12906;F4ZW66;F4ZW64;F4ZW65;A8K590;B4DFG4;Q59GP7;K7EKJ9;K7ER69;K7ERM6;K7EJ09;K7EM82;K7ENK6	Q12906	ILF3	Interleukin enhancer-binding factor 3	2	81.409	0	137220	0	152620
KISSIQSIVPALEIANAHR	2046.16	P10809;A0A024R3X4;B3GQS7;A0A7I2V2X6;B7Z597;A0A7I2V599;B7Z4F6;B7Z5E7;A0A7I2YQK6;A0A7I2YQ71;A0A7I2V5M1;A0A7I2V369;A0A7I2V5K3;B7Z532;Q53QD5	P10809	HSPD1	60 kDa heat shock protein, mitochondrial	3	155.34	183460	137200	183460	152600
SFSPLKEPLTIQVLTVGNALRPK	2507.45	E5RI60;A0A7I2V5J1;A0A7I2YQL5;B2RB33;Q8NE26;Q5HYL0;Q9UHI8	E5RI60	ADAMTS1;DKFZp686E01144	A disintegrin and metalloproteinase with thrombospondin motifs 1	3	112.67	83195	137180	83195	152570
FHDFLGDSWGILFSHPR	2029.98	B4DUK1;V9HWC7;P30041	B4DUK1	HEL-S-128m;PRDX6	Peroxiredoxin-6	3	128.41	202870	137060	202870	152440
HVSAYGPGLSHGMVNKPATFTIVTK	2611.36	A0AAQ5BHM3;Q14315;A0AAQ5BHR4;A0AAQ5BHJ9;Q59H94	A0AAQ5BHM3	FLNC	Filamin-C	4	58.539	184420	137030	184420	152410
LSGHQFENYSFK	1455.68	Q9Y6M1;F8W930	Q9Y6M1	IGF2BP2	Insulin-like growth factor 2 mRNA-binding protein 2	2;3	97.594	60101	137000	60101	152370
QIGTFASVEQFWR	1567.78	Q53RG0;O60573;B9A044;B8ZZ50;Q59FE1;C9JEL3	Q53RG0	tmp_locus_9;EIF4E2	Eukaryotic translation initiation factor 4E type 2	2	249.22	196640	136980	196640	152340
WTCCALLAGSEYLK	1670.78	O15371;B4E1K8	O15371	EIF3D	Eukaryotic translation initiation factor 3 subunit D	2	91.245	0	136910	0	152270
STGVALSIAVGLLEGTFPNTGAR	2230.2	B4DJW8;A0A2R8YFH5;Q15437;B4DRA5;Q5QPE2	B4DJW8	SEC23B	Protein transport protein Sec23B	2;3	146.75	64125	136820	64125	152170
DVLSNAHIQNELER	1636.82	A0AAG2TJB2;A0A6Q8PGB0;P24928	A0AAG2TJB2	POLR2A	DNA-directed RNA polymerase II subunit RPB1	2	110.58	161280	136770	161280	152110
TQIVDCAAVANWIFSSELSR	2266.11	Q09161	Q09161	NCBP1	Nuclear cap-binding protein subunit 1	2	127.25	139270	136680	139270	152010
DNQVVQLHPSTVLDHKPEWVLYNEFVLTTK	3548.83	O43143;B4E0S6	O43143	DHX15	Pre-mRNA-splicing factor ATP-dependent RNA helicase DHX15	4	55.637	173230	136660	173230	152000
HSSNPPLESHVGWVMDSR	2033.94	Q6PKG0;A0A8I5KSP1;A0A8I5KWU3;H0YBR8;H0YC33	Q6PKG0	LARP1	La-related protein 1	3	56.473	107610	136660	107610	151990
NRPAPYSRPK	1184.64	Q86V81;E9PB61	Q86V81	ALYREF	THO complex subunit 4	3	154.28	190240	136550	190240	151880
GAPPSSNIEDFHGLLPK	1777.9	P43243;A0A0R4J2E8;A8MXP9;D6REM6;Q68D11;D6R991;H0Y8T4	P43243	MATR3;DKFZp686K23100	Matrin-3	2	80.815	0	136460	0	151770
YMLLPNQVWDSIIQQATK	2147.11	O14980;A0A7I2V461;A0A7I2V3W6;A0A7I2V2S3;A0A7I2YQV4;A0A7I2V2H0;A0A7I2V3P3;A0A7I2V6B9;A0A7I2V488;A0A7I2V3N0;B4DR01;B7ZB16;B3KWD0;A0A7I2V4A3	O14980	XPO1	Exportin-1	2	67.887	96961	136250	96961	151540
HNTEDFTLFTLDDVDAAFDKIQQLK	2923.42	Q9P2I0;B3KN45	Q9P2I0	CPSF2	Cleavage and polyadenylation specificity factor subunit 2	3	63.355	174030	136180	174030	151460
TVLDLIVEDLQSTSEDKEK	2161.1	Q69YN4;H0YBN5	Q69YN4	KIAA1429	Protein virilizer homolog	3	114.5	145220	136180	145220	151460
KVQAAQSEAK	1058.57	B9A067;B4DQY2;Q16891;H7C463;C9J406;B4DS66;B4DKR1	B9A067	IMMT	MICOS complex subunit MIC60	2	74.269	0	136160	0	151430
AGFRPVEAGGQHGGR	1494.74	O15234;B4DKR6	O15234	CASC3	Protein CASC3	3	140.57	83181	136070	83181	151330
GIDIQAVNVVINFDFPK	1888.01	P26196;B2R858	P26196	DDX6	Probable ATP-dependent RNA helicase DDX6	2	59.997	81995	136070	81995	151340
DYAFVHFEDR	1297.57	O43390;B4DMB1;Q0VGD6;A0A6Q8PEX7;B2R7W4;B4DT28;A0A6Q8PHG0;A0A6Q8PH31;A0A6Q8PH35;B4DMD1;A0A286YEZ8;Q6MZS5	O43390	HNRNPR;HNRPR;DKFZp686A13234	Heterogeneous nuclear ribonucleoprotein R	2	70.389	0	136010	0	151270
TILTTSHAFPYIK	1490.81	Q96N67;A0A2X0SSK2;A0A1B0GWE0;B3KRG0;B4DSH0;A4FU72	Q96N67	DOCK7	Dedicator of cytokinesis protein 7	2	148.9	158260	135890	158260	151140
HSQFIGYPITLFVEK	1777.94	K9JA46;P07900;Q2VPJ6;Q8TBA7;Q86U12;G3V2J8;Q58FG0	K9JA46	EL52;HSP90AA1;HSP90AA5P	Heat shock protein HSP 90-alpha;Putative heat shock protein HSP 90-alpha A5	2	59.77	0	135880	0	151120
PVILLPEDTPPFLELK	1820.03	A0A494C0M1;A0A8V8TQJ0;P52701;A0A8V8TPJ4	A0A494C0M1	MSH6	DNA mismatch repair protein Msh6	2	51.454	0	135870	0	151120
VHVQPAVDTSGVK	1335.71	A0AAQ5BHM3;Q14315;A0AAQ5BHR4;A0AAQ5BHJ9;A0AAQ5BHM5	A0AAQ5BHM3	FLNC	Filamin-C	2	131.54	0	135840	0	151080
GHREEEQEDLTK	1469.67	B4DF22;Q59G16;F8VXC8;Q8TAQ2	B4DF22	SMARCC2	SWI/SNF complex subunit SMARCC2	2	82.437	131270	135660	131270	150890
MADAIILAIAGGQELLAR	1825.01	A0A1S5UZ19;D6REX3;O94979;D6RHZ5;H7BXG7;H0YAB3;H0Y8V7;H0Y9K1	A0A1S5UZ19	SEC31A	Protein transport protein Sec31A	2;3	106.47	244900	135620	244900	150830
GISEETTTGVHNLYK	1647.81	P23526;A0A384MTQ3;Q1RMG2	P23526	AHCY	Adenosylhomocysteinase	2	232.19	169330	135480	169330	150690
LVQAIFPTPDPAALK	1579.9	A0A669KB12;Q09472;Q7Z6C1;A0A994J6T4;Q92793;B4E3L4;I3L466;Q75MY6;I3L0Q1	Q92793	EP300;CREBBP;CREB-binding protein	Histone acetyltransferase p300;CREB-binding protein	2	76.255	87756	135480	87756	150680
FDLLASNFPPLPGSSSR	1803.92	Q71RC2;X6RLN4	Q71RC2	LARP4	La-related protein 4	2	37.886	0	135380	0	150570
KEEELQAALAR	1256.67	P35579;A0A8I5KWT8;Q86XU5;A0A0U4BW16;P35749;A0A7R6KYT5;B1PS43;A0A024QZJ4;Q7Z7R0;Q99529;Q7Z406	P35579	MYH9;MYH11;MYH14	Myosin-9;Myosin-11;Myosin-14	2	148.9	0	135180	0	150350
DLVIERPRPDSR	1451.78	E7EPN9;Q9Y520;B4DM27	E7EPN9	PRRC2C	Protein PRRC2C	3	103.69	135770	135140	135770	150300
KSDVEAIFSK	1122.59	A8K9A4;B2R5W2;P07910;G3V2Q1;B2R603;G3V4C1;G3V4W0;B4DY08;B3KX96;G3V576;G3V555;B4DSU6;B4DMJ1;G3V3K6;G3V5X6;G3V251;G3V575;Q569J8;A0A0G2JNQ3;A0A0G2JPF8;G3V2H6;G3V4M8;Q6PKD2;B7ZW38;O60812;P0DMR1;B2RXH8	A8K9A4	HNRNPC;HNRPC;HNRPCL1;HNRNPCL3;HNRNPCL1;HNRNPCL4;HNRNPCL2	Heterogeneous nuclear ribonucleoproteins C1/C2;Heterogeneous nuclear ribonucleoprotein C-like 3;Heterogeneous nuclear ribonucleoprotein C-like 1;Heterogeneous nuclear ribonucleoprotein C-like 4;Heterogeneous nuclear ribonucleoprotein C-like 2	2	125.17	210950	135020	210950	150170
DNIIDLFLYQPQYLNAIQTMCPHILR	3188.62	P60228;A0A7I2V3S3;A0A7I2V2H9;A0A7I2V2W0;Q6IAX5;A0A7I2V4B4;B2R806;A0A7I2V3I2;A0A7I2V5Z6;B3KW56;A0A7I2V5P9;E5RGA2;E5RHS5	P60228	EIF3E	Eukaryotic translation initiation factor 3 subunit E	3	56.436	44703	135010	44703	150160
HWPTFISDIVGASR	1584.8	O14980;A0A7I2V461;A0A7I2V3W6;A0A7I2V2S3;A0A7I2V2Y6;A0A7I2YQV4;A0A7I2V3P3;A0A7I2V6B9;A0A7I2V3N0;A0A7I2V4A3;A0A7I2YQX3;C9JKM9	O14980	XPO1	Exportin-1	2	38.1	0	134890	0	150030
ANEAMAIDTLLISDELFR	2021.01	B3KPC1;Q9BRX2	B3KPC1	PELO	Protein pelota homolog	2	101.52	34806	134820	34806	149940
KLEENPYDLDAWSILIR	2074.07	E9PLP8;Q12996;E9PJ06	E9PLP8	CSTF3	Cleavage stimulation factor subunit 3	2	41.499	195310	134800	195310	149920
TGKPMINLYTDK	1379.71	Q92804;B4E312;A0A0J9YYE0	Q92804	TAF15	TATA-binding protein-associated factor 2N	2	106.47	0	134750	0	149870
EGSPLDIPVDVFVHQSK	1865.95	A0A1B0GTK2;A0A1B0GVD3;Q6ZN17;A7E2T3	A0A1B0GTK2	LIN28B	Protein lin-28 homolog B	2	37.146	0	134610	0	149720
DISTNKVEQIPYGER	1747.87	P49750;Q8NF45;H0YIQ2;F8VU51;B4DMQ9;H0YI23	P49750	YLPM1;FLJ00353	YLP motif-containing protein 1	2	77.696	161970	134460	161970	149540
MEIVDHALHALTDEVIIPHSGWER	2767.38	Q96FS1;A0A669KB62;A0A669KB05;Q68DU0;C9JZR2;H0YC95;O60716;Q7KZJ3	Q96FS1	CTNND1;DKFZp781O2021	Catenin delta-1	3;4	42.218	113180	134320	113180	149390
KAVQGGGATPVVGAVQGPVPGMPPMTQAPR	2854.49	B2R802;P09012;M0R268;M0QZG7;B4DDC7	B2R802	SNRPA	U1 small nuclear ribonucleoprotein A	3	22.323	15141	134250	15141	149320
AFIPAIDSFGFETDLR	1797.89	B4DZB1;B3KX19;Q6IBM8;A8KAP3;Q15029;Q8IXJ3	B4DZB1	U5-116KD;EFTUD2;SNRP116	116 kDa U5 small nuclear ribonucleoprotein component	2	108.5	153180	134240	153180	149310
SSVAVLTQESFAEHR	1659.82	Q00341;A0A024R4E5;B2R5V9;C9JIZ1;B4DKR8;C9JHZ8;C9J5E5;C9JZI8;C9JES8;C9JK79;C9JHS7;C9JT62;C9JHN6;C9JEJ8;C9JBS3;C9JQ82;C9JMQ6;C9J739;C9JHS9	Q00341	HDLBP	Vigilin	2	198.33	206300	134240	206300	149300
VEFLPVHWHSSLGGDATGVDR	2278.11	B4DWG1;A0A994J542;B3KM47;Q9Y6Y8	B4DWG1	SEC23IP	SEC23-interacting protein	3	109.16	164910	134200	164910	149260
LKETGYVVERPSTTK	1706.92	E9PK91;E9PK09;E9PQN2;E9PKI6;Q6DCA8;A0A1W2PQ43;Q9NYF8	Q9NYF8	BCLAF1	Bcl-2-associated transcription factor 1	2	172.09	194890	134180	194890	149230
KTAEAGGVTGK	1017.55	P09874;B2R5W3;A0A7I2V3E1;A0A7I2V5E9;A0A7I2V625;Q05D33;Q6PJL0	P09874	PARP1	Poly [ADP-ribose] polymerase 1	2	121.96	0	134150	0	149200
STLLGVLTHGELDNGR	1680.88	O00178;B2RDW9;F5H716	O00178	GTPBP1	GTP-binding protein 1	2	168.05	140120	134140	140120	149190
SAAATEEEKDK	1177.55	Q7Z478	Q7Z478	DHX29	ATP-dependent RNA helicase DHX29	2	76.85	0	134130	0	149180
HRWPTGDNIHAEHQVR	1951.95	H0YEH2;Q5T1Z4;Q5T1Z8;Q14671;E9PR38;B4DU15;D5HR47;D5HR46	H0YEH2	PUM1	Pumilio homolog 1	4	165.02	126100	134080	126100	149120
LGGLTQAPGNPVLAVQINQDK	2132.16	P26368;B5BU25	P26368	U2AF2	Splicing factor U2AF 65 kDa subunit	2	97.268	140000	134070	140000	149120
TEFQLLYVYHLVGPFLQR	2222.19	Q5JWT2;Q9ULK4;B4E3G4	Q5JWT2	MED23	Mediator of RNA polymerase II transcription subunit 23	3	73.891	75507	133970	75507	149000
SSGGGYGGGPAGGHGGNR	1500.65	Q9H2U1	Q9H2U1	DHX36	ATP-dependent RNA helicase DHX36	2	147.72	99113	133740	99113	148750
AVEGLLDATSGADADLLLR	1898.99	A5YKK6;B4DYL7;H3BMZ2	A5YKK6	CNOT1	CCR4-NOT transcription complex subunit 1	2	137.4	105960	133730	105960	148730
TPHVLVLGSGVYR	1396.78	F8VPD4;P27708;Q53SY7	F8VPD4	CAD	CAD protein;Glutamine-dependent carbamoyl-phosphate synthase;Aspartate carbamoyltransferase;Dihydroorotase	2	77.358	173120	133300	173120	148260
GTAFVTLLNGEQAEAAINAFHQSR	2544.27	A0A087WZ13;Q8IY67	A0A087WZ13	RAVER1	Ribonucleoprotein PTB-binding 1	3	141.36	127220	133210	127220	148150
QISNLQQSISDAEQRGENALKDAK	2642.33	H6VRG0;H6VRF9;H6VRF8;H6VRG1;P04264;H6VRG3;H6VRG2	H6VRG0	KRT1	Keratin, type II cytoskeletal 1	4	89.636	103990	133200	103990	148150
VLALELFEQITK	1402.81	A0A7P0TAL9;Q8IW76;A0A7P0TBA9;B7ZKK7;P19525;Q05CP4;A0A7P0Z4M0	A0A7P0TAL9	EIF2AK2	Interferon-induced, double-stranded RNA-activated protein kinase	2	132.44	146050	133090	146050	148020
GLEWMALISYDGSR	1596.76	A0A5C2G9W8	A0A5C2G9W8			2	37.749	0	133070	0	148000
NILPMTPVWAPVPNLNADLK	2202.19	O95487;B4DTM6;B4E2E1	O95487	SEC24B	Protein transport protein Sec24B	2	58.794	55203	133070	55203	148000
DNQDREENDKDPER	1758.74	Q24JU4;J9R021;Q14152	Q24JU4	EIF3A;eIF3a	Eukaryotic translation initiation factor 3 subunit A	3	73.891	150370	132930	150370	147840
DTDIVDEAIYYFK	1590.75	F8VR50;C9JZD1;B4DM63;Q2LE71;B2R4D5;O15145	F8VR50	ARPC3	Actin-related protein 2/3 complex subunit 3	2	120.65	108420	132810	108420	147710
ATQELIPIEDFITPLK	1827	Q9NQ50	Q9NQ50	MRPL40	39S ribosomal protein L40, mitochondrial	2	53.051	0	132640	0	147520
VEIAGPGFINVHLR	1520.85	P54136	P54136	RARS	Arginine--tRNA ligase, cytoplasmic	2;3	139.78	89800	132500	89800	147370
HWGGNVLGPK	1063.56	P62424;Q9BY74;Q5T8U2	P62424	RPL7A;RP-L7a	60S ribosomal protein L7a	2	105.81	103210	132250	103210	147080
EVAAFAQFGSDLDAATQQLLSR	2337.16	V9HW26;P25705	V9HW26	HEL-S-123m;ATP5A1	ATP synthase subunit alpha;ATP synthase subunit alpha, mitochondrial	2;3	214.41	40876	132060	40876	146880
HPNILAYIDGLETEK	1711.88	E9PS17;E9PK59;Q96KG9;B4DXZ7	E9PS17	SCYL1	N-terminal kinase-like protein	2	137.4	150120	131930	150120	146740
QGIVPPGLTENELWR	1707.89	Q9H9B4;S4R2X2;D6RFI0;D6RDG7	Q9H9B4	SFXN1	Sideroflexin-1	2	41.317	71345	131930	71345	146740
DVTEALILQLFSQIGPCK	2031.07	F8W8I6;Q59G98;P31483;E5RGV5	F8W8I6	TIA1	Nucleolysin TIA-1 isoform p40	2;3	174.72	160560	131860	160560	146650
EGEEQLQTQHQK	1453.68	B4DH29;C9J2Y9;P30876;C9J4M6;B4DR40;B4DHJ3	B4DH29	POLR2B	DNA-directed RNA polymerase;DNA-directed RNA polymerase II subunit RPB2	2	318.94	109650	131840	109650	146640
SLETLLDHLGGLYK	1557.84	Q5JWT2;Q9ULK4;B4E3G4	Q5JWT2	MED23	Mediator of RNA polymerase II transcription subunit 23	2	192.14	105200	131830	105200	146620
GQLLIFGATNWDLIGR	1772.96	A5PLK7;A0A024RAC5;Q9P258	A5PLK7	RCC2	Protein RCC2	2	135.13	159320	131810	159320	146600
[truncated: 5,178 more rows]
