# Supplementary material for: Lactate Activates the HCAR1/β‐Arrestin2/PP2A Signaling Axis to Mediate STAT1/2 Dephosphorylation and Drive Osteosarcoma Progression
Source: Adv Sci (Weinh). 2025 Sep 16;12(45):e06214. doi: 10.1002/advs.202506214 (PMC12677626; doi:10.1002/advs.202506214)
Supplement: Supplementary file 3 — Supporting Information [file ADVS-12-e06214-s006.zip › Additional file 7.xlsx]

## Sheet: proteinGroups
Protein IDs	Protein names	Gene names	Number of proteins	Peptides IGG	Peptides STAT2	Razor + unique peptides IGG	Razor + unique peptides STAT2	Unique peptides IGG	Unique peptides STAT2	Sequence coverage [%]	Mol. weight [kDa]	Intensity IGG	Intensity STAT2	iBAQ IGG	iBAQ STAT2	LFQ intensity IGG	LFQ intensity STAT2
P52630;R9QG79;R9QE65;R9QE71;R9QF58;R9QF97;R9QFA6;R9QGC0;R9QE63;R9QDY7;R9QE44;R9QFA2;A0A494C164;A0A8V8TLJ4;R9QG88;R9QDY3;R9QDW3;R9QFC5;R9QE53;R9QDZ0;R9QDW5;R9QG91;A0A8V8TLG8;A0JLQ9;R9QF99;B4DLC8;Q6N0A7;A0A494C1L3;B4DHE0;A0A494C0B5;R9QG81;B4DHI1;Q6LD48;G3V319	Signal transducer and activator of transcription 2;Signal transducer and activator of transcription	STAT2	34	0	29	0	29	0	29	52.4	97.915	0	81800000	0	1995100	0	82141000
A0A7I2V4N1;A0A7I2V3P1;A0A7I2V323;A0A384NL58;P22626;A0A7I2V4S4;A0A7I2V4I6;A0A7I2V3P7;I6L957;A0A087WUI2;A0A024RA28;A0A7I2V4N0;A0A7I2YQN4	Heterogeneous nuclear ribonucleoproteins A2/B1	HNRNPA2B1;HNRPA2B1	13	22	22	22	22	22	22	66.1	32.487	79681000	66807000	4426700	3711500	74647000	66765000
P09651;A0A024RB53;F8W6I7;A0A7I2V3R8;Q6IPF2;A0A7I2V3W0;A0A7I2V2L6;Q9BSM5;Q0VAC0;A0A2R8Y4L2;F8VZ49;Q32P51;A0A7I2YQX9;B4DP35;B4E0B5;F8W646;F8VTQ5;H0YH80;A0A7I2YQ85;Q3MI39;A0A7I2V5U9;A0A7I2V334;A0A7I2YQY2;A0A7I2V497;A0A7I2V2R4;A0A7I2V2Z4;A0A7I2V4M0;A0A7I2V3C7;A0A7I2YQV3;A0A7I2V3U8;A0A7I2V2F1;A0A7I2V5N7;A0A7I2V3W4;A0A7I2V2X1;A0A7I2V4E2;F8VYN5;A0A7I2V5P1;A0A7I2V661;A0A7I2V666;A0A7I2V3K5;A0A7I2V360;A0A7…	Heterogeneous nuclear ribonucleoprotein A1;Heterogeneous nuclear ribonucleoprotein A1, N-terminally processed;Heterogeneous nuclear ribonucleoprotein A1-like 2	HNRNPA1;HNRPA1;HNRNPA1L2	50	21	18	21	18	21	18	48.7	38.746	41161000	37439000	2286700	2080000	39073000	38722000
A0A384N5Z8;A0A8Q3WMA7;P23246;Q9BSV4;Q86VG2;Q6PIX2;H0Y9K7;H0Y9U2	Splicing factor, proline- and glutamine-rich	SFPQ	8	25	19	25	19	24	18	46.5	76.149	47057000	34994000	1568600	1166500	40809000	43527000
A0A7I2V430;A0A7I2V4F0;A3RJH1;Q92499;A0A7I2V2M5;A0A087WZ71;F1T0B3;A0A7I2YQ77;A0A087X2G1;B4DP70;A0A7I2V4J3;A0A7I2V5X8;A0A7I2V421;A0A7I2YQD0;A0A7I2V4Q0	ATP-dependent RNA helicase DDX1	DDX1	15	31	30	31	30	31	30	54.7	77.86	38514000	28921000	962860	723020	33639000	32390000
H6VRG0;H6VRF9;H6VRF8;H6VRG1;P04264;H6VRG3;Q0IIN1;Q7Z794	Keratin, type II cytoskeletal 1	KRT1	8	23	29	23	29	2	2	58.9	65.969	22926000	27443000	739550	885260	21983000	30899000
Q00610;K7EJJ5;A0A8V8TQ18;A0A8V8TQ14;A0A087WVQ6;A0A8V8TR47;A0A8V8TRF0;A0AAQ5BHU5;A0A8V8TQK7;A0A8V8TQK1;A0AAQ5BHN6;A0AAQ5BHN4;J3KRF5;A0A8V8TRE8;A0A8V8TQK3;A0AAQ5BHT6;A0AAQ5BHN7;J3KS13;A0AAQ5BHT1;J3KTN1;P53675;A0A087WX41;Q9H3B0;J3QL20;A4FU99;B7Z2Y4;A0A087WXH4;A0A087WV74	Clathrin heavy chain 1;Clathrin heavy chain	CLTC	28	39	40	39	40	39	40	37.6	191.61	21783000	21954000	242030	243940	22266000	23078000
A0A7I2V2R3;A0A7I2V5D8;A0A384NL63;P51991;A0A7I2V4J6;A0A7I2V402;A0A7I2V4G0;B4E036;Q65ZQ3;Q8NFG3;H7C1J8	Heterogeneous nuclear ribonucleoprotein A3	HNRNPA3	11	16	18	16	18	5	5	42.9	35.411	21772000	21605000	1209600	1200300	21838000	22702000
Q08211;B3KU66;Q58F26;Q6PJK6	ATP-dependent RNA helicase A	DHX9	4	24	26	24	26	24	26	30.6	140.96	18262000	18484000	299370	303010	18441000	19082000
P31943;G8JLB6;A0A384MEJ3;A0AAG2UWX3;A0AAG2UY50;E9PCY7;H0YBD7;A0A9L9PY23;D6RBM0;D6RIU0;D6RIT2;Q68DG4;D6RFM3;E7EN40;D6RDU3;B4DP51;E5RGV0;D6RAM1;E7EQJ0;D6RDL0;D6R9D3;D6RF17;E5RJ94	Heterogeneous nuclear ribonucleoprotein H;Heterogeneous nuclear ribonucleoprotein H, N-terminally processed	HNRNPH1	23	10	11	10	11	5	7	42.8	49.229	22099000	17894000	1227700	994120	20335000	20163000
P11940;A0A7I2V649;H0YAR2;A0A7I2YQ88;B4DZW4;E7EQV3;E7ERJ7;B4DQX0;A0A7I2YQE4;A0A087WTT1;A0A7I2V4N4;B3KT93;A0A7I2YQ90;Q5VX58;Q9H361;Q2VIP3;Q3ZCS4;H0YB75;H0YAS6;E5RGH3;H0YB86;E5RJB9;H0YAS7;H0YBN4;Q4VXU2;A0A6Q8JFT6;E5RH24;H0YC10;A0A6Q8JFV4;H0YAP2;E5RHG7;B1ANR1;E5RGC4;Q96DU9;Q5JQF8;E5RFD8;A0A6I8PS38;A0A7I2V3J9;A0A6I8PLA1;B4DM75;L0R533	Polyadenylate-binding protein 1;Polyadenylate-binding protein;Polyadenylate-binding protein 3	PABPC1;PABPC3	41	16	14	16	14	12	10	37.7	70.67	20450000	17619000	568050	489420	20037000	19582000
Q5RLJ0;Q549M8;Q9Y224;G3V4C6;G3V4E7;H0YJB9	UPF0568 protein C14orf166	C14orf166	6	11	12	11	12	11	12	50.8	27.969	18467000	17274000	1154200	1079600	19686000	16904000
I3L4N8;P63261;Q8WVW5;B4E3A4;B4DVQ0;A0A804GS07;A0A6Q8PFE4;I3L3I0;I3L1U9;I3L3R2;K7EM38;J3KT65;Q6S8J3;B3KWQ3;Q6PJ43;B7ZAP6;A1E282;Q96FU6;A5A3E0;Q562N0;Q562Y6;A0A2R8YEA7;A5GZ75;A4UCT3;Q562S0;P0CG38;Q562L5;Q9BYX7;Q562X9;Q562N8;Q562Z7;Q96DE1;G8FSY7;L0R5C4;F1BXA6;Q562R8;Q562Y8;Q562P9;Q562L6;P0CG39;Q562P0;Q562N2;Q562N6;Q562M5;Q562N4;Q562L9;Q562M3;Q562U2;Q9UE89;Q562Z6;A0AUL6;Q562Z4;A0A2R8YFE2;Q562V5;A0A7P…	Actin, cytoplasmic 2;Actin, cytoplasmic 2, N-terminally processed	ACTG1	55	11	10	11	10	1	1	52.1	38.975	11989000	16452000	599430	822620	10464000	18019000
A0A2R8Y4A4;B5BTY4;A0A2R8YFS5;A0A0D9SG12;A0A0D9SF53;A0A2R8YF78;A0A0D9SFB3;O00571;F6S8Q4;A0A2R8Y645;Q59GX6;A0A2U3TZJ9;A0A2R8YFR4;A0A2R8Y5G6;A0A2R8YCW1;A0A2R8YDT5;A0A2R8Y7T2;A0A2R8YDH3;Q5S4N1;O15523;B4DLU5;B4E132;A0A0J9YVQ7;B4E010;A0A087WVZ1;A0A2R8Y650;A0A2R8YCU0;B4E3C4;C9J081;C9J8G5;B4DLA0;A0A087WX09;A0A2R8YF89;A0A2R8Y770	ATP-dependent RNA helicase DDX3X;ATP-dependent RNA helicase DDX3Y	DDX3X;DDX3Y	34	21	18	21	18	20	17	44.6	73.243	21012000	15268000	552950	401780	19329000	18511000
A0A994J6U9;A0A994J4E9;B4DUQ1;Q5T6W2;A0A994J6T5;A0A994J795;B3KU16;S4R457;S4R359		HNRNPK	9	12	12	12	12	1	2	34.8	47.91	18865000	15202000	786050	633440	18503000	17176000
Q00839;B3KX72;B4DLR3;Q96BA7;A0A1X7SBS1;A0A1W2PPS1;A0A1W2PP35;A0A994J6V2;Q5RI18;A0A1W2PPH7;A0A1W2PPL4;A0A1W2PP34;A0A1W2PQL0;Q7Z4Q5;A0A1W2PQ74;A0A1W2PQD4;A0A1W2PRZ7;Q9UEL2;A0A1W2PRI6;A0A1W2PNG3;A0A1W2PP22;A0A087WVI9	Heterogeneous nuclear ribonucleoprotein U	HNRNPU;HNRPU	22	17	21	17	21	17	21	34.9	90.583	17165000	14801000	463930	400020	16316000	16502000
A0AAQ5BIG2;A8K4H1;Q8TBR3;Q6IBQ5;P35637;Q59H57;B4DR70;H3BPE7;Q13344;Q70T18;H3BNZ4	RNA-binding protein FUS	FUS	11	11	9	11	9	11	9	25.4	53.311	17286000	14037000	1329700	1079800	16817000	15216000
Q24JU4;J9R021;Q14152;Q7Z5T5;Q6P1R0;Q05BS0;Q3B770	Eukaryotic translation initiation factor 3 subunit A	EIF3A;eIF3a	7	34	35	34	35	34	35	38.3	166.47	16585000	13679000	285950	235850	16703000	14684000
A0A1B0GVI3;P13645;K7EMD9;K7ERE3;A8K2H9;A1A4E9;P13646;Q7Z3Y7	Keratin, type I cytoskeletal 10	KRT10	8	17	18	17	18	16	17	41.5	63.345	9608100	13312000	331310	459050	9605100	14771000
A0A7I2V4J2;A8K525;A0A0S2Z4Z9;A0A7I2V5Y7;A0A7I2V535;Q15233;A0A7P0MRW0;A0A7I2V4N2;A0A7I2V464;A0A7I2V4K9;H7C367;C9JYS8;C9IZL7;C9J4X2;A0A7I2YQK8;A0A0S2Z4E7	Non-POU domain-containing octamer-binding protein	NONO	16	15	15	14	14	14	14	45.9	53.818	13910000	13287000	662360	632720	14528000	13376000
Q92804;B4E312;A0A0J9YYE0;A0A0J9YXY8;A0A075B7E4;A0A0J9YY24;A0A0J9YWI4	TATA-binding protein-associated factor 2N	TAF15	7	9	11	9	11	9	11	26.5	61.829	17061000	11489000	550360	370600	16867000	12453000
Q7L2H7;J3KNJ2;H0YCQ8;E9PRY0;E9PN86;E9PRI2;E7ESM3;B4DT09	Eukaryotic translation initiation factor 3 subunit M	EIF3M	8	14	11	14	11	14	11	49.5	42.502	12635000	11358000	701970	631010	13367000	11533000
P21333;Q60FE5;Q60FE6;A6NDY9;A0A7P0NMY4;Q8TES4;Q96C61;Q6NXF2;B4E2F9;B4DTD5;F8WE98;A0A7I2V3E6;A0A087WWY3;Q2VP91;Q86TQ3;H0Y5C6;H0Y5F3;H7C2E7	Filamin-A	FLNA;FLJ00119	18	36	33	36	33	32	31	23	280.74	14427000	10965000	107670	81827	13698000	12687000
Q9BUJ2;A8K6U7;B7Z4B8;A0A0A0MRA5;A8K3W4;A8K5K0;M0R3F1;M0QYZ0;B3KM60;M0QYI8;M0R0K8;M0QYM5;M0QZV6;M0R203;A0A087X1I2;Q9BTB7;M0R247	Heterogeneous nuclear ribonucleoprotein U-like protein 1	HNRNPUL1	17	16	16	16	16	16	16	28.3	95.737	11307000	10845000	323050	309870	11585000	11511000
Q9Y3I0;B4DNA0;B4DNG5;B4DXF1	tRNA-splicing ligase RtcB homolog	RTCB	4	18	14	18	14	18	14	45	55.21	12341000	10741000	514200	447540	11485000	11887000
P17844;B5BUE6;J3KTA4;Q7Z2V5;Q59E92;A0A7I2V2S0;A0A7I2V507;B4DN41;B4DNG2;A0A0G2JLI4;J3QRQ7;A0A7I2V5F5;J3KTQ4;J3QR02;C1IK54;J3KRZ1;J3QSF1;X6RLV5;J3QRN5;J3QR62;J3QLG9	Probable ATP-dependent RNA helicase DDX5	DDX5;DKFZp686J01190	21	18	15	17	14	13	12	37.3	69.147	13365000	10451000	417650	326590	11616000	12940000
A0A0G2JIW1;P0DMV8;P0DMV9;Q59EJ3;A8K5I0;A0A1U9X7W4;B4DNT8;B4DWK5;B4DI39;B4DFN9;B4E1S9;B4DVU9;B4E388;V9GZ37;B3KTT5;Q9UQC1;B4DNX1;B4E1T6;B4DNV4;B4DHP5;P17066;A0A384NKX5;Q53FC7;B3KSM6;B2R6X5;P48741	Heat shock 70 kDa protein 1A;Heat shock 70 kDa protein 1B	HSPA1A;HSPA1B;HEL-S-103	26	15	17	15	17	11	13	37.5	70.108	11435000	10421000	357340	325650	12284000	10385000
B0QYK0;Q01844;A0A0D9SFL3;C9JGE3;H7BY36;A9Z0R7;Q71E78;C3UMV4;F1JVV5;C3UMV3;C3UMV2	RNA-binding protein EWS	EWSR1	11	8	10	8	10	8	10	22	64.929	11244000	10162000	661380	597740	11401000	11052000
F8VPD4;P27708;Q53SY7;H7C2E4;G1UI39;H7C3Z5;H7BZB3;Q53SZ4	CAD protein;Glutamine-dependent carbamoyl-phosphate synthase;Aspartate carbamoyltransferase;Dihydroorotase	CAD	8	37	28	37	28	37	28	29.3	236.02	13967000	9928000	134300	95461	12450000	12452000
P35527;K7EQQ3	Keratin, type I cytoskeletal 9	KRT9	2	17	21	17	21	17	21	48.3	62.064	6535600	9719800	251370	373840	7334700	9952700
Q6NTA2;A0A384N6C7;A0A3B3ITJ4;P14866;B2R959;M0QXS5;A0AAG2TNG9;M0QYT0;M0QYL7;M0R1W6;B4DPK8;A0A9L9PXI4;M0R076;B4DVF8	Heterogeneous nuclear ribonucleoprotein L	HNRNPL	14	12	14	12	14	12	14	42.1	61.926	5984700	9515600	299240	475780	7672900	8714600
Q07666;B4DDX2;B2R7B5;B4E043	KH domain-containing, RNA-binding, signal transduction-associated protein 1	KHDRBS1	4	7	6	7	6	7	6	22.8	48.227	11598000	9505500	1054400	864140	11501000	10410000
A0A1X7SBZ2;A0A5H1ZRQ2;Q59F66;Q92841;B4DZQ7;A0A0U1RQJ0;Q9UQL5	Probable ATP-dependent RNA helicase DDX17	DDX17	7	16	13	11	10	11	10	32.6	80.253	6584400	8109500	177960	219180	7974600	7599600
B3KPS3;P68363;B3KT06;A8JZY9;Q53GA7;F5H5D3;Q9BQE3;B7Z1K5;P68366;B4DDU2;C9J2C0;F8VVB9;Q9NY65;Q7Z3M3;A0A7P0T945;B4DN58;A0A7P0TA31;C9JDS9;Q8N532;F8VS66;F8VX09;F8VWV9;V9GZ17;F8VRZ4;Q15670;F8VRK0;Q6QMJ5;C9JJQ8;C9K0S6;F8W0F6;Q9H853;A0A7P0Z4A1;C9JQ00;C9JEV8;A0AAA9YHK8;C9JDL2;A6NHL2	Tubulin alpha-1B chain;Tubulin alpha-1C chain;Tubulin alpha-4A chain;Tubulin alpha-8 chain	TUBA1B;TUBA1C;TUBA4A;TUBA8;DKFZp686L04275	37	13	12	13	12	2	2	49.3	46.241	5900500	7803200	280980	371580	5979800	8555800
Q15436;F5H365;B4DSQ5;B4DF60;B4E0Q9;G3V3G5;G3V2R6;G3V5X8;G3V4Q2;G3V4V1;G3V1W4;G3V5K1	Protein transport protein Sec23A	SEC23A	12	16	14	16	14	14	13	39.2	86.16	11208000	7789300	302910	210520	10654000	9217600
B2R491;P62701;Q96IR1;Q53HV1;C9JEH7;A4FU11;Q496E4;P22090;B7Z1M6;Q53HI6;Q8TD47	40S ribosomal protein S4;40S ribosomal protein S4, X isoform;40S ribosomal protein S4, Y isoform 1	RPS4X;RPS4Y1	11	9	9	9	9	9	9	34.6	29.597	8122400	7415600	507650	463470	8266300	7999300
P52272;M0R0N3;M0R019;M0R2T0;B4DEG4;M0QYQ7;Q59ES8;Q7KYM9;M0R0Y6;Q6P2D7;M0QZM1;M0QY96;M0R2I7	Heterogeneous nuclear ribonucleoprotein M	HNRNPM	13	9	11	9	11	9	11	22.6	77.515	7640900	7359900	162570	156590	7130800	8371700
O75533;Q7Z497;A0JLT9;Q32Q20;A0PJH5;H7C341;Q9NTB4;A8K355;B4DGZ4;A0A494C1M2;F8WC19	Splicing factor 3B subunit 1	SF3B1	11	31	28	31	28	31	28	40.3	145.83	9910000	7243600	159840	116830	9478500	7907700
O43809;B2R6U8;H3BND3;H3BV41;Q5HYH5	Cleavage and polyadenylation specificity factor subunit 5	NUDT21	5	11	11	11	11	11	11	66.1	26.227	6397100	6766700	456940	483330	7283300	6639700
P52732;A0A7I2V3A9;B2RAM6;A0A7I2YQY4;A0A7I2V3V3;Q59GZ5	Kinesin-like protein KIF11;Kinesin-like protein	KIF11	6	16	17	16	17	16	17	23	119.16	7814800	6522200	118410	98822	7683500	7293600
B4DRX3;Q8TBK5;Q8N5Z7;B2R4K7;Q9HBB3;Q02878;F8VZ45;U3KQR5;F8VR69;F8VZA3;F8VWR1;F8VU16	60S ribosomal protein L6	RPL6	12	6	6	6	6	6	6	34.4	26.073	5713300	6444300	476110	537020	5800400	5878600
P49327;A0A0U1RQF0;Q6PJJ3	Fatty acid synthase;[Acyl-carrier-protein] S-acetyltransferase;[Acyl-carrier-protein] S-malonyltransferase;3-oxoacyl-[acyl-carrier-protein] synthase;3-oxoacyl-[acyl-carrier-protein] reductase;3-hydroxyacyl-[acyl-carrier-protein] dehydratase;Enoyl-[acyl-carrier-protein] reductase;Oleoyl-[acyl-carrier-protein] hydrolase	FASN	3	29	28	29	28	29	28	21.8	273.42	5769200	6381300	46154	51050	5774700	6999000
O43390;B4DMB1;Q0VGD6;A0A6Q8PEX7;B2R7W4;B4DT28;A0A6Q8PHG0;A0A6Q8PH31;A0A6Q8PH35;B4DMD1;A0A286YEZ8;Q7Z334	Heterogeneous nuclear ribonucleoprotein R	HNRNPR;HNRPR	12	18	17	18	17	3	2	35.7	70.942	6603700	6373000	194230	187440	6676600	7015100
O43143;B4E0S6	Pre-mRNA-splicing factor ATP-dependent RNA helicase DHX15	DHX15	2	13	11	13	11	13	11	23.4	90.932	6178300	6370900	158420	163360	6645100	6592000
A0AA34QW03;O60506;Q05CK9;A0A7I2V4Z0;A0A7I2YQN2;B2R8Z8;A0A7I2V346;A0A7I2YQV8;Q59GL1;A0A7I2V2F2;A0A7I2V309;A0A7I2V5Q6;B7Z645;F6UXX1;A0A7I2V4J0;B7Z213	Heterogeneous nuclear ribonucleoprotein Q	SYNCRIP	16	16	15	14	13	14	13	28.2	75.917	6318500	6304500	185840	185430	6145900	7004200
P15880;Q3KQT6;Q8N5L9;Q8J014;E9PPT0;Q6IPX5;E9PQD7;E9PMM9;Q8NI61;H0YEN5;I3L404;H3BNG3;H0YE27;E9PM36;A4D0Y7;Q9BSW5;Q8NI62;O60249	40S ribosomal protein S2	RPS2;rps2;OK/KNS-cl.7	18	5	5	5	5	5	5	20.8	31.324	6137400	6264300	340970	348020	5831900	7193000
Q5BKY2;Q6IB98;B3KS98;O15372;Q53HR0;Q53HG0;E5RJT0;E5RGU4;E5RFW7;B4DJN9;E5RFH0;E5RHC7;E5RH59	Eukaryotic translation initiation factor 3 subunit H	EIF3H;EIF3S3	13	9	11	9	11	9	11	39.8	39.609	7191400	6246600	359570	312330	7704300	6270400
A0A0B5HJK3;A0A804HKC0;A0A087WV20;A0A804HJW3;A0A804HL70;A0A804HJA5;A0A087WTU9;Q8TCU4	Alstrom syndrome protein 1	ALMS1	8	1	1	1	1	1	1	0.5	216.06	3481100	6102900	34129	59833	2982600	4612800
Q13283;Q53HH4;Q5U0Q1;Q32P45;Q6FI03;A0A7I2V5M7;A0A7I2YQN9;A0A7P0P2U7;Q6ZP53;A0A7I2V651;A0A7I2YQU8;B7Z8K4;E5RIF8;E5RH42;A0A7I2YQH0;E5RJU8;A0A7I2V2S5;A0A7I2YQB1;A0A7I2YQQ8;A0A7I2YQF2;A0A7I2V4Y8;A0A7I2V2X7;E5RH00;A0A7I2V533;A0A7I2V3C4;D6R9A4;A0A7I2V548;A0A7I2V2V1;E5RI46;A0A7I2V326;A0A7I2YQM1;A0A7I2V565;A0A7I2V2R0;A0A7I2V494;A0A7I2V4D8;D6RGJ4;A0A7I2V5H1	Ras GTPase-activating protein-binding protein 1	G3BP1;DKFZp686L1159;G3BP	37	15	14	15	14	14	13	44.4	52.164	8751100	5995400	397780	272520	7740600	7060000
K7EQ55;K7EK33;A0A0S2Z569;Q96EP5;K7EQ02;Q5IRN2;Q5IRN4;Q5IRM7;B3KS63	DAZ-associated protein 1	DAZAP1;DAZAP1/MEF2D fusion	9	11	11	11	11	11	11	34.5	43.312	6748800	5988700	674880	598870	6584000	6106200
Q9UN86;A8K6V7;A0A7I2V3E2;A0A7I2V3P9;A0A7I2V647;A0A7I2YQS2;D6RB17;A0A7I2YQD9;D6RAC7;D6RBW8;D6RBR0;A0A7I2V3Z6;A0A7I2V572;A0A7I2YQL7;A0A7I2YQG8;A0A7I2V382;A0A7I2V547	Ras GTPase-activating protein-binding protein 2	G3BP2	17	12	11	11	10	11	10	38.6	54.12	6598900	5948600	299950	270390	6139800	6533500
P31942;Q53F48;B4DHY1	Heterogeneous nuclear ribonucleoprotein H3	HNRNPH3	3	9	6	9	6	9	6	36.7	36.926	8622600	5882500	574840	392160	7491300	6973800
P52597;B4DKS8;A0A1B0GW42	Heterogeneous nuclear ribonucleoprotein F;Heterogeneous nuclear ribonucleoprotein F, N-terminally processed	HNRNPF	3	11	10	9	9	9	9	49.4	45.671	4844900	5792900	322990	386190	5145600	6056300
Q12906;F4ZW66;F4ZW64;F4ZW65;A8K590;B4DFG4;Q59GP7;B4DDF3;K7EKJ9;K7EQR9;K7ER69;K7ERM6;K7EKY0;K7EJ09;K7EM82;K7ENK6;K7ELV3;K7EPG3	Interleukin enhancer-binding factor 3	ILF3	18	16	12	16	12	12	10	29.2	95.337	5803000	5726400	156840	154770	6158100	5996300
P35908;Q5XKE5;Q9NSB2;P12035;Q01546	Keratin, type II cytoskeletal 2 epidermal	KRT2	5	15	18	13	16	12	15	46.5	65.432	3473400	5716200	86835	142900	4013400	5817500
O95487;B4DTM6;B4E2E1	Protein transport protein Sec24B	SEC24B	3	16	15	16	15	16	15	20	137.42	6463000	5705400	184660	163010	6412900	6248200
H7C561;L0R8E5;H7C0N4		SF1	3	9	9	9	9	1	1	25.2	65.671	6161600	5475000	280070	248870	5991800	6259200
E7ET15;O15042;B4DK81;E7EW00;H0Y8D9;U3KPT1;C9JDJ7;C9J5L1;H7C4V2	U2 snRNP-associated SURP motif-containing protein	U2SURP	9	11	11	11	11	11	11	16.3	118.25	6907000	5371600	177100	137730	7139300	5684900
B0QY89;Q9Y262;B4DQF6;B3KPB9;B0QY90;B3KNG0;Q8N7H0;Q7Z5X3;C9JHP4;C9K0Q7;B4DEH4;H7C3A0	Eukaryotic translation initiation factor 3 subunit L	EIF3L	12	15	12	15	12	15	12	34.4	70.901	9908100	5238600	330270	174620	9364400	6285800
Q13310;Q6IQ30;B1ANR0;A0A7I2V4L7;A0A7I2V5W9;A0A7I2V598;H0Y5F5;H0YEU6;Q59GZ7;A0A7I2V4V6;Q53GL4;Q3B867;Q147Y3;H0Y6X6;Q15164;H0YEQ8;H0YCC8;H0YER0	Polyadenylate-binding protein 4;Polyadenylate-binding protein	PABPC4	18	11	12	7	8	7	8	28	70.782	5408200	5237200	169010	163660	5858900	5374100
Q8NC51;Q63HR1;Q5VU21	Plasminogen activator inhibitor 1 RNA-binding protein	SERBP1;DKFZp686P17171	3	9	12	9	12	9	12	36.8	44.965	6250900	5236800	347270	290930	5837800	5542400
V9HVZ4;P04406;Q2TSD0;Q0QET7;E7EUT5;B4DRV9;A4UCT1;Q16768;Q5ZEY3	Glyceraldehyde-3-phosphate dehydrogenase	HEL-S-162eP;GAPDH	9	6	9	6	9	6	9	55.5	36.053	3953900	5126500	232580	301560	3893400	5522700
F4ZW62;Q12905;Q53FG3;B4DY09;F4ZW63;A0A0A0MRL0;X6R6Z1	Interleukin enhancer-binding factor 2	ILF2	7	12	11	12	11	12	11	54.4	43.062	4038800	5080900	212570	267410	4703800	4874300
A0A0U1RRM4;P26599;A6NLN1;A0A7I2V621;A0A7I2V4H6;A0A6Q8PEX4;K7EKJ7;Q59H49;A0A0D9SF20;K7ES59;A0A087WU68;K7EK45;K7ELW5	Polypyrimidine tract-binding protein 1	PTBP1	13	11	8	11	8	11	8	38.3	62.463	8381800	4993800	419090	249690	7426700	5656600
D6RG13;D6RAT0;Q6NXR8;A8K4W0;P61247;D6RB09;D6RAS7;B7Z3M5;H0Y8L7;E9PFI5;D6RED7;D6R9B6;H0Y9Y4;D6RGE0;D6RI02	40S ribosomal protein S3a	RPS3A	15	8	7	8	7	8	7	36.8	25.608	4365600	4934500	291040	328970	3868800	5076500
B4DVQ5;A1KYQ7;Q99613;B4DVU3;B5ME19;B4DDN4;B4DRU0;B4E2Z6;B3KNZ4;Q3B7B9;H3BPE4;H3BPE3;H3BTY8	Eukaryotic translation initiation factor 3 subunit C;Eukaryotic translation initiation factor 3 subunit C-like protein	EIF3C;EIF3CL	13	20	16	20	16	20	16	24.1	103.64	7719800	4893600	183800	116510	7547500	5615000
P67809;Q6PKI6;H0Y449;Q7KZ24;A0JLU4;Q2VIK8;C9J5V9;Q59EB5;A0A0D9SEI8;B2RCC2;A0A384MDP4;Q9Y2T7;Q15905;Q59HE1	Nuclease-sensitive element-binding protein 1	YBX1	14	12	12	12	12	8	8	53.1	35.924	4329600	4806100	333050	369700	4236900	5438100
Q10570;A0A087X101;Q9C0J6;B4DEF4;A0A087WTV4;E9PIM1	Cleavage and polyadenylation specificity factor subunit 1	CPSF1	6	22	23	22	23	22	23	24.4	160.88	5472300	4705000	79308	68188	5286900	5176900
A0A994J4R1;Q14103;H0Y8G5;A0A994J440;Q12771;B4DTC3;D6RAF8;B4E0W4;D6RF44;D6RD83;D6RBQ9;A0A994J4B1	Heterogeneous nuclear ribonucleoprotein D0	HNRNPD	12	10	9	10	9	2	1	33.2	34.066	6626800	4607600	509760	354430	6049300	5545100
A4D210;P55884;B4DV79;Q96G38;B4DXN6;Q86UM1;C9JZG1;Q59FS8;C9JQN7	Eukaryotic translation initiation factor 3 subunit B	EIF3B	9	21	17	21	17	21	17	42.1	88.679	7407400	4459500	205760	123880	6948800	5362200
Q6Y7W6;I1E4Y6;E7ESB6;A0A7I2V516;A0A7I2V3H0;B4DRT8;A0A7I2V361;A0A7I2V3H7;C9JHW1;B4DZM1;F8WCD5;B4DLU7;C9JRZ2;C9JHT0;C9J0V6;C9JXQ0;C9JPV7;C9JW88	PERQ amino acid-rich with GYF domain-containing protein 2	GIGYF2	18	18	15	18	15	18	15	18.9	150.07	5661200	4376500	111000	85814	5543300	4985500
B4DEP6;E7EX17;B4DRM3;P23588;F8VP89;F8W0K0;F8VSC7;F8VX11;Q7Z5Y0;B4DS01;F8VYE9;F8VRU1	Eukaryotic translation initiation factor 4B	EIF4B	12	12	11	12	11	12	11	26.4	66.127	5897500	4361000	218430	161520	5754100	4993700
H0Y6E7;H3BT71;P38159;B4E352;B3KRG5;H3BUY5;H3BNC1;H3BR27	RNA-binding motif protein, X chromosome;RNA-binding motif protein, X chromosome, N-terminally processed	RBMX	8	4	6	4	6	1	2	21.2	31.745	3961600	4259100	220090	236620	4526000	4172600
A0A5C2GID7			1	3	2	3	2	1	1	36.9	12.147	4502300	4046300	643190	578040	4281100	4468200
M0R0F0;Q53G25;P46782;M0R0R2;M0QZN2;Q59EK8	40S ribosomal protein S5;40S ribosomal protein S5, N-terminally processed	RPS5	6	7	4	7	4	7	4	43	22.391	4232600	3991300	423260	399130	4220300	4451400
P62081;A0A2R8Y623;B5MCP9;Q59FS3	40S ribosomal protein S7	RPS7	4	8	7	8	7	8	7	49.5	22.127	5435400	3964200	543540	396420	5230000	4317900
P51532;A7E2E1;A0A994J6Y9;A0A2R8Y7S2;B9EGQ8;A0A2R8Y4P4;Q9HBD4;A0A2R8YGP5;Q59FZ6;A0A994J4Z2;A0A2R8YGG3;A0A2R8Y4C5;A0A2R8Y440;A0A2R8YG32;A0A2R8Y7F3;A0A2R8Y6N0;A0A2R8YDA1;A0A2R8YF58;A0A2R8Y6V2;A5D6X0;A0A2R8Y526;A0A2R8Y7Y7;A0A2R8YF80;B4DSI8;B4E0F1;A0A2R8YFV8;A0A2R8YCY3;B4DSC8;B3KNW7;A0A2R8Y523;A0A2R8Y7R0;A0A2R8Y4R6;A0A2R8Y5K3;K7EQF0;A0A2R8YFK5;A0A0U1RRG6;A0A2R8Y583	Transcription activator BRG1	SMARCA4	37	16	15	16	15	10	8	15.5	184.64	3973000	3906400	63063	62006	4076400	4241300
Q5VTE0;Q53G85;A0A7I2V659;P68104;A0A087WVQ9;Q53HR5;Q53HQ7;Q53HM9;Q53GE9;A0A7I2V5N4;A0A4D5RA98;Q6IPN6;Q6IPS9;Q6IPT9;A0A4D5RBG5;A0A4D5RAC7;A0A7I2V3H3;A0A4D5RA76;A0A4D5RAN2;A8K9C4;A0A4D5RAC9;Q9H2I7;Q53GA1;A0A087WV01;B4DV42;A0A4D5RAE2;Q96RE1;B4DNE0;A0A4D5RA61;Q53G89;A0A4D5RA52;Q8IUB0;A0A4D5RBI9;A0A4D5RAF1;A0A4D5RBK4;A0A4D5RAB8;Q9NZS6;Q53HR1;Q16577;Q504Z0;A9X7H1;Q96CD8;Q6P4C9;A0A4D5RAA9;Q5JR01;A0A4D5RA…	Putative elongation factor 1-alpha-like 3;Elongation factor 1-alpha;Elongation factor 1-alpha 1	EEF1A1P5;EEF1A1;EEF1A1L14	68	9	8	9	8	5	4	35.1	50.184	3744800	3844500	178320	183070	3360500	4536600
P62424;Q9BY74;Q5T8U2;Q5T8U3	60S ribosomal protein L7a	RPL7A;RP-L7a	4	7	9	7	9	7	9	36.5	29.995	4403300	3824100	440330	382410	4784900	3871500
B4DTA2;A0A087WUK2;O14979;B4DGN3	Heterogeneous nuclear ribonucleoprotein D-like	HNRNPDL	4	9	8	9	8	9	8	24	30.214	3430600	3812500	263890	293270	3428600	4153700
A0A384P5V3;M0R0C6;Q92945;M0R0I5;B4DV73;M0QYH3;M0QYG1;M0QXW7;M0R3J3	Far upstream element-binding protein 2	KHSRP	9	13	13	13	13	13	13	26.9	72.896	4637500	3707500	136400	109040	4608000	4105200
Q8WWM7;H3BUF6;H3BSQ5;H3BUE3	Ataxin-2-like protein	ATXN2L	4	10	12	10	12	7	7	21.3	113.37	3604700	3677500	92428	94294	3594300	4100500
P60228;A0A7I2V3S3;A0A7I2V2H9;A0A7I2V2W0;Q6IAX5;A0A7I2V4B4;B2R806;A0A7I2V3I2;A0A7I2V3I0;A0A7I2V5Z6;B3KW56;A0A7I2V5P9;E5RGA2;A0A7I2V4G3;H0YBP5;E5RHS5;A0A7I2V570;A0A161SXE1;A0A7I2V429;H0YBR5;A0A7I2V3W9;A0A7I2V2S9;A0A7I2V5K7;E5RII3;E5RJ25;A0A7I2V2Q9;H0YAW4;E5RIP5	Eukaryotic translation initiation factor 3 subunit E	EIF3E	28	12	10	12	10	12	10	39.3	52.22	5221500	3661800	186480	130780	5637700	3519300
P49750;Q8NF45;H0YIQ2;F8VU51;B4DMQ9;H0YI23;Q86YA8	YLP motif-containing protein 1	YLPM1;FLJ00353	7	18	20	18	20	18	20	15.7	241.64	3302200	3594000	38849	42282	3330800	3949500
D6R9P3;D6RD18;B4DMY3;D6RBZ0;Q53F64;Q99729	Heterogeneous nuclear ribonucleoprotein A/B	HNRNPAB	6	6	7	6	7	6	7	32.1	30.302	5259100	3535000	404550	271920	4448500	4095200
Q9Y250	Leucine zipper putative tumor suppressor 1	LZTS1	1	0	1	0	1	0	1	2.7	66.612	0	3510300	0	109700	0	3904200
P68371;Q8IZ29;Q8N6N5;Q8IWP6;M0QZL7;P04350;M0R278;A0A384MEE3;M0R2D3;B4DJ43;M0QYM7;Q13885;B2R6L0;Q9BVA1;B4DE77;O43209;B3KML9;M0R1I1;Q96HX0;B7Z4N1;Q9UGA2;Q13509;Q53G92;Q2NKY5;Q3ZCR3;Q9BV28;B2RBD5;A0A0B4J269;B4DP54;B3KS31;Q9BUF5;Q5SQY0;A0A075B736;Q3ZCM7;A6NNZ2;K7ESM5;B4DFH6;B4E386;A0A183YE00;M0QY85;Q9H4B7;M0R0X0;A0AAQ5BHG7;M0QX14;B4DNW1;M0QY37;M0R2T4	Tubulin beta-4B chain;Tubulin beta-4A chain;Tubulin beta-2A chain;Tubulin beta-2B chain	TUBB4B;TUBB2C;TUBB4A;TUBB2A;TUBB2B;DKFZp566F223	47	8	10	8	10	2	4	40.4	49.83	3746900	3487000	187350	174350	3794100	3619500
A8K6V3;Q15393;B3KQH1;B3KM77;H3BMB0;I3L4G7	Splicing factor 3B subunit 3	SF3B3	6	15	13	15	13	15	13	18.9	135.58	4650600	3390300	89434	65198	4174500	3628400
A0A0S2Z4Z0;Q96PK6;B4DNG4;Q59GV2;A0A0A6YYI9;A0A0S2Z5V2;F8WDX3;A0A0A0MSL8;A0A0S2Z567;B8ZZ74	RNA-binding protein 14	RBM14	10	9	11	9	11	9	11	25.1	69.491	2238600	3367200	97331	146400	3456000	2527600
Q13347;A0A7I2YQI2;A0A7I2V613;A0A7I2YQF8;A0A7I2V607;A0A7I2V3N2;A0A7I2V2M3;Q5U0F4;A0A7P0MRT9;A0A7I2V640;A0A7I2V685;Q53HU7;A0A7I2V3U3;A0A7I2YQI6;Q5TFK1;A0A7I2YQC8;A0A7I2YQT9;A0A7I2YQU2;A0A7I2V5V8;A0A7I2V4S8;A0A7I2V3K6;A0A7I2YQP9;A0A7I2V391;A0A7I2V4C2;A0A7I2YQN1;A0A7I2V5E4;A0A7I2V3T4;A0A7I2YQX4;Q9P1D9;A0A7I2V415	Eukaryotic translation initiation factor 3 subunit I	EIF3I	30	11	10	11	10	11	10	59.1	36.501	4826100	3366400	254000	177180	4813000	3757200
B4DJW8;A0A2R8YFH5;Q15437;B4DRA5;Q5QPE2;Q5QPE1;B4DS04;A0A2R8Y633;A0A2R8Y7S7;A0A2R8YF30	Protein transport protein Sec23B	SEC23B	10	13	9	11	8	11	8	31	84.488	3735900	3302100	100970	89246	3736300	3672200
Q15717;M0QZR9	ELAV-like protein 1	ELAVL1	2	7	8	7	8	7	8	34.7	36.091	3225900	3229100	201620	201820	3098700	3718700
P55072;A0A7P0Z4C6;A0A7P0TAW3;A0A7P0T8Q5;A0A7P0TAQ1;A0A7I2V540;C9JUP7;A0A7P0T8A3;Q96IF9;A0A7I2V2Y2;Q0IIN5;Q9NTC4;A0A7I2V5G8;Q9HAP1;Q9HAP0;A0A7P0TAY0;A0A7P0T9X5;A0A7I2YQJ0	Transitional endoplasmic reticulum ATPase	VCP	18	10	10	10	10	10	10	23.7	89.321	3284100	3227700	72980	71727	3386000	3488000
I6L9E8;Q8NCA5;A0A8I5KR56;A0A8I5QKV5;A0A8I5KZA5;E9PH82;B4DY25;Q05CT2;B4DT23;B3KTW4;A0A8I5KX90;A0A8I5KXK5	Protein FAM98A	FAM98A	12	9	10	9	10	8	8	30.3	55.173	3419000	3211300	155410	145970	3553400	3293400
P07437;Q5SU16;A0A384NYT8;Q5JP53;B4DY90;B7ZAF0;Q5ST81;B4DQN9;Q6LC01;B7ZAK1;B4DMU8;Q96B85;B4DXZ5;Q9BUU9;B4E052;Q1KSF8;A5D907;A5D906;A1L195;B4DMJ5;G3V2A3;A1L196;Q6P602;I0CMK4;A4UCU2	Tubulin beta chain	TUBB;XTP3TPATP1;TUBB2A;TUBB2B	25	9	9	3	3	3	3	36.7	49.67	2356000	3204400	117800	160220	2536800	3383100
A5YKK6;B4DYL7;B3KPW6;B7Z6X2;B3KS60;H3BMZ2;H3BVC9;B4DTM8;H3BT18;H3BU44;H3BNB1	CCR4-NOT transcription complex subunit 1	CNOT1	11	17	22	17	22	17	22	14	266.94	2879600	3163000	23603	25926	3234600	3129600
B3KMC9;Q9H0D6;B4DZC3;B4E0B9	5-3 exoribonuclease 2	XRN2	4	17	16	17	16	17	16	24.7	108.61	2826100	3147600	60131	66970	3130400	3013500
P43243;A0A0R4J2E8;A8MXP9;D6REM6;Q68D11;D6R991;B4DRS1;B3KM87;Q5CZA7;H0Y8T4;B4DF66;Q9H4N1;Q68E03;D6RBK5;A0A1B0GX04;D6RIA2;D6RE02;D6RBI2;D6R8Z5;D6REK4;D6RCM3;D6RBS2;D6R9F3;D6RB45	Matrin-3	MATR3;DKFZp686K23100	24	15	11	15	11	15	11	26.4	94.622	3558600	3145200	96179	85006	3553300	3245400
E9PPJ0;Q13435;Q7Z3K9;E9PJ04;H0YCG1;E9PJT3;H0YEX5	Splicing factor 3B subunit 2	SF3B2;DKFZp781L0540	7	14	11	14	11	14	11	20.6	98.169	4818700	3135400	112060	72917	3984600	4090700
Q01081;B5BU08;A0A1B0GW87;M0QYK5;Q69YM7;M0R2N4;Q8WU68;K7EJH3;K7EJM7;Q7Z780	Splicing factor U2AF 35 kDa subunit;Splicing factor U2AF 26 kDa subunit	U2AF1;U2AF1L4;DKFZp313J1712	10	5	6	5	6	5	6	27.9	27.872	3107300	3067100	282480	278830	3228900	3289600
A8MUD9;P18124;O95036;C9JZ88;C9JIJ5	60S ribosomal protein L7	RPL7;WUGSC:H_RG054D04.1	5	7	5	7	5	7	5	35.6	24.433	3632100	3020400	363210	302040	3393100	3524400
A0A087WXM6;J3QQT2;J3QLC8;J3KRX5;A0A0A0MRF8;A0A0A6YYL6;P18621;J3KRB3;A0A087WWH0;J3QS96;A0A087WY81;A4D1R6;A4D1R5	60S ribosomal protein L17	RPL17;RPL17-C18orf32	13	4	3	4	3	4	3	24.3	19.586	3385200	3018400	376130	335380	3545300	3120900
P06748;A0A7I2YQC0;A0A7I2V5S2;A0A0S2Z491;A0A0S2Z4G7;A4ZU86;A0A140VJQ2;Q9BTI9;E5RI98;A0A7I2V5J8;A0A7I2V3U2;A0A7I2V2X9;A0A7I2V433;A0A7I2V4G8;A0A7I2V3G5;Q9NX34;A0A7I2V579;E5RGW4	Nucleophosmin	NPM1	18	4	5	4	5	4	5	31.6	32.575	3801800	2949200	316820	245770	3519100	3290600
P38646;A0A7I2YQB2;A0A384P5G6;V9HW84;B7Z4V2;A0A7I2V2S7;A0A7I2V2G2;A0A7I2V3F7;D6RCD7;Q8N1C8;B7Z4T3;B7Z1V7;H0Y8K0;A1XP52;Q2F839;A0A3B3ITI4;H0Y8S0	Stress-70 protein, mitochondrial	HSPA9;HEL-S-124m	17	13	12	13	12	13	12	24.9	73.68	3336500	2939800	87803	77362	3439200	3167000
P78527;A0A8V8TMR1;B4DL41;H0YG84	DNA-dependent protein kinase catalytic subunit	PRKDC	4	19	23	19	23	19	23	9.9	469.08	2028800	2933400	9222	13333	2206400	3084900
P48634;A0A1U9X975;A0A1U9X9A9;A0A1U9X999;A0A1U9X996;A0A1U9X998;A0A1U9X985;A0A1U9X982;A0A1U9X977;A0A1U9X974;A0A1U9X988;A0A1U9X972;A0A1U9X987;A0A1U9X9A5;A0A1U9X993;B4DLY2;B4DZ56;B4DQ12	Protein PRRC2A	PRRC2A	18	19	12	19	12	19	12	17.5	228.86	3559000	2861500	33576	26995	3213700	3527900
A0A384N6C2;A0A7I2V2T3;H0Y4R1;A0A994J749;P12268;E7ETK5;A0A7I2YQK5;B7Z1G4;Q6QE17;Q6RUP9	Inosine-5-monophosphate dehydrogenase 2	IMPDH2	10	11	10	11	10	11	10	32.9	55.804	3530500	2842100	160480	129190	3455100	3236400
B4DVD7;Q9UBQ5;K7EQM4;U3LUI4;A0A087WVB9;B4DQ48;K7EK53;K7ES31;K7ERF1	Eukaryotic translation initiation factor 3 subunit K	EIF3K	9	5	5	5	5	5	5	28.4	24.502	3669600	2804900	333600	254990	3731200	3009100
P13639;Q8TA90;B4DPU3;Q6PK56;B4DRE8;Q6W6M8;B4DMC6	Elongation factor 2	EEF2	7	15	15	15	15	15	15	35	95.337	2877400	2786000	63943	61911	3155500	2820500
Q8WXF1;B4DWI8;X6RDA4	Paraspeckle component 1	PSPC1	3	6	5	6	5	6	5	15.1	58.743	3758400	2777300	187920	138870	3347800	3486200
Q6PKG0;A0A8I5KSP1;A0A8I5KWU3;A0A0B4J210;E5RH50;H0YC73;H0YBW1;H0YBR8;H0YAX9;H0YC33	La-related protein 1	LARP1	10	17	14	17	14	15	12	23	123.51	5639900	2740400	93998	45674	4451300	4035100
A0A1S5UZ19;D6REX3;O94979;D6RHZ5;H7BXG7;H0YAB3;H0Y9T9;H0Y8V7;D6RE64;D6RCQ9;H0Y9K1;H0Y8W8;H0YAF5;H0Y9V3	Protein transport protein Sec31A	SEC31A	14	13	12	13	12	13	12	23.4	118.95	3381300	2736400	73507	59487	3207400	3129400
Q04637;E9PGM1;B2RU06;B2RU10;A0A7I2Y1C3;B4DGF1;E7EUU4;E7EX73;Q4LE58;B4DSI9;Q96I65;C9JF13;C9J6B6;C9K073;C9J2Z7;H7C044;A0A6Q8PFB2;H7C0V6	Eukaryotic translation initiation factor 4 gamma 1	EIF4G1;EIF4G1 variant protein	18	21	20	21	20	20	19	24.6	175.49	2451100	2727400	36046	40108	2634100	2850400
P33176;V9HW29;A8K048;M1VE91;M1VKJ2;M1VRN1;C1PHA2;M1V490;M1VPF9;M1V481;M1VKI9;M1VE89;M1VPF7;M1VRN0;B4DS27;Q66K46;Q2TA90;Q6P164;A0A6Q8PGN1;Q59GB8;A0A6Q8PFV6;A0A6Q8PGT2	Kinesin-1 heavy chain;Kinesin-like protein	KIF5B;HEL-S-61;KIF5B-RET(NM_020630)_K24;R11;KIF5B-RET(NM_020975)_K23;R12;KIF5B-RET(NM_020630)_K23;R12;KIF5B-ALK;KIF5B-RET(NM_020630)_K22;R12;KIF5B-RET(NM_020975)_K22;R12;KIF5B-ALK_K17;A20;KIF5B-RET(NM_020630)_K16;R12;KIF5B-RET(NM_020975)_K16;R12;KIF5B-RET(NM_020630)_K15;R12;KIF5B-RET(NM_020975)_K15;R12	22	2	18	2	18	2	14	27	109.68	87361	2713400	1456	45224	87361	2804200
Q5VU79;Q14157;A0AA34QVE6;B4DYY5;F8W726;B4DZJ6;Q5VU81;Q5VU77;Q5VU80;Q5VU78;H0Y5H6;H7C2T8	Ubiquitin-associated protein 2-like	UBAP2L	12	9	9	9	9	9	9	14	115.88	2456200	2688400	81874	89615	2504100	2942200
B4DSN3;G5EA31;P53992;B7ZAY6	Protein transport protein Sec24C	SEC24C	4	6	8	6	8	6	8	15.1	106.56	2628900	2612900	64120	63729	2914900	2512900
Q9ULL8	Protein Shroom4	SHROOM4	1	1	1	1	1	1	1	1.1	164.86	2175800	2602400	32967	39430	2175800	2894400
O00425;F8WD15	Insulin-like growth factor 2 mRNA-binding protein 3	IGF2BP3	2	8	5	7	4	6	4	21.8	63.704	3432000	2565600	118340	88471	2532800	2223400
Q86X55;A0AA34QVH5;K7EQA8;K7EPK1;K7EIQ8;K7EK20;K7EQB9	Histone-arginine methyltransferase CARM1	CARM1	7	9	8	9	8	9	8	24.7	65.853	3947200	2499500	187960	119020	3616300	2986800
F8VR82;Q9UPN1;F8VYE8;P36873;F8W0W8;A0A7I2V4F7;A0A140VJS9;B3KXM2;P62136;A0A087WYY5;E9PMD7	Serine/threonine-protein phosphatase;Serine/threonine-protein phosphatase PP1-gamma catalytic subunit;Serine/threonine-protein phosphatase PP1-alpha catalytic subunit	PPP1CC;PPP1CA	11	7	6	7	6	2	1	43	30.987	3022700	2490300	177810	146490	2812400	2818700
Q9NVI7;Q5SV16	ATPase family AAA domain-containing protein 3A	ATAD3A	2	10	9	10	9	2	2	15.1	71.368	3153500	2480700	92750	72962	3072100	2840400
Q9UKV8;A4FVC0;E5RJY2;Q9HCK5	Protein argonaute-2;Protein argonaute	AGO2;EIF2C2	4	15	14	15	14	13	12	33.4	97.207	3006500	2464300	58951	48320	2981300	2766000
Q14444;G3V153;E9PLA9;B3KXU8;B4DSF8	Caprin-1	CAPRIN1	5	5	4	5	4	5	4	15.9	78.365	3526100	2435900	167910	115990	3272300	2962900
Q7Z417	Nuclear fragile X mental retardation-interacting protein 2	NUFIP2	1	7	5	7	5	7	5	21.3	76.12	1820600	2430200	70024	93471	1770900	2710200
A0AAQ5BHM3;Q14315;A0AAQ5BHR4;A0AAQ5BHJ9;A0AAQ5BHM5;Q59H94;B3KM41;A4D1J9	Filamin-C	FLNC	8	19	22	16	21	16	21	17.7	286.22	2285900	2427600	15445	16403	2458500	2414100
P09874;B2R5W3;A0A7I2V3E1;B4E0E1;A0A7I2V5E9;A0A7I2V625;Q05D33;Q6PJL0;Q96P95	Poly [ADP-ribose] polymerase 1	PARP1	9	19	13	19	13	19	13	32.5	113.08	3890800	2408200	76290	47220	3676600	2720700
Q59GY2;P36578;B4DFI6;B4DMJ6;H3BTP7;Q53G74;B4DP82;H3BU31;B4DMJ2;H3BM89	60S ribosomal protein L4	RPL4	10	6	7	6	7	6	7	24.3	48.995	1935000	2370400	107500	131690	2263800	2307600
B2RDN9;P12956;B1AHC9;B4DE32;B4E356;Q6IC76	X-ray repair cross-complementing protein 6	XRCC6	6	16	13	16	13	16	13	36.9	69.784	5063200	2361000	158220	73783	4866000	2757100
Q9NZI8;D3DTW3	Insulin-like growth factor 2 mRNA-binding protein 1	IGF2BP1	2	11	10	11	10	10	9	28.4	63.48	3518100	2343600	117270	78119	3024400	2702900
Q92793;B4E3L4;I3L466;Q75MY6;O60424;I3L0Q1;B5A214;B5A239;B5A226;Q712H6	CREB-binding protein	CREBBP	10	16	17	16	17	8	9	9.2	265.35	2114500	2339200	26766	29610	2059900	2520200
A0A5C2GXW3;A0A5C2GJP7			2	2	2	2	2	2	2	12.5	12.23	1987000	2329400	283860	332780	2088400	2222100
Q52LJ0;H0YNA1	Protein FAM98B	FAM98B	2	6	8	5	6	5	6	30.7	45.547	2557300	2248100	121770	107050	2549000	2490900
A4FU77;O75643;A0A494C1A5;Q9H8B9;Q7L5W4;Q9UNV9;A2RRQ7;B4E150;B4E0P5;Q9P172	U5 small nuclear ribonucleoprotein 200 kDa helicase	SNRNP200	10	20	20	20	20	20	20	24.3	216.18	1831200	2246300	17440	21394	1940600	2356000
B4DMT5;H0YDT6;B3KSH1;O00303;B4DEW9;A0A7I2YQA0;A0A7I2V4S2;A0A1W2PP79	Eukaryotic translation initiation factor 3 subunit F	EIF3F	8	4	5	4	5	4	5	35.8	33.24	3231300	2245000	215420	149670	2825200	2680200
Q13151	Heterogeneous nuclear ribonucleoprotein A0	HNRNPA0	1	5	6	5	6	5	6	28.2	30.84	4059200	2240600	312250	172350	3185700	3057400
Q9Y5X1;A0A7P0Z4A2;A0A7P0T8S8;B2RAU5;A0A7P0Z4A5;A0A7P0T8C7;A0A7P0T8Z2;A0A7P0T8D4;A0A7P0T8Z7;A0A7P0TBI9;B3KXH8;Q59ES5;A0A7P0T8M2;O95061;A0A087WZW2;A0A7P0T8L2;A0A087WVE4	Sorting nexin-9;Sorting nexin	SNX9	17	11	11	11	11	11	11	29.4	66.591	3515500	2202900	152850	95779	3109300	2702200
A8K9A4;B2R5W2;P07910;G3V2Q1;B2R603;G3V4C1;G3V4W0;B4DY08;B3KX96;G3V576;G3V555;B4DSU6;B4DMJ1;G3V5V7;G3V3K6;G3V5X6;G3V2D6;G3V251;G3V575;Q569J8;A0A0G2JNQ3;A0A0G2JPF8;G3V2H6;G3V4M8;Q6PKD2;B4DQQ2;B7ZW38;O60812;P0DMR1;B2RXH8	Heterogeneous nuclear ribonucleoproteins C1/C2	HNRNPC;HNRPC	30	6	6	6	6	6	6	24.8	33.612	3314200	2197100	194950	129240	3065400	2692400
Q1JQ76;P62906	Ribosomal protein;60S ribosomal protein L10a	RPL10A	2	5	6	5	6	5	6	34	23.536	2881500	2188000	320160	243110	2776100	2538900
F8W8I6;Q59G98;P31483;E5RGV5;F8WE16	Nucleolysin TIA-1 isoform p40	TIA1	5	5	5	5	5	2	3	26.2	42.835	2055900	2168900	137060	144590	2312300	2155800
P26196;B2R858;Q8IV96	Probable ATP-dependent RNA helicase DDX6	DDX6	3	9	10	9	10	9	10	31.5	54.416	2322700	2168300	82954	77439	2160600	2472400
P46781;A5D904;B5MCT8;C9JM19;B7Z732;F2Z3C0;A8MXK4	40S ribosomal protein S9	RPS9	7	4	3	4	3	4	3	24.2	22.591	2243800	2164300	203980	196750	2498300	2139000
P23396;E9PPU1;E9PL09;Q53G83;Q9NQS8;H0YEU2;E9PSF4;F2Z2S8;A7E2S3;H0YCJ7;H0YF32;E9PQX2;E9PQ96;E9PJH4;E9PK82	40S ribosomal protein S3	RPS3	15	8	6	8	6	8	6	38.3	26.688	3158700	2146000	166250	112950	2799700	2745800
Q6IAM0;O75821;A8K5K5;K7EP16;K7ENA8	Eukaryotic translation initiation factor 3 subunit G	EIF3G	5	5	6	5	6	1	2	32.5	35.601	4770600	2138500	251080	112550	4313100	2836000
E9PLP8;Q12996;B4DFQ5;B4DMA4;E9PJ06	Cleavage stimulation factor subunit 3	CSTF3	5	7	9	7	9	7	9	19	86.272	1969100	2132500	53218	57634	2054200	2286600
P11142;V9HW22;Q96IS6;E9PKE3;Q53HF2;Q53GZ6;B3KTV0;E9PN89;B4E1Q1;E9PNE6;B4DTX2;A8K7Q2;E9PLF4;E9PK54;E9PQK7;E9PQQ4;A0A384MDT7;P54652;E9PPY6;E9PN25;E9PI65;Q9NZ87;Q96BE0;Q9NWW3;E9PS65;Q96H53;E9PM13;A4D111	Heat shock cognate 71 kDa protein	HSPA8;HEL-S-72p	28	15	12	15	12	14	11	28.8	70.897	3264200	2116600	98914	64139	2767300	2544100
B4E205;O95486	Protein transport protein Sec24A	SEC24A	2	11	10	11	10	11	10	16.9	96.272	3019700	2092900	81614	56565	2626100	2295200
A0A7I2V351;A0A7I2V487;Q7Z726;A8K7D9;A0A7I2YQE1;P52292;A0A7I2V3Z3;J3QLL0;J3KS65	Importin subunit alpha;Importin subunit alpha-1	KPNA2	9	5	6	5	6	5	6	25.8	55.086	1146700	2062400	54603	98209	1083400	2216500
Q9P151			1	1	1	1	1	1	1	29.2	5.4733	2692200	2057700	897400	685910	2692200	2288600
P05388;A8K4Z4;Q53HW2;B4E3D5;Q53HK9;F8VWS0;Q6NSF2;Q8NHW5;F8VU65;F8VW21;G3V210;F8VPE8;F8VZS0;Q3MHV2;F8VRK7;F8VQY6;F8W1K8;F8VS58	60S acidic ribosomal protein P0;60S acidic ribosomal protein P0-like	RPLP0;RPLP0P6	18	5	4	5	4	5	4	33.1	34.273	2582200	2025800	198630	155830	2507600	2223000
B4DGF8;Q8N684;F5H669;C9J286;C9J323;J3QT54;F5H6M0;F5H047;C9JM38	Cleavage and polyadenylation specificity factor subunit 7	CPSF7	9	5	7	5	7	5	7	23.8	51.105	1769500	2023100	93131	106480	2255600	1764000
Q9P2I0;B3KN45;B3KMI0;H0YJF4;G3V3T7	Cleavage and polyadenylation specificity factor subunit 2	CPSF2	5	16	14	16	14	16	14	35.8	88.486	1943200	1986500	45190	46197	2070600	2081900
Q9C0J8;B9A053	pre-mRNA 3 end processing protein WDR33	WDR33	2	12	13	12	13	12	13	19.2	145.89	2216500	1979600	41821	37351	2232700	2185500
I3L3H2;P38919;Q59GT8;J3KS93;Q5JWW0;J3QQP0;E9PBH4;F8WE11;E7EMV8;Q86WD0;J3KSN7;B4E102;E7EQG2	Eukaryotic initiation factor 4A-III;Eukaryotic initiation factor 4A-III, N-terminally processed	EIF4A3	13	8	6	8	6	7	5	29.5	44.511	1799800	1965400	94724	103440	1922300	2063400
D6RAN4;Q53Z07;P32969;A0A2R8Y5Y7;B4E1M5;B4DLV8;H0Y9R4;H0Y9V9;Q2NKY6	60S ribosomal protein L9	RPL9	9	7	5	7	5	7	5	58	20.775	1603500	1953900	200440	244240	1719900	2056800
Q96RN5;Q6PKB8;B7Z2H7;G3V1P5;B4DGD6;B3KW62;B3KWF1;Q69YR4;Q69YK5;B4DN68;C9JLN7;H7C308;B4DM43;C9J1I1;C9JGN2;C9JZV5;C9JM58	Mediator of RNA polymerase II transcription subunit 15	MED15;DKFZp686A2214;DKFZp762B1216	17	5	7	5	7	5	7	10.8	86.753	564290	1940100	29699	102110	1385400	1336600
P63010;A0A140VJE8;A8K0G3;A8K916;Q68DI0;A0A087X253;B4DWG4;A0A087WU93;A0A087WZQ6;B4E261;A0A087WYD1;Q96EL6;B4DIL5;K7ERB2;H7C034;K7EJ01;K7EN71	AP-2 complex subunit beta;AP complex subunit beta	AP2B1;DKFZp781K0743	17	8	8	8	8	6	4	18.4	104.55	1664800	1910400	37836	43418	1826000	1963500
P51659;A0A0S2Z4J1;B2R659;E7EPL9;A0A804HK65;A0A2R8YD50;A0A804HKU2;B4DDM5;E7ER27;B4DSD0;B3KSP2;E7ET17;B4DI68;A0A2R8Y7L2;A0A804HIR1;Q59H27;A0A2R8YF45;A0A2R8YDT8;A0A0S2Z4Q6;A0A804HKB5;A0A804HIG8;A0A804HK88;A0A2R8Y7W2;Q9UBA4	Peroxisomal multifunctional enzyme type 2;(3R)-hydroxyacyl-CoA dehydrogenase;Enoyl-CoA hydratase 2	HSD17B4	24	8	7	8	7	8	7	21.5	79.685	2604200	1906200	62004	45386	2422000	2302300
Q6NZ55;A8K4C8;P26373;J3QSB4;H3BTH3;J3KS98;B4DGL7	60S ribosomal protein L13	RPL13	7	5	1	5	1	5	1	21.8	24.265	2256400	1849600	250710	205520	2256400	2057200
P35579;A0A8I5KWT8;Q86XU5;A0A0U4BW16;B4E3S1;P35749;A0A7R6KYT5;B1PS43;A0A024QZJ4;A0A8I5KYI1;Q5BKV1;A0A8I5KU92;Q7Z7R0;Q9UMJ0;A0A494C024;Q6ZNL4;Q99529;B1AH99;A1L2Z2;B4E177;O14729;A0A2R8Y4C3;Q68D89;O14794	Myosin-9	MYH9	24	11	17	11	17	7	12	13.7	226.53	881620	1751200	8477.1	16839	1047300	1772900
Q58EY4;Q92922;B4DYQ1;Q05BW5;Q05CR1;B4DYF9;F8WE13	SWI/SNF complex subunit SMARCC1	SMARCC1	7	16	16	16	16	12	12	26.5	122.91	1949400	1747500	39783	35663	1919100	1960300
Q53RG0;O60573;B9A044;B8ZZ50;Q59FE1;C9JEL3;B8ZZL3;B4E1E4;B9A023;A0A8I5KSA5;A0A8I5KT16	Eukaryotic translation initiation factor 4E type 2	tmp_locus_9;EIF4E2	11	9	9	9	9	9	9	42.4	28.362	2296200	1709600	176630	131510	2322900	1874700
Q2TSD2;Q01085;O15187;A8K5C4;E7ETJ9;E7ETC0;Q59G49;Q49AS9;A6NKZ9;B4DHS3	Nucleolysin TIAR	TIAL1	10	6	6	5	5	4	4	31.3	41.462	1441300	1691700	90079	105730	1558300	1754600
O14980;A0A7I2V461;A0A7I2V3W6;A0A7I2V2S3;A0A7I2V2Y6;A0A7I2YQV4;A0A7I2V2H0;A0A7I2V3P3;A0A7I2V6B9;A0A7I2V488;A0A7I2V3N0;B4DR01;B7ZB16;B3KWD0;A0A7I2V4A3;A0A7I2YQX3;C9JKM9;C9J673;A0A7I2V2C5;A0A7I2V3J1;A0A7I2YQP1;F8WF71;A0A7P0Z4B7;C9IYM2	Exportin-1	XPO1	24	12	12	12	12	12	12	22.9	123.38	1141600	1691500	21540	31916	1076800	1855800
A0A8I5KZ07;Q5JR04;A0A8I5KXC3;Q9HCE1;B7Z700;Q9H8T8;B3KQ43;A0A8I5QKW4	Putative helicase MOV-10	MOV10	8	12	11	12	11	12	11	26.9	106.25	2295600	1689300	45011	33124	2152800	2021700
Q5JRI1;Q53GD7;A0A0S2Z504;O75494;Q6IQ42;R4GMP8	Serine/arginine-rich splicing factor 10	SRSF10	6	5	4	5	4	4	4	30.2	20.913	2045500	1681400	227280	186820	2060100	1855500
Q92734;A0A6Q8PFY7;Q7Z426;A0A6Q8PG00;A0A6Q8PF40;Q05BK6;A0A6Q8PGS4;A0A6Q8PG04;A0A6Q8PH27;A0A6Q8PH89;A0A6Q8PFC4;Q8TDJ5;Q7Z427;C9JJP5;C9JUE0;A0A6Q8PF51;C9JTY3	Protein TFG;Tyrosine-protein kinase receptor	TFG;TFG/ALK fusion	17	9	8	9	8	9	8	39.2	43.447	2680000	1678600	191430	119900	2501500	2012300
V9HW63;Q13162;H7C3T4;A6NJJ0;A6NG45	Peroxiredoxin-4	HEL-S-97n;PRDX4	5	4	5	4	5	3	4	27.3	30.54	1664500	1673400	104030	104590	1618700	1907000
O15371;B4E1K8;B0QYA5;B0QYA6;B0QYA4;B0QYA8	Eukaryotic translation initiation factor 3 subunit D	EIF3D	6	7	7	7	7	7	7	32.1	63.972	2725400	1656300	109010	66252	2550200	1910300
Q9NYF8;B0AZU3;H0YF14	Bcl-2-associated transcription factor 1	BCLAF1	3	10	8	10	8	1	1	14.2	106.12	2862300	1632600	81781	46647	2663100	2015100
Q9BYJ9;B4DT65;B3KTL8;Q658Z6	YTH domain-containing family protein 1	YTHDF1	4	7	6	7	6	4	3	23.4	60.873	1797900	1601800	89897	80091	1833900	1745500
I3L1P8;Q6IBH0;Q02978	Mitochondrial 2-oxoglutarate/malate carrier protein	SLC25A11	3	4	4	4	4	4	4	23.6	32.182	254920	1597400	14995	93963	930490	1101000
Q9BVC5;C9J4K0	Ashwin	C2orf49	2	5	5	5	5	5	5	44.4	25.858	841670	1592700	56111	106180	1128700	1469000
A0A8I5KZ38;P35580;Q15753;Q9UE82;G1UI33;A0A8I5KSC2;A0A8I5KTT7	Myosin-10	MYH10	7	9	18	6	15	6	15	12.7	230.16	422460	1571300	4101.5	15255	876690	1246900
Q7L2E3;H7BXY3;Q6W6M7	Putative ATP-dependent RNA helicase DHX30	DHX30	3	12	14	12	14	12	14	20.4	133.94	1788600	1571100	23848	20948	1731300	1735400
Q99700;A0A5F9ZI57;A0A5F9ZHW5;H0YH87;A0A2R8Y7P6;A0A2R8YDM9;A0A5F9ZHX3;A0A2R8Y5A6;A0A2R8Y7E6;Q2M2R5;V9GY86;F8WB06;F8VQP2;A0A5F9ZHH4;A0A5F9ZH85;B3KT59;F8VRK6	Ataxin-2	ATXN2	17	10	7	10	7	4	2	10.4	140.28	1993300	1507400	43333	32770	1836700	1833200
B7ZLP5;A8K329;Q15424;B7Z2Z1;B7Z959;B7Z1C7;B7Z2F6;B7Z5X3;B7Z2H3;K7ES42;A0PJ47;Q14151	Scaffold attachment factor B1	SAFB	12	6	6	6	6	6	6	14.4	102.58	1257100	1485600	38095	45019	1406200	1503200
Q8IWX8;J3QK89;Q59ET1;B4DL82;B4DPM4	Calcium homeostasis endoplasmic reticulum protein	CHERP	5	11	10	11	10	11	10	18.4	103.7	2015700	1461700	61081	44293	1997900	1643500
B3KM80;Q6ZS99;B3KTP9;A0A7I2V428;C9JLB1;A0A7I2V3F3;H7BY16;P19338;A0A7I2V699;A0A7I2V5M5;A0A7I2V2U7;Q9BQ02;A0A7I2V349;A0A7I2V506;A0A7I2V2S8	Nucleolin	NCL	15	8	7	8	7	8	7	24.8	58.554	2473200	1448100	95124	55697	2109400	1700000
Q9UMS4;F5GY56;H0YGF3;F5H2I0	Pre-mRNA-processing factor 19	PRPF19	4	5	5	5	5	5	5	16.1	55.18	1715100	1444600	90269	76030	1672500	1649300
Q5W009;Q96I25;Q5W012;Q5W011;Q5W010;H0Y6J6	Splicing factor 45	RBM17	6	5	5	5	5	5	5	18	44.961	1729400	1436300	75189	62446	1882400	1444300
Q9Y5A9;B5BU99;S4R3J8;S4R3V3	YTH domain-containing family protein 2	YTHDF2	4	4	5	4	5	4	5	13.3	62.333	1369100	1423700	68455	71184	1442300	1510200
K7EM56;A0A0B4J2B4;S4R417;K7ELC2;P62841;K7EQJ5;S4R456;K7EJ78	40S ribosomal protein S15	RPS15	8	2	4	2	4	2	4	52.7	12.99	720000	1419200	120000	236540	1400600	897840
Q9NXV6;B3KTW3;J3KNE1;D6RGD2	CDKN2A-interacting protein	CDKN2AIP	4	10	9	10	9	10	9	29.8	61.124	1241000	1417900	36501	41703	1329200	1488900
B7Z6F7;Q92797;A0A087WUE9;Q4LE61;M0R3C7;M0R1C2;O75402;M0R180;M0QXP5;M0R033	Symplekin	SYMPK;SYMPK variant protein	10	15	12	15	12	15	12	23	141.13	1949800	1409700	28258	20431	1804200	1713500
Q8TBW1;Q96QL0;P39023;H7C422;Q9NY85;G5E9G0;B3KS36;H7C3M2;B5MCW2;B4DN06;F8WCR1;Q49AJ9;Q9BT63;B2R7Y3;Q92901	60S ribosomal protein L3	RPL3;rpl3	15	8	9	8	9	8	9	32.1	42.752	1627900	1399500	90440	77748	1676700	1507700
Q92900;A0A024R7L5;A0A994J4L7;A0A8A5YP40;A0A059XAJ5;A0A994J773;A0A8A5YP91;A0A059XAL2;A0A8A5YNG5;A0A059XBJ1;A0A8A5YQV3;A0A994J597;A0A8A5YNF9;A0A8A5YPS5;A0A059X4U2;A0A059XG67;B3KY55	Regulator of nonsense transcripts 1	UPF1	17	11	9	11	9	11	9	14.5	124.34	1822100	1395200	31415	24056	1736600	1637200
Q86YZ3	Hornerin	HRNR	1	6	10	6	10	6	10	13.6	282.39	880180	1387400	10355	16322	906570	1516700
Q5JR95;Q5JR94;P62241;Q9BS10;A0AAG2TTP8	40S ribosomal protein S8	RPS8	5	5	6	5	6	5	6	34.6	21.879	1524800	1377900	190600	172230	1561900	1495400
P26368;B5BU25;K7ELP8	Splicing factor U2AF 65 kDa subunit	U2AF2	3	5	5	5	5	5	5	21.5	53.5	1719500	1374400	114630	91630	1587400	1660700
Q8N1H4;Q68DZ9;Q59GA1;B2RDQ3;P62995;H7C2L4;H7BXF3	Transformer-2 protein homolog beta	DKFZp686F18120;TRA2B	7	3	4	3	4	3	4	19.8	29.201	1335900	1373600	111320	114470	1448300	1415300
A0A0S2Q0B1;O14497;H0Y488;A0A1B0GTU5;Q8NC65;Q96T01;Q96SM7;Q96TA9;Q4LE49;Q96SY8;A4FU79;H0YCU6	AT-rich interactive domain-containing protein 1A	ARID1A	12	11	11	11	11	9	9	11.3	242.06	1113600	1371300	13581	16723	1136000	1372400
A0A8F5XQU3;A0A8Q3WLJ5;A0A8Q3SJI0;A0A7I2YBM0;A0A8Q3WLH8;Q9UPY3;Q9UFF3;B3KMJ0;A0A076VAC5;A0A6Q8PFV4;H0YJZ6	Endoribonuclease Dicer	DICER1;DKFZp434A0427	11	1	1	1	1	1	1	2.1	193.46	20280	1368000	215.74	14553	20280	0
Q96FS1;A0A669KB62;A0A669KB05;Q68DU0;C9JZR2;H0YC95;O60716;Q7KZJ3;E9PKY0;A0A804HIL4;A0A804HK15;A0A804HJM1	Catenin delta-1	CTNND1;DKFZp781O2021	12	8	9	8	9	8	9	19.5	92.387	1354500	1358900	31501	31603	1399600	1466300
P63244;E9KL35;J3KPE3;D6REE5;H0Y8W2;D6RAC2;H0YAM7;H0YAF8;D6RFZ9;D6R9L0;D6RF23;D6R9Z1;D6RHH4;D6RBD0;B4DVD2;D6RDI0;D6RGK8;B4DWC6;E9PD14;B4E0C3;D6RAU2;H0Y8R5;I3QNU9;D6R909;D6RHJ5;H0Y9P0;D6RFX4	Guanine nucleotide-binding protein subunit beta-2-like 1;Guanine nucleotide-binding protein subunit beta-2-like 1, N-terminally processed	GNB2L1	27	4	2	4	2	4	2	24	35.076	1639400	1351400	81969	67571	1471900	1511500
E9PS17;E9PK59;Q96KG9;B4DXZ7;E9PPN3;H0YDH0	N-terminal kinase-like protein	SCYL1	6	8	7	8	7	8	7	21.5	85.718	1459900	1350000	39455	36487	1461600	1499700
A0A3B3IRI2;P17812;B4E1E0;A0A8Q3WKZ7;A0A3B3ITB8;A0A8Q3WL40;A0A3B3IRQ8;A0A3B3ITF6;B4DMB5;B7Z9C4;A0A3B3ISY3	CTP synthase 1;CTP synthase	CTPS1	11	5	5	5	5	4	4	15.2	63.723	1235300	1330200	44119	47509	1200300	1309200
Q53FG6;B3KUJ0;Q15427;Q5SZ64	Splicing factor 3B subunit 4	SF3B4	4	3	3	3	3	3	3	15.1	44.386	1062400	1328600	66399	83037	1352500	1187600
P42704;A0A804HHY9;A0A804HIN4;A0A804HLG8;A0A804HK30;E5KNY5;A0A804HL40;A0A804HKJ0;A0A804HKR3;A0A804HIG4;A0A804HI14;A0A804HJZ1;A0A804HI40;A0A804HIQ7;A0A804HKI2;B4DSR0;A0A804HJH8;B8ZZ38;C9JCA9;A0A804HK02;A0A804HIV5;A0A804HJI0;A0A0C4DG06;A0A804HKX0;A0A804HKR5;A0A804HJA1;A0A804HKK7;H7C3W8;A0A804HKX6	Leucine-rich PPR motif-containing protein, mitochondrial	LRPPRC	29	9	8	9	8	9	8	11.5	157.9	1239800	1325400	13776	14726	1133000	1580900
A0AAQ5BGK4;P68133;P68032;A8K3K1;A6NL76;B7Z6P1;A0AAQ5BGK5;P63267;P62736;A0AAQ5BGG2;Q7Z7J6;A0AAQ5BGI5;A0AAQ5BGI6;B3KW67;D2JYH4;A0AAQ5BGG5;F8WB63;C9JFL5;Q13707;B8ZZJ2;B3KUD3;A0AAQ5BGH2;A0A804HKV3;B7Z6I1;F6QUT6;F6UVQ4;B4DUI8;A0AAQ5BGG7;Q562Y4;A0A173GMX0;Q562T6;B3KPP5;F8WCH0;Q562X6;Q562X7;K4EP00;Q562Q8;Q562T0;Q562R6;Q562R5;Q562R0;Q562Q9;Q562Q4;Q562X4;Q562T4;Q562Q6;Q562Q0;Q562U1;Q562X2;Q562X1;Q562X0;Q5…	Actin, alpha skeletal muscle;Actin, alpha cardiac muscle 1;Actin, gamma-enteric smooth muscle;Actin, aortic smooth muscle	ACTA1;ACTC1;ACTG2;ACTA2	61	6	5	1	1	1	1	27.3	31.439	810970	1325300	54065	88354	740180	1427800
B9ZVT1;Q8IXT5;E5RHG1;E5RJ83;E5RJV8	RNA-binding protein 12B	RBM12B	5	5	5	5	5	5	5	8.4	102.7	1161100	1315600	20734	23492	1176600	1447700
Q53YD7;P26641;B4DUP0;B4DUK7;B4DSR4;Q2F838	Elongation factor 1-gamma	EEF1G	6	7	8	7	8	7	8	29.3	50.118	1053700	1313500	43902	54731	1012300	1502200
P46783;A0A2R8Y6L3;F6U211;Q59GE4;A0A2R8Y7H1;S4R435;A0A2R8YFH6;A0A1W2PQS6;Q9NQ39	40S ribosomal protein S10	RPS10;RPS10-NUDT3	9	3	2	3	2	3	2	27.3	18.898	2298600	1308000	287320	163500	2023000	1539500
Q53HG7;A0A384MDY8;Q14247;B3KRK4;Q76MU0;B4E358;H0YEV2;A0AAG2TVH7;H0YCD9;A0AAG2TUK3	Src substrate cortactin	CTTN;EMS1	10	9	6	9	6	9	6	25.8	61.557	1587300	1303600	58788	48282	1568200	1469000
P49411;A0A384ME17;H3BNU3	Elongation factor Tu, mitochondrial	TUFM	3	5	9	5	9	5	9	35.8	49.874	510110	1287400	17004	42912	691330	1250600
Q5JWT2;Q9ULK4;B4E3G4;B9TX49;B9TX56;B9TX57;B9TX60;B9TX59;B9TX58;Q05DL5;B9TX51	Mediator of RNA polymerase II transcription subunit 23	MED23	11	10	9	10	9	10	9	12.6	157.11	1391100	1281600	19593	18050	1316200	1500300
Q1KMD3;H3BQZ7	Heterogeneous nuclear ribonucleoprotein U-like protein 2	HNRNPUL2;HNRNPUL2-BSCL2	2	6	5	6	5	6	5	14.1	85.104	1644400	1277000	45678	35473	1309300	1388300
Q9BQG0;I3L1L3;B4DZZ1;B4DE42;I3L2H8;B4DWP5	Myb-binding protein 1A	MYBBP1A	6	17	14	17	14	17	14	21.4	148.85	1643800	1275400	23824	18484	1477700	1446100
A8KAK5;O60244;H7C3E5;H7C017	Mediator of RNA polymerase II transcription subunit 14	MED14	4	11	12	11	12	11	12	16	160.61	1178000	1273800	17072	18461	1274700	1320100
P13010;Q53T09;Q53TC2;C9JZ81	X-ray repair cross-complementing protein 5	XRCC5	4	15	10	15	10	15	10	29.4	82.704	2915900	1260100	76733	33160	2578500	1590000
A0A8V8TNY3;Q9NZB2;A0A0C4DH52;A0A0C4DG79;A0A494C0Y9;Q5T035	Constitutive coactivator of PPAR-gamma-like protein 1	FAM120A	6	16	12	16	12	16	12	24.9	121.83	1860200	1254900	32636	22016	1545200	1710800
B7Z9L0;B7Z2Z8;A8K3C3;P50991;B7Z2F4	T-complex protein 1 subunit delta	CCT4	5	4	4	4	4	4	4	15.3	52.33	1156900	1238000	39893	42690	1191300	1342500
Q6I9T8	Protein Phosphatase 2 Catalytic Subunit Alpha	PPP2CA	23	0	9	0	9	0	9	56.4	35.3	0	1223700	0	407910	0	1361000
A0A3F2YNX0;A0A3F2YNZ0;O15027;A0A8I5KPG1;F1T0I1;A4QN19;A4QN18;X6RGP5;A0A0C4DH09;A0A8I5KQ88;Q9BV84;A0PJ75;B4DW51	Protein transport protein Sec16A	SEC16A	13	13	12	13	12	13	12	16.9	229.98	1548300	1214000	20372	15973	1468700	1311100
P10809;A0A024R3X4;B3GQS7;A0A7I2V2X6;B7Z597;A0A7I2V599;B7Z4F6;B7Z5E7;A0A7I2YQK6;A0A7I2YQ71;A0A7I2V5M1;A0A7I2V369;A0A7I2V5K3;Q53SE2;E7ESH4;E7EXB4;B7Z532;Q53QD5;C9JL25;A0A0S2Z415;C9J0S9;B9VP19;B9VPB4;C9JCQ4;C9JL19	60 kDa heat shock protein, mitochondrial	HSPD1	25	11	9	11	9	11	9	31.4	61.054	1627200	1213600	50850	37926	1509900	1423600
K9JA46;P07900;Q2VPJ6;Q8TBA7;O75322;Q86U12;Q96HX7;G3V2J8;Q58FG0;B4DTA5;Q86SX1;O14942;Q14568;Q58FG1	Heat shock protein HSP 90-alpha	EL52;HSP90AA1	14	9	7	9	7	5	6	18	84.659	1336100	1201400	40487	36405	1332000	1340300
A0A8I5KUE3;A0A8I5KYZ1;E9PMV1;Q15149;A0A8I5KSD5;H0YDN1;Q96IE3	Plectin	PLEC	7	18	18	18	18	16	17	7.9	513.72	1023400	1195100	3655.2	4268.2	1075000	1217200
Q9H2U1;E7EWK3;B7Z8P5;A0A0G2JQU7;A0A0G2JRP3;H7C514;H7C5F5	ATP-dependent RNA helicase DHX36	DHX36	7	14	10	14	10	14	10	21.7	114.76	1565100	1176100	32607	24501	1366100	1507100
Q6UN15;A0A994J6P0;A0A994J6B4;A0A994J3L5;A0A994J6C6;A0A994J469;A0A994J3I9;A0A994J458;A0A994J6R0;A0A994J464;A0A994J6Q2;A0A994J474;A0A994J453;A0A994J6N5;A0A994J442;A0A994J3K5;A0A994J3Q5;A0A994J3S6;A0A994J6D6;A0A994J6C9;A0A994J6P8;A0A994J3K1;A0A994J3L0;A0A994J3J1;A0A994J3T5;A0A994J3P6;H0Y8P7;A0A994J3S0;A0A994J6E0;A0A994J3Q0;A0A994J3M0;A0A994J6D3;A0A994J3R5;A0A994J3R0;A0A994J6B8;A0A994J438;A0A0B4J203;…	Pre-mRNA 3-end-processing factor FIP1	FIP1L1	46	6	5	6	5	6	5	23.4	66.526	1052800	1173800	43868	48908	1108900	1249400
K7EKG7		RAD51D	1	0	1	0	1	0	1	17.8	11.854	0	1171600	0	234330	0	1303100
B7Z876;B7Z3A4;A0A0A0MT33;Q9UPN6;Q8NDE9;Q9H8B2;Q59EY7;Q05BU5	Protein SCAF8	SCAF8;DKFZp434J2412	8	6	6	6	6	5	5	10.3	145.16	1279000	1170100	31974	29252	1290600	1289800
Q93074;A0A8I5KUR0;A0A8I5KW86;A0A8I5QJW8;A0A0A0MR79;A0A8I5KXK9;A0A8I5KQY2;B4DYQ3;Q7Z3Z5;A0A8I5KSA4;A0A8I5KVA6;A0A8I5KRJ8;H7C274;H7C191;B7ZMI1;F8WAE6;A0A8I5KVM1;Q7Z2E0;A0A8I5KWM7;A0A8I5QJK7;A0A8I5KVJ2;A0A8I5KQ51;A0A8I5KX78;Q86YW9;A0A8I5QKU5	Mediator of RNA polymerase II transcription subunit 12	MED12;TNRC11	25	7	9	7	9	7	9	7.2	243.08	1066800	1160300	10064	10947	1109500	1247800
P62277;J3KMX5;E9PS50	40S ribosomal protein S13	RPS13	3	3	1	3	1	3	1	26.5	17.222	4301200	1152300	477910	128030	4205200	1377600
E9PGM9;A8K6Q4;P78332;B4DNY1;B3KSK6;F8WCA5;C9J250;F8WF63	RNA-binding protein 6	RBM6	8	5	5	5	5	5	5	8.7	113.93	1148900	1152200	20889	20950	871180	1271400
E7EPN9;Q9Y520;B4DM27;B4DQN8;A0A2R8Y7F4;A0A2R8YET2;H7C5N8;A0A2R8Y424;B4E3S2	Protein PRRC2C	PRRC2C	9	15	13	15	13	15	13	10	308.77	1494800	1152200	14948	11522	1390400	1385900
E9PII2;E9PJV2;Q8IUX3;E9PKX5;J3KNJ3;Q9Y3Q0	N-acetylated-alpha-linked acidic dipeptidase 2	NAALAD2	6	0	1	0	1	0	1	31.8	10.199	0	1144000	0	381320	0	1272300
G5EA35		CARD18	1	0	1	0	1	0	1	27.5	5.7437	0	1133000	0	377680	0	1260200
Q4LE43;P19174;B4DMA3;V9GY71;V9GYH5;Q9UFY1;V9GY63	Phosphoinositide phospholipase C;1-phosphatidylinositol 4,5-bisphosphate phosphodiesterase gamma-1	PLCG1 variant protein;PLCG1;DKFZp434N101	7	3	2	3	2	3	2	4.2	161.3	119530	1113400	1660.1	15464	556280	801550
Q92616;E1NZA1;B4DM32	Translational activator GCN1	GCN1L1;PRIC295	3	8	14	8	14	8	14	9.9	292.71	425040	1100000	2591.7	6707.5	470600	1177900
F8VQ14;F5GWF6;V9HW96;P78371;B7Z4R3;Q9H369	T-complex protein 1 subunit beta	CCT2;HEL-S-100n	6	9	7	9	7	9	7	31.5	44.812	1583900	1100000	60921	42306	1321900	1485500
A0AAG2TJB2;A0A6Q8PGB0;P24928;B4DET1	DNA-directed RNA polymerase II subunit RPB1	POLR2A	4	14	15	14	15	14	15	15	217.2	1354600	1095600	14111	11413	1200700	1218700
A2A3R5;Q96DV6;A2A3R6;P62753;Q9BZU1	40S ribosomal protein S6	RPS6	5	3	2	3	2	3	2	12.8	24.968	1277400	1090600	212900	181760	1048700	1441600
P60842;A8K088;A8K7F6;J3KT12;B4DNH2;J3KSZ0;J3QS69;Q59F68;J3QR64;J3QL43;B4E047;J3KS25;B4DKP9;J3KTN0;J3QLN6;J3QKZ9;J3QL52	Eukaryotic initiation factor 4A-I	EIF4A1	17	7	7	6	6	6	6	25.1	46.153	865900	1088400	37648	47323	917680	1158800
A0A384NPU5;Q15084	Protein disulfide-isomerase A6	PDIA6	2	7	4	7	4	7	4	23.6	48.121	1849000	1085800	108770	63870	1593300	968610
Q8IX12;A0A0C4DGG8;F5H2E6;F5H1H2;F5H3E1;H0YFJ7;F5H7M9	Cell division cycle and apoptosis regulator protein 1	CCAR1	7	14	9	14	9	14	9	17.3	132.82	1760000	1071500	38260	23293	1504500	1447200
P84103;B2R6F3;A0A087X2D0	Serine/arginine-rich splicing factor 3	SRSF3;SFRS3	3	3	3	3	3	2	2	18.9	19.329	1503300	1070900	214750	152990	1738600	955800
A0A075B730;P58107	Epiplakin	EPPK1	2	15	13	13	12	13	12	26	553.12	1883000	1064800	6922.7	3914.8	1668200	1319300
A0A494C001;A0A499FJY3;A0A087WWP4;Q96T37;Q59EY1	Putative RNA-binding protein 15	RBM15	5	10	10	10	10	10	10	21.5	98.013	1223300	1054300	24466	21087	1162800	1233100
A0AAQ5BH40;P15924;A0AAQ5BH17;Q4LE79;B4E2A0;A0AAQ5BH53;B4DKX6;B4DWT7;A0AAQ5BH43	Desmoplakin	DSP;DSP variant protein	9	11	8	11	8	11	8	8.2	327.52	1225400	1053600	7658.7	6584.8	1100300	1137300
C9JS50;Q687X5	Metalloreductase STEAP4	STEAP4	2	1	1	1	1	1	1	4.1	38.579	731620	1038800	38506	54675	731620	1060400
Q13148;A0A0A0N0L3;A0A087WYY0;A0A087X260;G3V162;B1AKP7;B4DRW3;A0A0A0N0M3;A0A087WX29;A0A0A0N0N3;K7EN94;A0A087WV68;A0A087WXQ5;K7EJM5;A0A087WXV3;A0A087WX67;A0A087WW61;A0A087WZC9;A0A087WYE7;A0A087WZM1;K7EL26;A0A0A0MSV7;K7EJ99;A0A087WTZ4	TAR DNA-binding protein 43	TARDBP;TDP43	24	6	5	6	5	6	5	29.2	44.739	1414100	1033300	108780	79481	1166300	1245400
C9J9K3;A0A8V8TMX1;A0A0C4DG17;A0A8V8TLA4;P08865;Q96RS2;A0A8I5KQE6;A0A8V8TMP3;F8WD59;A0A8V8TMZ8	40S ribosomal protein SA	RPSA	10	5	5	5	5	5	5	27	29.404	1478200	1021300	113710	78564	1400700	1213400
B9A067;B4DQY2;Q16891;H7C463;C9J406;B4DS66;B4DKR1;B4DT20;B4E2B5;Q05DN3;D6RAW4;Q3B7X4	MICOS complex subunit MIC60	IMMT	12	4	12	4	12	4	12	28.3	78.973	263710	1020200	6132.8	23725	322440	1075900
B5BUB5;P05455;E7ERC4;Q14730;Q9UMH6;E9PGX9;E9PFL9;Q2F832	Lupus La protein	SSB	8	9	5	9	5	9	5	26	46.867	1600900	1009900	72770	45906	1569100	1155000
Q96N67;A0A2X0SSK2;A0A1B0GUE9;A0A1B0GWE0;A0A1B0GVW2;A0A0U1RRC1;A0A0U1RQJ5;B3KRG0;B4DSH0;A0A0C4DGY6;A4FU72;A0A0U1RQG7;A0A0U1RQT6	Dedicator of cytokinesis protein 7	DOCK7	13	16	11	16	11	16	11	12.5	242.56	1892600	1006300	17363	9232.1	1521900	1489900
J3QR09;J3KTE4;A0A7I2YQG2;P84098	Ribosomal protein L19;60S ribosomal protein L19	RPL19	4	1	1	1	1	1	1	5.2	23.134	1176000	998110	196000	166350	1176000	1110100
A0A0S2Z4W4;Q7Z3D7;P98175;A0A0S2Z4X1;Q6PKH5	RNA-binding protein 10	DKFZp686E2459;RBM10	5	10	7	10	7	10	7	19.9	103.53	2084500	997970	53447	25589	1796000	1398300
Q6P158;Q59G60;H7C109;B4DKW2;Q8N4U2;H7BZ23;A0A087WZ11	Putative ATP-dependent RNA helicase DHX57	DHX57	7	9	10	9	10	9	10	15.8	155.6	574250	992960	7760.2	13418	698990	901190
O94973;B7Z5S9;A0A0G2JS82;A0A8I5KPP9;A0A0G2JQM1;B7Z1Q4;Q8N2F8;A0A0G2JRF9;A0A0G2JQA4;B3KMI7;E9PPY8;E9PQP4;Q59FN8;A0A0G2JRS3;A0A0G2JQV2;A0A0G2JQT9;A0A0G2JS17;A0A8I5KY83;A0A0G2JQF7	AP-2 complex subunit alpha-2	AP2A2	19	9	6	9	6	5	4	20.7	103.96	1074800	989550	21935	20195	1112700	1062700
A5PLK7;A0A024RAC5;Q9P258	Protein RCC2	RCC2	3	6	6	6	6	6	6	30.4	49.678	1075000	985690	41345	37911	1128900	1042300
G3V1A1;B4DVG7;E9PKZ0;P62917	60S ribosomal protein L8	RPL8	4	2	1	2	1	2	1	10.2	18.169	1075700	984840	153670	140690	1058100	1113000
H3BRG4;P22695;H3BSJ9;H3BP04;H3BUE4;H3BUI9;A0A087WVZ4	Cytochrome b-c1 complex subunit 2, mitochondrial	UQCRC2	7	6	7	6	7	6	7	30.3	44.634	552090	983210	29058	51748	583480	1062100
V9HW26;P25705;K7EQH4;K7EJP1;B4DGW3;K7ERX7;K7EK77	ATP synthase subunit alpha;ATP synthase subunit alpha, mitochondrial	HEL-S-123m;ATP5A1	7	5	6	5	6	5	6	17.2	59.75	675410	980010	21788	31613	731480	1002200
A0A2Z6ATB6;Q16643;B3KSQ7;D6R9W4;D6RFI1;B7Z2Z0;D6R9Q9	Drebrin	DBN1	7	5	8	5	8	5	8	20.6	76.309	388670	977250	12956	32575	525510	950060
B4DZB1;B3KX19;Q6IBM8;A8KAP3;Q15029;Q8IXJ3;B3KWY2;K7EP67;K7EJ74	116 kDa U5 small nuclear ribonucleoprotein component	U5-116KD;EFTUD2;SNRP116	9	11	9	11	9	11	9	18.4	103.82	1486000	960760	27518	17792	1322400	1232200
O75369;A0A804HK76;Q68CT4;E7EN95;A0A804HL72;A0A804HJC2;A0A0C4DGA1;H7C5L4	Filamin-B	FLNB;DKFZp686A1668	8	18	11	15	10	15	10	12.3	278.16	1631800	955650	11491	6729.9	1385300	1309400
P12532;F8WCN3;B4DFE8;C9J995;B4DF55;C9J8F6;B4DKA2;B4DH34;E9PCP8;C9JSQ1;B4DGR9;C9JJX8;B2R8A3;B3KVA7;C9JT96;B4DEL4;C9J6W7;B4DF72;B7Z9T7;B4DJW9;B4DFA3;P17540	Creatine kinase U-type, mitochondrial	CKMT1A;CKMT1B	22	5	5	5	5	5	5	21.6	47.036	1154000	954650	57698	47732	1117500	1098200
J3KMX2;A0A8V8TLV3;B9EGA3;Q92925;A0A8V8TLC9;A0A8V8TLF4;J3QWB6;A0A8V8TN45	SWI/SNF-related matrix-associated actin-dependent regulator of chromatin subfamily D member 2	SMARCD2	8	6	4	6	4	5	3	28.7	52.238	1624300	946510	56011	32638	1313400	1291700
B4DH29;C9J2Y9;P30876;C9J4M6;B4DR40;B4DHJ3;B2WTN6	DNA-directed RNA polymerase;DNA-directed RNA polymerase II subunit RPB2	POLR2B	7	9	10	9	10	9	10	14.7	125.22	929270	940070	16022	16208	911530	1063300
Q86V81;E9PB61	THO complex subunit 4	ALYREF	2	5	6	5	6	5	6	40.9	26.888	1156700	940040	88977	72311	1224600	977630
A0A3S6H7X4;E9PKG1;A0A3Q8AM27;A0A3S6H812;A0A3S6H7E9;Q99873;A0A3Q8APW9;Q5U8W9;A0A3Q8ATF5;A0A3Q8B022;A0A3S6H7G3;E9PIX6;A0A3S6H7Z6;A0A3Q8APX7;H0YDE4;A0A3Q8AIR8;B4DJ87;E9PNR9;E9PQ98;A0A3S6H824;A0A3Q8B027;A0A3S6H7K8;A0A3Q8BCI7;A0A3S6H7Y4;A0A3S6H942;A0A3S6H8A6;A0A3S6H765;A0A3Q8B4M4;A0A3S6H767;A0A3S6H7X9;A0A3Q8ATG4;A0A3S6H761;A0A3Q8B4N0;A0A3Q8AIS8;A0A3S6H960;A0A3S6H758;A0A3Q8AX88;A0A3Q8AM22;A0A3S6H7W7;A0…	Protein arginine N-methyltransferase 1	PRMT1;HRMT1L2	53	6	7	6	7	6	7	25.2	45.775	611750	938210	25490	39092	841800	813430
Q6FGR6;P19387;B7Z377;B7Z6D1	DNA-directed RNA polymerase II subunit RPB3	POLR2C	4	3	4	3	4	3	4	26.5	31.441	690360	914610	49312	65330	922480	785110
A0A2R8Y765;A0A2R8Y7U4;A0A2U3TZQ7;A0A2R8Y7I9;A0A2R8Y4T4;A0A2R8YES3;A0A2R8Y855;B4DGM3;Q969G3;J3QKS7;J3QR61;J3KT85;A0A2R8YD78;C0IMW8	SWI/SNF-related matrix-associated actin-dependent regulator of chromatin subfamily E member 1	SMARCE1	14	6	5	6	5	6	5	32.1	32.319	967170	903230	53731	50180	1001000	970730
B4DDF7;A0A994J3N8;A8K7B7;A0A994J3H1;C9J9C1;P30153;B4DE69;B4DQY1;A8K3H8;B3KQV6;Q8NB89;B4E1Q0;M0QXG4;M0R0K6;E9PH38	Serine/threonine-protein phosphatase 2A 65 kDa regulatory subunit A alpha isoform	PPP2R1A	15	6	7	6	7	4	5	24.2	64.181	1208100	901260	37755	28164	1151500	1059000
A8K651;Q07021;I3L3Q7;I3L3B0	Complement component 1 Q subcomponent-binding protein, mitochondrial	C1QBP	4	3	3	3	3	3	3	12.1	31.38	1230700	898500	94668	69115	1136600	974270
V9HW98;P62258;G9K389;G9K388;B7ZA86;K7EM20;B4DJB0;B4DJF2;I3L3T1;K7EIT4;I3L0W5;B3KT37	14-3-3 protein epsilon	HEL2;YWHAE;YWHAE/FAM22B fusion;YWHAE/FAM22A fusion	12	6	5	6	5	5	4	36.9	29.174	1736200	896750	102130	52750	1567900	1111100
A0A994J5J1;P04844;B2RE46;B4DJL0;Q5JYR7;Q5JYR4;Q5JYR3;H0Y5M1	Dolichyl-diphosphooligosaccharide--protein glycosyltransferase subunit 2	RPN2	8	6	8	6	8	6	8	25.8	72.105	578470	888060	23139	35522	593260	972910
B4DF22;Q59G16;F8VXC8;Q8TAQ2	SWI/SNF complex subunit SMARCC2	SMARCC2	4	12	11	8	7	8	7	17.1	112.21	1283300	884060	27899	19219	1203400	1063200
A0A384MDT2;P55795;B4DFK9;B4DP00;H0YAQ2;A0AAG2UWH7	Heterogeneous nuclear ribonucleoprotein H2	HNRNPH2	6	8	5	4	2	4	2	30.5	49.263	1300100	879730	76475	51749	950340	886810
Q7Z478	ATP-dependent RNA helicase DHX29	DHX29	1	10	11	10	11	10	11	15.9	155.23	559010	876960	7873.4	12352	647220	853480
A0A087WZ13;Q8IY67;K7EKR9	Ribonucleoprotein PTB-binding 1	RAVER1	3	7	7	7	7	7	7	21.5	77.843	939070	865680	37563	34627	1001400	900490
P05141;Q6NVC0;A0A0S2Z359;V9GYG0;A8K787;A0A0S2Z3H3;P12235;Q59EP7;Q9H0C2	ADP/ATP translocase 2;ADP/ATP translocase 2, N-terminally processed	SLC25A5	9	2	5	2	5	0	2	22.8	32.852	619880	865190	32625	45536	583520	998630
Q96I24	Far upstream element-binding protein 3	FUBP3	1	5	5	5	5	5	5	15	61.64	963330	863180	30104	26974	963790	959570
B5BUB1;A0A384MTR5;Q9Y265;H7C4G5;E7ETR0;B3KRS7;J3QLR1;H7C4I3	RuvB-like 1	RUVBL1	8	4	6	4	6	4	6	24.8	50.215	808570	862360	36753	39198	790230	977460
A0A994J6E8;A0A994J491;Q6P2Q9;I3L3Z8;B4DK16;A0A994J6S8;Q6JH02;Q6JH03;I3L0J9;Q53GM6	Pre-mRNA-processing-splicing factor 8	PRPF8	10	13	11	13	11	13	11	11.4	267.72	1196600	859560	9649.7	6932	1276000	839740
Q9Y6M1;F8W930;B4DKT5	Insulin-like growth factor 2 mRNA-binding protein 2	IGF2BP2	3	6	6	5	6	5	6	19.5	66.121	817660	859090	29202	30682	971590	801550
A0A087WWI6;A0A8I5KRG1;P61962;B4DH46;A0A8I5QKQ1;A0A8I5KT41;A0A8I5KQ63;A0A8I5KTU5;A0A8I5KX45;A0A8I5KXF0	DDB1- and CUL4-associated factor 7	DCAF7	10	5	3	5	3	5	3	25	33.985	1055000	855170	62057	50304	1023100	982950
Q96HX3;Q6IBR0;P04843;Q53EP4;B4DL99;B4DNJ5;B7Z4L4;F8WF32	Dolichyl-diphosphooligosaccharide--protein glycosyltransferase subunit 1	RPN1	8	6	6	6	6	6	6	21.5	64.581	673000	854210	18189	23087	654570	968490
B4DH66;A0A8C8MQ70;A0A8C8KGQ8;Q5T6F2;B4DRB6;B4DZ54;B4E0R5;Q5JV08;Q6UWR4;A0A804HLD2;A2A305;A0A0D9SFI5;A0A804HIK1;A0A804HLJ4;B3KQ73;Q9P0H6	Ubiquitin-associated protein 2	UBAP2	16	5	4	5	4	1	1	10.1	93.68	943850	849870	44945	40470	838240	973720
B4DL14;Q8TAS0;P36542;B4DFE6	ATP synthase subunit gamma;ATP synthase subunit gamma, mitochondrial	ATP5C1	4	3	3	3	3	3	3	21.2	27.512	593680	848160	49473	70680	643080	893910
A0A2R8YEM3;E7EQV9;E7ENU7;P61313;B4DEN1;E7EX53;A0A2R8Y738;B4DLP4;A4D1Q5	Ribosomal protein L15;60S ribosomal protein L15	RPL15	9	5	5	5	5	5	5	24.9	19.968	1018600	844600	113180	93845	991500	966450
B4E106;B4DKS0;P53985;Q5T8R5;B2R6A5;Q5T8R3	Monocarboxylate transporter 1	SLC16A1	6	3	5	3	5	3	5	15.8	51.878	308720	833390	20582	55559	475050	760570
P02533;Q13092;K7EMS3;C9JM50;Q14666;B4DE59;P08727;Q04695;A0A3B3IS58;C9JTG5;A8MT21;B3KVF5;P35900;P19012	Keratin, type I cytoskeletal 14	KRT14	14	5	7	4	6	4	4	23.5	51.561	273660	830850	9436.7	28650	460870	736880
Q07866;Q7Z5D5;E7EVH7;Q7RTP8;G3V5R9;Q7RTQ4;Q7RTQ0;Q7RTQ1;Q7RTQ2;G3V3H3;Q7RTQ8;B4DGB3;F8W6L3;B5BU63;G3V2E7;Q7RTQ7;Q7RTQ9;B4DS14;G5E9S8;G3V2P7	Kinesin light chain 1	KLC1;KNS2	20	2	4	2	4	0	2	11	65.309	84844	827710	2356.8	22992	146370	859050
A0A384P5S9;A0A0D9SF54;A0A0D9SFF6;A0A0D9SGF6;A0A994J6W3;Q13813;A0A994J4G5;Q9UG16;A0A994J498;B4DTV8;B4DGT1;A0A994J7B0;A0A994J6W6;A0A5F9ZHC3	Spectrin alpha chain, non-erythrocytic 1	SPTAN1;DKFZp564P0562	14	12	7	12	7	12	7	7.4	282.28	799720	819020	5671.8	5808.7	822800	887840
F8VUA6;Q0QEW2;H0YHA7;J3QQ67;Q07020;F8VYV2;G3V203	60S ribosomal protein L18	RPL18	7	2	2	2	2	2	2	20.8	14.529	767730	816150	153550	163230	803720	871740
A0A2R8YF43;A0A2R8YD58;P68400;Q5U5J2;E7EU96;Q2I0Y7;B5BUH5;B2R6D7;A0A2R8Y5A0;A0A2R8YDP2;Q8NEV1;A0A2R8YFU2;A0A2R8Y4D6;A0A2R8Y4H0;A0A2R8YEW1;V9GYA2;A0A2R8YDY7;A0A2R8YCK2;A0A087WY74;A0A2R8YCC9;A0A2R8Y3W6;A0A2R8YF47;V9GY80;A0A2R8YEL7;A0A2R8Y797;A0A2R8Y7T1	Casein kinase II subunit alpha;Casein kinase II subunit alpha 3	CSNK2A1;CSNK2A3	26	7	7	7	7	7	7	32.2	41.79	1624400	810380	101520	50648	1434500	1003600
Q3MHD2;K7ELG9;B4DUG4	Protein LSM12 homolog	LSM12	3	2	3	2	3	2	3	27.7	21.701	877120	801580	97457	89065	902330	843440
Q9Y3F4;B0AZV0	Serine-threonine kinase receptor-associated protein	STRAP	2	4	5	4	5	4	5	21.1	38.438	556830	800480	26516	38118	648570	798550
H0YEH2;Q5T1Z4;Q5T1Z8;Q14671;E9PR38;B4DU15;B3KU37;H0YDK8;D5HR47;D5HR46;E9PMX1;H0YC97;E9PM68;E9PL65;H0YDC5;H0YDQ6	Pumilio homolog 1	PUM1	16	11	7	11	7	10	6	13.3	120.11	924820	797220	24337	20980	832340	979150
A0A384NKW7;P55060;B4DM67;B4DUC5;B4DS32;B4DPS6;B4DM31	Exportin-2	CSE1L	7	6	9	6	9	6	9	15.8	110.42	380320	777180	7313.8	14946	441450	803250
Q9Y295;Q9UFA5	Developmentally-regulated GTP-binding protein 1	DRG1	2	1	3	1	3	1	3	12.5	40.542	571140	765980	24832	33304	612790	810280
V9HW31;P06576;Q0QEN7;H0YH81;F8W0P7;H0YI37;F8W079	ATP synthase subunit beta;ATP synthase subunit beta, mitochondrial	HEL-S-271;ATP5B	7	6	4	6	4	6	4	16.6	56.559	646550	760320	22295	26218	595850	896330
Q96P70	Importin-9	IPO9	1	3	3	3	3	3	3	8	115.96	212840	754810	5067.5	17972	363620	644880
Q6P3W7;F8VSC5;A0A0U1RQQ9;Q9NWE9;H0YIK6	SCY1-like protein 2	SCYL2	5	9	6	9	6	9	6	16.1	103.71	1394300	754660	33198	17968	1213400	1020300
B4DWG1;A0A994J542;B3KM47;Q9Y6Y8;B3KN10	SEC23-interacting protein	SEC23IP	5	6	5	6	5	6	5	12.7	89.706	1414900	751780	37234	19784	1225800	1025200
B4DWU6;B4DRR0;B4DRU6;A8K2I0;A0A0S2Z428;P48668;P02538;B4DKV4;B2R853;P04259;F8W0C6;B4DRY0	Keratin, type II cytoskeletal 6C;Keratin, type II cytoskeletal 6A;Keratin, type II cytoskeletal 6B	KRT6C;KRT6A;KRT6B;KRT5	12	5	6	2	4	0	1	14	55.799	433160	735820	16043	27253	548330	703210
P07814;Q3KQZ8;B4DKX5;V9GYZ6;H6WCP5;B4DP50;V9GZ76	Bifunctional glutamate/proline--tRNA ligase;Glutamate--tRNA ligase;Proline--tRNA ligase	EPRS	7	10	8	10	8	10	8	14	170.59	781080	733290	9525.3	8942.5	753660	842980
Q09161;X6R941	Nuclear cap-binding protein subunit 1	NCBP1	2	10	6	10	6	10	6	15.8	91.838	918200	725160	27006	21328	831970	892760
P08238;B4DMA2;B4DGL0;Q58FF7;Q6PK50;Q9H6X9;A8K3W9	Heat shock protein HSP 90-beta;Putative heat shock protein HSP 90-beta-3	HSP90AB1;HSP90AB3P	7	7	6	3	5	3	5	14.6	83.263	532860	724390	16147	21951	527960	806010
A0A7P0T9T8;Q8TDR3;Q8NEH0;Q8IYV2;Q9UHI6;A0A7P0T8G7;A0A7P0TB94;A0A7P0Z4I9;A0A7P0TBA6;A0A7P0Z4K8	Probable ATP-dependent RNA helicase DDX20	DDX20	10	6	7	6	7	6	7	14.9	83.292	730840	723550	18739	18553	691780	843790
A0A8V8TL71;A0A0S2Z3G9;O43707;H7C144;F5GXS2;B4DSX0;A0AAG2T990;Q96BG6;A0A0S2Z3C0;B4E337;K7EP19;A0AAG2T9X4;B3W6H4	Alpha-actinin-4	ACTN4	13	5	6	5	6	1	3	11.3	99.811	619650	721430	11475	13360	558400	863630
Q14694;A0A7G6J4N4;H3BNA1;J3KT19;H3BNL0;Q68D90;H3BQC6;H3BVF1;Q6P2I0;B4DDR4	Ubiquitin carboxyl-terminal hydrolase 10	USP10	10	6	4	6	4	6	4	15	87.133	1154900	714090	31213	19300	939320	1009800
O95639;C9JEV9;H7C419;F8WEL7;B7Z7B0	Cleavage and polyadenylation specificity factor subunit 4	CPSF4	5	3	3	3	3	3	3	21.9	30.255	762310	714050	47645	44628	715320	751820
A0A384MDK7;F6S8N6;P22061;B7Z972;A0A3F2YNX8;F8WDT3;F8WAV5;F8WAX2;H7C4X2	Protein-L-isoaspartate O-methyltransferase;Protein-L-isoaspartate(D-aspartate) O-methyltransferase	PCMT1	9	4	4	4	4	4	4	34.8	24.636	739890	713340	61657	59445	762470	770800
P16989;Q96GD7	Y-box-binding protein 3	YBX3	2	8	10	4	6	4	6	52.2	40.089	594920	712250	45763	54788	671890	715200
D0PNI1;P63104;B0AZS6;E7EX29;B7Z2E6;H0YB80;Q2F831;E7ESK7;E5RGE1;Q6LD62;E5RIR4;E9PD24;E7EVZ2	14-3-3 protein zeta/delta	YWHAZ	13	6	6	5	5	5	5	34.7	27.745	1071300	711890	76524	50849	1055200	701200
Q05048;B4DDG3;A0A0A0MSZ9	Cleavage stimulation factor subunit 1	CSTF1	3	3	3	3	3	3	3	12.1	48.357	708190	710060	39344	39448	698680	799240
A8KAQ5;P08621;M0QYR1;M0QX04;Q9UFS1;B3KPV0	U1 small nuclear ribonucleoprotein 70 kDa	SNRNP70	6	6	7	6	7	6	7	24	51.495	1626000	709170	95644	41716	1634000	780740
Q86TB9;B3KXN0;B7Z1D3	Protein PAT1 homolog 1	PATL1	3	4	4	4	4	4	4	7.4	86.849	722150	702380	16794	16335	740210	763140
B2RDD7;O14744;B4DV00;H0YJD3;H0YJX6;G3V580;G3V5T6;G3V5L5;H7BZ44;G3V2L6;G3V2X6;C9JSX3	Protein arginine N-methyltransferase 5;Protein arginine N-methyltransferase 5;Protein arginine N-methyltransferase 5, N-terminally processed	PRMT5	12	6	6	6	6	6	6	21.4	72.709	623690	701930	19490	21935	746070	658310
B4DWZ4;Q6FHX6;P39748;I3L3E9;F5H1Y3	Flap endonuclease 1	FEN1	5	3	3	3	3	3	3	12.5	38.791	708730	701040	39374	38946	665850	822580
Q96AG4	Leucine-rich repeat-containing protein 59	LRRC59	1	3	4	3	4	3	4	19.2	34.93	514530	700220	36752	50016	701820	591500
O96019;Q6FI97;Q53FS0;H7C5S0;C9JQT2;O94805	Actin-like protein 6A	ACTL6A;BAF53A	6	9	6	9	6	9	6	31.2	47.46	902920	696940	45146	34847	881740	796310
Q15459;B4E091;H7C1L2	Splicing factor 3A subunit 1	SF3A1	3	8	5	8	5	8	5	19.8	88.885	827110	696620	20173	16991	833880	768010
A8K9K4;A0A3B3IRW2;A0A3B3IRK6;Q58F09;A0A384MDR6;Q13724;A0A3B3IS52;A0A8I5KTK5	Mannosyl-oligosaccharide glucosidase	GCS1;MOGS	8	6	5	6	5	6	5	19	62.238	1167500	694050	40260	23933	939850	860870
A6NIW5;B4DF70;V9HW12;P32119	Peroxiredoxin-2	PRDX2;HEL-S-2a	4	2	2	2	2	2	2	13.2	15.138	1018300	686090	145470	98012	1025700	755620
O95373;B3KQG6;E9PLB2;E9PLJ0;B3KNG9	Importin-7	IPO7	5	8	8	8	8	8	8	16.1	119.52	501570	680790	11942	16209	479380	779360
Q9UPQ9;H0Y720;B4E231;B4DKJ5	Trinucleotide repeat-containing gene 6B protein	TNRC6B	4	10	7	10	7	10	7	10.7	194	1036000	679130	12950	8489.1	843750	947600
B4E0X8;B4DWL1;A0A1Z1G4M2;A0A384MDX9;E9PEB5;A0A994J3Q8;Q96AE4;Q6PJY1;B4DT31;C9JSZ1;Q59FU3	Far upstream element-binding protein 1	FUBP1	11	5	5	5	5	5	5	15.6	66.231	605030	676570	20168	22552	687780	669740
Q69YJ7;Q9NTZ6;B4DRP9;A6PVI1;A6PVI0;Q5JX62;B3KQH4	RNA-binding protein 12	DKFZp667H197;RBM12	7	3	3	3	3	3	3	4.7	100.16	659520	663490	20610	20734	711020	686440
A0A494C1L1;Q14739;C9JXK0;B4E0Z3	Lamin-B receptor	LBR	4	3	3	3	3	3	3	10.9	46.925	563750	659120	31320	36618	531110	765710
Q96T67;H0Y2W2			2	8	7	4	3	0	0	20.4	65.115	1182800	655880	36962	20496	930370	981890
J3QQY2;J3KS45;B7Z591;Q9UM00	Transmembrane and coiled-coil domain-containing protein 1	TMCO1	4	1	1	1	1	1	1	14.4	11.372	310950	655450	62191	131090	309850	730090
Q4VCS5;E7ERM3;A6NP16;A2BDD9	Angiomotin	AMOT	4	8	7	8	7	8	7	14.8	118.08	812580	654270	16929	13631	733980	806290
A0A5C2G2R9;B7ZMG8;A0A5C2GU00;A0A7T0PYM2;A0A7T0LNC8;A0A5C2H411;A0A5C2GW59;A0A5C2GXR5;A0A5C2GRW0;A0A5C2GUP9;A0A5C2GME1;A0A5C2GTE9;A0A5C2GT77;A0A5C2GTL9;A0A5C2GUD3;A0A5C2GVB4;A0A5C2GSX2;A0A5C2GPC1;A0A5C2GLR4;A0A5C2GUJ4;A0A5C2GUL9;A0A5C2GSU3;A0A5C2GRE3;A0A5C2GL22;A0A5C2GSE1;A0A5C2GUW2;A0A5C2GS21;A0A5C2GTN9;A0A5C2H0X0;A0A5C2GKJ3;A0A5C2GVZ1;A0A5C2GYW0;A0A5C2GYV8;A0A5C2GYU9;A0A5C2GYP9;A0A5C2GI32;A0A5C2G…	Ig kappa chain V-II region RPMI 6410;Ig kappa chain V-II region Cum;Ig kappa chain V-II region FR	IGKV2D-26;IGKV2D-30;IGKV2D-29;IGKV2D-28;IGKV A18;IGKV2-40;VKA17	242	3	2	1	1	1	1	35.7	12.085	511830	653880	102370	130780	511830	727250
Q96T76;H0Y746;O43410;Q5T454;H0Y7V3;H7C0A9;H7C1W5;F8WCH8;B0QZ77	MMS19 nucleotide excision repair protein homolog	MMS19	9	5	7	5	7	5	7	15.6	113.29	580120	652020	11839	13307	552050	753250
P51398;V9GZ03;V9GZ61;V9GYA7;V9GYL9;V9GYC9;V9GYW1;V9GYJ9;V9GYF7	28S ribosomal protein S29, mitochondrial	DAP3	9	7	6	7	6	7	6	25.9	45.566	861160	651620	39144	29619	850300	735600
B7Z855;B7ZAX6;A0A669KBL1;Q93009;Q6U8A4;B7Z7T5;H3BND8;F5H2X1;B7Z842	Ubiquitin carboxyl-terminal hydrolase;Ubiquitin carboxyl-terminal hydrolase 7	USP7	9	7	7	7	7	7	7	11.2	117.03	742780	644880	12380	10748	675640	784370
A0A3B3ITZ9;Q9Y2W1	Thyroid hormone receptor-associated protein 3	THRAP3	2	6	4	6	4	6	4	8.9	103.52	855460	637040	20865	15538	867920	696060
A8K8U1;Q86VP6;A0A0C4DGH5;B3KMG3;B3KM30;H0YH27	Cullin-associated NEDD8-dissociated protein 1	CAND1	6	6	6	6	6	6	6	8.8	136.32	482880	632980	7788.5	10209	492080	694800
Q69YN4;H0YBN5;H0YB68	Protein virilizer homolog	KIAA1429	3	13	11	13	11	13	11	12.1	202.02	1053700	632250	10753	6451.5	863340	824880
B2RBR9;Q14974;B7Z5M1;J3KTM9;B7Z752;J3QRG4;J3QR48	Importin subunit beta-1	KPNB1	7	5	5	5	5	5	5	10.7	97.183	470620	627800	11766	15695	528100	640760
Q92522;A0A994J4R3	Histone H1x	H1FX	2	3	2	3	2	3	2	21.1	22.487	1140800	623360	103710	56669	1123000	711010
Q6ZWG8			1	0	1	0	1	0	1	3.5	131.18	0	621480	0	8071.1	0	691210
H7BY10;K7EJV9;K7ERT8;A8MUS3;P62750;K7EMA7;Q53RC5	60S ribosomal protein L23a	RPL23A	7	3	3	3	3	3	3	22.8	17.692	692020	620510	115340	103420	719550	662600
Q9HC36;I3L443;I3L0T6	rRNA methyltransferase 3, mitochondrial	RNMTL1	3	5	5	5	5	5	5	21	47.019	666140	614240	39185	36132	674400	674900
A0A2P0H7U5;J3QS41;B7ZLW2;P42694;J3QRR8;A0A075B6R3	Probable helicase with zinc finger domain	HELZ	6	6	6	6	6	6	6	7.2	219.03	939600	611840	10103	6578.9	982930	637160
B2RNR6;Q96KR1;A8K849;H0Y8W1;Q05D65	Zinc finger RNA-binding protein	ZFR	5	6	6	6	6	6	6	13.5	117.01	636750	609090	13842	13241	618020	696160
A0A2R8Y6J3;B3KTM6;A2RUM7;Q59GX9;P46777;Q5T7N0;A0A2R8Y4A2	60S ribosomal protein L5	RPL5	7	3	3	3	3	3	3	22.7	27.045	488240	608100	44386	55282	507120	657450
Q08J23;A0A140T9Y7	tRNA (cytosine(34)-C(5))-methyltransferase	NSUN2	2	4	6	4	6	4	6	12.3	86.47	299740	606960	6812.3	13795	461340	513460
A0A3B3ITX7;E9PG39;B4DR72;A0A3B3ISZ0;E9PC15;B4E2Z8;A0A3B3ITD0;A4D1U5;Q53H12;A0A3B3IUC9;A0A3B3ITV0;A0A3B3ISY9;A0A3B3IS09	Acylglycerol kinase, mitochondrial	AGK;FLJ10842	13	2	3	2	3	2	3	25.7	23.423	353810	603350	27216	46412	390430	634430
O43347;H0YHB7;B3KN16	RNA-binding protein Musashi homolog 1	MSI1	3	5	4	5	4	4	3	25.4	39.124	384520	596570	29578	45890	519520	528500
A0A8I5KNP3;Q9NR30;A0A8I5KNN2;A0A8I5KYZ4;A0A8I5KND9;Q3SWU7	Nucleolar RNA helicase 2	DDX21	6	6	5	6	5	6	5	16.7	85.796	877640	595930	22504	15280	888090	652350
A0A384NPQ2;Q06830;A0A0A0MSI0;B2R4P2;A0A0A0MRQ5	Peroxiredoxin-1	PRDX1	5	3	4	2	3	2	3	37.7	22.11	585940	594250	39063	39617	677100	569780
P52294;Q5BKZ2;B3KXZ2;B3KWR2;B4DWX3;A0A8V8TL88;B4DII5;A0A8V8TLL2;O15131;C9JYI4;A0A8V8TMV2;O60684;C9JWD9;C9J4U1;F2Z3G4;C9J352;Q5TFJ7	Importin subunit alpha-5;Importin subunit alpha-5, N-terminally processed;Importin subunit alpha	KPNA1	17	4	7	4	7	4	7	15.2	60.221	370120	592140	18506	29607	478470	550240
P31689;B7Z5C0;Q9NXZ8	DnaJ homolog subfamily A member 1	DNAJA1	3	2	5	2	5	2	5	20.2	44.868	254430	591340	12116	28159	334830	555930
Q9NUD5	Zinc finger CCHC domain-containing protein 3	ZCCHC3	1	3	5	3	5	3	5	16.4	43.547	478790	586120	19152	23445	688680	442000
O75448;A0A0B4J1W0;F5GY88;B4DSQ6;B4E1A5;F5H5K2;B4DV99;B4DDR8;B4E0S3;B9TX72;B9TX62;B9TX65;E9PFL1;B9TX69;B9TX63;B9TX71;B9TX73;B9TX67;B9TX68;B9TX64;B9TX74;B9TX66;H0YEG1	Mediator of RNA polymerase II transcription subunit 24	MED24	23	9	10	9	10	9	10	21.8	110.3	755480	567250	14813	11123	729430	656950
A8K0B9;E5KTM5;Q8WVM0	Dimethyladenosine transferase 1, mitochondrial	TFB1M	3	3	3	3	3	3	3	20.2	39.537	330880	566900	14386	24648	437020	524370
A0A494C0P0;B4DPP5;A0A494C0K7;Q6P2C8;U4Q365;A0A384N6D1	Mediator of RNA polymerase II transcription subunit 27	MED27	6	4	4	4	4	4	4	32.8	21.761	696730	564960	63339	51360	631770	614150
A0A384N6B9;Q15366;B4DRD7;H3BRU6;B4DLC0;F8VZX2;F8VXH9;H3BSS4;F8VRH0	Poly(rC)-binding protein 2	PCBP2	9	3	4	3	3	3	3	21.9	38.651	663470	563730	39027	33160	669900	620550
Q9BXP5;Q7Z4Y3;H7C3A1;A0A286YEP7;H7C0U8;C9JUL9;A0A0A0MSP6	Serrate RNA effector molecule homolog	SRRT	7	5	6	5	6	5	6	11.9	100.67	488310	562290	11098	12779	496420	617280
A0A7P0TAE3;Q9ULX6;A0A7P0TAJ5;A0A140VKH3;Q9UF73;B3KMD4;A0A7P0T847;A0A7P0TBP0;V9GZ50;A0A7P0T9N5;A0A7P0TAD3	A-kinase anchor protein 8-like	AKAP8L	11	4	4	4	4	4	4	9	68.193	568130	561430	22725	22457	604330	588220
O95248;A0A8I5KUE4;A0A8I5KYG9;A0A8I5KXN1;A0A8I5KU87;A0A8I5KXX8;A0A8J8YTQ8;A0A8I5KR05;A0A8I5KTI7;A0A8I5KVF2;A0A8I5KTN1;A0A8I5KY61;A0A8I5KRX8;A0A8I5KT60;Q59EX9;Q68CX1;A0A8I5KS68;A0A8I5KUL5;A0A8I5KXX9;A0A8I5KZ29;A0A8I5KS97;A0A8I5QKN6;A0A8I5KW56;A0A8I5KYT4;A0A8I5KT25;A0A8I5KWB4;A0A8I5KX98;A0A8I5KPS7;A0A8I5KU03;A0A8I5KXH4;A0A8I5KY28;A0A8I5KUU6	Myotubularin-related protein 5	SBF1;DKFZp761D0422	32	9	9	9	9	9	9	9.4	208.44	679030	558790	7805	6422.8	658600	641910
A0A0G2JNH2;A0A7I2V5U5;G5E9E7;A9CQZ8;A0A087X0K9;G3V1L9;Q07157;Q68DX9;Q6MZU1;B4DZK4;H0YKB1	Tight junction protein ZO-1	TJP1;DKFZp686M05161;DKFZp686A1195	11	8	6	8	6	8	6	7.9	187.85	1006000	558690	11178	6207.7	855260	772100
B4DZB4;A0A0A0MSM0;Q92598;R4GN69;B4DY72;B4DF68	Heat shock protein 105 kDa	HSPH1	6	1	2	1	2	1	2	4.7	71.205	396700	558530	12021	16925	402250	615650
O00410;H0Y8C6;B4E0R6;B3KWG6;C9JZ53;Q9BVS9;E7ETV3;E7EQT5;E7EV12;E7EX05;C9J583;E7ESZ1;E7ETV8;C9JZD8;C9JQT6;C9J875;C9JXE0;F8WF30;E7EWK4	Importin-5	IPO5	19	3	3	3	3	3	3	6.8	123.63	350650	556150	6261.6	9931.3	395230	573970
Q56VW8;A0A140VJT0;P63151;Q66LE6;Q6PEG1;Q6IN90;A0A590UJJ1;A0A590UJY3;Q00005;E5RIY1;Q9NZ48;H0YB06;E5RFR9;Q6ZP32	Serine/threonine-protein phosphatase 2A 55 kDa regulatory subunit B;Serine/threonine-protein phosphatase 2A 55 kDa regulatory subunit B alpha isoform;Serine/threonine-protein phosphatase 2A 55 kDa regulatory subunit B delta isoform;Serine/threonine-protein phosphatase 2A 55 kDa regulatory subunit B beta isoform	PPP2R2A;PPP2R2D;PPP2R2B	14	2	2	2	2	2	2	10.1	51.647	292260	555670	12177	23153	372010	538270
B7Z2E2;Q53GR7;Q9UJS0;Q75KX8	Calcium-binding mitochondrial carrier protein Aralar2	SLC25A13	4	6	5	6	5	6	5	22.8	62.286	503560	553520	17364	19087	376410	660290
A0A7I2V4K6;A0A7I2V581;A0A7I2V3N5;A0A7I2V492;O60282;A0A7I2V3V4;A0A0G2JMZ6;A1L179;A0A7I2YQQ7;A0A7I2V352;Q57Z91;Q3LIE3;Q6PJC4;Q6PKD1;Q53QT4	Kinesin heavy chain isoform 5C;Kinesin-like protein	KIF5C;Nbla04137	15	1	8	1	5	0	4	12.1	102.08	63319	546630	1194.7	10314	63319	607960
Q9BTC0	Death-inducer obliterator 1	DIDO1	1	3	5	3	5	3	5	3.8	243.87	338600	544960	2996.5	4822.7	394710	550000
B4DVE1;Q08380;K7EP36;B4DWA8;B3KP88;B4DDG4;K7EJY8;K7ESM3;K7EKQ5;B4DI70	Galectin-3-binding protein	LGALS3BP	10	3	1	3	1	3	1	7.2	64.096	486200	544660	18700	20949	530550	561420
Q7Z612;Q6ICQ4;P05386;Q6FG99	60S acidic ribosomal protein P1	RPLP1	4	2	2	2	2	2	2	52.2	11.399	1027600	542110	342520	180700	1066400	564070
H7C5L9;A0A8I5KYF1;A0A8I5KSY5;A0A7P0MKV3;P82650;G5E9W7;H7C5F2;H7C5H3;Q8NBL6;A8K9Y7;A0A8I5KX02;A0A8I5KQR7;Q59GX8	28S ribosomal protein S22, mitochondrial	MRPS22	13	5	5	5	5	5	5	31.3	37.769	844620	539920	36723	23475	737170	672540
P60891;Q53FW2;B1ALA9;H7C540;A0A140VK41;A0A0B4J207;B7ZB02;A0A2R8Y7H4;P21108;P11908;B2R860;A0A6Q8PHI4;A0A6Q8PGP2;A0A6Q8PEU0;A0A6Q8PG82;A0A6Q8PHK9;B1ALA7;Q15244;A0A0A0MRQ9;A0A6Q8PGF9;A0A6Q8PG31	Ribose-phosphate pyrophosphokinase 1;Ribose-phosphate pyrophosphokinase 3;Ribose-phosphate pyrophosphokinase 2	PRPS1;PRPS2;PRPS1L1	21	5	2	5	2	5	2	22.3	34.834	843870	535460	52742	33466	814690	624720
Q53G19;Q9Y3B7;H0YCD5;E9PQB6	39S ribosomal protein L11, mitochondrial	MRPL11	4	3	2	3	2	3	2	25	20.655	723640	535400	55664	41185	676150	642960
Q9P035;H3BPZ1;H3BS72	Very-long-chain (3R)-3-hydroxyacyl-CoA dehydratase 3	HACD3	3	3	2	3	2	3	2	14.9	43.159	535600	533520	35706	35568	435000	693980
A0A804CF45;O14654	Insulin receptor substrate 4	IRS4	2	9	8	9	8	9	8	16.4	133.68	693870	530370	11760	8989.3	715760	567980
Q6PJI9;B7Z7V6;H3BR95;H3BMH3;H3BNY4	WD repeat-containing protein 59	WDR59	5	5	5	5	5	5	5	9.4	109.79	493730	529940	10076	10815	430900	543540
Q9UI26;B3KN03;F8WDV0;H0Y8M5	Importin-11	IPO11	4	4	4	4	4	4	4	9.2	112.53	216990	526480	4931.7	11965	308740	493810
B4DWS6;Q53GQ0;B3KQJ0;A0A1B0GV93;A0A1B0GVY6;E9PI21	Very-long-chain 3-oxoacyl-CoA reductase	HSD17B12	6	3	5	3	5	3	5	23.7	33.528	200060	526270	13338	35085	327410	457970
A0A8Q3SIP9;A0A8Q3WKG3;P82675;A0A8Q3SHY8;A0A8Q3WKL2;B4DIW8	28S ribosomal protein S5, mitochondrial	MRPS5	6	6	5	6	5	6	5	22.8	39.895	736120	524590	35053	24980	668580	650990
Q9BTT5;A8K4V2;Q16795;A0A3B3ISG8;H3BRM9;F5H0J3	NADH dehydrogenase [ubiquinone] 1 alpha subcomplex subunit 9, mitochondrial	NDUFA9	6	2	5	2	5	2	5	21.9	38.441	104700	520250	4362.6	21677	232020	451290
Q9BRP1	Programmed cell death protein 2-like	PDCD2L	1	2	2	2	2	2	2	7	39.416	443400	518130	27713	32383	434130	585530
Q5JSZ5;A0A804HKC3;A0A804HJR4;Q9BU62;Q5H9R5	Protein PRRC2B	PRRC2B	5	7	7	7	7	7	7	6.7	242.96	455980	515130	4301.7	4859.7	533860	495050
A8K492;P56192;B4DF61;B4E0E9;H0YHV5;F5H2V6;H0YIP0;F8VPL7;F8VS26;F8W0M7;F8W0S4;F8VZZ9	Methionine--tRNA ligase, cytoplasmic	MARS	12	8	7	8	7	8	7	16.4	101.14	537270	514250	13104	12543	550500	558720
P19784;H3BNI9;H3BSA1	Casein kinase II subunit alpha	CSNK2A2	3	4	6	4	6	4	6	34.6	41.213	559530	514030	29449	27054	559530	571700
Q9BZK7;A0A0D9SF63;C9JLJ1;B7Z475;A0A1B0GVH3;A0A068L529;C9IYU9;A0A1B0GUU2;C9JTW8;A0A0D9SF25;C9JCW4;A0A0D9SEW5;C9J903;C9J3H2;C9JEC9;C9JBN1;C9JCK0;A0A0D9SFI2;C9J7E1	F-box-like/WD repeat-containing protein TBL1XR1	TBL1XR1	19	8	4	8	4	6	2	24.5	55.594	1390900	511480	63225	23249	1142600	817200
Q8N395;J3KS31;B4DQT7;J3QRS9;Q59G94;X6R4W8;O43670	BUB3-interacting and GLEBS motif-containing protein ZNF207	DKFZp761N202;ZNF207	7	1	2	1	2	1	2	9.7	34.987	173280	508710	19254	56523	317130	397830
B4DSH1;B3KY60;Q99459	Cell division cycle 5-like protein	CDC5L	3	4	6	4	6	4	6	13.5	89.225	420390	507960	12011	14513	596790	388560
Q16630;F8WJN3;B4DSU9	Cleavage and polyadenylation specificity factor subunit 6	CPSF6	3	5	3	5	3	5	3	15.2	59.209	914560	507700	50809	28205	787460	691760
Q0IIN7;Q569F6;A8K0W8;Q59EE8;Q9Y6Q9;B4DYT5;B4DYS9	Nuclear receptor coactivator 3	NCOA3	7	7	5	7	5	7	5	11.1	154.76	428380	507300	7022.7	8316.4	477770	514830
A0A9L9PWX6;A0A9L9PXJ2;H0YIB4;S4R3G0;B4DFT9;A0A9L9PXI1;A0A9L9PX63;A8K3M9;Q13242	Serine/arginine-rich splicing factor 9	SRSF9	9	1	1	1	1	1	1	13.9	8.5656	532040	506190	106410	101240	532040	562980
O75934;B2R7W3;Q53HE3	Pre-mRNA-splicing factor SPF27	BCAS2	3	4	4	4	4	4	4	36	26.131	444480	504580	34191	38814	493730	511940
Q8IX18;B4DR88;B3KRC7;J3KSW6;J3KTK0;F5H625	Probable ATP-dependent RNA helicase DHX40	DHX40	6	7	5	7	5	7	5	12.7	88.559	900620	503280	21966	12275	732650	727710
P41091;Q2VIR3;H7BZU1	Eukaryotic translation initiation factor 2 subunit 3;Putative eukaryotic translation initiation factor 2 subunit 3-like protein	EIF2S3;EIF2S3L	3	3	4	3	4	3	4	18	51.109	485100	502920	23100	23949	536280	508170
Q15428;Q05DF2;K7EMT0	Splicing factor 3A subunit 2	SF3A2	3	3	3	3	3	3	3	10.8	49.255	542760	497770	38768	35555	555620	540760
A0A7I2V4I5;Q5T200;B3KQG8;Q32Q34;A0PJJ2;B3KMG8	Zinc finger CCCH domain-containing protein 13	ZC3H13	6	4	2	4	2	4	2	4.6	196.7	245140	493350	3830.3	7708.6	292310	501540
P47897;A8K3A8;Q53HS0;A0A1B0GVU9;B4DNN3;Q96AW5;B4DDN1;Q9BUZ3;Q9H3A5;A0A0U1RQT0;H7C0R3;C9J165;B7Z840;A0A0U1RQL2;A0A0U1RQE9;A0A0U1RRI9;A0A0U1RR66;A0A0U1RQX5;A0A0U1RRC8;A0A0U1RR79;A0A0U1RQU2;A0A0U1RQM8;B4DTH6;I3QNU8;A0A0U1RQJ6;A0A0U1RQX9;A0A0U1RRJ7	Glutamine--tRNA ligase	QARS	27	5	5	5	5	5	5	10.3	87.798	520030	493200	11556	10960	485070	583490
B7Z6I3;P49916;K7EJR4;K7EQB6;K7ERZ5	DNA ligase;DNA ligase 3	LIG3	5	1	2	1	2	1	2	6.5	82.322	34948	489260	776.62	10872	0	544150
Q00341;A0A024R4E5;B2R5V9;C9JIZ1;B4DKR8;C9JHZ8;H0Y394;H7C0A4;C9J5E5;C9JZI8;C9JES8;C9JK79;C9JHS7;C9JT62;C9JHN6;C9JEJ8;C9JBS3;C9JQ82;C9JMQ6;C9J739;Q5HYC5;Q6ZS03;C9JHS9	Vigilin	HDLBP	23	5	4	5	4	5	4	6.2	141.44	640270	486860	9701.1	7376.7	630550	551210
B7Z7L9;A0A087X1B2;Q53GS9;B9A018;B3KPG7;B3KMG1;A0A087WW31	U4/U6.U5 tri-snRNP-associated protein 2	USP39	7	7	6	7	6	7	6	26.3	56.383	577040	483380	22194	18591	572220	542430
Q9BVP2	Guanine nucleotide-binding protein-like 3	GNL3	1	3	3	3	3	3	3	9.1	61.992	486270	473430	18703	18209	498340	514480
A0A0S2Z4Y4;A0A0S2Z5H3;Q14677;H0YD52	Clathrin interactor 1	CLINT1	4	8	6	8	6	8	6	16.2	68.259	695520	471760	31615	21444	571460	648750
B2R4W8;A8K7H3;P62244;I3L3P7;I3L246;H3BN98	40S ribosomal protein S15a	hCG_1994130;RPS15A	6	2	1	2	1	2	1	26.2	14.839	1363000	471540	170370	58942	1323200	564230
P07305	Histone H1.0;Histone H1.0, N-terminally processed	H1F0	1	2	2	2	2	2	2	7.2	20.863	625900	470450	125180	94090	586620	562520
Q71RC2;Q96J85;X6RLN4;Q6P4E2;F8W1I4;F8W1Z5;Q8TBL5;F8VY40	La-related protein 4	LARP4	8	3	4	3	4	3	4	11	80.595	388620	469470	14947	18057	484120	426650
M0R0Y3;B3KNL2;Q9Y230	RuvB-like 2	RUVBL2	3	3	3	3	3	3	3	14.1	38.755	403500	469070	22417	26059	404620	520580
Q96CS3;B4E2M8;D6RBG6	FAS-associated factor 2	FAF2	3	3	4	3	4	3	4	28.5	52.623	122180	468140	5312	20354	122180	520670
Q9NPJ6;U4PSC4;Q5T911	Mediator of RNA polymerase II transcription subunit 4	MED4	3	2	2	2	2	2	2	11.1	29.745	724520	466740	48301	31116	720120	523510
P14618;A0A8V8TNX9;V9HWB8;Q8WUW7;A0A804F729;A0A804F6T5;H3BTN5;B4DNK4;A0A8V8TMM5;H3BQ34;B4DRT3;H3BTJ2;H3BUW1;H3BT25;Q9UKK4;Q9NYI7;Q504U3;Q9UK31;Q9UN47	Pyruvate kinase PKM;Pyruvate kinase	PKM;HEL-S-30;PKM2	19	6	5	6	5	6	5	21.1	57.936	680900	461250	20633	13977	666580	527320
A0A6E1WJ75;Q86U70	LIM domain-binding protein 1	LDB1	2	2	2	2	2	2	2	10.8	46.336	547910	461170	32230	27128	497790	563050
Q4G0F4;O00411;Q59E91;B4DZE5;K7EMH3	DNA-directed RNA polymerase;DNA-directed RNA polymerase, mitochondrial	POLRMT	5	5	7	5	7	5	7	10.5	138.51	348260	455330	6004.4	7850.6	372500	482180
Q9Y678;Q8WUI6;B3KW21;D6RG17;H0Y8X7	Coatomer subunit gamma-1	COPG1;COPG	5	5	5	5	5	4	3	14.3	97.717	230950	454620	4713.3	9278	317610	418970
P16402;Q4VB24;B2R984;A3R0T8;A3R0T7;P16403;P10412;A1L407;P22492;Q02539	Histone H1.3;Histone H1.2;Histone H1.4	HIST1H1D;HIST1H1E;HIST1H1C	10	6	2	6	2	6	2	24.9	22.35	999020	453400	99902	45340	875970	627330
Q9H9B4;S4R2X2;D6RFI0;D6RDG7;A0A8V8TM72;A0A8V8TP06;B4DRS6;Q9BWM7	Sideroflexin-1	SFXN1	8	3	4	3	4	3	4	25.5	35.619	270080	452750	16880	28297	340090	433530
Q53G34;Q9Y6C9;E9PIE4;B4DHQ0	Mitochondrial carrier homolog 2	MTCH2	4	3	3	3	3	3	3	24.8	33.308	163320	451900	11666	32278	188870	477050
A0A2R8YDF3;B4DX02;A0A2R8Y6L5;A0A2R8Y6I6;Q13627;A0A2R8Y443	Dual specificity tyrosine-phosphorylation-regulated kinase 1A	DYRK1A	6	3	3	3	3	3	3	9.1	59.538	666530	445200	25636	17123	660830	500850
P41252;Q59G75;A0A804HJN6;A0A804HL54;A0A804HHW9;J3KR24;A0A0A0MSX9;Q7Z355;A0A804HJ36;Q6P0M4;A0A804HIV9;B4DVX2;Q7Z3U5;Q7L4K8;Q9P1N9;A0A804HK69;A0A804HKU1;A0A804HIG2;A0A804HKW6	Isoleucine--tRNA ligase, cytoplasmic	IARS;DKFZp686L17145;DKFZp686L0869	19	4	6	4	6	4	6	9.2	144.5	386980	445150	6672	7675.1	518010	364070
Q96EY7;B2RDU4;F8WE76;B8ZZQ4;B4DF73	Pentatricopeptide repeat domain-containing protein 3, mitochondrial	PTCD3	5	5	4	5	4	5	4	17.3	78.549	654230	444530	18692	12701	522480	451230
Q53HM6;B3KY12;A8K7V1;A8K566;Q12874;B4DW90	Splicing factor 3A subunit 3	SF3A3	6	4	4	4	4	4	4	13.4	58.876	589790	438260	24575	18261	599780	477440
O43290;E9PQI8;B4DDH9;B4DP43;B4DMR4	U4/U6.U5 tri-snRNP-associated protein 1	SART1	5	5	5	5	5	5	5	12.1	90.254	492700	431140	12966	11346	469930	502290
B4E3E6;B4DDB6		HNRPA3	2	13	15	2	2	2	2	38.4	34.189	289070	429620	18067	26852	403010	363900
B4E1E9;A0A0S2Z382;A0A0S2Z3G3;B4DLN1;Q9UBX3;A0A0S2Z3I3;F6RGN5;I3L1E8	Mitochondrial dicarboxylate carrier	SLC25A10	8	3	3	3	3	3	3	20.9	26.541	155960	427740	11997	32903	229990	401710
Q86X80;A0PJJ5;Q0D2M6;V9HWK0;Q71V07;O76094;O15302;D6RDY6	Signal recognition particle subunit SRP72	SRP72;HEL103	8	2	3	2	3	2	3	11.6	62.644	305000	427110	10893	15254	300450	452380
Q96GM5;F8VZ70;A8K9I5;F8VRQ4;F8VW95;H0YHV1;B4DF50;F8VUB0	SWI/SNF-related matrix-associated actin-dependent regulator of chromatin subfamily D member 1	SMARCD1	8	4	4	3	4	2	3	15.7	58.232	477410	426070	14919	13315	488470	462820
K7EP88;K7ELV2;Q96EE3;K7ENI5;K7EPZ5	Nucleoporin SEH1	SEH1L	5	3	3	3	3	3	3	19.6	20.994	473550	425220	33825	30373	499740	446740
P54136;B4DXW6;E5RJM9	Arginine--tRNA ligase, cytoplasmic	RARS	3	7	5	7	5	7	5	19.1	75.378	531590	424570	14367	11475	446330	557470
Q9Y2X0;U3KQ43;B9TWZ6;U3KQB4;A0A0J9YXA0;A0A0J9YXE6;K7EKS6;A0A0J9YYC6;B9TWZ8;B9TX06;B9TX05;A0A0J9YW49;A0A0J9YXE7;B9TX09;B9TX00;B9TX01;A0A0J9YXL6;A0A0J9YXK9;B9TX03;B9TX02;B9TX04;A0A0J9YY02;B9TX07;B9TWZ9	Mediator of RNA polymerase II transcription subunit 16	MED16	24	2	3	2	3	2	3	5.7	96.792	402950	423870	9157.9	9633.5	443170	431210
A0A994J4I5;A0A994J6K9;Q9Y2A7;B3KMK7	Nck-associated protein 1	NCKAP1	4	4	3	4	3	4	3	6	128.53	463860	423680	7604.2	6945.6	499670	435400
B3KM81;Q59E88;Q53G26;Q96EY1	DnaJ homolog subfamily A member 3, mitochondrial	DNAJA3	4	4	6	4	6	4	6	17.2	49.583	437030	423230	19865	19238	405270	437450
B3KX11;Q2TU64;Q59H77;P49368;B4DUR8;E9PRC8;Q5SZX6;E9PQ35;Q5SZW8;E9PM09;Q5SZX9	T-complex protein 1 subunit gamma	CCT3	11	6	5	6	5	6	5	19	57.945	506060	421380	15814	13168	494040	480680
A8K622;Q59F99;O95793;B3KRE0;Q5JW30;Q6PJX3;Q5JW28;B4DPJ9	Double-stranded RNA-binding protein Staufen homolog 1	STAU1	8	6	5	6	5	6	5	17.2	63.192	543880	419330	16996	13104	500450	509810
H0YM23;O75179;B4DTP3;H0YLQ3;B4DR08;B3KU50	Ankyrin repeat domain-containing protein 17	ANKRD17	6	6	7	6	7	4	5	6.8	263.25	346080	418430	4024.2	4865.4	456830	354630
Q6I9S2;Q13573;G3V4X8;B7Z9X2;B4DY36;G3V3A4;B4DEG7;Q9ULA6;Q0D2M5;Q6P151;G3V5R3	SNW domain-containing protein 1	SNW1	11	5	2	5	2	5	2	14.2	61.449	1072400	416520	42895	16661	853400	634430
O75569;A0A7I2YQ87;A0A7I2V5H3;B4DJC7;A0A7I2V2I8;A0A7I2V3J2;A0A7I2V315;A0A7I2V2P4;F8WEG8;G5E9Q4;A0A7I2V5C2;A0A7I2V3L6;C9JMM3	Interferon-inducible double-stranded RNA-dependent protein kinase activator A	PRKRA	13	4	4	4	4	4	4	21.1	34.404	440260	410140	31447	29296	463750	432670
A0A669KB12;Q09472;Q7Z6C1;A0A994J6T4;A0A994J3N7;B5A216;B5A243;B5A227;B5A248;B5A224;A0A0U1RR87	Histone acetyltransferase p300	EP300	11	14	14	6	6	6	6	7.5	261.38	431700	408770	6256.5	5924.2	442300	444030
A0A994J414;A0A994J6N1;J3KMZ8;A0A994J426;A0A994J6A8;Q92785;E9PN04	Zinc finger protein ubi-d4	DPF2	7	3	3	3	3	3	3	13.3	40.662	467010	408680	24580	21509	459320	418990
A8K6I4;P42285;B4E3M6;Q3MHC9;D6REC7	Superkiller viralicidic activity 2-like 2	SKIV2L2	5	9	6	9	6	9	6	16.8	117.9	683500	408460	11785	7042.4	514140	623660
Q8N4P8;Q53GS0;D2CFK9;Q9BZE4;B4DHR2;O60747;Q5T3R7	Nucleolar GTP-binding protein 1	GTPBP4	7	4	7	4	7	4	7	16.8	73.708	346380	407360	10824	12730	370860	428590
F5H018;B5MDF5;J3KQE5;P62826;H0YFC6;Q96QB7;Q0EFC9;B4DV51	GTP-binding nuclear protein Ran	RAN;TC4	8	2	2	2	2	2	2	16.7	22.436	487140	406730	48714	40673	440490	499020
P23526;A0A384MTQ3;Q1RMG2	Adenosylhomocysteinase	AHCY	3	3	3	3	3	3	3	11.3	47.716	429950	405530	21498	20276	466150	414830
B4DPJ2;Q6ICS0;Q5T0G8;Q59EP1;B7Z6L0;P50995	Annexin;Annexin A11	ANXA11	6	1	3	1	3	1	3	10.5	45.597	249000	404870	12450	20243	322070	377230
Q9BVI4;F5H303	Nucleolar complex protein 4 homolog	NOC4L	2	5	5	5	5	5	5	18.8	58.467	706450	404520	23548	13484	637970	518390
Q9BSJ2;A0A804HJ08;Q53EQ3;A0A804HL95;A0A804HJQ4;A0A804HJH7;F2Z2B9;B3KRS1;A0A804HJS9;A0A804HI27;A0A804HK74;A0A804HLH6;B4DS45;B3KTU7;R4GMM4;Q86U96;A0A804HL05	Gamma-tubulin complex component 2	TUBGCP2	17	8	7	8	7	8	7	16.6	102.53	494070	400050	9687.7	7844.2	507950	431060
Q9Y3D9;J3QLR8	28S ribosomal protein S23, mitochondrial	MRPS23	2	3	4	3	4	3	4	33.7	21.77	648880	398070	54073	33172	574660	516950
A1L192;B7Z4K7;A0A087WVT6;A0A087X159;P81877;Q9BWW4;D6RAC5	Single-stranded DNA-binding protein 2;Single-stranded DNA-binding protein 3	SSBP3;SSBP2	7	2	2	2	2	2	2	17.8	11.332	332520	393770	55421	65628	384740	385730
Q59ER4;B4DN85;A0A8V8TKK4;A0A590UJQ1;Q96J02;A0A590UK44;A0A590UJW8;A0A590UK95;A0A1W2PNZ8;H0YBA4;A8K9T5;Q9H0M0	E3 ubiquitin-protein ligase Itchy homolog	ITCH	12	5	6	5	6	5	6	21.3	71.393	634610	391400	17628	10872	547580	522350
B7Z2Z6;B7Z1R2			2	0	1	0	1	0	1	8.9	18.572	0	390880	0	55841	0	434740
A0A7P0TAI0;A0A7P0TB36;V9HWB4;P11021;B4DEF7	78 kDa glucose-regulated protein	HEL-S-89n;HSPA5	5	10	7	9	6	9	6	19.5	68.091	654030	390020	23358	13929	520250	567570
B3KX99;Q86TJ2	Transcriptional adapter 2-beta	TADA2B	2	1	1	1	1	1	1	9.6	38.481	31891	390000	2657.6	32500	31891	0
Q59FA2;J3KTL2;Q07955;J3QQV5;J3KSW7	Serine/arginine-rich splicing factor 1	SRSF1	5	2	2	2	2	2	2	9.9	25.624	607470	389720	37967	24358	603800	345670
F8W0B5;F8WB05		ATXN2	2	7	6	1	1	1	1	10.8	98.508	503210	389640	16233	12569	503210	433360
Q9UKZ1	CCR4-NOT transcription complex subunit 11	CNOT11	1	4	2	4	2	4	2	19.4	55.215	530220	387840	21209	15514	434670	493820
B3KMV8;O75746	Calcium-binding mitochondrial carrier protein Aralar1	SLC25A12	2	3	3	3	3	3	3	11.2	74.777	165070	386900	4461.2	10457	179720	306550
A0A8I5KWN8;A0A8I5KVU2;Q92615;A0A8I5KSR3	La-related protein 4B	LARP4B	4	2	2	2	2	2	2	4.8	75.347	463620	380930	15987	13135	461670	425620
B4E0Q4;B4DZJ7;O00267;B4DJK4	Transcription elongation factor SPT5	SUPT5H	4	5	6	5	6	5	6	12.3	104.38	256310	379470	5695.8	8432.6	338300	340060
Q6IBR2;K7ER00;Q9Y285;K7EPH2;K7ER16;K7ERS0;K7EK06	Phenylalanine--tRNA ligase alpha subunit	FARSLA;FARSA	7	3	3	3	3	3	3	15	57.563	329920	375690	14344	16334	243350	290180
Q14011;B4E2A3;K7EQR7;K7ER40;Q53XX5;K7EPM4;K7EMY9;K7EJV1;K7ELT6;Q6ZR81;K7EJV5;K7ELV6;K7ENX8;D6W5Y5;K7ENN6;K7EQL0;K7EIF7;K7EQX4	Cold-inducible RNA-binding protein	CIRBP	18	2	1	2	1	2	1	20.3	18.648	512530	375450	51253	37545	503330	426770
D6RFM5;P31040;B3KT34;Q0QF12;B4DYN5;A0A494C1T6;B3KYA5	Succinate dehydrogenase [ubiquinone] flavoprotein subunit, mitochondrial	SDHA	7	3	4	3	4	3	4	9.4	63.566	313370	374920	10806	12928	339880	390470
A0A8I5KRS9;A6NHR9;J3KTL8;A0A8I5KW02;A0A8I5KQZ7	Structural maintenance of chromosomes flexible hinge domain-containing protein 1	SMCHD1	5	6	4	6	4	6	4	5	221.61	492930	373840	4606.8	3493.8	446710	462000
O00172			1	1	1	1	1	1	1	9.3	18.841	469330	372220	52148	41358	418300	465020
A0AAQ5BHD7;H3BMM5;A0AAQ5BHB6;A0A2R8YF87;F5H2X5;Q96AX1;A0AAQ5BHF8;F5H6Y0;A0AAQ5BHA6;Q9H6C4;A0AAQ5BHD6;A0A2R8Y5U3;B2RDH6	Vacuolar protein sorting-associated protein 33A	VPS33A	13	1	2	1	2	1	2	5.1	60.493	18337	370040	573.04	11564	226320	203570
Q9H0A0;Q05CW7;E9PJN6;E9PMU0	N-acetyltransferase 10	NAT10	4	5	7	5	7	5	7	14	115.73	360470	369950	6801.3	6980.3	358110	413820
H6VRG2;H0YI76		KRT1	2	22	28	1	1	0	0	57.5	66.065	420830	369240	13575	11911	420830	410670
A0A8I5KRG4;A0A8I5KVC8;Q5JXM0;Q96B26	Exosome complex component RRP43	DKFZp564C0482;EXOSC8	4	1	1	1	1	1	1	11	26.756	482250	366780	53583	40753	482250	407930
A0A140VJW5;P14868;Q53T60;H7BZ35;C9J7S3;C9JLC1;Q53R85;C9JQM9	Aspartate--tRNA ligase, cytoplasmic	DARS	8	5	4	5	4	5	4	18.2	57.136	400200	365670	10816	9882.9	383610	423290
P62280;M0R1H5;M0QZC5	40S ribosomal protein S11	RPS11	3	2	3	2	3	2	3	25.3	18.431	436400	364500	43640	36450	482110	359690
B4DET0;A8K6G9;Q92620;H3BV01;H3BQT9;J3KRT1;J3KTG2;B4DM30	Pre-mRNA-splicing factor ATP-dependent RNA helicase PRP16	DHX38	8	2	4	2	4	2	4	4.4	139.68	312460	362280	5296	6140.4	296240	419160
Q86UK7;H3BPG6;A0AAG2UWE8;H3BR87	Zinc finger protein 598	ZNF598	4	5	5	5	5	5	5	9.1	98.636	619430	361940	14078	8226	573030	448950
B1AHB0;A8K521;P33992;B1AHB1;Q53FG5;B4DQ39;B3KVF0;B1AHA9;B4DVK5;Q59F49;B1AHB2	DNA helicase;DNA replication licensing factor MCM5	MCM5	11	5	5	5	5	5	5	13.8	82.285	300220	356590	7148.2	8490.2	367430	329390
V9HWB9;P00338;F5GXY2;F5GZQ4;F5H5J4;F5H6W8;A0AAG2TW63;F5GYU2;B4DJI1;F5GXH2;F5H8H6;F5GXC7;F5GWW2;F5GXU1	L-lactate dehydrogenase;L-lactate dehydrogenase A chain	HEL-S-133P;LDHA	14	5	5	5	5	5	5	19	36.688	676250	355710	37570	19762	647500	358910
A0A0A0MRN4;Q5BKZ1	DBIRD complex subunit ZNF326	ZNF326	2	3	4	3	4	3	4	10.8	55.57	390790	354630	17763	16120	431000	354210
A0A2U3TZL8;H7BYN4;A0A7I2V5Y5;Q02241;H0YMJ4;A0A2R8Y531;H0YME6	Kinesin-like protein;Kinesin-like protein KIF23	KIF23	7	2	2	2	2	2	2	3.8	92.682	238960	350470	5557.3	8150.5	212040	359250
A0A140VJF3;O43684;B4DDM6;J3QT28;J3QSX4	Mitotic checkpoint protein BUB3	BUB3	5	4	3	4	3	4	3	19.6	36.954	529430	350400	35295	23360	448380	470760
A0A7I2YQL3;A0A499FIZ0;Q9H7D7;A0A7P0SXD0;A0A7I2YQQ9;A0A994J7J9;B4DRF0;H0Y9R3;C9JCS7	WD repeat-containing protein 26	WDR26	9	6	5	6	5	6	5	17.3	65.287	394570	349600	13152	11653	378720	404670
A8K0T9;P52907	F-actin-capping protein subunit alpha-1	CAPZA1	2	5	3	5	3	4	2	30.1	32.908	691910	349470	53224	26883	520470	560130
B3KMR5;Q5JTH9;B3KY97;B3KPQ2	RRP12-like protein	RRP12	4	5	7	5	7	5	7	10.1	143.67	327870	349190	4821.6	5135.2	352120	364120
Q9H204;H0YAA8	Mediator of RNA polymerase II transcription subunit 28	MED28	2	4	2	4	2	4	2	36.5	19.52	429270	348480	71544	58080	331720	485130
A0A3B3IS84;P53621;A0A3B3ISC6;A0A3B3IT15;A0A3B3ITV3;A0A3B3IU89;A0A3B3ISK1;A0A3B3ITX2	Coatomer subunit alpha;Xenin;Proxenin	COPA	8	4	5	4	5	4	5	7.9	136.11	237760	348060	3496.5	5118.5	200510	285820
H0YKK0;Q6NVW9;P09661;Q9UEN1;O95485;Q53G61;Q53G21	U2 small nuclear ribonucleoprotein A	SNRPA1	7	2	1	2	1	2	1	27.3	17.672	555290	344050	111060	68810	462180	385400
Q4KMR3;Q12965;Q14779;H0YN00;H0YLE5;B4DVP3;H0YNQ8;Q92827;B0I1T1;Q6ZNI9;Q4LE34;O00160	Unconventional myosin-Ie	MYO1E	12	4	2	4	2	4	2	6.6	127.06	369310	343560	6367.4	5923.4	352330	399090
Q9P2J5;A0A6I8PS05;B2RCM2;A0A6I8PIV1;A0A6I8PIT3;B4DER1;A0A6I8PL42;B4E266;A0A6I8PRS0;A0A6I8PLB8;A0A6I8PLB3;A0A6I8PIP7;A0A6I8PTV8;Q9H8E3;A0A6I8PRU9;Q6NVI4;Q9HAM7;Q9NPU8;B3KXA9;Q9NVC0;A0A6I8PRP1	Leucine--tRNA ligase, cytoplasmic	LARS	21	2	7	2	7	2	7	8.1	134.46	263210	341050	4245.3	5500.8	312810	329710
A8K097;Q5JVF3	PCI domain-containing protein 2	PCID2	2	3	3	3	3	3	3	12.3	46.03	315780	339920	11278	12140	302580	391250
Q8TCJ8;B2RDP6;Q9BQ67;M0QX71;Q8NCK5;B4DTI1	Glutamate-rich WD repeat-containing protein 1	DKFZp564C172;GRWD1	6	5	4	5	4	5	4	22	49.447	412890	339740	19661	16178	399360	391380
P42167;G5E972;P42166;Q59G12;H0YJH7	Lamina-associated polypeptide 2, isoforms beta/gamma;Thymopoietin;Thymopentin;Lamina-associated polypeptide 2, isoform alpha;Thymopoietin;Thymopentin	TMPO	5	6	4	6	4	6	4	23.8	50.67	467770	339320	21262	15423	388630	456530
Q9NX58;A8K3Y5	Cell growth-regulating nucleolar protein	LYAR	2	4	5	4	5	4	5	26.9	43.633	321040	338940	18884	19937	361600	336400
Q2L6I2;A0A1U9X609;Q5STZ8;Q8NE71;Q59F96;H0YGW7;A0A0G2JIC2;A0A0G2JJB9;B4DNU2	ATP-binding cassette sub-family F member 1	ABCF1	9	4	4	4	4	4	4	13.1	91.679	404270	337620	11230	9378.4	378440	401330
Q96G25	Mediator of RNA polymerase II transcription subunit 8	MED8	1	2	2	2	2	2	2	12.3	29.08	370780	337430	26484	24102	346030	371810
Q5U0C2;P40938;Q53HK8;B4DKE6;A0A087X270	Replication factor C subunit 3	RFC3	5	3	4	3	4	3	4	19.7	40.57	234550	336850	11169	16040	250370	358830
E9PC52;Q6FHQ0;Q16576;Q5JP01;A8K6A2;C9J7L0;Q5JP02;H0YF10	Histone-binding protein RBBP7	RBBP7	8	3	3	3	3	2	2	16.3	46.938	248250	336720	16550	22448	255020	258770
B4DPJ8;Q59ET3;B2R9K8;P40227;A1JUI8;B4DN39;Q92526	T-complex protein 1 subunit zeta	CCT6A	7	5	4	5	4	5	4	18.4	54.867	496530	333370	20689	13890	455120	412180
A0A494C0M1;A0A8V8TQJ0;P52701;A0A8V8TPJ4;Q1L838;A0A8V8TQW9	DNA mismatch repair protein Msh6	MSH6;GTBP	6	1	2	1	2	1	2	2.2	142.85	152880	331700	2316.4	5025.8	215210	306600
Q6P2H3;H7BZW2;Q9NTB2	Centrosomal protein of 85 kDa	CEP85;DKFZp434P232	3	3	4	3	4	3	4	7.7	85.638	284520	331310	9178.2	10688	329910	323100
P55265;Q59EC0;A0AAG2TPY2;A0AAQ5BGK3;A0AAQ5BGJ0;A0AAQ5BGH8;A0A7P0Z4F9;A0AAQ5BGJ4;A0AAQ5BGL3;A0AAG2U5V6;A0AAG2U823;A0A3B3IRQ9;A0A024DAK3;A0A7P0Z4K3;B7Z8Y3;A0A3B3ISU1;A0A3B3ISX1;A0A3B3ITG9;A0AAQ5BGJ3;A0A7P0TA14	Double-stranded RNA-specific adenosine deaminase	ADAR	20	4	3	4	3	4	3	6.1	136.06	582920	328300	8448.1	4758	501930	404690
A8K9U6;Q7Z2W4;A0A7P0T8C6;C9J6P4;A0A514C937;Q05DV5;H7C5K1	Zinc finger CCCH-type antiviral protein 1	ZC3HAV1	7	9	6	9	6	9	6	15	101.46	499650	327860	8765.8	5751.9	451900	412400
Q9HBB9;Q8WUM5;I3L4A4;I3L399		GEMIN4	4	3	3	3	3	1	1	4.2	118.75	307110	322990	5583.8	5872.6	303260	363080
A0A994J4U9;A0A994J4S7;P61978;Q5EC54;B4DFF1	Heterogeneous nuclear ribonucleoprotein K	HNRNPK;HNRPK	5	12	11	1	1	0	0	38.2	50.376	350800	322310	15252	14013	326080	383190
Q92819	Hyaluronan synthase 2	HAS2	1	0	1	0	1	0	1	3.1	63.566	0	322110	0	11504	0	358250
Q6FI13;Q16777;H0YFX9;P20671;A0A0U1RR32;A4FTV9;B2R5B3;Q08AJ9;A0A0U1RRH7;A3KPC7;P0C0S8;B4E0B3;Q9BTM1;Q7L7L0;Q96KK5;Q93077;Q99878;P04908	Histone H2A type 2-A;Histone H2A type 2-C;Histone H2A;Histone H2A type 1-D;Histone H2A type 1;Histone H2A.J;Histone H2A type 3;Histone H2A type 1-H;Histone H2A type 1-C;Histone H2A type 1-J;Histone H2A type 1-B/E	HIST2H2AA3;HIST2H2AC;H2AFJ;HIST1H2AD;HIST1H2AK;HIST1H2AB;HIST1H2AH;HIST1H2AG;HIST3H2A;HIST1H2AC;HIST1H2AJ	18	2	1	2	1	2	1	36.9	14.095	3756900	322100	751370	64419	3528400	377010
K7EIN2;B2RD96;Q9BRJ7;K7ENA3;W4VSQ8	Protein syndesmos	NUDT16L1	5	3	2	3	2	3	2	24.2	21.809	355400	320710	27338	24670	321860	390230
Q658Y4;E7ER68;B4DUD8;H0YBR6;H0YC80	Protein FAM91A1	FAM91A1	5	5	5	5	5	5	5	10.6	93.908	254100	319750	6352.4	7993.8	299500	310230
Q6IBT3;Q53HV2;Q99832;B7Z7I4;B7Z1C9;F8WAM2	T-complex protein 1 subunit eta	CCT7	6	8	4	8	4	8	4	24.5	59.328	852220	319460	27491	10305	557880	579020
I3L2Z5;Q8IUI2;P56270;Q8WZ46;Q9UJ31;Q59GP8;H3BQI4;I3L411;I3L4Y2;H3BPU3;I3L0M3;H3BQS2	Myc-associated zinc finger protein	MAZ;A-328A3.4	12	3	3	3	3	3	3	30.7	22.187	299960	318530	21426	22752	319570	334660
Q01804;D6RI06;A0PJA7	OTU domain-containing protein 4	OTUD4	3	7	3	7	3	7	3	9.3	124.04	881550	317680	16953	6109.2	637490	597390
O96008	Mitochondrial import receptor subunit TOM40 homolog	TOMM40	1	2	2	2	2	2	2	5	37.893	181810	316970	18181	31697	185350	349000
B4DE30;E7ENZ3;B7ZAR1;B4DDU6;B4DZT5;B4DXI1;E9PCA1;Q9BU08;V9HW37;P48643;B4DZY9;Q96GI1;B4DYC8;B4DX08	T-complex protein 1 subunit epsilon	CCT5;HEL-S-69	14	5	2	5	2	5	2	17.6	51.544	757820	316510	27065	11304	562750	547090
Q59EF5;A8K644;Q08170;A0A0D9SEM4;Q53F45;A0A590UJK4;A0A590UK01;A0A590UJP7;Q59GY3;V9HVZ0;A8K588;A0A590UK80;Q13247	Serine/arginine-rich splicing factor 4	SFRS4;SRSF4	13	2	2	2	2	2	2	8.6	48.084	253320	316160	28146	35129	356170	248770
Q5T142		ZNF683	1	0	1	0	1	0	1	21.3	13.167	0	315570	0	35063	0	350980
P08779;B4DWU0;B4E2J5;Q16195	Keratin, type I cytoskeletal 16	KRT16	4	1	7	0	4	0	4	21.4	51.267	0	315280	0	10872	0	350660
P39656;A0A0C4DGS1;U3KQ84	Dolichyl-diphosphooligosaccharide--protein glycosyltransferase 48 kDa subunit	DDOST	3	2	3	2	3	2	3	15.1	50.8	213710	315240	9291.7	13706	240120	324200
B2R6Z3;O14965;Q5QPD4;B4DX16;A3KFJ0;Q5QPD2;A3KFJ1	Aurora kinase A	AURKA	7	3	5	3	5	3	5	19.9	45.785	167290	315100	7273.4	13700	213780	303970
A0A994J6S4;A0A994J4R6;Q93008;A0A994J4T3;A0A994J766;Q6P468;A0A994J583;A0A994J588;B4DGX9;A0A994J7K1;Q59EZ5;A0A994J4T8;Q86X58;O00507	Probable ubiquitin carboxyl-terminal hydrolase FAF-X	USP9X	14	6	7	6	7	6	7	5.5	291.02	262210	314580	2131.8	2557.5	278120	333960
A0A7I2YQR3;Q7KZI7;E9PC69;E7ETY4;A0A0A0MRU9;A0A140VJP1;A0AA34QVG3;A8K2S4;A9CP04;A0A7I2V3R3;A0A7I2YQF3;F5H4F6;X5D2M4;B4DIB3;A0A7I2V550;Q5DNC6;F5H6N2;A0A7I2YQC1;H0YNV4;A0A7I2V2I9;A0A7I2V3P5;A0A7I2V3C6;A0A7I2V3K2;A0A7I2V4L1;A0A087X0I6;Q9P0L2	Serine/threonine-protein kinase MARK2	MARK2;Par1b	26	6	5	6	5	5	4	18	80.575	362950	314540	9306.3	8065.1	358960	353810
Q6NZY4;F5H6J5;F5GX80;A8K559	Zinc finger CCHC domain-containing protein 8	ZCCHC8	4	4	4	4	4	4	4	11.9	78.576	315180	313960	9270	9234.1	328550	335820
E5RI60;A0A7I2V5J1;A0A7I2YQL5;B2RB33;Q8NE26;Q5HYL0;Q9UHI8;Q6ZP79;A0A7I2V400	A disintegrin and metalloproteinase with thrombospondin motifs 1	ADAMTS1;DKFZp686E01144	9	2	3	2	3	2	3	6.5	77.432	133910	313870	3826.1	8967.6	176090	306900
B4DE89;B4DSE2;A0A2R8Y7U1;A0A2R8YGD1;B4E0C7;A0A2R8YD45;A0A804HJ17;Q53HP2;B2R608;O14773;B4DIV8	Tripeptidyl-peptidase 1	TPP1	11	2	2	2	2	2	2	11.8	37.804	198200	313390	12388	19587	216120	330630
B2RA34;O95429	BAG family molecular chaperone regulator 4	BAG4	2	3	2	3	2	3	2	12.7	49.604	567050	312800	35440	19550	537800	377150
Q3LIE0;Q2TU89;H0Y3P2;D3DQV9;Q59G42;B4DZF2;P78344;E9PKF8;H0YE22	Eukaryotic translation initiation factor 4 gamma 2	Nbla00315;AAG1;EIF4G2	9	2	2	2	2	2	2	13.2	22.027	329160	309810	36573	34424	372120	301610
A0A994J4Y8;Q96HS1	Serine/threonine-protein phosphatase PGAM5, mitochondrial	PGAM5	2	4	2	4	2	4	2	16.3	31.876	575670	309320	28783	15466	500140	419550
Q13085;A2NX49;Q7Z5W8;Q59FY4;B4DK31;B4DIG6;B4DIW1;B4DWK9;B4DIR2;O00763	Acetyl-CoA carboxylase 1;Biotin carboxylase	ACACA	10	9	7	9	7	9	7	7	265.55	407890	309100	3399.1	2575.8	354320	397350
B2R6H7;Q9Y5L0;B3KMX1;B3KM69;E9PFH4;C9J7E5	Transportin-3	TNPO3	6	2	4	2	4	2	4	10.6	104.23	90059	308900	2094.4	7183.8	119060	314560
Q14008;E9PQH5;Q8NAH3;Q8IYN5	Cytoskeleton-associated protein 5	CKAP5	4	6	4	6	4	6	4	6.3	225.49	315530	307880	2976.7	2904.5	275930	382030
B4DGZ1			1	0	1	0	1	0	1	13	11.661	0	306210	0	153110	0	340570
Q58FF8	Putative heat shock protein HSP 90-beta 2	HSP90AB2P	1	2	1	1	1	1	1	7.6	44.348	252190	305880	12609	15294	252190	300160
O75534;A0A8I5KYL8;A0A8I5KW72;Q9GZV0;A0A8I5QKX0;A0A8I5KV85;A0A8I5KPJ6;A0A8I5KXH5;Q96L66;A0A8I5KTQ3;A0A8I5KXL1;E9PNG3;A0A8I5QJA6;E9PLT0;A0A8I5KPC0;A0A8I5KWW0;A0A8I5KPQ8;A0A8I5KS07;A0A8I5KW29;A0A8I5KNL1;A0A8I5KYL4;Q9UG93;E9PLD4	Cold shock domain-containing protein E1	CSDE1;UNR	23	5	5	5	5	5	5	11.5	88.884	255140	304600	5546.5	6621.8	264060	329870
Q2NL82;I3L1Q5;I3L4E8	Pre-rRNA-processing protein TSR1 homolog	TSR1	3	4	3	4	3	4	3	8.8	91.809	329300	303750	9978.8	9204.5	368730	298410
Q8TEQ6;B7ZLC9;Q58EZ8	Gem-associated protein 5	GEMIN5	3	8	4	8	4	8	4	8.9	168.59	452440	303400	5585.7	3745.6	425250	364630
Q13155;B2R7M3;A8MU58	Aminoacyl tRNA synthase complex-interacting multifunctional protein 2	AIMP2	3	4	3	4	3	4	3	24.4	35.348	367600	303030	21623	17826	328680	375950
P30050	60S ribosomal protein L12	RPL12	1	1	1	1	1	1	1	9.1	17.818	326210	301420	36245	33491	325260	336190
Q4ZG72;Q9NVP1;Q8N254;H7C452;Q59FR7	ATP-dependent RNA helicase DDX18	DDX18	5	4	4	4	4	4	4	13.9	61.594	277500	300460	9569	10361	352620	259060
Q8TBT6;P08574	Cytochrome c1, heme protein, mitochondrial	CYC1	2	1	2	1	2	1	2	8.9	34.489	148650	300230	9910	20015	177730	304840
Q6PKB3;G5EA06;B4DT94;A0A8Q3WL16;A0A8Q3SHR4;A0A8Q3WKZ8;A0A8Q3WKF1;Q92552;Q8N6F2;B4DKI9;D6RH20;A0A8Q3WKI2;A0A8Q3WK88	28S ribosomal protein S27, mitochondrial	MRPS27	13	5	3	5	3	5	3	36.5	25.023	506320	299850	36166	21418	394650	445170
B2R7C2;O43264;B4E1J7;B4DUQ3;F5H3C1	Centromere/kinetochore protein zw10 homolog	ZW10	5	2	4	2	4	2	4	8.5	88.839	134130	299540	3271.6	7305.9	174020	274430
B4E1D9;V9HW00;U3KPX3;A0A590UJ43;P48729;U3KQ83;H0Y9X2;U3KQK7;Q05DL3;D6REM4;B4DER9;Q8N752	Casein kinase I isoform alpha;Casein kinase I isoform alpha-like	HEL-S-77p;CSNK1A1;CSNK1A1L	12	2	2	2	2	2	2	13.6	26.745	259100	297020	19930	22848	252520	336930
O60884;T2DN57;T2DPK5	DnaJ homolog subfamily A member 2	DNAJA2	3	2	2	2	2	2	2	7.3	45.745	194260	295740	8829.9	13443	188920	334260
E5RIH8;Q5JV82;G5E954;J3KP90;E5RFK5;Q7Z4L3;A8K799;P24863;E5RHL8;Q05CF7;E5RI39	Cyclin-C	CCNC	11	1	2	1	2	1	2	34.2	13.311	219740	293920	31391	41989	258560	288070
Q86V48	Leucine zipper protein 1	LUZP1	1	2	3	2	3	2	3	3.6	120.27	233860	293580	3897.6	4893	268860	291520
F6VXF5;B3KTZ6;B5MCF9;B2RDF2;O00541;H7C267;Q6ZUE0	Pescadillo homolog	PES1	7	3	3	3	3	3	3	12	51.464	336220	292800	14618	12731	323770	338110
O75694;E9PF10;B4DLT2;B3KMK3;D6RA13	Nuclear pore complex protein Nup155	NUP155	5	8	7	8	7	8	7	10.5	155.2	465710	292740	8170.3	5135.8	446860	344440
C9JDV8		NIPSNAP1	1	1	1	1	1	1	1	14.7	9.2877	332650	291820	83163	72954	332650	324560
Q13316	Dentin matrix acidic phosphoprotein 1	DMP1	1	1	1	1	1	1	1	4.3	55.782	256420	291690	13496	15352	256420	324420
Q53GB3;Q08ET0;A8K4W2;P24539;Q5QNZ2	ATP synthase F(0) complex subunit B1, mitochondrial	hCG_39985;ATP5F1	5	3	4	3	4	3	4	22.7	28.836	224810	290550	14051	18159	232840	315130
H3BNC9;P08708;H0YN88;A0A075B716;H0YN73	40S ribosomal protein S17	RPS17	5	3	2	3	2	3	2	9.8	64.532	1078000	290550	43119	11622	1080600	315920
P05023;B7Z3V1;B7Z3F8;B7Z9V4;A0A0S2Z3W6;B2RAQ4;Q53ES0;A0A2R8YEY8;B3KNQ8;B1AKY9;M0R116;B7Z1N5;B3KW93;B7Z1Q9;B4DIQ8;H0Y7C1;B3KV59;B3KX35;A0A0A0MT26;P13637;P50993;B3KRI1	Sodium/potassium-transporting ATPase subunit alpha-1	ATP1A1	22	2	3	2	3	2	3	5.6	112.89	173700	289300	3860	6429	271300	224160
A0A140VJK6;P49915;B4DUT7;Q53F90	GMP synthase [glutamine-hydrolyzing]	GMPS	4	4	4	4	4	4	4	15	76.715	193960	289250	4618.2	6886.8	296510	219150
Q53G50;B2R8F3;O15479	Melanoma-associated antigen B2	MAGEB2	3	3	2	3	2	3	2	11.9	35.322	459390	288200	35338	22170	449330	330600
A0A087WVF4;O14646;A0A994J7K7;B3KT33	Chromodomain-helicase-DNA-binding protein 1	CHD1	4	6	5	6	5	6	4	5.2	207.43	253050	285470	2942.5	3319.4	253050	317500
Q96QC0;Q2L6I0;Q58F28	Serine/threonine-protein phosphatase 1 regulatory subunit 10	PPP1R10	3	7	3	7	3	7	3	12.1	99.057	933420	285030	16971	5182.3	719120	531300
J3QR07;Q96MU7	YTH domain-containing protein 1	YTHDC1	2	3	3	3	3	3	3	5.3	85.586	288430	284940	12018	11872	290660	314680
F5H3Y4;Q8IY37	Probable ATP-dependent RNA helicase DHX37	DHX37	2	3	3	3	3	3	3	4.7	110.69	265820	284520	5655.7	6053.7	263530	318730
Q53GG0;Q9UHB6;F8VS07;B3KTW2;F8VQE1;B4DN52;F8VRN8;F8VTU2	LIM domain and actin-binding protein 1	LIMA1	8	2	6	2	6	2	6	13.7	85.253	89451	283610	1720.2	5454.1	89451	315430
C6EMX8;A0A0S2Z4A5;P33993;A0AA34QVT8;C9J8M6;B4DDF5;B2RBA6;B3KUD7;Q9H4N9;A0A0S2Z441	DNA helicase;DNA replication licensing factor MCM7	MCM7	10	6	5	6	5	6	5	15	81.279	328740	282830	8651.1	7443	298500	317040
O94906	Pre-mRNA-processing factor 6	PRPF6	1	3	5	3	5	3	5	7.4	106.92	182560	282490	3260	5044.5	218120	278640
A0A286YF22;V9HW79;O43175;Q9UMY3;Q8N5M8;Q9UMY2;B3KSC3;A0A2C9F2M7;A0A286YFL2;A0A286YFA2;A0A286YF34;A0A286YER3;A0A286YFC8;A0A286YFB2;A0A286YFM8	D-3-phosphoglycerate dehydrogenase	HEL-S-113;PHGDH;PGDH3	15	3	3	3	3	3	3	16.7	55.938	175550	282410	7314.4	11767	185210	304430
Q9NWY4;A8MVJ9	UPF0609 protein C4orf27	C4orf27	2	2	3	2	3	2	3	8.4	39.436	119120	281950	6269.3	14840	165270	267440
M0QY97;Q9UPT8	Zinc finger CCCH domain-containing protein 4	ZC3H4	2	3	2	3	2	3	2	8.8	95.425	369760	281820	10565	8051.9	359710	323480
P07355;A0A024R5Z7;H0YMW4;V9HW65;H0YN42;H0YMU9;H0YMD0;H0YNB8;H0YKS4;A0A7I2V4P4;H0YM50;B4DNH8;H0YNP5;H0YMM1;H0YKX9;H0YMT9;H0YLV6;H0YKZ7;H0YKL9;A6NMY6;B3KRQ1;H0YNA0;H0YN28;H0YL33;H0YKV8;H0YMD9	Annexin A2;Annexin;Putative annexin A2-like protein	ANXA2;HEL-S-270;ANXA2P2	26	3	3	3	3	3	3	13.9	38.604	271330	281760	11797	12251	280700	304010
Q9UHB9;B3KMI9;Q96K97;Q96K98;K7EN53;K7EQC2;B4DVI7	Signal recognition particle subunit SRP68	SRP68	7	4	4	4	4	4	4	11.2	70.729	228420	279660	6718.3	8225.4	235440	304030
Q8WU90;B7Z592;F8WB26	Zinc finger CCCH domain-containing protein 15	ZC3H15	3	0	3	0	3	0	3	10.6	48.602	0	279190	0	11168	0	310510
Q15858	Sodium channel protein type 9 subunit alpha	SCN9A	1	0	1	0	1	0	1	0.6	226.37	0	278570	0	4037.2	0	309830
A0A8Q3WLW8;A0A8Q3WLE4;U5UA77;C9IYT0;A0A8Q3SIX2;A0A8Q3WLC8;A0A8Q3SJE8;A0A8Q3SIS9;A0A8Q3SIY6;O60832;U5U7S7;H7C2Q2;A0A8Q3WLG7;A0A8Q3WLD1	H/ACA ribonucleoprotein complex subunit 4	DKC1	14	4	4	4	4	4	4	30	24.831	360960	278280	22560	17392	345790	308450
Q14684;Q6PJM8	Ribosomal RNA processing protein 1 homolog B	RRP1B	2	3	5	3	5	3	5	8.7	84.427	233140	277800	7064.9	8418.1	269890	272220
Q92979;A0A087WVM7;V9GYP5;B4DQC7;A0A087WWQ2;A8K6D2	Ribosomal RNA small subunit methyltransferase NEP1	EMG1	6	1	2	1	2	1	2	13.1	26.72	376350	277140	25090	18476	379160	305430
Q9UK61;A0A087X0F1	Protein FAM208A	FAM208A	2	5	7	5	7	5	7	9	189.03	380400	276440	4226.7	3071.5	335810	321910
O75489;Q9UF24;Q53FM7;E9PKL8;G3V194;E9PS48	NADH dehydrogenase [ubiquinone] iron-sulfur protein 3, mitochondrial	NDUFS3;DKFZp586K0821	6	2	3	2	3	2	3	21.2	30.241	85781	275860	5045.9	16227	129060	263530
A0A0U1RQZ9;A0A994J4Z7;P51531;A0A994HRU5;B4DK35;F6VDE0;A0A994J501;A0A0U1RQE1;A0A994J7D9;A0A994J4C9;A0A0U1RRJ8;F6RS74;A0A0A0MT03;A0A1B0GWA8;A0A1B0GU54;Q56A76	Probable global transcription activator SNF2L2	SMARCA2	16	10	11	4	4	4	4	12	162.37	258490	274420	4699.9	4989.5	264480	299220
A0A2U3TZM0;Q14839;A0A0C4DGG9;A0A2R8Y521;A0A2R8YFK9;A0A2R8Y5J0;A0A2R8Y425;A0A2R8YDW2;A0A2R8Y4X2;A0A2R8Y212;A0A2R8YFD8;B3KY63;A0A2R8YD40;A0A2R8YDJ9;F5GWX5;A0A2R8Y445;A0A2R8YER1;A0A2R8Y8C1;A0A2R8Y5Z7;A0A2R8Y8B3;A0A2R8Y685;A0A2R8Y7I0;A0A2R8Y7M9;A0A2R8Y7X1;A0A2R8YE38;A0A5F9ZHX5;A0A2R8Y5M9;A0A8V8TR54;Q12873	Chromodomain-helicase-DNA-binding protein 4	CHD4	29	3	6	3	6	3	6	4.9	216.88	238730	274150	2652.5	3046.1	258470	285170
B4DY59;E9PF19;A0A0S2Z5F3;Q8N2L6;B2RB52;A0A384MDS4;Q9Y4P3;B4DY50;Q96E41	Transducin beta-like protein 2	TBL2	9	2	3	2	3	2	3	16.7	35.379	229810	273220	11491	13661	257470	276220
A8KA05;Q9H9G7;B4E1P5;B4DY67;Q96JZ0;Q6NXU1;Q5TA56;A0A0U1RR19	Protein argonaute-3;Protein argonaute	EIF2C3;AGO3	8	6	6	4	4	3	3	12.6	97.329	229440	271920	4881.8	5785.6	266610	265260
A0A1U9X9D5;A0A1U9X9C8;A0A1U9X9C7;A0A1U9X9C4;A0A1U9X9C1;A0A1U9X9A3;A0A1U9X9A1;A0A024RCN6;P26640;B4DT32;A0A140T936;A2ABF4;A0A0G2JJT9;A0A140T954	Valine--tRNA ligase	VARS	14	2	3	2	3	2	3	3.8	140.46	203470	271170	3448.6	4596.1	226540	278530
B4DKG8;Q01780;B4DFE4;Q59G73	Exosome component 10	EXOSC10	4	4	5	4	5	4	5	14.9	77.769	238120	271120	5537.8	6305	253850	285810
Q9BW92;U3KQG0;Q5T5E9;U3KQ50;B4DQF3;Q9H045;Q6ST48	Threonine--tRNA ligase, mitochondrial	TARS2	7	2	3	2	3	2	3	7.1	81.035	243990	270890	5545.2	6156.6	263010	282260
Q9UJZ1;A0A087WYB4	Stomatin-like protein 2, mitochondrial	STOML2	2	2	2	2	2	2	2	12.4	38.534	210540	268010	11697	14889	210430	298190
Q53XR2;B3KST9;F8W8D3;Q14493;H7C4H8;H0YAE8;E7EUV9;B4DUW7	Histone RNA hairpin-binding protein	SLBP	8	2	2	2	2	2	2	9.6	31.285	415680	267660	37789	24332	412110	301260
A0A087WVN7;C9J1S8	Tripartite motif-containing protein 49D1	TRIM49D1	2	0	1	0	1	0	1	2.9	43.204	0	267410	0	12734	0	297410
P11802;F8VYH9;F8VZZ0;F8VTV8;F8VWX7;F8VZ51;Q6LC83;F8W1L8;F8VXD2;F8VYY1;Q96BE9	Cyclin-dependent kinase 4	CDK4	11	4	4	4	4	4	4	17.5	33.729	298090	267230	18630	16702	286970	308330
P17987;E7ERF2;F5H282;E7EQR6;F5H726;F5H676;F5H136;F5GZ03;F5GZI8	T-complex protein 1 subunit alpha	TCP1	9	4	5	4	5	4	5	21.2	60.343	329270	266360	10622	8592.1	364600	260910
Q99575;Q96F88;E5RK39	Ribonucleases P/MRP protein subunit POP1	POP1	3	4	4	4	4	4	4	7.7	114.71	271220	266050	5117.4	5019.7	270590	296530
A0A7P0Z3Z5;A0A7P0TAK7;A0A7P0Z4B9;Q16531;B4DZP5;A0A7P0TB30;A0A7P0T965;A0A7P0T870;B4DSA8;F5GY55;B7Z2A1;F5GZY8;F5H2L3;A0A7P0Z4L2;F5GWI0	DNA damage-binding protein 1	DDB1	15	4	5	4	5	4	5	8	119.08	247790	265840	4765.3	5112.3	261090	282370
P82673;H0YG82	28S ribosomal protein S35, mitochondrial	MRPS35	2	3	2	3	2	3	2	13	36.844	314320	263810	20955	17587	303010	304720
Q9NU22;Q6ZVV6;Q6AI22	Midasin	MDN1	3	3	7	3	7	3	7	1.7	632.81	84832	262400	300.82	930.5	118320	258350
B4DPL3;B0QYS6		TFEB	2	0	1	0	1	0	1	3.5	54.165	0	261720	0	13775	0	291090
Q9C0B0;K7EQ93	RING finger protein unkempt homolog	UNK	2	3	1	3	1	3	1	9.5	88.084	436970	260730	12852	7668.5	390830	264810
Q53HA5;A8K3L7;O14735;B3KSW0;B3KY94;H3BUR9	CDP-diacylglycerol--inositol 3-phosphatidyltransferase	CDIPT	6	1	3	1	3	1	3	20.2	23.558	137210	258540	17151	32317	153100	271650
P27824;A0A7P0Z484;A0A7P0TAE9;A0A7P0T840;A0A7P0T937;A0A7P0TB65;D6RGY2;A0A7P0T8G1;A0A7P0T9L0;A0A7P0Z4D6;A0A7P0TAR9;Q6ZP56;A0AAG2TDQ3;A0AAG2TF08;Q16094;A0A7P0Z4H2;A0AAG2TEU3;D6RFL1	Calnexin	CANX	18	1	4	1	4	1	4	9.8	67.567	70854	258180	2214.2	8068	89370	268630
Q9Y4E8;H0YH96;H0YI26	Ubiquitin carboxyl-terminal hydrolase 15	USP15	3	4	3	4	3	4	3	6.6	112.42	262210	256810	5141.4	5035.4	245170	302660
Q9H9J2	39S ribosomal protein L44, mitochondrial	MRPL44	1	3	4	3	4	3	4	26.5	37.535	288260	256730	16956	15101	275540	298240
B4DGE7;Q9NXC5;C9JTV2;C9JAQ1;C9JUE6	WD repeat-containing protein mio	MIOS	5	9	4	9	4	9	4	16.6	98.636	720800	256500	13600	4839.6	544260	448360
B3KQ33;Q59FI4;Q8TEX9;B3KPY9;Q6I9Y8;B3KSQ4;B3KTB3;B3KT38;B3KPS9;H0YN14;B4DXR7;Q59H62;H0YN07;H0YMR4;H0YLV0;H0YL92	Importin-4	IPO4	16	2	6	2	6	2	6	9.3	118.72	97742	256380	1879.7	4930.4	185340	197550
A0A0G2JRV3;Q12824;Q86WI7;A0A0U1RRB8;A0A0G2JSE9;C9JTA6;B4DRT1;A0A2R8Y5N5	SWI/SNF-related matrix-associated actin-dependent regulator of chromatin subfamily B member 1	SMARCB1	8	4	4	4	4	1	1	20.1	38.77	326120	256270	21741	17084	327620	283520
A0A0S2Z487;P14923	Junction plakoglobin	JUP	2	1	1	1	1	1	1	2.4	81.744	31497	256000	684.73	5565.2	113530	202690
O00505;Q53F09;H0Y4S9	Importin subunit alpha-4	KPNA3	3	3	3	3	3	2	2	20.2	57.81	136040	255110	8002.3	15006	160430	259340
A8KAK1;Q9NYU2	UDP-glucose:glycoprotein glucosyltransferase 1	UGGT1	2	5	5	5	5	5	5	7.7	175	366860	253020	5025.4	3466	333930	314340
Q13838;A0A024RCM3;Q5STU3;B4DP52;A0A0G2JJZ9;A0A140T9X3;H0Y400;O00148;B4DX78;H0YCC6;F6WLT2;F6UJC5;A0A140TA18;Q69YT6;A0A140T9X9;B4DH55;A0A0A0MT12;F6QYI9;A0A286SD64;A0A286SD65;A0A286SD67;A0A286SD68;K7ENP6;Q59G92;A0A0G2JHN7;A0A0G2JJL7;K7EQN7;F6TRA5;F6S4E6;F6SXL5;F6R6M7;K7EPJ3;A0A140T996;K7EL56;K7EN69;A0A286SD59;F6U6E2;A0A286SD63;K7EIL8;F6S2B7;B4DF34;Q7KYK3;A0A286SD52	Spliceosome RNA helicase DDX39B;ATP-dependent RNA helicase DDX39A	DDX39B;hCG_2005638;DDX39A;DKFZp547B159	43	4	2	4	2	4	2	12.6	48.991	430470	252520	22656	13290	321960	389360
Q14204;A0A7P0T9C4;A0A7P0TA13;A0A2R8Y5T0;A0A2R8Y706;A0A7P0T9R4;A0A7P0TAW9;A0A7P0T7V5;A0A7P0T916;A0A7P0T8N2;A0A7P0TBJ7;A0A7P0TAF3;A0A7P0TB75;A0A2R8Y6H2;A0A7P0T9K2;A0A7P0T9F1;A0A7P0T8W5;A0A2R8YFZ7;A0A7P0TAM4;A0A7P0T825;A0A7P0TB64;A0A7P0TAV5;A0A7P0T990;A0A804HHY6;A0A7P0T942;A0A2R8YGC7;A0A7P0T9S3;A0A7P0T934;A0A7P0T9Y3;A0A7P0TBC9;A0A7P0TAS7;B4DSR6;A0A7P0TB96	Cytoplasmic dynein 1 heavy chain 1	DYNC1H1	33	8	7	8	7	8	7	3.3	532.4	289390	252420	1126	982.18	262240	307890
Q5TIG5;J3KN01;A0A1P7ZIN0;A0A804HJ20;H0Y8U8;P55196;G1UI22;A8MQ02;Q96C95;H0Y7R8;F8W9I4;E9PFY5;Q1WD23	Afadin	MLLT4	13	3	6	3	6	3	6	6.8	189.15	105660	252290	1243.1	2968.2	216570	169700
P27348;B4DMT8;E9PG15;B4DY04;Q53S41;Q53RR5	14-3-3 protein theta	YWHAQ	6	5	5	4	4	4	4	32.2	27.764	1083400	252070	77386	18005	640430	419610
Q9H9A5;E9PCN5;H7C1X9;B7Z4A6;B7Z5B3	CCR4-NOT transcription complex subunit 10	CNOT10	5	3	3	3	3	3	3	6.3	82.309	288480	251860	7591.6	6627.9	248350	320250
A0A0S2Z4Y5;Q5QPK2;H0Y368;O60762;Q5QPJ9;A0A804HJ93;A0A0S2Z4U1;A0A804HIK9;A0A804HIB3	Dolichol-phosphate mannosyltransferase subunit 1	DPM1	9	3	5	3	5	3	5	30.8	29.634	72645	251840	4540.3	15740	194390	158360
F8WBW4;H7C521;C9J2M4;A0A994J591;P78362	SRSF protein kinase 2;SRSF protein kinase 2 N-terminal;SRSF protein kinase 2 C-terminal	SRPK2	5	2	2	2	2	1	1	20.4	17.209	169480	251720	24212	35960	228190	221260
Q6PUJ7;A8K401;P35232;C9JZ20;C9JW96;Q53FV0;Q6FHP5;E7ESE2;E9PCW0	Prohibitin	HEL-S-54e;PHB	9	1	4	1	4	1	4	29.8	29.82	64716	251700	3595.3	13984	86423	215400
B3KM89;A8K6V0;O94855;Q4W5D3;Q49AI3;E9PC44;E9PDM8	Protein transport protein Sec24D	SEC24D	7	2	2	2	2	2	2	7.5	100.25	194420	250710	5116.2	6597.6	265810	207450
B7ZMB3;B9EGU6;Q5TC82	Roquin-1	RC3H1	3	2	3	2	3	1	2	4.2	124.83	224470	250670	4581.1	5115.7	255770	247500
Q05BZ5;G5E9W3;Q53F02;Q9UKF6;B4DQR2	Cleavage and polyadenylation specificity factor subunit 3	CPSF3	5	5	1	5	1	5	1	14.6	62.941	903860	250580	34764	9637.7	635600	546960
A8K7A0;A0A5F9ZHU7;P49643;I0CMJ8;A0A096LP51	DNA primase large subunit	PRIM2	5	3	3	3	3	3	3	7.7	58.833	208950	250010	7462.4	8929	209950	277060
O95831;A0A6Q8PFQ8;A0A6Q8PFE1;A0A6Q8PG15;A0A6Q8PFM5;A0A6Q8PHJ9;A0A7I2PK44;A0A6Q8PHC0;A0A6Q8PFS4;A0A6Q8PFA7;Q5RZA0;A0A7I2RLJ8;A0A6Q8PFW2;E9PMA0;A0A140VK04;A0A6Q8PHJ4;A0A6Q8PF87;Q5RZ99	Apoptosis-inducing factor 1, mitochondrial	AIFM1	18	1	3	1	3	1	3	8.8	66.9	19056	249520	614.71	8048.9	0	277510
P43246;A0A2R8YG02;A0A2R8Y6P0;E9PHA6;A0A2R8YFH0;A0AAQ5BH31;A0A2R8Y713;Q53FK0;Q53GS1;A0AAQ5BH48;A0AAQ5BH41;V9H019;B4DL39;B4DSB9;Q53RU4;A0A2R8Y7S8;V9H068;B4DN49;A0AAQ5BH33;A0AAQ5BH55;V9H023;V9H0D5;V9H0B2;Q0ZAJ2;V9H015;V9H062;Q0ZAJ1	DNA mismatch repair protein Msh2	MSH2	27	4	4	4	4	4	4	9.9	104.74	296080	247610	6579.5	5502.4	256550	314910
D9YZV0;B3KNB9;A8K9E1;Q9Y450;E9PS53;E9PHZ9;B7Z524;H0YDX7;J3QT46;E9PJ90;E9PN23;G5E991;E9PMN1;E9PLR4;Q9P0A5	HBS1-like protein	HBS1L	15	3	3	3	3	3	3	10.1	75.472	322540	246780	8487.9	6494.3	309800	287210
Q9UII4;E9PBL0;A0A222UBK6;A0A222UBI2;A0A222UBQ9;A0A222UBQ8;A0A222UC53;A0A222UBK0;B4DX05;B3KSA4;B4DXV3;A0A222UBS8;A0A222UC57;A0A222UBL0;A0A222UBG1;A0A222UBJ3;A0A222UBP7;A0A222UBU5;A0A222UBP1;A0A222UBL1;A0A222UBP8;A0A222UBN3;A0A222UBZ4;A0A222UBN9;A0A222UBR9;A0A222UBT1;A0A222UC07;A0A222UBQ7;A0A222UBS7;A0A222UBN6;A0A222UBP0;A0A222UBN1;A0A222UC18;A0A222UBK9;A0A222UBU1	E3 ISG15--protein ligase HERC5	HERC5	35	7	4	7	4	7	4	11.1	116.85	434940	245260	8054.4	4541.9	339570	313270
B2ZZ89;Q01082;K9MS24;F8W6C1;B4DIF8	Spectrin beta chain, non-erythrocytic 1	SPTBN1	5	8	5	8	5	8	5	7	274.61	380970	245120	2682.9	1726.2	294210	359380
Q96QK1;Q53FR4;Q5HYM2	Vacuolar protein sorting-associated protein 35	VPS35;DKFZp686O2462	3	2	3	2	3	2	3	5.8	91.706	145470	244850	3463.5	5829.8	185960	231820
Q9NRR4;Q59FF9	Ribonuclease 3	DROSHA	2	3	3	3	3	3	3	4.6	159.31	217600	243070	3751.7	4190.8	198670	289270
A0A1U9X7Y0;A0A024RCS7;Q9BW19;B4DMA8;B4E063;A0A1U9X7X5;A0A087X1W5	Kinesin-like protein;Kinesin-like protein KIFC1	KIFC1	7	5	4	5	4	5	4	14.3	73.678	236620	242780	6067.2	6225.2	298340	208300
H3BLV9;A8K8B2;Q96SB4	SRSF protein kinase 1	SRPK1	3	5	4	5	4	4	3	10.7	76.039	561030	242080	19346	8347.4	438230	392030
B7Z3C5	Transporter		1	1	1	1	1	1	1	4	47.349	213050	241390	17754	20116	213050	268470
A0A0C4DH73;S6B294;S6AWE3		IGKV1-12	3	0	1	0	1	0	1	17.1	12.645	0	241120	0	60281	0	268180
Q6IRX3;J3KPD3;Q9Y580;G3V1T9;F5H606;I3L521;F5GXV8;Q59EQ8;F5GY08	RNA-binding protein 7	RBM7	9	2	3	2	3	2	3	15.8	30.531	204460	239400	14605	17100	222990	247730
Q96SB3;B3KNT0;Q96B17	Neurabin-2	PPP1R9B	3	1	3	1	3	1	3	4.7	89.333	45904	238590	1480.8	7696.5	94131	217130
F5GZQ3;B4DDC9;B4DY96;P55084;C9JEY0;C9JE81;B5MD38	Trifunctional enzyme subunit beta, mitochondrial;3-ketoacyl-CoA thiolase	HADHB	7	2	2	2	2	2	2	7.6	49.597	185320	236690	7721.5	9862.1	198250	250310
A0AAG2UWQ9;Q6NUN2;A3F769;A0A8I5KX72;O15226;A2I829;A3F768;A0AAG2UW87	NF-kappa-B-repressing factor	NKRF;NRF	8	3	3	3	3	3	3	11.2	88.189	389690	236640	9278.3	5634.4	334210	318670
A8K2M0;P43686	26S protease regulatory subunit 6B	PSMC4	2	1	3	1	3	1	3	10	47.366	157430	235080	6297.2	9403.3	214070	204820
B3KM97;B3KSQ1;M0R2N5;Q9NZ01;A0A384NL45	Very-long-chain enoyl-CoA reductase	TECR	5	1	3	1	3	1	3	12.7	36.053	42988	234950	3306.8	18073	107690	196610
Q8WTT2;A8K905;B4DXL4	Nucleolar complex protein 3 homolog	NOC3L	3	2	3	2	3	2	3	6.6	92.547	207250	234520	6095.5	6897.7	233110	234970
Q32Q75;X5D7E3;D6RBW1;P06730;D6RFJ3;B7Z2T1;H0Y8J7	Eukaryotic translation initiation factor 4E	EIF4E	7	2	1	2	1	2	1	13.4	25.067	271170	233640	24652	21240	253060	277970
B2R802;P09012;M0R221;M0R2B8;M0R268;M0R0G9;M0QXK2;M0QZG7;B4DDC7	U1 small nuclear ribonucleoprotein A	SNRPA	9	4	2	4	2	4	2	22	31.307	1179600	233050	98303	19421	346850	1092000
B4DXW1;Q59FV6;P61158;B4DTI0;B4DT29;F8WDR7;B4E1U3;A0A0A0MTI9;H7C4J1;C9IZN3;Q59GD5;B7Z9W3;Q9C0K3;Q9P1U1	Actin-related protein 3	ACTR3	14	1	4	1	4	1	4	13.6	42.003	44991	232770	2499.5	12931	44991	258880
E9PBS1;P22234;B4DGX3;D6RF62	Multifunctional protein ADE2;Phosphoribosylaminoimidazole-succinocarboxamide synthase;Phosphoribosylaminoimidazole carboxylase	PAICS	4	3	2	3	2	3	2	14	45.651	209750	229660	11039	12087	265480	199700
Q9BYG3;C9J808;C9J6C5;B4DSM4	MKI67 FHA domain-interacting nucleolar phosphoprotein	NIFK	4	1	2	1	2	1	2	12.6	34.222	117000	227140	7799.8	15143	142420	126900
C9JGY5;F8WE44;C9JXZ7;C9J8M3;C9JZI1;P35249;C9JW34	Replication factor C subunit 4	RFC4	7	2	3	2	3	2	3	37.9	10.088	162460	226910	27077	37818	197080	217750
Q9Y5M8;Q549N5;H7C4H2	Signal recognition particle receptor subunit beta	SRPRB	3	1	2	1	2	1	2	12.9	29.702	49439	226570	3089.9	14161	94431	207000
Q5T171;Q5T170;Q9BRQ0	Pygopus homolog 2	PYGO2	3	1	1	1	1	1	1	5.1	37.773	268040	224820	26804	22482	268040	250040
B3KQA4;Q96QB9;A0A1U9X8D4;A6NDA2;P79522	Proline-rich protein 3	CAT56;PRR3	5	1	1	1	1	1	1	10.2	18.672	311110	224690	51852	37448	336390	224620
B2RAR2;Q9ULX3	RNA-binding protein NOB1	NOB1	2	1	2	1	2	1	2	15.8	46.644	72768	224200	3163.8	9748	0	249360
B4DUD5;E7EWR4;B3V096;P33240;E9PID8;Q9H0L4	Cleavage stimulation factor subunit 2;Cleavage stimulation factor subunit 2 tau variant	CSTF2;CSTF2T	6	3	2	3	2	3	2	13.4	58.617	383120	223380	15963	9307.3	283060	348500
P06733;A0A2R8Y6G6;A0A024R4F1;E2DRY6;A4QMW8;K7EM90;A0A2R8YEM5;A0A2R8Y879;B4DUJ6;P13929;Q6FHV6;A8K3B0;P09104;F5H0C8;E5RGZ4;K7ERS8;F5H1C3;K7EKN2;A0A2R8YEG5;K7EPM1;A4UCS8;E5RG95;E5RI09;A0A2R8Y798	Alpha-enolase;Enolase	ENO1	24	4	2	4	2	4	2	19.1	47.168	429780	222830	19535	10129	401740	275870
A0A804HIV7;Q5HY57;P50402;A0A804HLA2;F8WEQ1;A0A804HIG7	Emerin	EMD	6	2	2	2	2	2	2	20.5	24.383	192060	222710	19206	22271	211200	228560
Q59GQ7;A0A0C4DGA6;A8K5B6;Q14527;H7C5K0;Q05DQ5;Q05DF7;Q05BZ6	Helicase-like transcription factor	HLTF	8	4	5	4	5	4	5	9.8	111.97	186690	221960	3457.3	4110.4	240860	170310
Q0P607;O95104	Splicing factor, arginine/serine-rich 15	SFRS15;SCAF4	2	5	4	4	3	4	3	9.2	125.74	291540	221410	9110.6	6919.2	256000	281800
B4DHE8;A0A6Q8PF05;Q96DH6;B4DM51;A0A6Q8PGD8;J3KTC1;A0A6Q8PHT3;J3QKT5;A0A6Q8PFU8	RNA-binding protein Musashi homolog 2	MSI2	9	4	3	3	2	3	2	17	34.812	299470	221200	27225	20109	260720	284780
H0YJ63;G3V438;H0YJG7;O95433	Activator of 90 kDa heat shock protein ATPase homolog 1	AHSA1	4	1	1	1	1	1	1	24.4	10.031	221870	220720	55469	55180	183020	211770
Q99816;F5H442;L0L6B6	Tumor susceptibility gene 101 protein	TSG101	3	2	2	2	2	2	2	6.7	43.944	253260	220510	13329	11606	259880	238630
P10155;B3KN94;H0Y9N5	60 kDa SS-A/Ro ribonucleoprotein	TROVE2	3	3	5	3	5	3	5	9.5	60.67	168110	219500	5796.8	7568.9	186950	225280
B4DSP8;A8K607;E7ESC6;Q9UIA9;E5RIW1;Q96M10;Q546R4;Q9H2T7	Exportin-7	XPO7	8	2	3	2	3	2	3	4.8	99.453	84102	217280	2002.4	5173.4	103580	222180
A0A8V8TNX3;B7Z6H4;O14802;A0A8V8TM36;A0A8V8TM70;A0A8V8TNL6;Q8TCW2	DNA-directed RNA polymerase;DNA-directed RNA polymerase III subunit RPC1	POLR3A	7	4	3	4	3	4	3	4.5	150.29	218590	216700	2633.6	2610.9	195490	264110
A0A7P0TAL9;Q8IW76;A0A7P0TBA9;B7ZKK7;P19525;Q05CP4;A0A7P0Z4M0;Q6PK38	Interferon-induced, double-stranded RNA-activated protein kinase	EIF2AK2	8	3	3	3	3	3	3	10.7	56.247	221390	216310	10542	10301	218970	243000
A8K6Y1;Q6PIN5;Q05D08;Q9UQ80;F8W0A3;F8VR77;H0YIN7	Proliferation-associated protein 2G4	PA2G4	7	3	2	3	2	3	2	13.4	40.911	439140	215880	20912	10280	447100	232150
A0A2R8YCS7;Q9Y3Z3;A0A2R8YD90;A0A804HL67;A0A2R8YF51;A0A2R8Y5D2;Q59H15;A0A2R8Y586;A6NDZ3	Deoxynucleoside triphosphate triphosphohydrolase SAMHD1	SAMHD1	9	3	5	3	5	3	5	14.3	67.942	86246	215740	2613.5	6537.7	112910	213290
E7ETK0;A0A2R8Y849;A0A2R8YD14;P62847;A0A2R8Y8A0	40S ribosomal protein S24	RPS24	5	3	3	3	3	3	3	29.8	15.197	1085000	215400	180840	35900	954200	370390
Q9NSK0;C9J8T5;C9JZE5	Kinesin light chain 4	KLC4	3	0	3	0	3	0	3	7.1	68.639	0	214630	0	5365.8	0	238710
F5GZI0;F5H056;B4E2Z3;A0A7P0TBF8;F5GZS6;A0A7P0T9F7;A0A7P0Z4A0;A0A7P0TAN7;A0A7P0Z4P5;P08195;H0YFX4;A0A7P0T8F1;A0A7P0T8U7;A0A7P0TAS6	4F2 cell-surface antigen heavy chain	SLC3A2	14	2	2	2	2	2	2	11.2	44.163	136930	213990	6520.3	10190	130270	244650
B4DZZ8;A0A8V8TNV9;B4DVK8;A0A8V8TM21;A0A1U9X8L9;A0A1U9X8K3;A0A1U9X8J5;A0A024RCX7;Q92504	Zinc transporter SLC39A7	SLC39A7	9	2	2	2	2	2	2	10.7	39.599	199290	213280	24911	26660	174810	261690
Q92665	28S ribosomal protein S31, mitochondrial	MRPS31	1	4	2	4	2	4	2	14.4	45.318	460740	212800	20943	9672.9	347140	350280
A0MNP2;Q96DI7;B2R9I9;Q9NSS8	U5 small nuclear ribonucleoprotein 40 kDa protein	WDR57;SNRNP40	4	2	3	2	3	2	3	20.7	39.31	146840	212600	9177.4	13288	194670	188620
K7EIS0;A0A1B4Z394;A0A7P0T9G6;Q9NRH3;P23258;K7EKE5	Tubulin gamma chain;Tubulin gamma-2 chain;Tubulin gamma-1 chain	TUBG1;TUBG2	6	4	3	4	3	4	3	24.9	29.587	409260	212180	40926	21218	362660	282590
A0A994J755;C9JLD7;H7C1L9;A0A994J4J0;A0A994J569;A0A6Q8PHK0;A0A6Q8PGG9;Q14669;H7C2Y1;A0A994J4S0;A0A994J4J6	E3 ubiquitin-protein ligase TRIP12	TRIP12	11	1	3	1	3	1	3	1.9	220.39	74971	211320	772.9	2178.5	121070	188930
J3QSA3;Q96H31;J3QKN0;Q5PY61;Q5U5U6;Q9UFQ0;Q96C32;Q96MH4;L8B196;F5H747;F5GZ39;L8B4R0;A8K674;L8B4J3;L8B4Z6;L8B4M0;Q66K58;F5GXK7;L8B4I8;B2RDW1;F5H265;Q5UGI3;J3QS39;Q49A90;J3QTR3;F5H6Q2;Q3MIH3;F5GYU3;A0A248RGE3;F5H2Z3;M0R1V7;B4DV12;F5H388;Q5RKT7;Q59EM9;P62979;P62987;P0CG47;P0CG48	Ubiquitin-40S ribosomal protein S27a;Ubiquitin;40S ribosomal protein S27a;Ubiquitin-60S ribosomal protein L40;Ubiquitin;60S ribosomal protein L40;Polyubiquitin-B;Ubiquitin;Polyubiquitin-C;Ubiquitin	UBB;UBC;DKFZp434K0435;UbC;HEL112;RPS27A;UBA52	39	1	1	1	1	1	1	37.2	4.8535	229610	211090	114800	105540	229610	234770
B4DJR3;P78346	Ribonuclease P protein subunit p30	RPP30	2	1	1	1	1	1	1	10.5	24.762	240800	210200	21891	19109	240800	233790
F8WC38;A0A087X1N3;O75818;X6RLL4	Ribonuclease P protein subunit p40	RPP40	4	2	2	2	2	2	2	25.7	13.491	139900	209880	17488	26235	147750	225580
B4DKU3;Q8IY81	pre-rRNA processing protein FTSJ3	FTSJ3	2	3	3	3	3	3	3	6.9	82.578	189580	209100	6537.1	7210.5	200640	221510
A0A087X295;Q9NNW5;B3KRR8;E9PDU5;B4E256;Q9NW86;C9JFP6;V9GYU1;C9K020;Q6PKC6;Q6AZD6;Q9H9M3;E9PBK6;B4DLP3;Q8NDH0;V9GZ65	WD repeat-containing protein 6	WDR6	16	5	2	5	2	5	2	5.3	125	442750	208720	8514.5	4013.9	311440	363460
D6RA57;H0Y9X1;Q96EY4;B7Z504	Translation machinery-associated protein 16	TMA16	4	2	2	2	2	2	2	24.3	17.155	185970	208570	30996	34762	184890	233060
E9PMD8;E9PM69;R4GNH3;A8K781;A0A140VK42;P17980;E9PN50;E9PKD5;E9PLG2	26S protease regulatory subunit 6A	PSMC3	9	2	4	2	4	2	4	16.3	32.914	150750	208370	8374.8	11576	193180	189310
Q6ZVD3		hCG_1987937	1	1	1	1	1	1	1	3.9	37.799	141320	207930	9421.6	13862	141320	231260
A0A0B4J1Y6;Q8IVG5	Sterile alpha motif domain-containing protein 9-like	SAMD9L	2	0	1	0	1	0	1	17.4	7.9913	0	207320	0	51830	0	230580
Q6PK82;A0A8V8TQW4;O14617;A0A087WYN6;A0A2R8Y4J3	AP-3 complex subunit delta-1	AP3D1	5	2	3	2	3	2	3	5.5	98.537	215660	206440	5529.7	5293.3	236390	208870
P82933;Q86WV4	28S ribosomal protein S9, mitochondrial	MRPS9	2	4	3	4	3	4	3	13.9	45.834	521990	206400	20879	8255.9	443700	307840
B4DIW2;F5H6X6;B4DSM6;E9PKU7;B4DZ53;V9HWJ0;B4DJ30;Q14697;Q9BS14	Neutral alpha-glucosidase AB	GANAB;HEL-S-164nA	9	2	4	2	4	2	4	8.9	93.991	91474	205500	2540.9	5708.4	117940	202090
A8K5Y7;Q9HAV4;B3KPQ5;Q9H8N6;B3KNC6;E2QRM3;H0Y9I3	Exportin-5	XPO5	7	2	4	2	4	2	4	4.3	136.31	74882	204240	1170	3191.2	108830	193210
Q8NEY8;F8VRK2;F8VPY7;F8VWU8;F8W6A0;B7Z8M9;F8W0Q9;B7Z695	Periphilin-1	PPHLN1	8	1	2	1	2	1	2	8.3	52.736	206180	202610	10852	10664	218860	212660
C9JUN4;C9J168;B4DP31;Q14558;C9JKT9	Phosphoribosyl pyrophosphate synthase-associated protein 1	PRPSAP1	5	1	2	1	2	1	2	19.7	17.524	155030	202470	14094	18407	170960	209260
A0A7P0S5H5;P60866;G3XAN0;E5RIP1;E5RJX2	40S ribosomal protein S20	RPS20	5	3	2	3	2	3	2	17.6	15.312	1075300	202060	215060	40412	1075800	224220
Q5JR91;B7Z6Q6;A8K3S3;A0A140VKF1;Q99661;Q5JR89;Q8N5N1;B7Z7M6	Kinesin-like protein;Kinesin-like protein KIF2C	KIF2C	8	3	2	3	2	3	2	11.9	37.921	255430	201900	14191	11217	236790	243200
A0A994J4D9;Q9NPD3;E9PPI9;E9PI41	Exosome complex component RRP41	EXOSC4	4	2	1	2	1	2	1	8.6	32.102	366850	201740	28219	15518	313660	277570
B4DJ80;B7Z3S8;A0A8V8TMD9;Q8N122	Regulatory-associated protein of mTOR	RPTOR	4	1	1	1	1	1	1	5.8	37.116	186620	201660	13330	14404	186620	224290
B3KPC1;Q9BRX2	Protein pelota homolog	PELO	2	1	3	1	3	1	3	14.5	43.378	34806	201160	1740.3	10058	58702	199840
E9PIN3;Q9UBU9;B4E3J0;B4E227;Q68CW9;Q59E96	Nuclear RNA export factor 1	NXF1;DKFZp667O0311	6	2	1	2	1	2	1	4.6	68.106	288480	201070	9305.8	6486.2	231290	280820
F8WF02;C9J634;A0A384MDR8;P11177	Pyruvate dehydrogenase E1 component subunit beta, mitochondrial	PDHB	4	1	1	1	1	1	1	6.4	27.65	121390	200220	9337.7	15402	121390	116700
P09543;K7EN66;C9K0L8;K7ERZ0;B4DFN6;B4DI06	2,3-cyclic-nucleotide 3-phosphodiesterase	CNP	6	2	4	2	4	2	4	12.8	47.578	125230	198600	4638.2	7355.5	157350	188760
Q6LES9;A8K3S0;Q59GW7;P40937;A8K4Z2;F5H304;C9JH72;F5H0U6	Replication factor C subunit 5	RFC5	8	2	2	2	2	2	2	15.3	38.397	247140	198580	10297	8274	230870	237120
B4DEH0;Q7Z7H8	39S ribosomal protein L10, mitochondrial	MRPL10	2	2	2	2	2	2	2	18	25.139	233960	198530	21269	18048	231440	223320
P08670;V9HWE1;B3KRK8;B0YJC4;Q53HU8;B0YJC5;A0A1B0GTT5;A5Z217;Q45VM8;Q45VM7;Q45VM6;L7RDA5;A0A1B0GVG8;Q53SB5;A0A384NPX1;B4DUI0;A0A7R6M6U0;P17661;Q9H319	Vimentin	VIM;HEL113	19	4	4	4	4	4	4	13.3	53.651	278850	198330	8201.5	5833.1	280130	219300
Q8IXW5	Putative RNA polymerase II subunit B1 CTD phosphatase RPAP2	RPAP2	1	3	2	3	2	3	2	5.9	69.508	220230	198330	6673.5	6009.9	194420	246380
Q07065;B3KVX6;Q8TB01;Q6NWZ1	Cytoskeleton-associated protein 4	CKAP4	4	4	4	4	4	4	4	13.5	66.022	236010	197770	6210.9	5204.4	229080	226900
B4DMT4;B4DXP9;B4DM97;A0A384NQ21;P61163;R4GMT0;A0A1B0GVS3;Q13841;P42025	Alpha-centractin	ACTR1A	9	2	3	2	3	2	3	18.5	34.514	77442	197750	5162.8	13184	142180	155210
Q9P2N5;U3KPZ7;B3KY61;Q05DK9;A0A087X0H9;Q5T8P6	RNA-binding protein 27	RBM27	6	5	2	5	2	5	2	8	118.72	474270	196440	12161	5037	409800	282950
P53618;E9PP73	Coatomer subunit beta	COPB1	2	1	3	1	3	1	3	6.6	107.14	25621	196350	533.76	4090.7	82026	161980
J3KRY3;S4R3P3;J3QLE5;Q6LBS1;Q66K91;Q5XPV6;B4DVS0;X5DP00;Q9UIS4;Q15182;P63162;P14678	Small nuclear ribonucleoprotein-associated protein;Small nuclear ribonucleoprotein-associated protein N;Small nuclear ribonucleoprotein-associated proteins B and B	SNRPN;SNRPB	12	1	1	1	1	1	1	23.7	6.9603	212360	195890	53089	48973	211980	218250
D3YTB1;F8W727;P62910	60S ribosomal protein L32	RPL32	3	1	1	1	1	1	1	9.8	15.616	383640	195870	54805	27981	383640	217840
Q9Y490	Talin-1	TLN1	1	4	4	4	4	4	4	4.1	269.76	189890	194910	1427.8	1465.5	196680	209990
D5MQE1;B2RE59;Q92600;H7C0W0;F8WBZ6;B4DJE1	Cell differentiation protein RCD1 homolog	RQCD1	6	2	2	2	2	2	2	19.1	33.631	276820	193870	16283	11404	280770	211670
A0A8V8TNG8;A0A8V8TN25;A0A8V8TN19;A0A8V8TMZ3;B3KNF6;B4DR61;A0A8V8TMZ5;P61619	Protein transport protein Sec61 subunit alpha isoform 1	SEC61A1	8	1	1	1	1	1	1	8.1	27.075	72690	193610	8076.7	21512	105230	182790
E7EX90;A0A7P0Z4C3;A0A804CDA6;Q6MZZ3;Q14203;E7EWF7;O95654;Q6AWB3;Q6AWB1	Dynactin subunit 1	DCTN1;DKFZp686I0746;DKFZp686E191;DKFZp686E0752	9	4	4	4	4	4	4	4.5	139.09	115060	191530	1917.6	3192.2	133470	194600
O43660;B7Z982;H0YA24;D6RA26	Pleiotropic regulator 1	PLRG1	4	2	3	2	3	2	3	10.1	57.193	97423	190330	3247.4	6344.3	159210	149900
Q15648;B4DSK7;B2RAG9	Mediator of RNA polymerase II transcription subunit 1	MED1	3	3	3	3	3	3	3	5.6	168.48	201320	190240	2581	2439	174680	238220
H3BTA3;H3BUD0;H3BS86;Q9UNE7	E3 ubiquitin-protein ligase CHIP	STUB1	4	2	2	2	2	2	2	15.9	18.378	105510	188330	8792.6	15694	133050	181920
Q9UG73;A0A7P0T893;Q8NE02;O43823;B7Z8L8	A-kinase anchor protein 8	DKFZp586B1222;AKAP8	5	3	3	3	3	3	3	17.9	39.938	275920	187620	18394	12508	343810	137550
Q86UE4;E5RJU9;H0YB56	Protein LYRIC	MTDH	3	2	3	2	3	2	3	9.6	63.836	123130	187440	5130.3	7810.1	178370	153230
B2RAD8;A0A6I8PTZ8;Q9UL18;A0A8V8TNY0;Q5TA58;A0A8V8TQA7;B3KME0;A0A8V8TQN5;A0A8V8TPF2	Protein argonaute;Protein argonaute-1	AGO1	9	7	5	5	3	5	3	12.3	97.243	299990	187370	6382.7	3986.7	259490	248890
B7Z6W5;Q9NTF0;B7Z2D6;P35520;Q96EH7;H7C2H4	Cystathionine beta-synthase	DKFZp727E011;CBS	6	2	2	2	2	2	2	8.9	51.101	193860	186350	9693.2	9317.3	188000	213120
Q5VT52	Regulation of nuclear pre-mRNA domain-containing protein 2	RPRD2	1	2	2	2	2	2	2	3.4	156.02	138430	186140	2097.4	2820.4	153750	191710
B7Z4I3;E7EVJ5;B7Z8N7;A0A8V8TNU3;Q96F07;Q9NSN1;E7EW33;B7Z217;H7C229;B7Z3H2	Cytoplasmic FMR1-interacting protein 2	CYFIP2;DKFZp761H087	10	5	4	5	4	2	1	5.3	137.02	272630	185880	4259.8	2904.4	245720	233640
B7WPG3;C9IYN3;A8K894;V9GYK2;A0A0S2Z6K1;A0A0S2Z5U3;Q8WVV9;H7C464;A0A0S2Z610;C9JJZ7;H7BXH8	Heterogeneous nuclear ribonucleoprotein L-like	HNRNPLL	11	6	2	6	2	6	2	18.3	56.45	513690	184910	17714	6376.2	366290	304330
Q9BZH6;Q9NVU3;B2RCJ6;Q659C9;S4R3Z0;Q9NWV7;S4R3P9	WD repeat-containing protein 11	WDR11;DKFZp434L1715	7	4	3	4	3	4	3	7.1	136.68	296770	184880	4565.7	2844.3	256630	245770
P51116;A0A994J7P9;I3L1Z2	Fragile X mental retardation syndrome-related protein 2	FXR2	3	3	4	3	4	2	4	10.7	74.222	118810	184000	3394.7	5257	163740	159710
Q8IYD1;H3BSV8;H3BR35;B4DQM6	Eukaryotic peptide chain release factor GTP-binding subunit ERF3B	GSPT2;GSPT1	4	1	2	1	2	1	1	5.3	68.882	240270	183480	8581.2	6552.7	148310	189800
O15234;B4DKR6;J3KSY7	Protein CASC3	CASC3	3	5	2	5	2	5	2	7.7	76.277	297720	183400	11027	6792.7	226600	275100
Q59FH1;F2Z2U4;H0Y4W2;Q9Y4A5;A0A994J575;A0A994J4S5	Transformation/transcription domain-associated protein	TRRAP	6	3	4	3	4	3	4	2.2	405.81	89152	182730	432.78	887.02	108780	183610
Q9Y2X3;B3KN82;B4DUY3	Nucleolar protein 58	NOP58	3	5	4	5	4	5	4	15.3	59.578	286730	182580	11947	7607.4	248320	241470
A0A7P0T9H6			1	1	1	1	1	1	1	20.2	10.248	44378	182210	8875.6	36443	44378	202660
A0A8J9FTZ9;H0YCF4;G5EA29;H0YDP6;H0YEL0;A0A8J9FN78;A0A8J9FJK1;A0A3B3IU42		GEMIN2	8	1	1	1	1	1	1	45.5	3.5981	238390	181200	238390	181200	238750	201170
Q8IXB1;A0A7P0Z431;A0A7P0TAQ9;A0A7P0TB97;Q86XS7;Q6YPB0;A0A494C1G5;A0A7P0Z4F2;E7EP04;A0A7P0TB22;A0A7P0T9B7;A0A7P0TB83;Q71S60;B4DP04;B3KNK5;A0A7P0T8Y3;H7C1G0	DnaJ homolog subfamily C member 10	DNAJC10	17	3	3	3	3	3	3	6.7	91.079	364590	181090	11048	5487.7	301360	264640
A0A068F7M9;Q9Y613;B4DVN5;J3KTH7;B4E2D9	FH1/FH2 domain-containing protein 1	FHOD1	5	1	3	1	3	1	3	4.8	129.31	74936	179180	1248.9	2986.4	116950	157270
O00178;B2RDW9;F5H716	GTP-binding protein 1	GTPBP1	3	2	2	2	2	2	2	4.2	72.453	202370	179170	6745.5	5972.5	208580	193060
A0A384MTJ7;P30837	Aldehyde dehydrogenase X, mitochondrial	ALDH1B1	2	1	1	1	1	1	1	3.3	57.249	95522	177970	4341.9	8089.5	95522	197940
J3KQ32;Q9NTK5;Q53SQ6;B4DK14;C9JCJ9;C9JTK6;Q53SW9	Obg-like ATPase 1	OLA1;PTD004	7	2	2	2	2	2	2	12	46.937	223000	177770	8259.2	6584	211770	208950
O75376;H0Y459;A0A994J5B8;Q7Z516;Q86W52;E7EVK1;B4DZ48;Q9NSZ0;B4DJ25;Q86YY1;C9JAP0;Q3B773;J3KS51;E7EW50;Q05CG3;E7EVU5;Q6PDT8;Q6NTH1;Q6PGR4;A5PKW7	Nuclear receptor corepressor 1	NCOR1	20	4	4	4	4	4	4	3.7	270.21	283700	177270	2182.3	1363.6	243610	237250
J3QLN8;J3KT86;B2RC06;Q96GD4;J3QR41;J3KTD6;J3KRJ2;J3KRF8	Aurora kinase B	AURKB	8	1	3	1	3	1	3	17.8	26.698	81510	176550	5434	11770	121650	156220
A0A6Q8PHI7;A0A6Q8PGW4;A0A6Q8PGI6;A0A6Q8PGA8;A0A6Q8PHH9;A0A6Q8PGZ8;P41250;A0A6Q8PFZ6;H7C443;Q75MN1;A0A6Q8PH49;A0A6Q8PF45	Glycine--tRNA ligase	GARS	12	4	3	4	3	4	3	13.5	68.358	292020	176530	9125.5	5516.6	214860	273490
Q5T9A4;Q9H834;Q8N3E6;A0A5K1VW56	ATPase family AAA domain-containing protein 3B	ATAD3B	4	7	6	2	2	1	1	16.4	72.572	198910	176220	5850.2	5182.9	189490	205400
B3KY03;B3KMS0;Q15021;E7EN77;Q6ZV00;A0PJ76;B4E0B7;F5GZK7;F5H431	Condensin complex subunit 1	NCAPD2	9	4	5	4	5	4	5	6.5	152.86	110650	176020	1536.8	2444.8	126050	180370
F2Z2I2;Q5W015;Q5VX20;A0A1W2PR17;Q16875;B7Z7U8;B7Z8A0	6-phosphofructo-2-kinase/fructose-2,6-bisphosphatase 3;6-phosphofructo-2-kinase;Fructose-2,6-bisphosphatase	PFKFB3	7	2	1	2	1	2	1	5.3	52.584	204640	176010	6201.3	5333.7	193550	206860
B4DNN4;Q53GZ5;P23921;B4DXD1;E9PL69;B4DXB0;B4E0I8;B4DS95	Ribonucleoside-diphosphate reductase;Ribonucleoside-diphosphate reductase large subunit	RRM1	8	2	3	2	3	2	3	7	86.451	95727	175680	2175.6	3992.6	121810	169300
B4DNU0;Q53HH3;A0A1U9X7S4;Q92759;A0A0G2JHJ2	General transcription factor IIH subunit 4	GTF2H4	5	2	4	2	4	2	4	19.9	43.372	116870	175290	6492.6	9738.3	129620	182210
A8MXL6;Q59FA6;P55735;Q53GB2	Protein SEC13 homolog	SEC13	4	5	2	5	2	5	2	16.5	31.595	328570	175120	27380	14593	277840	245500
Q8NFW8;Q53GF0;F5H296	N-acylneuraminate cytidylyltransferase	CMAS	3	2	2	2	2	2	2	8.8	48.379	263580	174580	11460	7590.3	263950	193800
P19474	E3 ubiquitin-protein ligase TRIM21	TRIM21	1	1	2	1	2	1	2	6.1	54.169	29990	174480	1110.7	6462.4	145090	78963
E7EU85;B4DGH9;E9PFF5;B4DM21;B4DM78;A0A8V8TNP6;A0A0F7L0Q8;B4DXZ6;A0A0F7L1S3;A0A8V8TMQ1;A0A0F7KYT8;P51114;C9JZE0;C9JY20;H7C4S4	Fragile X mental retardation syndrome-related protein 1	FXR1	15	4	4	4	4	4	4	18.9	50.99	288170	174380	15167	9177.9	283450	198670
B4DZ22;A0A3B3ITW3;B4DL07;P28288	ATP-binding cassette sub-family D member 3	ABCD3	4	1	2	1	2	1	2	4.4	67.358	34413	173570	955.92	4821.5	75360	152100
Q96HR8	H/ACA ribonucleoprotein complex non-core subunit NAF1	NAF1	1	2	2	2	2	2	2	6.3	53.716	221620	170820	20147	15529	203850	207760
Q9H0B6;E9PQ02;A8MX29;A8MZ87	Kinesin light chain 2	KLC2	4	2	4	0	2	0	2	14.1	68.934	0	170470	0	4486	0	189600
A0A384MR07;Q13188;E5RFQ9;A0A087WZ06	Serine/threonine-protein kinase 3;Serine/threonine-protein kinase 3 36kDa subunit;Serine/threonine-protein kinase 3 20kDa subunit	STK3	4	0	2	0	2	0	2	5.1	56.3	0	170020	0	6072.3	0	189100
H7BXH2;E9PKF6;Q5H9R7;B4DTT7	Serine/threonine-protein phosphatase 6 regulatory subunit 3	PPP6R3	4	2	2	2	2	2	2	3.4	92.407	118590	169720	2757.9	3947.1	110780	196570
Q9NXV2;H3BSS5	BTB/POZ domain-containing protein KCTD5	KCTD5	2	2	2	2	2	2	2	12.4	26.092	198340	169700	16528	14142	192300	194780
Q06787;A8MQB8;A0A8I5KT56;R9WQY1;A0A087WY29;A0A8I5KTZ9;A0A8I5KZ21;A0A087WVL8;G3V0J0;A0A087WXI3;Q59GC1;A0A8I5KUC2;A0A8I5KTT6;R9WPL0;X5D907;A0A8I5KS01;X5DQX7;A0A8I5KWH0;W5ZQ92;R9WNI0;A0A8I5KYA7;Q8IXW7;A0A0K0MJ24;B4DZ17;B4DFH8	Fragile X mental retardation protein 1	FMR1	25	3	2	2	2	2	2	7.3	71.174	496220	169090	15037	5123.9	300280	211020
Q71UA6;Q15758;M0QXM4;Q59ES3;M0QX44	Amino acid transporter;Neutral amino acid transporter B(0)	SLC1A5	5	1	2	1	2	1	2	8.5	56.583	114890	168630	7180.7	10540	0	187560
P35251;H0Y8U4;Q14756	Replication factor C subunit 1	RFC1;LLDBP	3	1	2	1	2	1	2	2	128.25	138220	168400	2424.9	2954.4	182780	142740
B4DJL3;Q9BUE0	Mediator of RNA polymerase II transcription subunit 18	MED18	2	1	1	1	1	1	1	6.5	24.452	234950	168140	29369	21017	234950	187000
A0A5F9ZHL7;E9PRQ6;A0A5F9ZHH9;A0A5F9ZHJ7;A0A140VJX1;A0A5F9ZHL1;P24752	Acetyl-CoA acetyltransferase, mitochondrial	ACAT1	7	1	1	1	1	1	1	16	11.349	114320	167690	22865	33538	114320	186500
B7ZLZ7;A8K984;O95347;Q2KQ72;Q05BV1;B3KMB1;Q5T821;Q7Z2X1;Q6IPS5;A0JLM9;Q05D74;Q32Q15;B3KM27	Structural maintenance of chromosomes protein;Structural maintenance of chromosomes protein 2	SMC2	13	3	3	3	3	3	3	4.5	135.7	78516	166870	1207.9	2567.2	111890	152220
Q13049;Q5JVY0	E3 ubiquitin-protein ligase TRIM32	TRIM32	2	3	1	3	1	3	1	6.1	71.988	263340	166480	7314.9	4624.5	210120	238380
A3KFL5;Q13868;B3KQW2;A3KFL2;A2VCR1;B4E001;A0A8I5KV47;A0A8I5KVY3	Exosome complex component RRP4	EXOSC2	8	4	2	4	2	4	2	26.1	33.565	260250	166120	20019	12779	181450	263560
A0A090N7Y0;Q96P47;C9J975;Q9H3X2;Q96T14;Q86XV5;H0Y873;Q8N8Q2;Q6ZNF7	Arf-GAP with GTPase, ANK repeat and PH domain-containing protein 3	CENTG3;AGAP3;DKFZp761E2216	9	1	1	1	1	1	1	4.1	95.043	181160	165490	5661.3	5171.5	0	184060
Q53GK6;Q53G99;Q53G76;Q1KLZ0;P60709;A0A2R8Y793;E7EVS6;B4E335;B4DW52;G5E9R0;A0A6Q8PH58;A0A2R8YGF8;C9JUM1;C9JZR7;C9JTX5;A0A6Q8PGD7	Actin, cytoplasmic 1;Actin, cytoplasmic 1, N-terminally processed	PS1TP5BP1;ACTB	16	11	10	1	1	1	1	48.8	41.722	68243	165460	3412.2	8273.2	81906	170370
Q86UP2;H0YJZ8;G3V4Y7;G3V5G2	Kinectin	KTN1	4	3	4	3	4	3	4	4.6	156.27	131400	165220	1583.1	1990.6	160040	155120
L8E7X8		CD84	1	1	1	1	1	1	1	31.8	5.088	201600	164240	50399	41059	201600	182660
Q86YK2;B5BTZ8;P08579	U2 small nuclear ribonucleoprotein B	SNRPB2	3	2	2	2	2	2	2	33	12.72	211060	164180	35177	27363	212050	181610
Q9UEG4	Zinc finger protein 629	ZNF629	1	3	4	3	4	3	4	8.4	96.619	163710	163030	4092.7	4075.7	171130	173900
M0R210;P62249;M0QX76;M0R1M5;M0R3H0;Q6IPX4	40S ribosomal protein S16	RPS16	6	3	1	3	1	3	1	25.6	14.419	955810	162520	95581	16252	919260	217310
Q15654;Q68D94;F2ZC06;F2ZC09;H7BZE2;Q71V88	Thyroid receptor-interacting protein 6	TRIP6;DKFZp686J22257;TRIP6i1;TRIP6i4	6	4	3	4	3	4	3	17	50.287	315050	161400	15002	7685.8	305080	189480
A0A7I2V258;H0Y938;H0YAC7;P35606	Coatomer subunit beta	COPB2	4	3	4	3	4	3	4	11.8	93.579	203790	160120	4430.1	3480.9	200760	181110
B2R923;Q6YN16;B4DWC7;B4E136	Hydroxysteroid dehydrogenase-like protein 2	HSDL2	4	0	2	0	2	0	2	10.1	37.306	0	158850	0	6906.4	0	176670
A0A3B3IRP5;Q6P1J9;A0A0S2Z5M9;A0AAQ5BGL0;A0A1B0GUB2;B4DV47;A0A2R8YHB3;A0AAQ5BGL4;A0A3B3ISN2;A0A2R8Y640;A0A0S2Z5N1	Parafibromin	CDC73	11	4	2	4	2	4	2	14.7	54.155	286040	158710	9227	5119.6	241840	220720
B1ALK7;B7Z6G2;A0A8V8TQ72;A0A2R8YG42;Q5ZEZ3;E7EUY6;Q5W9H1;A0A2X0SF98;Q14155	Rho guanine nucleotide exchange factor 7	ARHGEF7;KIAA0142	9	1	1	1	1	1	1	5.1	79.831	32922	158550	866.37	4172.4	32922	0
Q53R19;O15144;Q9BXV5;C9JTV5;G5E9J0;H7C3F9	Actin-related protein 2/3 complex subunit 2	ARPC2	6	3	2	3	2	3	2	15.3	34.333	243200	158190	12160	7909.3	206070	213070
A0A8V8TN35;O95470;A0A8V8TLU8;H7BXL7;A0A8V8TLB6	Sphingosine-1-phosphate lyase 1	SGPL1	5	2	2	2	2	2	2	11.1	53.872	96890	158150	4037.1	6589.4	95369	177410
A0A8V8TQ37;O15294;B4DTL6;A0A8V8TNT2;A0A8V8TQJ1;A0A8V8TQ64;A0A8V8TPA3;A0A8V8TP17;C9JZL3;Q9H5T3;Q548W1	UDP-N-acetylglucosamine--peptide N-acetylglucosaminyltransferase 110 kDa subunit	OGT	11	2	3	2	3	2	3	5.9	114.36	132910	158100	2712.5	3226.5	144620	164130
F8VZ58;A8K6N6;F8VZJ2;F8VNW4;F8W0W4;A0A7I2V2K5;H0YHX9;A0A7I2V473;Q9BZK3;Q13765;E9PAV3	Putative nascent polypeptide-associated complex subunit alpha-like protein;Nascent polypeptide-associated complex subunit alpha;Nascent polypeptide-associated complex subunit alpha, muscle-specific form	NACA;NACAP1	11	1	1	1	1	1	1	10.3	13.597	125810	157460	41938	52487	125810	175130
Q96BS4;P22087;M0R0P1;M0R299;M0QXL5;M0R2Q4;B4DLD4;M0R2U2;M0R1H0;M0R2B0	rRNA 2-O-methyltransferase fibrillarin	FBL	10	3	2	3	2	3	2	23.1	28.449	282350	157310	17647	9832	255580	201740
A0A1B0GV63;A0A1B0GWJ2;A0A8J9GB59;A0A1B0GVK1;A0A3F2YNW7;H0Y7H8;A0A6Q8NVI4;A0A1B0GTJ8;Q8NFD5;Q9NWF5;B4DYC0;A0A1B0GTI6;H0Y3S9;H0Y2R3	AT-rich interactive domain-containing protein 1B	ARID1B	14	6	6	4	4	4	4	9.5	148.23	100440	156920	1826.1	2853	116200	158760
A0A8V8TQ28;A0A8V8TPW3;A0A8V8TRC0;A0A8V8TQF8;A0A8V8TQF2;Q5U0D0;A0A8V8TR17;Q5U0C9;O43318	Mitogen-activated protein kinase kinase kinase 7	MAP3K7	9	1	1	1	1	1	1	7.7	23.859	168200	155500	18689	17278	168200	172940
Q96LB3;A0PJM7;Q8IUV3	Intraflagellar transport protein 74 homolog	IFT74	3	2	1	2	1	2	1	5	69.239	57139	154460	1428.5	3861.5	42755	150650
Q6P6C2	RNA demethylase ALKBH5	ALKBH5	1	1	2	1	2	1	2	12.7	44.255	97249	153940	5720.5	9055.2	130030	138430
Q0VAB1;Q3ZCQ8;M0R0C3;M0R2F8;M0R047	Mitochondrial import inner membrane translocase subunit TIM50	TIMM50	5	1	1	1	1	1	1	7.2	50.478	39605	153490	1885.9	7308.8	0	170710
F6VRR5;B4E0L0;Q9BY77;B4DMM2;Q8WUT1;F8WCX5;Q96DI9;B4DSH9;Q6R954;Q659C6	Polymerase delta-interacting protein 3	POLDIP3	10	2	3	2	3	2	3	9.4	48.103	88377	153360	3682.4	6390	125430	133520
Q13895	Bystin	BYSL	1	1	1	1	1	1	1	3	49.601	95410	153160	3816.4	6126.4	95410	170340
A0A2R8YFW3;A0A804HJZ5;Q59F53;O60907;Q9BQ87;B4DP68;C9JCW3;A0A2R8Y757	F-box-like/WD repeat-containing protein TBL1X;F-box-like/WD repeat-containing protein TBL1Y	TBL1X;TBL1Y	8	6	5	4	3	4	3	15.6	56.994	342710	152650	14280	6360.6	277850	234640
Q53SS8;Q15365;F8W0G4;J3QT27;Q5MJP6;E9PFP8;P57721	Poly(rC)-binding protein 1	PCBP1	7	3	2	3	2	3	1	20.8	37.497	176260	152140	10368	8949.4	158800	186660
Q96E39;Q2VIN3;A0A1B0GUK8	RNA binding motif protein, X-linked-like-1	RBMXL1	3	3	5	0	1	0	1	14.6	42.141	0	151210	0	6048.4	0	168170
Q9NQZ2	Something about silencing protein 10	UTP3	1	1	2	1	2	1	2	7.7	54.557	56815	150100	4058.2	10721	95033	107720
A0A8I5KR70;Q7Z4Q2;A0A8I5KVQ2;A0A8I5KQT3	HEAT repeat-containing protein 3	HEATR3	4	1	2	1	2	1	2	4.8	59.537	96689	148790	4028.7	6199.7	114920	147250
E7EX83;E7ENQ1;H7C360;O95819;Q5MD60;H7C0P6;V9HWH3;E7EN19;B7Z3V5;Q53TX8;B7Z388;A0A0D9SEY1;G5E948	Mitogen-activated protein kinase kinase kinase kinase 4	MAP4K4;HEL-S-31	13	3	2	3	2	3	2	6.5	119	170480	148110	3706	3219.7	181610	153590
Q92576;E7ER40;B4DQ09;E7EVH3;B0AZS7;D6R9X2;E9PE34;A0A1B0GX99;B3KP41;A8K376	PHD finger protein 3	PHF3	10	4	2	4	2	4	2	5.1	229.48	246750	147940	2517.9	1509.5	224390	186900
Q13557;A0A8V8TNA7;E9PF82;A0A8V8TND4;A0A994J7X8;A0A8V8TN65;A0A8V8TPJ8;E9PBG7;A0A8V8TNA1;A0A994J516;A0A994J5B0;D6R938;A0A8V8TN60;A0A8V8TPY4;A0A8V8TPK3;A0A8V8TN88;B7Z2B0;A0A8V8TPM4;A0A8V8TNN9;Q4G1A8;A0A8V8TNR6;H0Y9C2;H0Y9J2;Q92991;A0A8V8TNN4;A0A8V8TQ10	Calcium/calmodulin-dependent protein kinase type II subunit delta	CAMK2D	26	4	2	2	2	2	2	17	56.369	142270	147910	5472	5688.7	162930	143850
Q9BWF3;A8K9U0;E9PB51	RNA-binding protein 4	RBM4	3	2	3	2	3	2	3	20.9	40.313	138750	147800	7708.1	8211.3	183660	119470
E9PFK5;A8KA74;P78316;Q96GC8	Nucleolar protein 14	NOP14	4	3	4	3	4	3	4	9.9	88.865	87287	146950	2424.6	4081.8	138590	112130
H0YA96		HNRNPD	1	8	9	0	1	0	1	40.5	23.811	0	146850	0	12238	0	163330
B3KTV2;B3KVF3;B3KUU7;A8K7G8;Q59FC5;B3KRI8;P49761	Dual specificity protein kinase CLK3	CLK3	7	1	1	1	1	1	1	7.4	31.89	98299	145860	6553.3	9723.8	98299	105210
J3KQ48;Q96ME4;Q9Y3E5	Peptidyl-tRNA hydrolase 2, mitochondrial	PTRH2	3	1	1	1	1	1	1	8.3	19.325	118170	145850	14772	18231	121880	158510
Q99623;F5H3X6;J3KPX7;F5GY37;Q9BXV3;F5H2D2;A0A3G2KQ93;F5H0C5;B4DW05;A0A976LZI3;A0A7I2V5F0	Prohibitin-2	PHB2	11	2	3	2	3	2	3	16.1	33.296	183260	145560	8329.8	6616.3	171080	174060
Q5RKV6	Exosome complex component MTR3	EXOSC6	1	2	2	2	2	2	2	14.3	28.235	139320	145290	13932	14529	138540	136160
M0QX52;K7EL66;K7ERD8;Q15555;K7ENB3;B7Z867;C9JB30;B2R5W6;Q9UPY8	Microtubule-associated protein RP/EB family member 2;Microtubule-associated protein RP/EB family member 3	MAPRE2;MAPRE3	9	1	2	1	2	1	2	17.3	14.92	31311	145030	4473	20719	63345	129270
A0A0A0MTB8;Q8NI36	WD repeat-containing protein 36	WDR36	2	5	2	5	2	5	2	8.3	99.365	418340	144690	10459	3617.4	286320	292960
O95299;A0A7I2V419;E7ESZ7;A0A7I2V4N8;A0A7I2V2N6;H7C2X4;A0A087WXC5;H7C1Y7;A0A7I2V5B2;A0A7I2V5U7;A8K413;Q7Z518;A0A7I2V594;A0A7I2V2X3;A0A7I2V458;A0A7I2V2W9;Q53SW4;A0A7I2YQU0;A0A7I2V438;A0A7I2V5L0;A0A7I2V327;A0A7I2V2I6;A0A7I2V3H5;C9J6X0;Q59FM0;A0A7I2V2F6;A0A7I2V3D4;Q8N1B9	NADH dehydrogenase [ubiquinone] 1 alpha subcomplex subunit 10, mitochondrial	NDUFA10	28	2	2	2	2	2	2	10.1	40.75	129260	144080	6463.1	7203.8	129390	160110
Q8N3C0;B4DR60	Activating signal cointegrator 1 complex subunit 3	ASCC3	2	3	4	3	4	3	4	2.7	251.46	126090	143550	1050.7	1196.2	145500	140240
F8VVM2;Q8NCF7;Q53HC3;B2RE88;A0A024RBE8;F8VWQ0;A0A024RBH9;Q00325	Phosphate carrier protein, mitochondrial	SLC25A3	8	2	2	2	2	2	2	13.3	36.161	144280	143140	8015.4	7952.1	123530	179950
Q8TED0;H0Y8P4;D6RF65	U3 small nucleolar RNA-associated protein 15 homolog	UTP15	3	3	3	3	3	3	3	10.4	58.414	182300	142800	6751.8	5288.8	163530	177590
A0A7P0T9J6;A0A7P0TB24;Q9NXE4;A0A7P0TB44;H7C235;H7C1Q6;H7C2J2;H7C0W5;B4E0T5;A0A7P0Z453;F8WF03;A0A7P0T8J0;F2Z2I0;B4DEV6;C9J647;F2Z2W5;A0A7P0TAZ0	Sphingomyelin phosphodiesterase 4	SMPD4	17	1	3	1	3	1	3	6.6	94.923	32106	142670	683.1	3035.5	44299	107160
U3KQ64;B2R8G6;B7Z6M0;Q14318;U3KQI1;A0A0A0MTJ1;M0R2K9	Peptidyl-prolyl cis-trans isomerase FKBP8;Peptidyl-prolyl cis-trans isomerase	FKBP8	7	1	2	1	2	1	2	15.9	19.865	98040	142140	8912.8	12922	122950	133180
J3KRA9;Q96Q15;B4DT39;H3BQN7;I3L144	Serine/threonine-protein kinase SMG1	SMG1	5	2	4	2	4	2	4	2.4	398.84	70549	141620	410.17	823.38	73402	132510
A0A8I5KX04;O94913;E9PKN0;B7Z7X4;E9PQ01	Pre-mRNA cleavage complex 2 protein Pcf11	PCF11	5	5	2	5	2	5	2	4	188.02	247620	141430	2691.5	1537.3	191760	213160
A0A7P0T9J1;A0A7P0Z4I0;A8K9K8;Q9UNQ2;B4DRY2;A0A0C4DGB1;A0A7P0T9Y7;A0A494C0G7;A0A7P0T967;A0A7P0T8X7;D6RCL3	Probable dimethyladenosine transferase	DIMT1	11	3	2	3	2	3	2	20.7	31.311	102410	141190	6024.3	8305.4	107120	152320
Q9UIG0	Tyrosine-protein kinase BAZ1B	BAZ1B	1	2	3	2	3	2	3	4.7	170.9	122960	140220	1596.9	1821	135560	143360
P49674;B3KRV2;Q53EZ1;Q5U045;B0QY34;A0A669KBC0;B4E0G1;H0Y2N6;Q59FJ7;H0Y5S9;B4DIJ9;H0Y645;B0QY36;J3QQI9;H0Y682;H7BYT1;P48730;B0QY35	Casein kinase I isoform epsilon;Casein kinase I isoform delta	CSNK1E;CSNK1D	18	2	2	2	2	2	2	7	47.315	125820	139850	5719	6356.6	132870	148480
Q9UQE7;B0AZQ4;Q86VX4	Structural maintenance of chromosomes protein 3;Structural maintenance of chromosomes protein	SMC3	3	1	3	1	3	1	3	5.9	141.54	80513	139840	1238.7	2151.4	0	155530
Q8TE01		derp12	1	2	3	2	3	2	3	19.5	38.192	69876	139610	3882	7756.1	111590	113560
A0A0B4J1Z1;B4DEK2;C9JAB2;Q16629	Serine/arginine-rich splicing factor 7	SRSF7	4	2	2	1	1	1	1	15.3	15.763	227390	139500	28423	17438	227390	155150
Q15269	Periodic tryptophan protein 2 homolog	PWP2	1	2	2	2	2	2	2	4.6	102.45	119910	139420	3074.5	3574.8	154630	120330
A0A8Q3SHZ4;A0A494C1F2;P35658;Q7Z3C4;A0A8Q3WLX1;H0YF36;B4DZN4;E9PKD2;B7ZAX0;B7ZAV2;B4DYZ6;H0Y837;A0A494BZU9	Nuclear pore complex protein Nup214	NUP214;DKFZp686J0330	13	6	2	6	2	6	2	5.9	191.07	265930	138680	3854	2009.8	218750	201420
Q15046;Q6ZTI3;J3KRL2;H3BPV7;H3BVA8	Lysine--tRNA ligase	KARS	5	3	3	3	3	3	3	6.9	68.047	153420	138150	5114	4604.9	154340	152730
Q9Y512	Sorting and assembly machinery component 50 homolog	SAMM50	1	0	2	0	2	0	2	5.5	51.976	0	137740	0	4749.6	0	153190
A0A7I2YQ95;H7C4F6;O00629;A0A7I2V340;A0A7I2V333	Importin subunit alpha-3	KPNA4	5	3	3	2	2	2	2	11.7	53.034	136120	137400	9074.7	9160.2	133900	155040
Q9UGJ1;H3BNL9;Q9BVR6;H3BPU4;H3BS59	Gamma-tubulin complex component 4	TUBGCP4	5	1	3	1	3	1	3	6.9	76.088	48805	137320	1574.4	4429.6	67449	134080
P55209;F8W020;H0YIV4;B7Z2V4;F5H4R6;F8W0J6;B7Z9C2;F8W543;F8VV59;F8VXI6;F8W118;F8VUX1;H0YHC3;F8VY35;H0YH88;E9PNJ7;C9JZI7;A0A994J3W0;B7ZB83;B7ZAC7;B4DS05;E9PJJ2;B7ZAK9;E9PS34;B7Z5H0;C9J6D1;A8MXH2;F8VVB5;F8VRJ2;A0A0J9YXQ2;E9PKT8;Q99733;A0A2U9QGI0;E9PNW0	Nucleosome assembly protein 1-like 1;Nucleosome assembly protein 1-like 4	NAP1L1;NAP1L4	34	1	2	1	2	1	2	5.4	45.374	92579	137130	6612.8	9795.1	139000	106090
Q8NDT2	Putative RNA-binding protein 15B	RBM15B	1	1	2	1	2	1	2	4	97.204	107670	137070	2392.6	3046.1	129540	130580
B4DUK1;V9HWC7;P30041	Peroxiredoxin-6	HEL-S-128m;PRDX6	3	2	1	2	1	2	1	33.7	11.161	252300	137060	42049	22843	231090	173640
A0A090N7Y2;A0A090N7X1;Q9UG63	ATP-binding cassette sub-family F member 2	ABCF2	3	1	2	1	2	1	2	4.1	72.443	51566	137030	1516.6	4030.4	66461	137510
B4DRV5;A0A8Q3WLP2;Q53FD7;Q53H29;A0A8Q3WKJ4;Q7Z3B4;A0A8Z5F6C8;A0A8Q3SHX2;A0A8Q3WL42;A0A8Q3WKK2;A0A8Q3WKP8;A0A8Q3WLY5	Nucleoporin p54	NUP54	12	3	3	3	3	3	3	12.8	37.383	189860	135790	7910.8	5658	190890	150000
Q6IAP9;Q5T1M7;B2R7V4;Q59EL4;O43172	U4/U6 small nuclear ribonucleoprotein Prp4	PRPF4	5	1	2	1	2	1	2	6.1	58.306	70705	135660	2356.8	4521.9	89817	131770
A8K5H7;Q96TA2;Q9Y2Q2;Q9NQ51;Q96I63	ATP-dependent zinc metalloprotease YME1L1	YME1L1;FTSH	5	2	2	2	2	2	2	4.9	79.844	114220	135210	2855.4	3380.2	114170	150430
Q9UBI9	Headcase protein homolog	HECA	1	2	3	2	3	2	3	5.2	58.836	196000	134830	8521.6	5862.3	213510	132440
A0A1B0GTK2;A0A1B0GVD3;Q6ZN17;A7E2T3	Protein lin-28 homolog B	LIN28B	4	1	1	1	1	1	1	18.2	23.006	76441	134610	5880	10355	76441	0
A0A8Q3WK70;B3KPV5;O00566;U3KQ48;A0A8Q3WKH7	U3 small nucleolar ribonucleoprotein protein MPP10	MPHOSPH10	5	2	2	2	2	2	2	5.9	62.62	145980	134230	6635.4	6101.3	142280	152990
I6L9E7;A6NGV6;B4E3L5;A8K6P0;B0AZM1;P27540;Q53F30;O43392	Aryl hydrocarbon receptor nuclear translocator	ARNT	8	1	2	1	2	1	2	8.4	45.921	108200	134220	5152.4	6391.3	124520	132950
A0A5C2G9W8			1	0	1	0	1	0	1	11.5	13.299	0	133070	0	19010	0	148000
F8VR50;C9JZD1;B4DM63;Q2LE71;B2R4D5;O15145	Actin-related protein 2/3 complex subunit 3	ARPC3	6	1	1	1	1	1	1	15.5	9.7261	108420	132810	36141	44271	108420	127000
Q9NQ50	39S ribosomal protein L40, mitochondrial	MRPL40	1	0	1	0	1	0	1	7.8	24.49	0	132640	0	12058	0	147520
Q8N1G4	Leucine-rich repeat-containing protein 47	LRRC47	1	3	2	3	2	3	2	10.8	63.472	175530	132280	6052.8	4561.4	187230	135420
A8K9T9;A8K8N7;O15067;J3KTL4;J3QSG0;J3QSH6	Phosphoribosylformylglycinamidine synthase	PFAS	6	1	1	1	1	1	1	3	144.64	30204	129700	511.94	2198.3	30204	0
K7ELZ9;A0A0C4DGP7;K7EMW4;B2RA56;Q969V3;K7EQ66;K7ENM2	Nicalin	NCLN	7	3	3	3	3	3	3	22	32.457	106490	128670	8191.7	9897.3	95127	154470
A8K4B4;Q9BXS6	Nucleolar and spindle-associated protein 1	NUSAP1	2	1	1	1	1	1	1	4.5	49.438	108820	127840	4534.2	5326.8	108820	142190
A0A024R1A3;P22314;Q5JRR6;B3KUJ2;B4DDE4;B4DL67	Ubiquitin-like modifier-activating enzyme 1	UBE1;UBA1	6	2	2	2	2	2	2	3.1	117.85	177880	127530	3294.1	2361.8	167140	152590
B2RD27;P51665;H3BQV2;H3BNT7;H3BTM8;B4DXI8	26S proteasome non-ATPase regulatory subunit 7	PSMD7	6	1	2	1	2	1	2	9	37.011	31983	127020	2132.2	8467.8	72830	100420
J3QRI7;J3QQQ9;J3QQV1;E5RIT6;Q6IBH6;Q9UNX3;P61254;E5RHH1;J3KS10;J3KSS0;J3QRC4	60S ribosomal protein L26-like 1;60S ribosomal protein L26	RPL26;RPL26L1	11	1	1	1	1	1	1	23.4	12.63	211260	126870	35210	21146	0	141110
O14647;A0A8V8TRB2;A0A0D9SEP7;A0A1B0GTU9;A8K9Y5;A0A0D9SEU0;A0A8V8TQC6	Chromodomain-helicase-DNA-binding protein 2	CHD2	7	6	4	6	3	6	3	4.7	211.34	215240	126690	2657.3	1564.1	175210	180930
P13797;B4DG31;Q96HI1;B4DPW9;Q53GY0;A7E2S2;B4DI60;H7C4N2;B4DPU6	Plastin-3	PLS3	9	4	3	4	3	4	3	8.6	70.81	273500	126630	7391.8	3422.4	221070	193260
Q14498;B4E1M7;A0A384NQ03;Q68DD9;B3KWX7;B4DLM0;B4DRA0;Q6N037;B7Z4L7;H0Y4X3;Q7Z3L0;Q6MZY7;G3XAC6;A0A0U1RQH7;A0A0U1RQW2;Q5QP23;B3KWQ8;B7Z8M4;G3XAP0;A0A0S2Z5I1;A0A0S2Z5J3;Q6IA98;B2RDP1;A0A0S2Z5D9;H0YJJ3;G3V5Z6;Q86U06;G3V546	RNA-binding protein 39	RBM39;DKFZp781C0423;DKFZp686A11192;DKFZp781I1140;DKFZp686C17209	28	5	4	5	4	5	4	18.7	59.379	174780	126440	7282.4	5268.5	162480	152930
Q9H1I8;B1AH59;Q659F6;Q53H58;Q53G98;F2Z2W4	Activating signal cointegrator 1 complex subunit 2	ASCC2	6	3	4	3	4	3	4	10.3	86.359	174680	125250	6987.3	5010	204590	109400
J3KNA1;B7Z2M7;A0A6Q8PEZ8;A0A6Q8PGJ3;Q12840;B2RCP3;B0I1S7;A5D6Y6;A0A7I2YQB4	Kinesin-like protein;Kinesin heavy chain isoform 5A	KIF5A	9	1	7	0	2	0	2	10.5	107.25	0	124910	0	2402.1	0	138920
Q6MZS5		DKFZp686A13234	1	16	16	1	1	1	1	34.3	68.359	176410	124870	5345.8	3783.9	176410	138880
A0A9L9PXR5;B4DJU4;A0A9L9PXE4;Q15637;A0A7P0T9U7;B4DSE4;B4DX42;A0A9L9PXU0;Q14820;F8WEV5;C9J792	Splicing factor 1	SF1	11	9	9	1	1	1	1	28.8	58.222	158500	124740	7924.8	6236.9	158500	138730
Q5J8M4;E9PQ57;P78406	mRNA export factor	RAE1	3	1	1	1	1	1	1	4.8	39.478	158650	124100	12203	9546	158650	138020
B4DXX1;B2R713;Q7Z2T5	TRMT1-like protein	TRMT1L	3	2	3	2	3	2	3	8.8	65.033	120230	123570	3435.1	3530.6	150160	107510
A0A8Q3SHQ6;A0A8Q3SHQ2;A0A804HJ25;A0A8Q3SHK7;A0A804HIR9;A0A499FJI4;A0A804HKQ1;A0A804HL12;O75592;H7C3U4	E3 ubiquitin-protein ligase MYCBP2	MYCBP2	10	4	3	4	3	4	3	2	498.45	145260	123530	695	591.05	130500	152140
I6L9I5;A0A024QZP7;P06493;E5RIU6;Q5H9N4	Cyclin-dependent kinase 1	CDC2;CDK1;DKFZp686L20222	5	2	2	2	2	2	2	13.8	25.939	51454	123330	3430.3	8221.9	74488	114130
Q8TF46	DIS3-like exonuclease 1	DIS3L	1	4	2	4	2	4	2	4.7	120.79	251310	123240	4259.4	2088.8	218050	170320
A0A804HIV1;A0A804HI55;Q1JQ81;O00512	B-cell CLL/lymphoma 9 protein	BCL9	4	3	3	3	3	3	2	6.1	141.98	165120	122980	2896.9	2157.6	155360	146540
Q9NYJ8;U3KQ62;A0A1B0GV57;A0A8V8TQR7;B4DIR9	TGF-beta-activated kinase 1 and MAP3K7-binding protein 2	TAB2	5	2	1	2	1	2	1	6.2	76.493	217240	122930	8689.5	4917.4	187390	166570
A0A3B3ISH6;Q5HYL4;Q86U38	Nucleolar protein 9	DKFZp686E1893;NOP9	3	2	2	2	2	2	2	6.4	49.714	131840	122800	6591.9	6140.2	127920	140500
A8K489;Q15007;Q6AHX7;Q9BZS4;A0A087X1R4	Pre-mRNA-splicing regulator WTAP	WTAP;DKFZp686F20131	5	3	2	3	2	3	2	12.4	44.217	179940	122230	8568.6	5820.6	144240	171640
J3QKW2;J3QLS3;Q9Y2R9;J3KSI8;J3QQS1	28S ribosomal protein S7, mitochondrial	MRPS7	5	1	2	1	2	1	2	16.4	20.838	67689	120850	6153.5	10986	113470	88622
Q13620;A0A804CL36;K4DI93;A0A7P0T954;A0A669KAX4;A0A7P0T9L3;A0A7P0TAF9;A0A7P0T9P5;A0A669KBG9;A0A7P0T9D0;A0A7P0TAQ3;A0A7P0T8P8;A0A7P0T9C8;A0A7P0T9R8;A0A669KAU9;A0A7P0T8W4;B2RBV7;Q13619;A0A0A0MR50	Cullin-4B	CUL4B	19	2	4	2	4	2	4	6.1	103.98	57104	120000	1019.7	2142.9	99037	91532
C9JLF4;A0A8I5KSH7;B3KP95;A8K948;Q9NVH0	Exonuclease 3-5 domain-containing protein 2	EXD2	5	1	1	1	1	1	1	11.4	12.421	105980	119840	15140	17120	105980	133290
B4DVE4;F5H5U2;A0A384N652;Q8NHQ9;E7EX41;Q8TEC9	ATP-dependent RNA helicase DDX55	DDX55	6	2	2	2	2	2	2	7.8	46.089	150060	119680	6252.4	4986.9	135390	147780
E7ESI2;G3V5T9;P24941;B4DDL9;K7EJ83;Q00526	Cyclin-dependent kinase 2	CDK2	6	2	2	2	2	2	2	19.7	27.164	106770	119520	7117.9	7968	118350	121350
Q9Y597;H0Y566	BTB/POZ domain-containing protein KCTD3	KCTD3	2	3	3	2	2	2	2	5.6	88.983	146390	119240	3570.5	2908.2	161860	117140
A0A8Q3SHU8;P82663;A0A8Q3WKJ5;A0A8Q3WKE1;E7EPW2;A0A8Q3WKH6	28S ribosomal protein S25, mitochondrial	MRPS25	6	2	1	2	1	2	1	17	17.847	167530	119180	18614	13242	158470	141610
Q13084;Q6FHK1;Q4TT37;A2IDC6;A2IDC7	39S ribosomal protein L28, mitochondrial	MRPL28	5	3	2	3	2	3	2	24.2	30.156	157280	118770	13106	9897.6	154040	135340
P54886	Delta-1-pyrroline-5-carboxylate synthase;Glutamate 5-kinase;Gamma-glutamyl phosphate reductase	ALDH18A1	1	0	2	0	2	0	2	3.5	87.301	0	118500	0	2633.4	0	131800
A0A0H3YEQ7;Q6LET3;A0A140VJL3;P00492	Hypoxanthine-guanine phosphoribosyltransferase	HPRT1	4	1	1	1	1	1	1	15.4	7.4407	191950	118000	63984	39334	191950	131240
Q8NHX6;J3KQ69;B4DUQ9;Q53HJ4;B2R7C5;A0A0S2Z4T1;A0A499FHX9;A0A0S2Z492;P25205;B4DS46;Q7Z6P5	DNA helicase;DNA replication licensing factor MCM3	HCC5;MCM3	11	3	3	3	3	3	3	9.8	75.786	136420	117930	3248	2807.7	122320	145260
A0A0G2JRI7;A0A0G2JQ62;Q8NF37	Lysophosphatidylcholine acyltransferase 1	LPCAT1	3	2	2	2	2	2	2	11.5	25.74	80999	117860	10125	14732	82503	129580
A0A096LP25;E9PG46;B7ZLC4;Q2M2I8;Q9BUD9;L0R804;Q6ZSR9	AP2-associated protein kinase 1	AAK1	7	4	3	4	3	4	3	5.8	125.88	165980	117800	3772.2	2677.2	162010	134980
Q96EN8	Molybdenum cofactor sulfurase	MOCOS	1	2	2	2	2	2	2	3	98.119	115640	117700	2569.8	2615.6	118140	128410
G3V5E1;O75909;G3V2Q3;G3V235	Cyclin-K	CCNK	4	3	3	3	3	3	3	12.4	43.404	83542	117620	4641.2	6534.7	80132	134230
B4DED6;K0J110;Q9BQ39;Q53FI9;B4DW97;Q9NTA9	ATP-dependent RNA helicase DDX50	mcdrh;DDX50	6	3	1	3	1	3	1	9.6	72.157	290850	117430	8079.1	3262	246750	174710
Q5T8U5;Q5T8U7;B7Z605;B7Z8F3;B7Z7A8;O15260	Surfeit locus protein 4	SURF4	6	1	1	1	1	1	1	7	21.127	93933	117390	10437	13043	93933	130560
B7Z4E5;B7Z7Q8;H0Y5T1;A0A8V8TRF6;A0A8V8TQK9;F8WA11;A0A8V8TLP7;Q7Z460;B7Z4J0;B7Z7C4;Q68D09;B7Z2P0;B7Z5R7	CLIP-associating protein 1	CLASP1;DKFZp686D1968	13	3	3	3	3	2	2	3.5	136.8	135900	117220	1836.5	1584.1	120890	145390
H0YL11;B4DSZ6;Q13584;Q53GL5;P48735	Isocitrate dehydrogenase [NADP];Isocitrate dehydrogenase [NADP], mitochondrial	IDH2	5	1	2	1	2	1	2	9.3	35.33	31602	116520	2633.5	9709.8	45559	115630
B4DYP6;A4UCU0;Q53GJ1;Q9H4E3;Q9H0S4	Probable ATP-dependent RNA helicase DDX47	E4-DBP;DDX47	5	1	1	1	1	1	1	13.6	14.081	159800	116470	22829	16638	159800	129530
A0A140VK12;Q9UBF2;Q9H9B7;Q9NUP3;B3KND4;Q9H279	Coatomer subunit gamma-2;Coatomer subunit gamma	COPG2	6	5	5	4	3	4	3	12.7	97.621	106230	114770	2309.5	2495.1	94172	139710
A0A1W2PNW7;B4DSE1;A0A384NYG5;A0A1W2PRB8;Q9NVC6;A0A1W2PRX4;A0A1W2PNF3;A0A1W2PPP8;A0A1W2PR99;A0A1W2PQ48;A0A1W2PS69;E9PM72;A0A1W2PS27;A0A1W2PPC8;A0A1W2PQE4;E9PKQ4	Mediator of RNA polymerase II transcription subunit 17	MED17	16	5	2	5	2	5	2	15.4	67.814	388580	114690	13878	4096.1	234380	281760
A0A140VJD0;Q9UFC0;H7C5S6;Q59FT0	Leucine-rich repeat and WD repeat-containing protein 1	LRWD1	4	1	2	1	2	1	2	6.8	70.86	76578	114490	2470.3	3693.3	87942	115970
B3KNN7;B4DEB0;B4DPM7;B4DV84;Q8N9M2;Q6IBN0;O43242;Q96N86	26S proteasome non-ATPase regulatory subunit 3	PSMD3	8	2	1	2	1	2	1	5.2	57.232	137390	114470	4163.4	3468.9	130750	133960
Q8IWH6;Q05C10;Q9H501;Q3SWV1;Q6P6H6;A0JLU5	ESF1 homolog	ESF1	6	2	2	2	2	2	2	9.5	33.946	86513	113450	6654.9	8726.6	86439	126250
B4DVB5;B4DW57;A0A1U9X8F2;A0A1U9X8F1;Q06587;B4DMN3	E3 ubiquitin-protein ligase RING1	RING1	6	1	2	1	2	1	2	9.6	29.74	45241	112520	4524.1	11252	69679	100710
A6PW57;Q99755;A6PW58;A2A5X0;B4DY52;A2A3N6	Phosphatidylinositol 4-phosphate 5-kinase type-1 alpha	PIP5K1A	6	3	1	3	1	3	1	8.4	61.257	227340	112410	9884.1	4887.2	186510	165850
Q7RTX2;H0YA26;E9PHT6;B4DZX1;B4DHW9;Q9NVE7;H0YA31	Pantothenate kinase 4	PANK4	7	0	2	0	2	0	2	6.3	42.355	0	112280	0	4318.5	0	124880
O75822	Eukaryotic translation initiation factor 3 subunit J	EIF3J	1	1	1	1	1	1	1	5	29.062	176120	112000	12580	8000.1	176120	124570
Q8IWZ3;Q8TEF1;E9PDP5;H7C2F5;Q9NXF0;H3BLS9;Q7Z586;D6RHC4;Q9H7X4;Q8IWG5;A0A0A0MQZ8;H0Y7Y3;Q9H059;H0Y785;H0Y472;H0Y4P6	Ankyrin repeat and KH domain-containing protein 1	ANKHD1;FLJ00246	16	5	4	3	2	3	2	3.3	269.45	199540	111860	2494.3	1398.3	165750	158200
A0A0S2Z414;Q13257	Mitotic spindle assembly checkpoint protein MAD2A	MAD2L1	2	1	1	1	1	1	1	11.7	14.636	54586	111850	6823.3	13981	74745	104240
Q7Z406;M0QY43;B3KWH4	Myosin-14	MYH14	3	4	6	2	3	2	3	5.6	227.87	59146	111580	574.23	1083.3	74772	108470
Q05D78;F8W7U8;P49959;F5GXT0;F5H742;A0A0S2Z438;F5H256;Q9BS79	Double-strand break repair protein MRE11A	MRE11A	8	3	3	3	3	3	3	10.6	59.724	200900	111140	8036	4445.5	170040	154460
Q8N1N4;B4DQ49	Keratin, type II cytoskeletal 78	KRT78	2	2	2	2	2	2	2	7.3	56.865	105110	110950	3624.6	3826	114080	114430
Q15596;E7EWM1;Q569J4	Nuclear receptor coactivator 2	NCOA2	3	1	3	1	3	1	3	3.3	159.15	73037	110550	1259.3	1906.1	99323	96670
B4DJ81;E5KRK5;A0A291FIZ5;P28331;Q9P1A0	NADH-ubiquinone oxidoreductase 75 kDa subunit, mitochondrial	NDUFS1	5	2	2	2	2	2	2	5.9	66.921	86789	110180	2479.7	3147.9	87097	122230
A0A087X2E5;A0A087WZN1;O43837;L0R875	Isocitrate dehydrogenase [NAD] subunit, mitochondrial;Isocitrate dehydrogenase [NAD] subunit beta, mitochondrial	IDH3B	4	2	2	2	2	2	2	7.4	41.219	86604	110040	4330.2	5501.9	86097	122890
Q53XC0;P05198;H0YJS4;G3V4T5	Eukaryotic translation initiation factor 2 subunit 1	EIF2S1	4	3	2	3	2	3	2	20	36.112	142350	109470	6470.4	4976	130770	133340
A0A0S2Z5K3;Q3LIB4;A0A0S2Z5R3;Q9NPI6;A0A0S2Z5I2;A0A087WT55	mRNA-decapping enzyme 1A	Nbla00360;DCP1A	6	1	3	1	3	1	3	8.2	59.488	55991	109340	2434.4	4753.8	88069	89526
Q53GB0;Q549C5;Q9NS69	Mitochondrial import receptor subunit TOM22 homolog	MST065;TOMM22	3	0	2	0	2	0	2	23.2	15.505	0	109270	0	15609	0	121530
B4DN23;A1L377;Q5T7A2;B4DVB7;Q8NI60	Atypical kinase ADCK3, mitochondrial	CABC1;ADCK3	5	1	1	1	1	1	1	6.2	42.476	69669	109040	4644.6	7269.3	69669	121270
B7Z2D8;B7Z5F9;B3KP14;H0Y8R1;B7Z3R7;H0YAK1;B3KW50;Q12849	G-rich sequence factor 1	GRSF1	8	1	1	1	1	1	1	6.1	41.574	123760	108930	6513.8	5733.1	123760	121150
Q6IAX2;Q59GK9;P46778;G3V1B3;M0R181	60S ribosomal protein L21	RPL21	5	4	1	4	1	4	1	27.5	18.565	295950	108910	49325	18152	275010	142080
A4QPB0;P46940;A0A0J9YXZ5;Q6P1N4;H0YLE8;B4E2M0;B4DNP4	Ras GTPase-activating-like protein IQGAP1	IQGAP1	7	2	3	2	3	2	3	4.1	189.28	61424	108620	740.05	1308.7	73976	108260
B4DM28;Q53GV6;B2R791;O43395;B4DLS8	U4/U6 small nuclear ribonucleoprotein Prp3	PRPF3	5	3	2	3	2	3	2	7.3	72.103	142700	108470	4603.1	3499	121690	141640
Q8WXF0	Serine/arginine-rich splicing factor 12	SRSF12	1	2	1	1	1	1	1	9.6	30.512	131330	108450	10944	9037.3	131330	120620
A0A994J483;Q7Z6Z7;Q5H924;Q9NXW1;A0A994J6V7;Q5H935;H0Y659;Q5H962	E3 ubiquitin-protein ligase HUWE1	HUWE1	8	1	3	1	3	1	3	1.1	473.94	47849	108100	265.83	600.57	62989	105090
E7EU94;E7ESX0;E7EN72;B4DWW8;E7EVX8;Q8WWY3	U4/U6 small nuclear ribonucleoprotein Prp31	PRPF31	6	1	1	1	1	1	1	8.1	28.858	157260	107940	14296	9812.4	157260	120050
Q99549;B3KS10	M-phase phosphoprotein 8	MPHOSPH8	2	1	2	1	2	1	2	3.5	97.181	74809	107560	2337.8	3361.1	89354	105080
B5MCX3;A0A384N6H6;Q15019;C9J2Q4;H7C2Y0;A0A1B0GXJ2;C9JFT1;F8WB65;B5MD47;C9JZI2;C9IY94;C9IZU3;C9JQJ4;C9J938;C9JB25	Septin-2	2025-09-02	15	3	2	3	2	3	2	13.7	36.94	170590	107270	8529.3	5363.3	160010	129880
A0A9L9PXC2;A0A9L9PX47;E7ETU9;B4DHG3;C9JXZ0;O00469;Q96AR9;A0A994J3M7;A0A994J6E6;A0A994J6S5	Procollagen-lysine,2-oxoglutarate 5-dioxygenase 2	PLOD2	10	1	2	1	2	1	2	3.9	80.154	40604	106890	1068.5	2812.8	61565	97918
Q8NI27;F2Z2V2;A0A0C4DG98	THO complex subunit 2	THOC2	3	2	2	2	2	2	2	3	182.77	156030	106890	2080.4	1425.2	108120	134750
H7C2Y7;B3KQI2;E9PDF6;B0I1S9;O43795	Unconventional myosin-Ib	MYO1B	5	1	1	1	1	1	1	7.8	21.74	62125	106770	5647.8	9706.1	62125	118750
A0A024R861;O00743;A0A0S2Z482;Q5T1S7;B7Z3E2	Serine/threonine-protein phosphatase;Serine/threonine-protein phosphatase 6 catalytic subunit;Serine/threonine-protein phosphatase 6 catalytic subunit, N-terminally processed	PPP6C	5	2	2	2	2	2	2	13.1	35.144	86227	106560	5389.2	6660.3	84181	120570
H0YLP6;H0YMF4;H0YKD8;P46779	60S ribosomal protein L28	RPL28	4	1	1	1	1	1	1	11.2	9.657	161830	106560	26971	17760	161830	118520
Q66K25;M0QZ22;Q5PRF9;M0QY61;Q8N2G5;Q9NW90;M0R0X3;Q8IXP7	Protein Smaug homolog 2	SAMD4B	8	3	2	3	2	3	2	6.8	72.5	118890	105950	4572.7	4075	99830	136900
M0QXK0;Q6FI51;Q6FHS4;P25685;M0R080;A0A7I2V3K7;M0R128;A0A1B0GX60;M0R1D6;M0QZD0;M0QYT3;B4DKK9	DnaJ homolog subfamily B member 1	DNAJB1	12	3	1	3	1	3	1	15.4	30.629	178980	105890	13768	8145.8	148440	148310
E9PMK8;B7Z5Y8;O75382	Tripartite motif-containing protein 3	TRIM3	3	1	1	1	1	1	1	17.3	28.668	160250	105510	12327	8116.5	105410	0
H7C5W9;A0A0S2Z3L2;P16615;A0A0C4DH86;B1PM99	Sarcoplasmic/endoplasmic reticulum calcium ATPase 2	ATP2A2	5	0	2	0	2	0	2	2.8	102.48	0	105500	0	2573.2	0	117340
E9KL44;H0YFD6;P40939;A0A2R8YG21;B4DDZ5;B4DRH6;A0A2R8Y4F5;A0A2R8Y688	Trifunctional enzyme subunit alpha, mitochondrial;Long-chain enoyl-CoA hydratase;Long chain 3-hydroxyacyl-CoA dehydrogenase	HADHA	8	4	2	4	2	4	2	12.6	82.999	275970	105440	6731.1	2571.6	275970	117270
A0A0C4DFM7;Q5TAX3;E9PKY2;E9PKX1;H0YDJ1;H0YEE8;E9PRG2	Terminal uridylyltransferase 4	ZCCHC11	7	6	4	6	4	6	4	5.3	185.25	171830	105380	1888.3	1158.1	152750	136290
Q9H8V3;H7C3G1;Q96SJ9	Protein ECT2	ECT2	3	2	2	2	2	2	2	4.7	103.5	49070	105090	1001.4	2144.7	60719	105230
B4DP44;B4DWB1;Q8WUV3;O60678	Protein arginine N-methyltransferase 3	PRMT3	4	1	2	1	2	1	2	5.3	51.59	62806	104770	3305.6	5514.3	81022	98312
Q6NUR1;Q9BPX3;D6RA93;H0Y9Z8	Condensin complex subunit 3	NCAPG	4	2	3	2	3	2	3	4.7	114.19	59745	104710	1271.2	2227.8	63015	113180
I3L2G3;I3L139;Q6FIG5;B4DXG0;B4DE94;B2RD19;A0A140VK84;Q9HA64	Ketosamine-3-kinase	FN3KRP	8	1	2	1	2	1	2	11	14.064	130050	104330	16256	13041	132830	113260
A0A087X247;K7ERP4;K7ENB4;A0A9L9PXS3;R4GNE4;K7EJ20;K7EKX7;P36969	Glutathione peroxidase;Phospholipid hydroperoxide glutathione peroxidase, mitochondrial	GPX4	8	1	1	1	1	1	1	10.4	15.438	163370	104230	20421	13029	140480	138820
G3V2Y4;B4DJ63;B4DLV4;B4DW25;B4DP88;B4E1G2;Q5BJF5;Q5HYG8;B4DJQ3;V9HW06;Q53ET4;B4DWA7;P34897;G3V5L0;H0YIZ0	Serine hydroxymethyltransferase;Serine hydroxymethyltransferase, mitochondrial	SHMT2;DKFZp686P09201;HEL-S-51e	15	0	2	0	2	0	2	10.7	25.676	0	103970	0	6931.5	0	115640
A0AAQ5BI89;A0AAQ5BI29;Q9UN37;Q9NXK5;Q9UF30;A0AAQ5BI50;A0AAQ5BI15;A0AAQ5BI05;A0AAQ5BI54;I3L4J1;Q49AN7;A0AAQ5BI17;A0AAQ5BI51;A0AAQ5BI04	Vacuolar protein sorting-associated protein 4A	VPS4A;DKFZp434E0418	14	2	2	2	2	2	2	12.6	44.614	56148	103900	2339.5	4329.4	66086	105620
Q9NYL2;B4DQ47;D4Q8H0;A8K710	Mitogen-activated protein kinase kinase kinase MLT	ZAK;pk	4	1	2	1	2	1	2	3.8	91.154	99480	103490	2368.6	2464	110700	103880
C9IZ83;Q6P5S9;H7C3L7;Q99543;F2Z3H0;F2Z3N9	DnaJ homolog subfamily C member 2;DnaJ homolog subfamily C member 2, N-terminally processed	DNAJC2	6	1	2	1	2	1	2	14.4	22.414	39730	103370	4966.3	12922	68800	85902
B4DGK8;E9PQM0;Q8WUK0	Phosphatidylglycerophosphatase and protein-tyrosine phosphatase 1	PTPMT1	3	1	1	1	1	1	1	9.5	15.761	92784	102970	10309	11441	92784	114520
A0A384MDS7;Q96IJ6;A0A804HID2;A0A804HJC3;C9J255;C9JAH0;A0A804HLB2;F8WD54;A0A804HIS0;A0A087WUI8	Mannose-1-phosphate guanyltransferase alpha	GMPPA	10	2	2	2	2	2	2	8.1	46.291	89130	102530	4456.5	5126.4	90199	112960
B4DHF6;B4DIN7;O00308	NEDD4-like E3 ubiquitin-protein ligase WWP2	WWP2	3	1	1	1	1	1	1	3.3	57.78	101790	102500	3393.1	3416.8	101790	114010
B4DVK1;B4E013;B4DND9;Q7L4X7;Q96CS0;Q53YP0;B4E1N4;Q9NZM5	Glioma tumor suppressor candidate region gene 2 protein	GLTSCR2	8	1	1	1	1	1	1	6.8	30.243	101940	102350	8494.7	8529.2	101940	113830
H7C2I4;B3KSU9;B4E365;E7ES68;G5E9D5;B3KT00;B4DT15;A0A0S2Z5M8;Q9BQ52	Zinc phosphodiesterase ELAC protein 2	ELAC2	9	1	1	1	1	1	1	7	31.735	74565	102320	5735.8	7870.7	74565	113800
H7C531;B3KT66;Q15008	26S proteasome non-ATPase regulatory subunit 6	PSMD6	3	1	1	1	1	1	1	10.9	15.857	86197	102100	12314	14586	86197	113560
A0A6I8PRN4;A0A6I8PTT9;Q06210;E5RJP4;B4DN38;A0A0S2Z4W6;B3KMR8;B2RB90;A0A0S2Z4X9;O94808	Glutamine--fructose-6-phosphate aminotransferase [isomerizing] 1	GFPT1	10	4	3	4	3	4	3	12	68.541	114120	101880	3084.2	2753.4	99424	128000
A0A8Q3SIN5;V9GYM8;A0A5F9ZI21;Q92974;B4DJ49;B7Z977;V9GZ14;V9GYF0	Rho guanine nucleotide exchange factor 2	ARHGEF2	8	3	4	3	4	3	4	7.5	111.49	157580	101520	2813.9	1812.9	133700	111130
Q6P597;K7EL76;K7ENJ3	Kinesin light chain 3	KLC3	3	0	3	0	3	0	3	8.7	55.364	0	101420	0	3622.1	0	112800
Q6UVJ0;Q495U0;B4DYM7	Spindle assembly abnormal protein 6 homolog	SASS6	3	3	3	3	3	3	3	7	74.396	93752	101410	2343.8	2535.2	92451	114090
E9PF58;V9HVZ6;A0A1W2PNV4;Q92747;Q75MY0;Q53GB6;A0A0K0K1L3;Q59GQ0;F8WFD3	Actin-related protein 2/3 complex subunit 1A	ARPC1A;HEL-68	9	1	2	1	2	1	2	17.9	30.888	59112	101290	3284	5627.1	0	112650
N0E650;A0A7I2V500;N0E472;Q5SRQ6;A0A7I2YQ78;Q5SRQ3;N0E4C7;A0A1U9X7J2;A0A7I2YQQ2;N0E644;A0A0G2JM58;N0E466;B4DUJ4;N0E6J1;N0E638;A0A0G2JM12;P67870	Casein kinase II subunit beta	CSNK2B;CSNK2B-LY6G5B--991;CSNK2B-LY6G5B-1181;CSNK2B-LY6G5B-562;CSNK2B-LY6G5B-560;CSNK2B-LY6G5B-1072	17	1	1	1	1	1	1	17.9	8.9556	86331	101230	17266	20246	0	112590
A0A0D9SFI9;I3L4U9;A0A994J7H4;Q8TAT6	Nuclear protein localization protein 4 homolog	NPLOC4	4	1	1	1	1	1	1	13.4	14.892	89420	100970	11178	12622	89420	112300
D6RA17;B4DXG8;D6RIY6;A5PLM5;Q06265	Exosome complex component RRP45	EXOSC9	5	1	1	1	1	1	1	11.6	27.499	121810	100750	12181	10075	113020	120840
Q8N523;Q9UBB9;B4DPE5;B4DSX8	Tuftelin-interacting protein 11	TFIP11	4	3	3	3	3	3	3	5.5	96.793	90727	99635	1972.3	2166	80373	121170
P02751;H0Y7Z1;O95617;A6YID4;Q6MZM7;A6YID2;A6YID6;Q68CX6;A6YID7;Q59G22;B4DTK1;Q6N084;B7ZLE5;A0A384MR03;H0Y4K8;Q5CZ99;A6YID3;A6YID5;Q9UQS6;B4DU16	Fibronectin;Anastellin;Ugl-Y1;Ugl-Y2;Ugl-Y3	FN1;DKFZp686O12165;DKFZp686O13149;DKFZp686L11144;DKFZp686I1370	20	1	2	1	2	1	2	1.9	272.32	58833	99632	582.5	986.46	67977	101670
Q5VXN0;B4DWS5;A8K800;Q9H7B2	Ribosome production factor 2 homolog	RPF2	4	0	1	0	1	0	1	7.5	24.605	0	99017	0	8251.4	0	110130
Q86XP3;T2DQ69;B3KTL4;B3KX23	ATP-dependent RNA helicase DDX42	DDX42	4	1	2	1	2	1	2	4.9	102.97	66572	98994	1513	2249.9	93355	83319
P61221;D6R9I9	ATP-binding cassette sub-family E member 1	ABCE1	2	1	2	1	2	1	2	10.9	67.314	42697	98834	1423.2	3294.5	42697	0
Q15645;H0YAL2	Pachytene checkpoint protein 2 homolog	TRIP13	2	1	2	1	2	1	2	6.9	48.55	30121	98820	1255.1	4117.5	54043	85987
A0A0S2Z5L8;Q9H7H0;A0A0S2Z5V5;G3V353;G3V4P2;G3V3X6;G3V4H5;B4E298;B4E0Q8	Methyltransferase-like protein 17, mitochondrial	METTL17	9	5	2	5	2	5	2	25	50.733	350870	98813	15949	4491.5	325800	134970
Q9Y3C1	Nucleolar protein 16	NOP16	1	1	1	1	1	1	1	8.4	21.188	86448	98800	8644.8	9880	86448	109890
Q9Y5Q9;F8WC64;A0A494C1S7	General transcription factor 3C polypeptide 3	GTF3C3	3	2	2	2	2	2	2	2.9	101.27	120940	98719	2748.7	2243.6	120380	110360
A8QI98;Q9Y2L1;F2Z2C0;Q49AG4;G3V1J5	Exosome complex exonuclease RRP44	DIS3	5	2	3	2	3	2	3	3.9	109.06	38619	98708	804.57	2056.4	30371	118030
Q96A35;X6RJ73;X6RHI2	39S ribosomal protein L24, mitochondrial	MRPL24	3	2	1	2	1	2	1	12	24.915	164360	98190	12643	7553.1	125690	147880
A2A2S5;Q32NB1;A7BI36;Q9P2E9	Ribosome-binding protein 1	RRBP1	4	1	1	1	1	1	1	6	31.721	92902	97337	5464.8	5725.7	51046	71760
B4DHN0;Q499G7;Q1HBJ4;P28482	Mitogen-activated protein kinase;Mitogen-activated protein kinase 1	MAPK1	4	2	1	2	1	1	1	8.3	40.42	175060	97221	8336.2	4629.6	129910	153280
Q8NA80;A0A024R7W5;A0A087X0Q1;B4DPX9;A0A087WY31;Q7Z739;Q8N3V9;Q96MZ5	YTH domain-containing family protein 3	YTHDF3;DKFZp451A052	8	3	4	0	1	0	1	10.3	58.309	0	97220	0	5401.1	0	108130
P50416;B2RAQ8;H3BMD2	Carnitine O-palmitoyltransferase 1, liver isoform	CPT1A	3	0	2	0	2	0	2	3.8	88.367	0	97033	0	2622.5	0	107920
B4E3S0;Q53G58;B3KN06;Q59EA2;Q9ULV4;F8VV53;F8W1H8;F8VUX3;F8VSA4;F8VRE9;F8VTT6;F8VVB7;B7Z9V0;B4DMH3	Coronin;Coronin-1C	CORO1C	14	2	2	2	2	2	2	8.7	41.603	63436	96974	3964.8	6060.8	67446	103840
A0A0C4DG44;A0A8Q3SIX7;A8K7G2;A0A384MDW9;O43464;A0A8Q3SJ36	Serine protease HTRA2, mitochondrial	HTRA2	6	2	1	2	1	2	1	12.3	45.112	122140	96940	5816.1	4616.2	74983	68299
B7ZL31;Q9NRL6;B9EG64;Q9HAZ1	Dual specificity protein kinase CLK4	CLK4	4	1	1	1	1	1	1	4.3	44.753	91398	96737	4569.9	4836.9	91398	107590
H7C4G8;Q9H857	5-nucleotidase domain-containing protein 2	NT5DC2	2	1	1	1	1	1	1	5.8	30.001	96024	94848	7386.5	7296	96024	105490
H7C5E4;Q8IZH2	5-3 exoribonuclease 1	XRN1	2	3	2	3	2	3	2	5	130.08	111020	94832	1881.6	1607.3	105000	111490
Q9UPT9	Ubiquitin carboxyl-terminal hydrolase 22	USP22	1	1	1	1	1	1	1	4.4	59.96	81055	94742	3377.3	3947.6	81055	105370
G3V2K7;B4DL12;A0A024R6I3;Q53GF9;P49755	Transmembrane emp24 domain-containing protein 10	TMED10	5	1	1	1	1	1	1	7.8	16.904	97844	94242	12230	11780	97844	104820
A0A087WVY3;Q75MT5;B5BUD2;P35250	Replication factor C subunit 2	RFC2	4	0	1	0	1	0	1	6.8	28.377	0	93939	0	5871.2	0	104480
Q9NPL8;C9JU35;G3XA94	Complex I assembly factor TIMMDC1, mitochondrial	TIMMDC1	3	2	2	2	2	2	2	13	32.177	70460	93779	4403.7	5861.2	71128	103630
B3KPM8;Q8N5C6	S1 RNA-binding domain-containing protein 1	SRBD1	2	1	2	1	2	1	2	4.2	111.74	92825	93759	1573.3	1589.1	100940	96167
B3KU91;H7C3B1;B3KNN3;H0Y650;Q86Y56	Dynein assembly factor 5, axonemal	DNAAF5	5	0	2	0	2	0	2	4.7	66.521	0	93720	0	3023.2	0	104240
Q9BX40;Q5TBQ0;Q5TBQ1;B4DQC9;A0A0C4DFV2;Q5TBP9	Protein LSM14 homolog B	LSM14B	6	2	3	2	3	2	3	22.6	42.07	122390	93523	8741.9	6680.2	0	104020
F5H4F3;F5GYN4;F5H6Q1;F5GYJ8;B4DPD5;Q96FW1	Ubiquitin thioesterase OTUB1	OTUB1	6	1	1	1	1	1	1	9	18.909	107570	93071	11952	10341	112040	99041
A0A590UK71;A0A5F9ZI03;A0A590UJY4;A0A590UK86;A0A590UK22;A0A590UKB0;A0A590UJ75;A0A0D9SGC1;A0A0A0MRM8;A0A1Y0BRN0;A0A1Y0BRN3;A0A590UJ40;Q9UM54;Q14784;A0A590UJW9	Unconventional myosin-VI	MYO6	15	2	2	2	2	2	2	7.6	71.865	69893	92728	2254.6	2991.2	79166	93860
Q96F86;H3BPN4;H3BSQ0	Enhancer of mRNA-decapping protein 3	EDC3	3	3	3	3	3	3	3	9.4	56.077	129980	92277	4482	3182	111820	101010
A0A0S2Z476;A0A0S2Z489;O00232	26S proteasome non-ATPase regulatory subunit 12	PSMD12	3	1	1	1	1	1	1	4.1	36.587	110030	92208	6876.9	5763	110030	102550
A0AAQ5BHL5;A0AAQ5BHN1;P31930;B4DUL5	Cytochrome b-c1 complex subunit 1, mitochondrial	UQCRC1	4	1	2	1	2	1	2	6.8	41.486	67666	91930	3980.4	5407.6	82863	87048
O95782;Q8N9K4;B4DXJ6;A0A8I5KYZ9	AP-2 complex subunit alpha-1	AP2A1	4	5	2	3	1	3	1	10.7	107.54	230190	91893	4343.1	1733.8	230190	0
A0A5C2G1J9			1	0	1	0	1	0	1	15.1	11.54	0	91229	0	18246	0	101470
B0AZM4;A8K6F0;O60306;H0YH15	Intron-binding protein aquarius	AQR	4	3	2	3	2	3	2	2.9	156.84	124560	91017	1859.1	1358.5	96391	129400
Q9H8Y5;C9JS61;B4DZT1;B8ZZS4	Ankyrin repeat and zinc finger domain-containing protein 1	ANKZF1	4	1	2	1	2	1	2	5.5	80.926	64130	90924	1886.2	2674.2	82480	82775
B3KN49;O94992	Protein HEXIM1	HEXIM1	2	1	1	1	1	1	1	3.9	40.607	111290	90917	8560.7	6993.6	129480	82932
Q9HCD5;Q5JY17	Nuclear receptor coactivator 5	NCOA5	2	3	3	3	3	3	3	11.6	65.536	352780	90776	16799	4322.7	211550	119930
Q9BRT6	Protein LLP homolog	LLPH	1	1	1	1	1	1	1	10.9	15.225	95347	90503	31782	30168	95347	100660
B7Z689;B3KTF7;B7Z502;B7Z321;Q6NX51;Q96A65	Exocyst complex component 4	EXOC4	6	2	3	2	3	2	3	7.7	57.109	51251	90291	1708.4	3009.7	62107	89566
Q5U077;A0A5F9ZHM4;P07195;F5H793;C9J7H8;A8MW50;A0A3B3IS95	L-lactate dehydrogenase;L-lactate dehydrogenase B chain	LDHB	7	1	2	1	2	1	2	8.4	36.638	98875	90132	5816.2	5301.9	102040	97084
A0A7P0T8J7;A2A2Q9;A0A7P0TA70;Q9Y312	Protein AAR2 homolog	AAR2	4	0	2	0	2	0	2	10.3	37.375	0	90071	0	6004.7	0	100180
Q6IBR8;B5BU01;P20042;Q96I16;Q3B7I9;Q59GZ3	Eukaryotic translation initiation factor 2 subunit 2	EIF2S2	6	2	2	2	2	2	2	15.9	38.388	79364	90001	3968.2	4500.1	79784	99680
G3V5Q1;G3V3M6;Q5TZP7;P27695	DNA-(apurinic or apyrimidinic site) lyase;DNA-(apurinic or apyrimidinic site) lyase, mitochondrial	APEX1	4	1	1	1	1	1	1	7	27.125	106730	89951	9702.9	8177.3	106730	100040
I3L3C6;Q9UQB8;B4DWA1;B4DQ43;B4DMV0;B3KPV9;I3L4C2	Brain-specific angiogenesis inhibitor 1-associated protein 2	BAIAP2	7	2	2	2	2	2	2	13.4	23.4	127020	89586	7938.9	5599.1	126480	100180
Q86U32;Q59EK7;Q13243	Serine/arginine-rich splicing factor 5	SFRS5;SRSF5	3	0	1	0	1	0	1	9.7	16.428	0	89551	0	29850	0	99599
Q9UHV7;J3QRB7	Mediator of RNA polymerase II transcription subunit 13	MED13	2	3	2	3	2	3	2	2.9	239.29	139330	89467	1763.7	1132.5	130570	108270
Q32P28;E2QRI1;Q68CW0;B4DNM8	Prolyl 3-hydroxylase 1	LEPRE1;P3H1;DKFZp547C166	4	0	2	0	2	0	2	3.4	83.393	0	89047	0	2968.2	0	99039
Q562R1	Beta-actin-like protein 2	ACTBL2	1	3	2	1	1	1	1	12	42.003	93072	88744	4432	4225.9	93072	98701
A1L1B7;Q6NX58;D3DPS3;Q3KQU3	MAP7 domain-containing protein 1	MAP7D1;RPRC1	4	1	2	1	2	1	2	10.4	18.533	54546	88711	6818.2	11089	62916	90295
B3KT11;C9JA08;Q96D46;C9J0B9;B3KMN5;B4DKU1;C9IZW9;C9K0C2	60S ribosomal export protein NMD3	NMD3	8	3	3	3	3	3	3	10.9	57.593	118250	88544	4548.2	3405.6	109400	107330
P49790	Nuclear pore complex protein Nup153	NUP153	1	5	2	5	2	5	2	5.6	153.94	276400	88543	4387.3	1405.4	187110	187770
Q9H1A4;H0Y564	Anaphase-promoting complex subunit 1	ANAPC1	2	2	2	2	2	2	2	2.5	216.5	77807	88287	855.02	970.18	66983	109020
F8VRG3;Q12792	Twinfilin-1	TWF1	2	0	1	0	1	0	1	22	6.4352	0	88259	0	44129	0	98162
Q9Y6J9;A8K0D4	TAF6-like RNA polymerase II p300/CBP-associated factor-associated factor 65 kDa subunit 6L	TAF6L	2	1	2	1	2	1	2	4.3	67.814	45519	88225	1569.6	3042.2	79983	63660
B4DXQ8;B3KWX6;Q53EY5;B3KX14;Q15014;Q5JXX1;Q5JXX2	Mortality factor 4-like protein 2	MORF4L2	7	2	1	2	1	2	1	12.3	29.132	123490	88205	7718.4	5512.8	112530	109070
O75155;A0A3B3ISC4;F8WBB8;A0A384MDT0	Cullin-associated NEDD8-dissociated protein 2	CAND2	4	2	2	2	2	2	2	2.3	135.25	79450	87976	1369.8	1516.8	78352	98945
A8K5Q1;Q7L2J0	7SK snRNA methylphosphate capping enzyme	MEPCE	2	1	2	1	2	1	2	4.6	74.326	9881.4	87432	308.79	2732.2	49037	58086
Q06124;A0A8I5KW48;A0A3G1LBG2;A0A1W2PPU4;A0A8I5KRZ3;A0A8I5QJ58;A0A8I5QL30;A0A8I5KVS6;B3GUD5;H0YF12;A0A6C0W8I3;A0A6C0W763;B3GUD4;A0A6C0W4X6;A0A6C0W4Y0;A0A6C0W5H1;A0A6C0W5U2;A0A6C0W5U7;A0A6C0W5V7;B3GUD3	Tyrosine-protein phosphatase non-receptor type 11	PTPN11	20	2	2	2	2	2	2	5.2	68.01	111520	87043	2934.7	2290.6	109570	98755
Q5H9P4;B3KPZ0;Q9P2R3	Rabankyrin-5	DKFZp686M19106;ANKFY1	3	1	1	1	1	1	1	1.4	99.823	83094	86947	2130.6	2229.4	83094	96702
A0A0A0MQY2;B4DM34;F6SS63;Q5JPK0;Q8N5C8	TGF-beta-activated kinase 1 and MAP3K7-binding protein 3	TAB3;DKFZp313L0918	5	1	1	1	1	1	1	34	5.298	94530	86875	47265	43438	94530	96623
Q15418;E9PGT3;B7Z2K7;E9PMM7;B4DKZ2;A0A384MDW3;A0AAQ5BI00;B7ZB17;Q5SVM7;B1AXG1;B7Z3B5;B4DG22;E9PAN7;A0A2R8Y7S9;D6R910;F2Z2J1;Q15349;P51812	Ribosomal protein S6 kinase alpha-1;Ribosomal protein S6 kinase	RPS6KA1	18	1	3	1	3	1	3	8.4	82.722	38257	86526	869.48	1966.5	0	96235
B0QZ65;B4DGD8;C9IZ08;B4DK42;F8W9S7;Q14C86;C9IZX9;H0Y4E7;H0Y7I9	GTPase-activating protein and VPS9 domain-containing protein 1	GAPVD1	9	1	2	1	2	1	2	6.2	56.461	63852	86500	2364.9	3203.7	77992	82066
Q9NQG5;E9PQF3;E9PIQ9;K7EQR8;A2A2M0;A0A0C4DGQ6;Q96P16	Regulation of nuclear pre-mRNA domain-containing protein 1B	RPRD1B	7	4	1	4	1	4	1	19.6	36.899	325410	86080	23244	6148.6	294020	127130
B7ZB67;B4DJ75;A0A8V8TQ71;V9HW04;A0A8V8TRH9;P62140;B4E163;H0Y3Y6;C9JP48;C9J9S3;C4TNW5;F8WE71;F8W1A0;A0A8V8TR83	Serine/threonine-protein phosphatase;Serine/threonine-protein phosphatase PP1-beta catalytic subunit	HEL-S-80p;PPP1CB	14	5	6	0	1	0	1	34.1	34.079	0	85881	0	5367.5	0	95517
P78345	Ribonuclease P protein subunit p38	RPP38	1	1	1	1	1	1	1	4.2	31.834	83859	85694	4932.9	5040.8	83859	95309
Q8TDD1	ATP-dependent RNA helicase DDX54	DDX54	1	1	1	1	1	1	1	2	98.594	88685	85448	1927.9	1857.6	88685	95036
A0A024R542;Q9C0C2;A0A2R8Y5C4;B3KXS7	182 kDa tankyrase-1-binding protein	TNKS1BP1	4	3	3	3	3	3	3	2.8	181.79	126970	85395	1442.9	970.4	95586	101220
Q6DKI1;B3KMP5;A8K5J5;B7Z4G0;R4GMU7	60S ribosomal protein L7-like 1	RPL7L1	5	3	2	3	2	3	2	17.6	29.669	144870	84677	10348	6048.3	128680	110370
Q4LE36;P53396;Q8N9C4;K7ESG8	ATP-citrate synthase	ACLY variant protein;ACLY	4	3	1	3	1	3	1	4.7	124.56	231790	84573	3679.2	1342.4	179680	146170
P14635	G2/mitotic-specific cyclin-B1	CCNB1	1	1	1	1	1	1	1	3.9	48.337	83217	84372	4379.9	4440.6	83217	93838
B4DI01;Q53H36;A0A0S2Z5J9;Q96SZ6;A0A0S2Z592	CDK5 regulatory subunit-associated protein 1	CDK5RAP1	5	1	2	1	2	1	2	4.9	60.242	37719	84150	1397	3116.7	62420	68891
Q8NDC0	MAPK-interacting and spindle-stabilizing protein-like	MAPK1IP1L	1	1	1	1	1	1	1	6.9	24.269	80136	84132	40068	42066	80136	93572
Q9HCC0;A0A804HLJ9;A0A140VK29;A0A804HJ84;A0A804HJ24;A0A804HK37;A0A804HJ31;A0A804HL02;A0A0S2Z5R4;A0A804HKE8;A0A804HHS4;A0A804HIH3;D6RDF7;A0A804HJW5;D6R9R1;A0A0D9SFE9;A0A804HJL2;A0A804HJC1;B3KR24;A0A0G2JM88;A0A804HJW2;D6RD67	Methylcrotonoyl-CoA carboxylase beta chain, mitochondrial	MCCC2	22	2	2	2	2	2	2	9.1	61.332	108770	83988	3884.7	2999.6	120220	81967
B7ZB32;Q9BR63;A8K666;Q9NSD9	Phenylalanine--tRNA ligase beta subunit	FARSB	4	1	1	1	1	1	1	2.7	54.814	65675	83943	2345.5	2998	65675	93362
Q92917	G patch domain and KOW motifs-containing protein	GPKOW	1	2	2	2	2	2	2	8.6	52.228	92534	83917	3304.8	2997	93012	92854
G3V1A9;A0A8I5KT00;P42695;Q96FA6;E9PLE0;E9PKK4	Condensin-2 complex subunit D3	NCAPD3	6	2	2	2	2	2	2	2.8	123.05	77878	83474	1557.6	1669.5	78163	92555
E5RJM0;B7ZLQ8;Q17RY0;E1CJT3;A0A590UJI5;E5RFP2	Cytoplasmic polyadenylation element-binding protein 4	CPEB4	6	3	2	3	2	3	2	6.4	69.768	109880	83414	4226.3	3208.2	90999	111660
Q59HE2;A0A140VJQ4;P04181	Ornithine aminotransferase, mitochondrial;Ornithine aminotransferase, hepatic form;Ornithine aminotransferase, renal form	OAT	3	1	2	1	2	1	2	12.8	30.736	91322	83244	7024.7	6403.4	103860	80045
A0A087X1B7;X6R700;A0AA34QVV3;Q9Y3Y2	Chromatin target of PRMT1 protein	CHTOP	4	0	1	0	1	0	1	17.1	8.5199	0	83152	0	16630	0	92482
Q96P11;B2RD09;B4E119	Probable 28S rRNA (cytosine-C(5))-methyltransferase	NSUN5	3	1	2	1	2	1	2	8.6	46.691	41644	82935	1601.7	3189.8	52087	81798
Q96EV2;H0Y3K3;A0A0C4DFS3	RNA-binding protein 33	RBM33	3	3	2	3	2	1	1	5.7	129.98	234770	82808	5726.1	2019.7	160940	165930
Q9P1Y5	Calmodulin-regulated spectrin-associated protein 3	CAMSAP3	1	3	2	3	2	3	2	5.8	134.75	292820	82482	4370.4	1231.1	219330	165220
Q9H6S0;Q6ZMY0;D6RA70	Probable ATP-dependent RNA helicase YTHDC2	YTHDC2	3	1	3	1	3	1	3	5.5	160.25	21346	82479	284.62	1099.7	42663	70417
O60563;A8K4M5;Q9NR57	Cyclin-T1	CCNT1	3	1	2	1	2	1	2	3.9	80.684	29952	82385	1152	3168.7	47910	73670
Q8TCJ2	Dolichyl-diphosphooligosaccharide--protein glycosyltransferase subunit STT3B	STT3B	1	1	1	1	1	1	1	1.7	93.673	59314	82330	1744.5	2421.5	70363	80519
Q549U1;Q13595	Transformer-2 protein homolog alpha	HSU53209;TRA2A	2	1	1	1	1	1	1	5	32.688	76517	81913	5101.1	5460.9	76517	91104
A0A8I5KT99;A0A0U1RQK7;Q59GJ0;A0A8I5KV92;B4DZE1;B4DH17;A0A0A0MSA7;A0A8I5QJH9;A0A804HJV5;A0A8J9G7U8;O43432;A0A7P0TBQ8	Eukaryotic translation initiation factor 4 gamma 3	EIF4G3	12	4	2	3	1	3	1	3.1	192.44	212840	81623	2446.4	938.2	158580	145040
B4E318;B4DUS0;Q9P287	BRCA2 and CDKN1A-interacting protein	BCCIP	3	2	1	2	1	2	1	14.9	29.797	161110	81487	10069	5093	115790	135950
Q9UID3	Vacuolar protein sorting-associated protein 51 homolog	VPS51	1	1	1	1	1	1	1	2.7	86.041	44404	80892	1138.6	2074.1	44404	89968
A2IDA3;Q1W6H1;P29372	DNA-3-methyladenine glycosylase	MPG	3	2	2	2	2	2	2	13.1	27.295	100230	80040	7709.7	6156.9	99006	90240
H3BPL5;Q96ES7	SAGA-associated factor 29 homolog	CCDC101	2	0	1	0	1	0	1	9.8	14.619	0	79671	0	11382	0	88610
Q49A26;K7EMM8;K7EQB2	Putative oxidoreductase GLYR1	GLYR1	3	2	2	2	2	2	2	5.8	60.547	102860	79311	3673.7	2832.5	99074	91999
Q9UKX7;B4E2D3;B0QY21	Nuclear pore complex protein Nup50	NUP50	3	1	2	1	2	1	2	9.4	50.144	113620	79168	4057.8	2827.4	147820	53848
J3QL22;J3QS85;J3KTQ1;J3QKR0;C9JLV5;Q9UNS2	COP9 signalosome complex subunit 3	COPS3	6	1	1	1	1	1	1	60	2.1494	64723	79108	32362	39554	64723	87984
Q53FS4;B2R774;P49257	Protein ERGIC-53	LMAN1	3	0	1	0	1	0	1	2.4	57.557	0	79070	0	3953.5	0	87942
B2R5U7;Q03701	CCAAT/enhancer-binding protein zeta	CEBPZ	2	2	2	2	2	2	2	5.3	114.2	77821	78820	1691.8	1713.5	81236	84249
A0A6I8PRV6;B1AK87;B1AK85;B2R7T8;A0A384MR50;B1AK88;B4DWA6;P47756	F-actin-capping protein subunit beta	CAPZB	8	0	1	0	1	0	1	23.7	6.7564	0	78728	0	26243	0	87561
P62851	40S ribosomal protein S25	RPS25	1	1	1	1	1	1	1	8.8	13.742	134300	77864	26860	15573	134300	86601
A0A0A0MTQ0;O15091	Mitochondrial ribonuclease P protein 3	KIAA0391	2	1	2	1	2	1	2	16.2	21.699	34927	77675	3880.8	8630.5	57200	64117
Q9HAU5;Q8TE88;B4DHP3	Regulator of nonsense transcripts 2	UPF2	3	3	2	3	2	3	2	4.8	147.81	135850	77404	2090.1	1190.8	130390	91557
F8WF65;F2Z2G2;C9JZW3;P24534	Elongation factor 1-beta	EEF1B2	4	1	1	1	1	1	1	51.7	3.1045	78072	77307	26024	25769	78072	85981
Q15785;B4DXU3;Q6ZPD0	Mitochondrial import receptor subunit TOM34	TOMM34	3	0	2	0	2	0	2	9.7	34.559	0	76865	0	4270.3	0	85489
Q53SQ1;A0A804HIA8;Q15032;H7C2F9;B4DLH6;H7C1X4;H7BZ47;H0YIX9;A0A0U1RRA6;B5MCU0;B5MCG9;Q9Y2K5	R3H domain-containing protein 1	R3HDM;R3HDM1	12	2	2	2	2	2	2	6.8	86.411	114180	76756	6343.1	4264.2	99680	99863
A0A7S5EXU5			1	1	1	1	1	1	1	10.6	13.494	72335	76749	9041.9	9593.6	72335	85360
O95163;Q68DI5;A0A6Q8PHF4;Q4LE38;Q8N516;A0A6Q8PG86;A0A6Q8PEX6;A0A6Q8PFB7;A0A6Q8PGW3;B4E3I9;A0A6Q8PHI5;F5H2T0;B3KXE7;A0A6Q8PH48;A0A6Q8PF66;A0A6Q8PFN8;A0A6Q8PHA0;A0A6Q8PGR0;A0A6Q8PFH9;A0A6Q8PF69;A0A6Q8PHC9;B3KMT0;B3KNB2;B3KVS1	Elongator complex protein 1	IKBKAP;DKFZp781H1425;IKBKAP variant protein	24	2	2	2	2	2	2	3.5	150.25	68994	76434	1095.1	1213.2	73616	80388
Q8TEN0;Q9Y5V3	Melanoma-associated antigen D1	FLJ00163;MAGED1	2	1	1	1	1	1	1	2.9	56.312	84145	76413	4674.7	4245.2	84145	84987
Q7KZN9;B4DQM2	Cytochrome c oxidase assembly protein COX15 homolog	COX15	2	2	2	2	2	2	2	10.7	46.03	84069	75912	4424.7	3995.4	57890	110610
Q6UXN9;C9JBU3	WD repeat-containing protein 82	WDR82	2	3	1	3	1	3	1	15	35.079	297750	75665	17515	4450.9	271330	110570
Q2TU78;B7Z8T1;J3QKT4;J3KQ22;E2QRB3;E7D7X9;P32322;J3QR88;J3QLK9;Q8TBX0;J3QL23;J3QL32;J3QL24;E7D7Y0;A0A1B2JLU7	Pyrroline-5-carboxylate reductase;Pyrroline-5-carboxylate reductase 1, mitochondrial	PIG45;PYCR1	15	0	2	0	2	0	2	20.6	20.639	0	75510	0	8390	0	83982
Q9NYS3;Q9NQT5	Exosome complex component RRP40	PNAS-3;EXOSC3	2	1	1	1	1	1	1	25.3	8.4434	86662	75485	21666	18871	86662	83954
Q76N53;H7C2W9;C9JU56;B7Z4E3;B2R4C1;B7Z4C8;P62899	60S ribosomal protein L31	RPL31	7	1	1	1	1	1	1	29.8	5.5962	441140	75380	147050	25127	441140	83837
A8K946;O43148;B7Z3U8;K7EP06;Q05D80;K7EPP5;K7ERH6;B7Z8S9;Q05DQ2	mRNA cap guanine-N7 methyltransferase	RNMT	9	4	3	4	3	4	3	15.5	57.75	643580	75241	22192	2594.5	542200	71870
O60341;A0A8I5QJR3;R4GMQ1;A0A8I5QKM3;A0A8I5KRB8;A0A8I5KRX9;A8K2R3;A0A8I5KT29;A0A8I5KRF4;A0A8I5KXU4;A0A8I5KQU6;A0A8I5KSH0;A0A8I5KVZ4;A0A8I5KV76;A0A8I5KRC9;A0A8I5KPV0;A0A8I5QJJ5;A0A8I5KTR5;R4GMP9	Lysine-specific histone demethylase 1A	KDM1A	19	3	2	3	2	3	2	6.7	92.902	103230	74908	2790	2024.5	91661	94881
G3V1U5;F5H6U7;Q9Y3E0	Vesicle transport protein GOT1B	GOLT1B	3	0	1	0	1	0	1	18.9	8.2139	0	74617	0	24872	0	82989
F8WDU6;A8KA19;O43592	Exportin-T	XPOT	3	0	1	0	1	0	1	6	23.695	0	74127	0	5702.1	0	82444
X5D2J9;Q499G6;X5D939;X5DNP5;B4DH52;X5DR09;A0A8I5KVB5;A0A494C1K3;P78347;A0A494C0Q7;B4DRA9;A0A1W6S962;A8K9W7	General transcription factor II-I	GTF2I	13	2	1	2	1	2	1	4	107.97	167040	74009	3554	1574.7	131230	118120
B3KM86;Q8N5A0;O60841	Eukaryotic translation initiation factor 5B	EIF5B	3	0	1	0	1	0	1	2.4	71.492	0	73939	0	2240.6	0	82235
Q5C9Z4	Nucleolar MIF4G domain-containing protein 1	NOM1	1	1	1	1	1	1	1	1.6	96.256	77556	73814	1803.6	1716.6	77556	82096
B0QZK9;B0QZK8;Q5SSJ5	Heterochromatin protein 1-binding protein 3	HP1BP3	3	1	1	1	1	1	1	17.3	8.15	57564	73768	11513	14754	57564	82045
P0DKL9	ARL14 effector protein-like	ARL14EPL	1	0	1	0	1	0	1	8.6	17.712	0	73521	0	7352.1	0	81770
A0A384ME16;Q6ICN0;B3KR50;B0LPF3;P62993;J3KT38;J3QRL5	Growth factor receptor-bound protein 2	GRB2	7	3	2	3	2	3	2	25.6	24.946	536020	73473	38287	5248	532800	84927
Q5H934;Q68EN4;Q6MZR8;A8K7A6;Q6P2R1;G8JLG1;A0A384MR33;Q14683;Q7Z4C6;B7Z709;A0A6Q8PHC3	Structural maintenance of chromosomes protein;Structural maintenance of chromosomes protein 1A	SMC1A;DKFZp686L19178	11	3	1	3	1	3	1	13.2	33.557	109840	73341	7322.8	4889.4	93671	97741
I3L3U9;A0PJ87;J3QSV6;A0PJ61;Q32Q62;O76021;I3L234;I3L3C4	Ribosomal L1 domain-containing protein 1	RSL1D1	8	2	2	2	2	2	2	11.1	33.9	152460	73024	11728	5617.2	156610	77064
Q8IUH3	RNA-binding protein 45	RBM45	1	2	1	2	1	2	1	6.5	53.502	137750	72995	5298.1	2807.5	97977	120960
A0A8V8TQN3;A0A8V8TRG9;P42345;Q96QW8;A0A8V8TQP2;B4DZD5;A0A8V8TQM6;A0A8V8TQ52;B4E2H2;A0A8V8TR74;B3KX59	Serine/threonine-protein kinase mTOR	MTOR;FRAP1	11	2	3	2	3	2	3	2.2	267.62	43549	72550	362.91	604.58	43510	80729
B4DM50;A8K012;S4R3N1;Q9Y3A3	MOB-like protein phocein	MOB4;HSPE1-MOB4	4	0	1	0	1	0	1	17.5	14.644	0	72247	0	12041	0	80354
A1QJE5;E9PJF0;Q7Z3H5;Q8NHX0;E9PQW4;L7RXH5;P27361;H0YDH9;K7ELV1;K7EN18;E9PBK7;B4E104;P31152;Q16659	Mitogen-activated protein kinase;Mitogen-activated protein kinase 3;Mitogen-activated protein kinase 4;Mitogen-activated protein kinase 6	MAPK3;DKFZp686O0215;MAPK4;MAPK6	14	2	1	1	1	1	1	10.9	30.64	74142	72005	5295.8	5143.2	74142	80084
B4DEQ7;Q96II8;B3KP65;E9PD99;B4DU23	Leucine-rich repeat and calponin homology domain-containing protein 3	LRCH3	5	1	2	1	2	1	2	5.6	89.175	20033	71942	607.05	2180	53882	46164
F5H1F6;F5H4M0;Q9H9H4	Vacuolar protein sorting-associated protein 37B	VPS37B	3	3	2	3	2	3	2	29.9	20.654	249840	71833	24984	7183.3	193070	136670
A0A2S1ZR79;C9JMN1;A0A2S1ZR87;Q96SB8	Structural maintenance of chromosomes protein 6	SMC6	4	3	1	3	1	3	1	4.6	126.35	196120	71644	3113	1137.2	161880	113920
E7ERS3;B4DTK7;Q86VM9;H3BRH3;B3KRL4;Q86YU5;B4DZ24	Zinc finger CCCH domain-containing protein 18	ZC3H18	7	3	2	3	2	3	2	5.9	108.94	120260	71638	2733.2	1628.1	97204	102730
A0A1W2PQ90;Q92878;E7EN38;Q32P42;A0A494C1B7;H7C0P8;A0A494BZX8;A0A494C0Y7;A0A494BZX5;A8K3I2;A0A494C122	DNA repair protein RAD50	RAD50	11	3	2	3	2	3	2	4	142.94	105120	71622	1642.5	1119.1	88116	96665
B7ZBH1;P56537	Eukaryotic translation initiation factor 6	EIF6	2	1	1	1	1	1	1	16.7	11.824	74217	71561	18554	17890	74217	79590
P24390	ER lumen protein-retaining receptor 1	KDELR1	1	0	2	0	2	0	2	13.7	24.542	0	71545	0	8943.1	0	79572
L8EA44		DEK	1	0	1	0	1	0	1	20.4	6.0305	0	71442	0	71442	0	79458
E5RGC7;E5RFH3;H0YAT2;A0A0S2Z5D2;Q53G62;A0A0S2Z563;A0A0S2Z5H0;Q9Y2Q9	28S ribosomal protein S28, mitochondrial	MRPS28	8	1	1	1	1	1	1	23.3	11.747	86454	71284	17291	14257	86454	79282
A0A994J4H9;A0A994J4X5;A0A3B3ISF0;Q659C4;G3V0E9;H0Y9K3;D6R9W6;A0A3B3IT29;D6RJB0	La-related protein 1B	LARP1B	9	3	3	1	1	1	1	5.2	89.189	55910	70867	1747.2	2214.6	55910	78818
A0A0S2Z410;Q99714;Q5H928;A0A0S2Z434;A0A804HHW5	3-hydroxyacyl-CoA dehydrogenase type-2	HSD17B10	5	1	3	1	3	1	3	25.3	26.923	59078	70784	4219.8	5056	79929	57875
A0A3B3ITT5;Q6IPI1;P47914	60S ribosomal protein L29	RPL29	3	0	1	0	1	0	1	9	18.512	0	70751	0	14150	0	78689
P42766;A4D2M5;F2Z388	60S ribosomal protein L35	RPL35;LOC154880	3	2	1	2	1	2	1	18.7	14.551	553930	70601	184640	23534	478140	154320
H7C3S1;H7C1C2;B4DSL6;A8K5D9;Q9NQW6	Actin-binding protein anillin	ANLN	5	1	1	1	1	1	1	7.2	26.552	58290	70505	4483.9	5423.5	57619	79087
Q7Z757;Q59HB8;Q4LE64;Q14980;Q9UPG3;K4DIE0;Q96HN5;H0YFY6	Nuclear mitotic apparatus protein 1	NUMA1 variant protein;NUMA1;NuMA	8	2	2	2	2	2	2	2.6	133.16	88855	70352	1287.8	1019.6	77008	90094
C9J3L8;C9J5W0;B2R6N9;A0A3B3IRT8;E9PAL7;C9IZQ1;P43307	Translocon-associated protein subunit alpha	SSR1	7	1	1	1	1	1	1	5.7	29.573	59333	70324	5393.9	6393.1	35880	50795
E9PHV4;O15514;Q587J0;Q53T47;E9PB93	DNA-directed RNA polymerase II subunit RPB4	POLR2D	5	1	2	1	2	1	2	32.7	12.777	34334	70077	4904.8	10011	0	77940
H7C4R5;B3KRS4;B4DU42;Q969Z0;B3KMT3;B3KM73	Protein TBRG4	TBRG4	6	1	2	1	2	1	2	12.8	29.497	24249	70074	2020.8	5839.5	36631	65554
Q0QF37;Q75MT9;Q6FHZ0;A0A024R4K3;P40926	Malate dehydrogenase;Malate dehydrogenase, mitochondrial	MDH2	5	2	1	2	1	2	1	13.4	31.969	274960	69488	15276	3860.5	217600	134640
Q53QE9;A0A7I2YQ74;A0A087WYS1;A0A140VKE1;B2RAN1;E7EUC7;B4DUP2;Q16851;C9JWG0;C9JVG3;C9JQU9;A0A7I2V4T0;C9JNZ1;A0A7I2V676	UTP--glucose-1-phosphate uridylyltransferase	UGP2	14	1	2	1	2	1	2	8.7	49.221	31864	69462	1327.7	2894.3	43543	65577
K7EN27;K7ELW0;V9HWC2;Q99497	Protein deglycase DJ-1	PARK7;HEL-S-67p	4	3	2	3	2	3	2	26.9	17.002	80707	69169	8967.4	7685.4	73725	83911
B7Z7P2;Q59EA0;Q5H9Q2			3	5	4	1	1	1	1	13	73.081	63279	69131	2751.3	3005.7	63279	76888
Q59GS3;A0A994J6V8;A0A140VJS3;P62195;J3QRW1;J3QSE0;A0A994J6H0;J3QLH6;J3KRP2;J3QSA9;J3QQM1;J3QRR3	26S protease regulatory subunit 8	PSMC5	12	2	2	2	2	2	2	11	38.76	54855	68985	2385	2999.3	56007	75574
A0A499FI31;A0A9E8DG70;Q15020;B4DYA2;B4DRG9;A0A494C0L2;F8W667;B4E3R6	Squamous cell carcinoma antigen recognized by T-cells 3	SART3	8	3	2	3	2	3	2	5.6	111.96	77487	68394	1462	1290.5	72293	81263
E9PJS0;Q59GP4;A1L0T0;M0R1B5;E9PL44;M0R026	Acetolactate synthase-like protein	ILVBL	6	2	3	2	3	2	3	22.5	27.551	31080	68311	3453.4	7590.1	35677	71380
A0AAA9XYZ6;A0A1B0GU24;Q9HCJ0	Trinucleotide repeat-containing gene 6C protein	TNRC6C	3	2	2	2	2	2	2	4.1	181.26	64341	67881	881.39	929.88	64341	0
A0A2R8Y602;A0A2R8YDH5;F5H7A5			3	3	2	3	2	1	1	13.4	43.351	79885	67873	4699.1	3992.5	79430	75944
Q5VZU3;Q9Y2P8	RNA 3-terminal phosphate cyclase-like protein	RCL1	2	0	1	0	1	0	1	7	23.252	0	67469	0	6133.5	0	75039
Q9NW36;F6RPV8;A0A087WSW7;Q6I7N8;A0A0B4J1V9;Q9NRZ9	Lymphoid-specific helicase	HELLS	6	1	1	1	1	1	1	4.2	35.131	48174	67293	4817.4	6729.3	48174	74843
Q68E01;A0A096LNW8	Integrator complex subunit 3	INTS3	2	2	2	2	2	2	2	4.9	118.07	70241	66866	1325.3	1261.6	69551	75058
A0A2X0TVX1;K7ESB7;Q96HP0;K7EP20;B7Z9U8;B4DIL4;K7EKT0	Dedicator of cytokinesis protein 6	DOCK6	7	3	2	3	2	3	2	3.2	229.78	147210	66855	1443.2	655.44	126280	95286
H0YKH0;H0YLW9;H0YLI3;Q6PRX3;Q6PRX2;H0YKT5;H0YKN8;H0YL70;Q04726	Transducin-like enhancer protein 3	TLE3	9	1	1	1	1	1	1	3.6	47.761	51970	65958	2598.5	3297.9	51970	73358
A0JLQ5;Q8TDN6	Ribosome biogenesis protein BRX1 homolog	BXDC2;BRIX1	2	2	1	2	1	2	1	6.6	39.169	148830	65814	7441.3	3290.7	124200	97827
Q59GF8;V9HW33;B4DH02;P34932;Q7KYN0;B0AZU6;B4DSE8;O14992;B4E0H6;B4E354;B4DT47;B4DIZ3;B4DUS3	Heat shock 70 kDa protein 4	HEL-S-5a;HSPA4;HS24/P52;HS24/p52	13	2	1	2	1	2	1	4.6	88.004	123790	65791	2578.9	1370.6	106570	90394
J3KRP9;A0A8I5KXR5;Q9HCD6	Protein TANC2	TANC2	3	3	1	3	1	3	1	6.9	138.91	170890	65311	2998.1	1145.8	144640	98893
E9PQK6;B4DDR3;Q9BZZ5	Apoptosis inhibitor 5	API5	3	1	1	1	1	1	1	13	13.841	74005	65298	10572	9328.3	74005	72625
E5RIK2;Q59G96;A0A8I5KXV5;B3KPF2;E5RHK8;H0YBC6;Q9UQ16;P50570	Dynamin-3;Dynamin-2	DNM3;DNM2	8	1	1	1	1	1	1	4.3	50.732	46892	65199	1736.7	2414.8	67915	51491
V9HWD6;P31946;B5BU24;Q4VY20;A0A0J9YWZ2;Q4VY19;A0A0J9YWE8;Q59EQ2	14-3-3 protein beta/alpha;14-3-3 protein beta/alpha, N-terminally processed	HEL-S-1;YWHAB	8	4	2	3	1	3	1	25.6	28.082	161680	64976	11548	4641.1	135590	98348
H0Y6D8;Q32MN6;B4DPC1;Q5U0C8;Q32MN7;P20226	TATA-box-binding protein	TBP	6	0	1	0	1	0	1	14.9	11.502	0	64970	0	12994	0	72259
E7EW05;B4DT66;Q9NVU7;F8W8T7;D6RC74	Protein SDA1 homolog	SDAD1	5	1	2	1	2	1	2	6.3	75.44	27276	64957	802.23	1910.5	43417	56105
A0A994J7C7;Q96ST3;H3BNZ3;H3BP90;A0A994J7C5	Paired amphipathic helix protein Sin3a	SIN3A	5	1	2	1	2	1	2	2.2	145.76	36470	64818	639.82	1137.2	54836	53725
Q59GQ4;J3KNN3;P15735	Phosphorylase b kinase gamma catalytic chain, liver/testis isoform	PHKG2	3	1	1	1	1	1	1	5.1	31.002	54835	64768	3427.2	4048	54835	72035
B7ZAY8;O94874	E3 UFM1-protein ligase 1	UFL1	2	1	2	1	2	1	2	12	33.568	14604	64522	859.03	3795.4	28512	57853
Q53F69;A0A087WTU1;Q562F1;B4DK79;A0A0B4J2G4;Q15345	Leucine-rich repeat-containing protein 41	LRRC41	6	1	1	1	1	1	1	2.9	66.589	39707	64479	1985.3	3224	39707	71714
Q9NR77;A0A087X249;F5H4N4;F5GXM0	Peroxisomal membrane protein 2	PXMP2	4	0	2	0	2	0	2	13.3	22.252	0	64262	0	5842	0	71472
H7C446;A8MV53;A0A0A6YYI3;A0A0B4J1V8;Q9NQ55	Suppressor of SWI4 1 homolog	PPAN;PPAN-P2RY11	5	0	1	0	1	0	1	4.8	23.108	0	63894	0	6389.4	0	71063
B2R4M6;P06702	Protein S100;Protein S100-A9	S100A9	2	1	1	1	1	1	1	13.2	13.21	81826	63853	10228	7981.6	81826	71017
P33947;O43731	ER lumen protein-retaining receptor 2;ER lumen protein-retaining receptor 3	KDELR2;KDELR3	2	0	2	0	2	0	2	13.7	24.422	0	63724	0	7965.6	0	70874
O94822;H7BYG8	E3 ubiquitin-protein ligase listerin	LTN1	2	0	2	0	2	0	2	2.3	200.55	0	63705	0	700.06	0	70853
B4DYA1;H6UKR8;B4DQV8;G8YXX4;B4DJ39;Q96NM4;O94900;O15405;O94842	TOX high mobility group box family member 2;Thymocyte selection-associated high mobility group box protein TOX;TOX high mobility group box family member 3;TOX high mobility group box family member 4	Bbtx1;TOX2;TOX;TOX3;TOX4	9	0	2	0	2	0	2	6.5	30.648	0	63541	0	7942.6	0	70670
B2RD24;A0A087WVM4;B7ZM99;Q6UB35;Q4VXM1;Q4VXM0;Q8WX68	Monofunctional C1-tetrahydrofolate synthase, mitochondrial	MTHFD1L	7	1	2	1	2	1	2	4.6	79.638	40593	63518	1068.2	1671.5	0	70645
H0YJH9;B4DEH8;G3V4T2;A0A7I2V383;Q86U42	Polyadenylate-binding protein 2	PABPN1	5	1	1	1	1	1	1	14.6	10.971	73462	63346	14692	12669	73462	70453
B7Z4W0;A0A384MTX4;P23193	Transcription elongation factor A protein 1	TCEA1	3	1	1	1	1	1	1	4.3	31.674	48355	62913	3223.6	4194.2	48355	69972
F6RTR7;B4DP73;F8WE74;B4DU97;O43808	Peroxisomal membrane protein PMP34	SLC25A17	5	1	1	1	1	1	1	4.7	26.286	27852	62880	3094.6	6986.6	27852	69935
Q9UKU7	Isobutyryl-CoA dehydrogenase, mitochondrial	ACAD8	1	0	1	0	1	0	1	2.7	45.069	0	62781	0	2511.3	0	69825
A8K6X9;Q6PD62	RNA polymerase-associated protein CTR9 homolog	CTR9	2	2	2	2	2	2	2	3.9	133.53	96672	62756	1666.8	1082	99652	66817
Q53RZ9;Q9HCN4	GPN-loop GTPase 1	MBDin;GPN1	2	2	1	2	1	2	1	9.6	41.74	125070	62669	10423	5222.5	109980	84796
A0A0C4DFM2;Q6ZN55;Q71MF7;Q9NT61	Zinc finger protein 574	ZNF574;FP972;DKFZp564M2178	4	0	2	0	2	0	2	2.6	108.7	0	62627	0	1692.6	0	69654
B4E1T1;P13647;B4DL32;O95678;H0YIN9	Keratin, type II cytoskeletal 5	KRT5	5	5	6	0	1	0	1	13.7	58.85	0	62033	0	2215.5	0	68993
Q9BZS5;B4DP77;P82664	28S ribosomal protein S10, mitochondrial	MRPS10	3	1	1	1	1	1	1	13.9	11.776	101340	61929	14478	8847	101340	68877
Q5T4S7;X6RE05;A0A0A0MSW0	E3 ubiquitin-protein ligase UBR4	UBR4	3	2	2	2	2	2	2	0.8	573.83	57266	61496	239.61	257.3	57130	68532
B3KND1;H3BS09;J3KRR7;A8KAB0;Q9NQC7	Ubiquitin carboxyl-terminal hydrolase CYLD	CYLD	5	1	1	1	1	1	1	3.7	82.025	72626	61339	2075	1752.5	72626	68221
H3BRE8;A8K2F9;Q9BWH6	RNA polymerase II-associated protein 1	RPAP1	3	0	2	0	2	0	2	2.4	123.07	0	61127	0	1132	0	67986
A0A5F9ZHP6;Q68D64;A0A5K1VW72;J3QRD1;A0A5F9ZI12;A0A5F9ZHI5;A0A5F9ZGX4;Q59H65;A0A5F9ZHN9;P51648	Fatty aldehyde dehydrogenase	DKFZp686E23276;ALDH3A2	10	0	1	0	1	0	1	8.7	22.016	0	61083	0	8726.2	0	67937
C9JG87;Q9NYK5	39S ribosomal protein L39, mitochondrial	MRPL39	2	1	1	1	1	1	1	9.1	34.032	148390	60941	7419.5	3047.1	148390	0
P46977;A0A0C4DH80;E9PN73;E9PI32	Dolichyl-diphosphooligosaccharide--protein glycosyltransferase subunit STT3A	STT3A	4	1	2	1	2	1	2	5.1	80.529	40021	60895	1380	2099.8	48776	46171
A0A994J4N4;B4DNQ1;E9PKP7;A8K962;P17480;Q9BQR2;E9PLT2;Q05BZ1;B4DLB0;O00164	Nucleolar transcription factor 1	UBTF	10	1	2	1	2	1	2	5.1	72.203	52125	60807	1681.5	1961.5	59598	60157
P51151	Ras-related protein Rab-9A	RAB9A	1	0	2	0	2	0	2	14.9	22.837	0	60544	0	5504	0	67337
A0A087WYJ2;A0A2R8Y705;Q308M6;M0R2B7;P28340;M0QXE6;M0QXQ2;M0R3H8;A0A2R8Y7K6;M0QZR8;Q59FA0	DNA polymerase;DNA polymerase delta catalytic subunit	POLD1	11	1	2	1	2	1	2	3.8	121.18	38237	60538	588.26	931.36	41350	64217
B7Z5H7;B2R6V2;A0A384MTU6;O00311	Cell division cycle 7-related protein kinase	CDC7	4	1	1	1	1	1	1	2.4	60.681	47232	60525	1476	1891.4	56270	58278
U3KQ97;Q92621;U3KQ47;B4DE72	Nuclear pore complex protein Nup205	NUP205	4	1	2	1	2	1	2	16.3	20.617	74443	60285	7444.3	6028.5	85131	56361
A0A5F9ZH79;A0A5F9ZHP1;B7Z518;E9PKM6;E9PM82;E9PQZ6;A0A5F9ZI10;A0A5K1VW55;B3KU20;H0YCB3;A0A5F9ZI37;Q8N9N2	Activating signal cointegrator 1 complex subunit 1	ASCC1	12	1	1	1	1	1	1	10.1	36.876	39281	59751	2310.6	3514.7	0	66455
Q9NX20;E9PI14	39S ribosomal protein L16, mitochondrial	MRPL16	2	2	2	2	2	2	2	10.8	28.449	75673	59654	7567.3	5965.4	75821	66199
B4DUT2;A0A494C108;Q8N9T8	Protein KRI1 homolog	KRI1	3	1	1	1	1	1	1	2	88.194	59372	59540	1799.1	1804.3	59372	66221
G1UI16;Q29RF7;H0Y9L9;B7Z5S1;Q9NTI5	Sister chromatid cohesion protein PDS5 homolog A	PDS5A	5	0	3	0	3	0	3	3	150.83	0	59411	0	792.15	0	66077
A0A090N8Z9;Q6STE5;B7ZA58;B7Z4U8;B3KXL9;C9JYI7	SWI/SNF-related matrix-associated actin-dependent regulator of chromatin subfamily D member 3	SMARCD3	6	4	4	2	2	2	2	18.3	53.687	83826	59306	2704.1	1913.1	87810	61975
B2R739;Q9P015;E5RHF4;E5RIZ4	39S ribosomal protein L15, mitochondrial	MRPL15	4	2	1	2	1	2	1	9.8	33.409	144740	59280	8514.2	3487.1	108420	102250
H0YJA2;Q6PJT7;G3V3Y4;A0A3B3IT62;G3V5I6;G3V411;G3V256	Zinc finger CCCH domain-containing protein 14	ZC3H14	7	2	1	2	1	2	1	4.1	73.206	81489	59279	2202.4	1602.1	75306	72113
A0A024QYX0;Q15125	3-beta-hydroxysteroid-Delta(8),Delta(7)-isomerase	EBP	2	1	1	1	1	1	1	5.2	26.352	29587	59276	4931.2	9879.3	29587	65927
A0A0S2Z5K8;V9HWK4;Q96SI9	Spermatid perinuclear RNA-binding protein	HEL162;STRBP	3	6	3	2	1	2	1	6.2	72.131	141310	59254	3446.6	1445.2	105520	101700
B4DWQ5;Q8IY98;B4DHK9;P61160	Actin-related protein 2	ACTR2	4	1	1	1	1	1	1	4.6	34.507	37378	59230	3398	5384.5	37378	65875
A0A8I5KQA0;A0A8I5KTE8;A0A8I5KW55;H7C5A2;Q8N766;A0A8I5KXE1;A0A8I5KRL9	ER membrane protein complex subunit 1	EMC1	7	1	2	1	2	1	2	4	101.06	14979	59215	318.71	1259.9	25370	55469
A0A8V8TN07;A0A8V8TNY7;C9JHC7;A0A8V8TPA1;B4DP28;A0A8V8TMJ0;A0A8V8TMJ5;H7C1B3;C9JLE1;A0A8V8TPA6;A0A087WWF6;A0A8V8TPB6;P49005	DNA polymerase delta subunit 2	POLD2	13	1	1	1	1	1	1	5.2	31.767	55299	59187	3252.9	3481.6	55299	65828
B4E0T8;B4DYM1;A0A994J771;Q92614;B4DZ32	Unconventional myosin-XVIIIa	MYO18A	5	0	2	0	2	0	2	2.5	133.55	0	58935	0	982.25	0	65547
A0A2R8Y691;A0A2R8Y4W0;H0Y5X7;A0A2H2FJL5;Q6ZMJ6;B7Z6J7;O75175	CCR4-NOT transcription complex subunit 3	CNOT3;FLJ00420	7	1	1	1	1	1	1	12.2	17.38	68414	58809	13683	11762	68414	65407
A0A0G2JP90;A0A7I2V3P4;A0A7I2V4T6;A0A7I2V2Z5;A0A7I2V6B0;J3KN36;A0A0G2JN29;Q15155;P69849;Q5JPE7;Q9H049;A0A087WTD5;A0A7I2V686;A0A7I2V4D7;Q1LZN2	Nodal modulator 1;Nodal modulator 3;Nodal modulator 2	NOMO3;NOMO1;NOMO2;DKFZp547A1913	15	2	1	2	1	2	1	3.3	122.18	68629	58727	1163.2	995.37	52632	81313
A0A0S2Z590;O15116	U6 snRNA-associated Sm-like protein LSm1	LSM1	2	1	1	1	1	1	1	12	15.179	98244	58673	16374	9778.8	98244	65256
A0A0U1RQP7;A0A4D6J698;Q8N8S7	Protein enabled homolog	ENAH	3	1	1	1	1	1	1	11.6	29.806	78576	58170	8730.7	6463.4	78576	64697
A0A140VK67;Q96MX6;Q6QHF3;Q86YQ0	WD repeat-containing protein 92	WDR92;HZGJ	4	2	1	2	1	2	1	8.4	39.74	140380	58144	7388.3	3060.2	105170	99877
Q6ZRP7	Sulfhydryl oxidase 2	QSOX2	1	0	1	0	1	0	1	2.3	77.528	0	58124	0	1453.1	0	64646
Q6FHB6;Q53FB5;A8K2L6;P27216	Annexin;Annexin A13	ANXA13	4	1	1	1	1	1	1	5.1	35.41	62073	58076	2821.5	2639.8	62073	64592
Q9NXX6;B4DWS2;A0A140VJI9;Q8N140	Non-structural maintenance of chromosomes element 4 homolog A	NSMCE4A	4	3	1	3	1	3	1	11.4	44.301	171690	58029	8584.5	2901.4	152260	83973
A0A384NPZ7;A0A7D5Q2L7;Q15738	Sterol-4-alpha-carboxylate 3-dehydrogenase, decarboxylating	NSDHL	3	0	1	0	1	0	1	4.8	41.9	0	57829	0	2313.2	0	64318
A1L0W6;C9J031;C9IY57;Q9UHC7	E3 ubiquitin-protein ligase makorin-1	MKRN1	4	0	1	0	1	0	1	9.4	14.728	0	57574	0	8224.9	0	64034
Q6PJJ2;Q53FR7;P56182;Q96J73;B4DZM3	Ribosomal RNA processing protein 1 homolog A	RRP1	5	1	2	1	2	1	2	11.1	52.707	44236	57056	1769.4	2282.2	44236	0
B4DUX0;K7EKP8;O00154	Cytosolic acyl coenzyme A thioester hydrolase	ACOT7	3	1	1	1	1	1	1	6	29.645	40470	56855	3113.1	4373.5	40470	63234
B4DVJ0;B4DE36;A0A1W6AYU6;A0A2U3TZU2;P06744;A0A0J9YXP8;A0A0J9YX90;A0A0J9YYH3;A0A2R8Y6C7;K7EQ48	Glucose-6-phosphate isomerase	GPI	10	3	1	3	1	3	1	8.7	59.99	211940	56757	8151.7	2183	170540	104530
B3KMW5;Q5TDG3;Q9UNX4	WD repeat-containing protein 3	WDR3	3	1	1	1	1	1	1	4.2	70.879	51768	56695	1725.6	1889.8	51768	63056
F5H823;B7ZB78;F5GZG1;B7ZAY2;Q5U0C3;A8KAH9;P62834;P61224;A6NIZ1	Ras-related protein Rap-1A;Ras-related protein Rap-1b;Ras-related protein Rap-1b-like protein	RAP1B;RAP1A	9	0	1	0	1	0	1	11.7	11.916	0	56346	0	9391	0	62668
B4DEQ6;Q6ZW49;F8WC23;H7BZI8;B3KX43	PAX-interacting protein 1	PAXIP1	5	4	1	4	1	4	1	7.9	116.29	275710	56302	6564.4	1340.5	253410	84916
A0A2R8Y4S0;A0A2R8Y6A2;B4DR90;Q59EQ4;A0A8I5QKQ8;A0A8I5KUM4;Q6NUL7;O15269	Serine palmitoyltransferase 1	SPTLC1	8	1	1	1	1	1	1	11.9	16	32702	56279	5450.4	9379.8	32702	62594
A0A3B3IUB9;A0A8V8TR92;A0A8V8TQB4;Q9NR09;Q9H8B7	Baculoviral IAP repeat-containing protein 6	BIRC6	5	3	2	3	2	3	2	1.4	419.02	115000	56239	751.61	367.58	95088	82458
Q12797;B8Y0L3;E5RHJ2;Q6PJH4;A8K721;E5RG56;B3GQE5	Aspartyl/asparaginyl beta-hydroxylase	ASPH	7	2	2	2	2	2	2	8.7	85.862	80959	56230	2698.6	1874.3	76372	67126
A0A087WXK8;Q9H4H8	Protein FAM83D	FAM83D	2	1	2	1	2	1	2	5.9	67.664	35150	55893	1171.7	1863.1	64091	33223
Q8TBC3;M0R2P6;M0R0S1;B2R6W9;B4DLI0;B3KVX8;M0R0E3;B4DUV2;M0QZF2;M0R2U6;M0QYB1;M0QYJ9;M0R0S2;M0R0K4;B4DUW2;B3KP80;H0Y5P8;B4DJX2;M0QZE8;M0R1G0;M0R204;M0QZF4	SH3KBP1-binding protein 1	SHKBP1	22	7	1	7	1	6	0	15.8	76.343	553780	55884	18459	1862.8	553780	62154
B4DKK3;K7ER44;A0A6I8PRZ0;B7Z9W6;A0A6I8PIK4;A0A6I8PS32;A0A6I8PUD4;Q59EH7;A8K4T2;A0A6I8PU73;Q99615	DnaJ homolog subfamily C member 7	DNAJC7	11	1	1	1	1	1	1	3.8	42.017	45141	55800	2051.8	2536.4	40601	66600
B4DPV3;B7ZB09;Q9NSV4	Protein diaphanous homolog 3	DIAPH3	3	1	2	1	2	1	2	2.7	116.57	27657	55752	502.85	1013.7	33745	55919
A0A804CCM0;C8C3P2;Q92782;Q08AJ1;C9JGC1;A0A804CYY4;J3KQY6;E9PDV3;Q6PJ73;A0A8I5QL29;A0A8I5KWI2	Zinc finger protein neuro-d4	DPF1	11	2	1	2	1	2	1	10.6	44.128	161500	55192	7341.1	2508.7	113510	109380
B3KQB1;J3QL56;O75880	Protein SCO1 homolog, mitochondrial	SCO1	3	1	1	1	1	1	1	10.8	20.553	42512	55160	4251.2	5516	42512	61349
A0A7I2YQP7;C9JCK5;Q53GF5;A0A024RA52;P25787	Proteasome subunit alpha type;Proteasome subunit alpha type-2	PSMA2	5	0	1	0	1	0	1	12.2	17.679	0	55127	0	6890.9	0	61312
Q8N0Z8	tRNA pseudouridine synthase-like 1	PUSL1	1	1	1	1	1	1	1	5.9	33.232	50758	55023	3383.9	3668.2	50758	61197
C9J1E1;A0A140VJF4;P53004	Biliverdin reductase A	BLVRA	3	1	1	1	1	1	1	16.7	11.293	44872	54874	8974.5	10975	44872	61031
H7C5D9;O75427;B4DYF8;B3KQE9	Leucine-rich repeat and calponin homology domain-containing protein 4	LRCH4	4	1	1	1	1	1	1	6.7	70.219	38375	54862	1128.7	1613.6	38375	0
A0A0G2JNN3;C9JMY0;A0A087WUE4;Q96PV6	Leukocyte receptor cluster member 8	LENG8	4	3	1	3	1	3	1	4.8	79.376	116750	54297	3766.2	1751.5	91630	85512
A0A2R8Y851;P62273	40S ribosomal protein S29	RPS29	2	1	1	1	1	1	1	12.6	10.256	110610	53986	27653	13496	110610	60043
Q8N442	Translation factor GUF1, mitochondrial	GUF1	1	1	1	1	1	1	1	2.2	74.327	33043	53872	944.08	1539.2	33043	59917
E9PPD2;E9PQG3;J3KNQ3;Q53GN6;Q9Y6E3;Q9UNM6	26S proteasome non-ATPase regulatory subunit 13	PSMD13	6	1	1	1	1	1	1	17.1	8.2032	49022	53684	12256	13421	49109	59621
V9HVZ7		HEL-176	1	4	5	0	1	0	1	43.5	25.035	0	53548	0	4868	0	59557
B3KN08;A8K0S9;Q9UM82;B4DID4	Spermatogenesis-associated protein 2	SPATA2	4	1	2	1	2	1	2	5.2	58.383	24883	53453	731.85	1572.2	42834	41500
Q9HB00;Q08554	Desmocollin-1	DSC1	2	0	1	0	1	0	1	1.8	93.834	0	53413	0	1187	0	59407
Q5U0A0;A0A109NGN6;P28066	Proteasome subunit alpha type;Proteasome subunit alpha type-5	PSMA5	3	2	2	2	2	2	2	13.7	26.425	67029	53198	6093.6	4836.1	66142	60054
B6VEX5;B6VEX4;B6VEX3;A0A0A0MRT6;Q8IZP0;Q59G41;B4DKX2	Abl interactor 1	ABI1	7	3	1	3	1	2	1	12.1	42.637	196810	53083	10934	2949.1	177190	78659
O95219	Sorting nexin-4	SNX4	1	1	1	1	1	1	1	3.3	51.908	34544	52978	1328.6	2037.6	34544	58922
Q8N6B4;B5BU72;A8K5U9;Q13492	Phosphatidylinositol-binding clathrin assembly protein	MLL/CALM fusion;PICALM	4	1	1	1	1	1	1	3.3	63.389	57928	52720	2896.4	2636	57928	58635
A0A7I2V5R1;Q8TD19;G3V459;G3V2Z5;G3V5V0;A0A7I2V454	Serine/threonine-protein kinase Nek9	NEK9	6	0	2	0	2	0	2	3	108.46	0	52672	0	1097.3	0	58582
B3KM65;Q59H21;Q9Y2R4	Probable ATP-dependent RNA helicase DDX52	DDX52	3	1	2	1	2	1	2	7	46.138	36279	52534	1727.6	2501.6	47140	47568
B3KN79;Q15646;A0A7P0TBF4;A0A7P0T9H8;A0A7P0TB39	2-5-oligoadenylate synthase-like protein	OASL	5	2	1	2	1	2	1	6.6	59.255	185970	52449	6887.9	1942.6	130250	93189
Q6AI08	HEAT repeat-containing protein 6	HEATR6	1	0	1	0	1	0	1	1	128.78	0	52422	0	1008.1	0	58304
A0A494C1T2;A0A8V8TL50;V9GZ78;V9GYY3;F5H2F4;B7Z809;P11586;A0A8V8TMA4;A0A8V8TKT4	C-1-tetrahydrofolate synthase, cytoplasmic;Methylenetetrahydrofolate dehydrogenase;Methenyltetrahydrofolate cyclohydrolase;Formyltetrahydrofolate synthetase;C-1-tetrahydrofolate synthase, cytoplasmic, N-terminally processed	MTHFD1	9	2	1	2	1	2	1	4.2	69.704	129650	52013	3928.8	1576.2	92954	94545
A0A0S2Z3F1;A0A0S2Z3D8;Q5T6L5;Q5T6L6;A0A0S2Z3B6;Q5T6L4;A8KAP9;P00966	Argininosuccinate synthase	ASS1;ASS	8	0	1	0	1	0	1	12.8	14.071	0	51814	0	10363	0	57628
B4DWD0;Q8NE86	Calcium uniporter protein, mitochondrial	MCU	2	1	1	1	1	1	1	11	13.186	35980	51787	7196	10357	35980	57598
E9PK91;E9PK09;E9PQN2;E9PKI6;Q6DCA8;A0A1W2PQ43;E9PJA7;H0YF63;B7Z8J9		BCLAF1	9	10	8	1	1	1	1	15	100.4	72454	51746	2195.6	1568.1	72454	57552
Q15024;B2RDZ9;B4DIU0	Exosome complex component RRP42	EXOSC7	3	2	1	2	1	2	1	13.4	31.821	90597	51735	5033.2	2874.2	58892	89245
Q8N6M7;D6R9S6;A0AA34QVX7;Q6R327	Rapamycin-insensitive companion of mTOR	RICTOR	4	1	1	1	1	1	1	6.4	29.829	37466	51395	2203.9	3023.2	37466	57161
H0YJC0;V9HW24;A0A087X2I1;P62333;H0YJE9;H0YJT1;B4DR91;H0YJS8	26S protease regulatory subunit 10B	PSMC6;HEL-S-73	8	2	1	2	1	2	1	11.1	29.541	93216	51381	7768	4281.8	79066	71296
Q9Y5B6;Q8N6E6	PAX3- and PAX7-binding protein 1	PAXBP1;C21orf66	2	1	1	1	1	1	1	5	104.8	33791	50980	785.83	1185.6	0	56700
J3KTK5;Q9NWA0	Mediator of RNA polymerase II transcription subunit 9	MED9	2	0	1	0	1	0	1	22	8.6908	0	50979	0	12745	0	56699
Q96IE1;Q9UNF3;F5H1D6;Q9Y5S4;Q9Y5S5;Q07864;B3KS74	DNA polymerase;DNA polymerase epsilon catalytic subunit A	POLE;POLE1	7	1	2	1	2	1	2	4.6	90.308	31948	50814	1101.7	1752.2	37982	50481
E9PD53;B3KXX5;Q9NTJ3;Q6P169;C9JR83;Q6NSG3;Q58F29;C9J9E4;C9JWF0;C9IYK2;C9JJ64;B3KVJ5	Structural maintenance of chromosomes protein;Structural maintenance of chromosomes protein 4	SMC4	12	3	2	3	2	3	2	3.6	144.45	82146	50781	1173.5	725.44	72078	66547
M0R050;M0R102;Q9NQT4	Exosome complex component RRP46	EXOSC5	3	1	1	1	1	1	1	12.2	21.256	47294	50628	4729.4	5062.8	47294	56308
F8WE23;C9JR02;C9J9P7;C9JFQ5;F8W910;E1CJT4;A0A0S2Z5U0;A0A0S2Z549;P52756	RNA-binding protein 5	RBM5;RBM5 variant	9	1	1	1	1	1	1	16	9.5841	53598	50622	26799	25311	53598	56302
Q8WW12	PEST proteolytic signal-containing nuclear protein	PCNP	1	0	1	0	1	0	1	8.4	18.925	0	50621	0	5062.1	0	56301
U3KQP2;Q9BWG4	Single-stranded DNA-binding protein 4	SSBP4	2	1	2	1	2	0	1	33.3	5.8407	29830	50373	7457.4	12593	40204	45650
P61964;V9GYQ5;V9GZ59	WD repeat-containing protein 5	WDR5	3	2	1	2	1	2	1	12	36.588	102400	50289	6400.1	3143	77399	80933
A0A096LPA2;A0A096LP92;A0A7P0T9A7;A0A096LNY6;A0A0A6YY92;B4DP46;A0A384E0N4;Q71UA4;X5D8S6;A0A1B0GTJ7;A0A1B0GWJ0;A0A7P0T8E4;A0A1B0GTG9;A8K4X6;A0A1B0GWF8;A0A096LNY5;X5D2Z4;X5DP48;B4DUM2;A0A7P0Z472;P30566	Adenylosuccinate lyase	ADSL	21	1	1	1	1	1	1	14.3	15.164	40780	50253	6796.6	8375.4	40780	55891
Q86YB2;Q86X36;A8K6J9;Q14562;Q05CV4;K7END7;F5H658;B7Z8F4	ATP-dependent RNA helicase DHX8	DHX8	8	3	1	3	1	3	1	3.1	139.31	109060	50234	1731.2	797.36	87431	77503
Q969N2;B7ZAP3;A0A1W2PNP0;A0A1W2PP53;B7Z3L1;B7Z1F1;B7Z1N3;A0A1W2PPR6;A0A1W2PQ52;A0A1W2PPQ7;B7Z4T7;A0A1W2PPK4;A0A1W2PRZ8;A0A1W2PQY1;A0A1W2PP57;A0A1W2PPC3;A0A1W2PPS0;A0A1W2PR73;A0A1W2PSC5	GPI transamidase component PIG-T	PIGT	19	1	2	1	2	1	2	6.9	65.699	27332	50208	942.48	1731.3	38637	44537
A3KMF9;Q569I4;Q6IEG3;Q8N8D1	Programmed cell death protein 7	PDCD7	4	1	1	1	1	1	1	6.7	31.973	65296	50139	5936	4558.1	65296	55765
G3V338;Q9H7Z3	Protein NRDE2 homolog	NRDE2	2	1	1	1	1	1	1	44.2	4.6946	37006	50126	18503	25063	37006	55750
Q75MU1;B4DMV6;Q75MU2;A0A7I2V385;A0A7I2V4E4;Q15056	Eukaryotic translation initiation factor 4H	WBSCR1;EIF4H	6	1	1	1	1	1	1	21.3	14.96	79720	49600	11389	7085.8	79720	55166
Q9UHB7;C9JCE0;Q8TAX5	AF4/FMR2 family member 4	AFF4	3	1	2	1	2	1	2	2.1	127.46	55314	49583	987.76	885.41	65803	44658
A8K646;Q92882	Osteoclast-stimulating factor 1	OSTF1	2	1	1	1	1	1	1	5.6	23.714	59091	49398	4924.2	4116.5	59091	54941
Q8WUH2;B3KMM9	Transforming growth factor-beta receptor-associated protein 1	TGFBRAP1	2	1	1	1	1	1	1	3.3	97.157	6583.4	49336	173.25	1298.3	0	54871
A0A994J508;A0A0S2Z4I7;A0A994J7X3;A0A0S2Z4I9;A0A0S2Z4N8;A0A024R0V4;P50552	Vasodilator-stimulated phosphoprotein	VASP	7	1	1	1	1	1	1	9	16.869	84429	49330	9381	5481.1	69621	49880
A0A023T787;Q9Y5S9	RNA-binding protein 8A	RBM8;RBM8A	2	1	1	1	1	1	1	13.8	19.889	67900	48955	8487.5	6119.3	67900	54447
Q6ZMN5;A0A0C4DFZ9;Q58A45	PAB-dependent poly(A)-specific ribonuclease subunit PAN3	PAN3	3	2	1	2	1	2	1	11.2	53.635	88360	48366	3841.7	2102.9	88360	0
G1UI17;A0A0S2A4E4;A0A0M4G3H8;P35573	Glycogen debranching enzyme;4-alpha-glucanotransferase;Amylo-alpha-1,6-glucosidase	AGL	4	0	1	0	1	0	1	1.3	143.72	0	48328	0	627.64	0	53751
A8MYC1;K7EQV2;O95707	Ribonuclease P protein subunit p29	POP4	3	1	1	1	1	1	1	8.6	16.019	38074	48310	6345.7	8051.6	38074	53730
B4DRC2;B4DZR9;Q9UQR0	Sex comb on midleg-like protein 2	SCML2	3	1	1	1	1	1	1	5.2	37.605	42088	48253	2215.2	2539.6	42088	53667
Q15050	Ribosome biogenesis regulatory protein homolog	RRS1	1	1	1	1	1	1	1	4.7	41.193	63786	48247	3543.7	2680.4	63786	53660
B4DGI7			1	0	1	0	1	0	1	13.9	14.327	0	47877	0	7979.5	0	53249
B2RMQ4;Q8WWK9	Cytoskeleton-associated protein 2	CKAP2	2	1	1	1	1	1	1	1.8	76.885	55884	47850	1432.9	1226.9	55884	53219
A0A1U9X819;B0S7P4;Q9Y676	28S ribosomal protein S18b, mitochondrial	MRPS18B	3	2	1	2	1	2	1	6.6	29.369	98981	47777	7613.9	3675.2	84518	67602
A0A024QZ77;Q96C19;Q53SA2;Q7Z2R5;B4DEE0;H0Y4Y4;Q59EU6;Q9BUP0	EF-hand domain-containing protein D2;EF-hand domain-containing protein D1	EFHD2;FLJ13612;MST133;EFHD1	8	2	1	2	1	2	1	9.2	26.697	56992	47763	5181.1	4342.1	40830	69284
Q14166	Tubulin--tyrosine ligase-like protein 12	TTLL12	1	1	3	1	3	1	3	7.9	74.403	10615	47703	312.21	1403	21274	42396
A0A804HLH5;A0A804HIT2;C9JW07;A0A804HJ95;A0A804HL13;A0A804HK85;A0A804HI20;H7BZY2;A0A804HJI1;A0A804HK42;A0A804HIU9;A0A804HIH2;A0A2Q3DP09;A0A804HJ52;A0A804HHZ1;Q7Z3E5	LisH domain-containing protein ARMC9	ARMC9	16	0	1	0	1	0	1	7.4	23.187	0	47504	0	4318.6	0	52834
Q5SYF5;B4DNH6;B4DJK9;Q6FHZ7;Q99541	Perilipin;Perilipin-2	PLIN2;ADFP	5	0	1	0	1	0	1	12.8	13.231	0	47497	0	5277.5	0	52827
C9JE55;C9J415;C9JFF4;B3KQM6;B2RB57;O95352	Ubiquitin-like modifier-activating enzyme ATG7	ATG7	6	1	1	1	1	1	1	11.9	13.766	40308	47437	5758.2	6776.7	40308	52760
L0R588;E9PRG8	Uncharacterized protein C11orf98	C11orf48;C11orf98	2	0	1	0	1	0	1	8.2	18.396	0	47119	0	7853.2	0	52406
Q3B768;O43156	TELO2-interacting protein 1 homolog	KIAA0406;TTI1	2	1	1	1	1	1	1	2.4	90.316	16616	47094	461.57	1308.2	16616	52378
A0A384MDZ8			1	0	1	0	1	0	1	2.7	55.366	0	47066	0	2046.3	0	52347
B4DMG1;Q9NP66	High mobility group protein 20A	HMG20A	2	1	1	1	1	1	1	7.3	27.751	60055	46935	5459.5	4266.9	60055	52202
B7WP74;Q9HCG8	Pre-mRNA-splicing factor CWC22 homolog	CWC22	2	2	1	2	1	2	1	3.6	85.576	196170	46795	5030.1	1199.9	113160	135060
A0A0A0MR02;A0A024QZT0;P45880;A2A3S1;Q5JSD2;Q5JSD1;B4DKM5	Voltage-dependent anion-selective channel protein 2	VDAC2	7	1	2	1	2	1	2	13.8	30.348	26493	46729	1892.4	3337.8	33338	45127
Q08AM6;B4DMP4;H3BUU8	Protein VAC14 homolog	VAC14	3	1	2	1	2	1	2	4.5	87.972	12808	46727	328.4	1198.1	18781	45996
H0YIC4;Q0QEL2;A0A0C4DGI3;B3KTN4;B4DJV2;O75390	Citrate synthase;Citrate synthase, mitochondrial	CS	6	1	1	1	1	1	1	9.8	14.123	73958	46689	10565	6669.9	73958	51928
P27986;A0A2X0SFG1;A0A8V8TL10;A0A8V8TL31;B7Z629;A0A8V8TMF9;B3KWZ7;A0A8V8TME9;E5RHI0;A0A1D8GZE0;E5RJY0;A0A8V8TLF7;B7Z2N8;J7GU64;J7GXU7;A0A1D8GZE1;H0YBC2;A0A8V8TL14	Phosphatidylinositol 3-kinase regulatory subunit alpha	PIK3R1	18	1	2	1	2	1	2	9.4	83.597	16457	46597	421.98	1194.8	0	51826
Q6P9B9	Integrator complex subunit 5	INTS5	1	1	1	1	1	1	1	2.2	107.99	26524	46244	736.78	1284.5	26524	51432
Q96QE5	Transcription elongation factor, mitochondrial	TEFM	1	1	1	1	1	1	1	5	41.676	54854	46197	2612.1	2199.8	54854	51380
Q9Y4F3;G8JLP4;F8VVB8	Meiosis arrest female protein 1	KIAA0430	3	1	2	1	2	1	2	3.3	192.86	543930	46178	6111.6	518.85	0	51359
B3KMP2;Q2M2R1;Q4KMX6;A8KAQ7;A5D8X2;Q9UJX3	Anaphase-promoting complex subunit 7	ANAPC7	6	1	1	1	1	1	1	3	56.313	32602	45960	1164.4	1641.4	32602	51117
E5RIE8;Q6IAZ5;O43513	Mediator of RNA polymerase II transcription subunit 7	MED7;CRSP9	3	0	1	0	1	0	1	9.7	22.842	0	45718	0	4571.8	0	50847
Q9H6T3	RNA polymerase II-associated protein 3	RPAP3	1	1	1	1	1	1	1	1.8	75.718	55137	45366	1575.3	1296.2	49539	56054
B4E2C8;G5E9X1;B3KU90;Q9UL03	Integrator complex subunit 6	INTS6	4	1	1	1	1	1	1	3.5	51.918	42277	45319	1761.5	1888.3	42277	50403
Q96K37	Solute carrier family 35 member E1	SLC35E1	1	1	1	1	1	1	1	5.9	44.772	23516	45143	1567.8	3009.5	23516	50208
F2Z3P2;F2Z303;F8WDG4;E9PFD2;B5LY67;B5LY69;B5LY71;A8K5J1;P11172	Uridine 5-monophosphate synthase;Orotate phosphoribosyltransferase;Orotidine 5-phosphate decarboxylase	UMPS	9	0	1	0	1	0	1	29.8	6.1502	0	45037	0	11259	0	50090
Q9H1X3	DnaJ homolog subfamily C member 25	DNAJC25	1	0	1	0	1	0	1	6.9	42.403	0	45005	0	2647.4	0	50055
A0A7P0TBG4;A0A7P0TBI0;A0A7P0Z4P2;A0A7P0Z4N2;A0A7P0Z434;A0A7P0TAR0;A0A7P0T868;Q9NY61	Protein AATF	AATF	8	0	1	0	1	0	1	6.2	31.866	0	44949	0	4494.9	0	49993
Q9NWU2	Glucose-induced degradation protein 8 homolog	GID8	1	3	1	3	1	3	1	27.2	26.748	115180	44909	10470	4082.7	97732	67392
A2NFR5;F8W733;Q6ZWH1;Q9NXR7	BRCA1-A complex subunit BRE	Hin-3;BRE	4	1	1	1	1	1	1	5.1	31.513	40655	44869	3387.9	3739	40655	49903
Q9H0U9	Testis-specific Y-encoded-like protein 1	TSPYL1	1	0	1	0	1	0	1	4.6	49.192	0	44829	0	1949.1	0	49859
Q96IQ6;B3KM57;Q9UIV1;H0YBT3;H0YAV9;E5RJE0;E5RHV9;E5RGA8;E5RGH2	CCR4-NOT transcription complex subunit 7	CNOT7	9	2	1	2	1	2	1	15.9	28.364	396350	44749	30488	3442.2	396350	0
Q86VR6;B4DKX3;E9PIF2;Q59EC7;A0A8I5KSH6;Q13206;A0A8I5KQZ1;A0A3B3ISR7;A0A8I5KXY1;A0A8I5KPM1;A0A8I5KUU7	Probable ATP-dependent RNA helicase DDX10	DDX10	11	3	2	3	2	3	2	5.9	85.831	113200	43924	2761.1	1071.3	88351	73706
H7C1F0;F8WAB6;D3YTB5;P51617	Interleukin-1 receptor-associated kinase 1	IRAK1	4	1	1	1	1	1	1	6.4	25.298	29935	43720	3326.1	4857.8	29935	48626
Q9P032	NADH dehydrogenase [ubiquinone] 1 alpha subcomplex assembly factor 4	NDUFAF4	1	0	1	0	1	0	1	8	20.266	0	43654	0	3358	0	48552
A0A3B3IRL5;C9J381;B4DNJ7;B3KRZ3;Q6ZNB1;Q5H9Q6;P20839;C9K0R9	Inosine-5-monophosphate dehydrogenase;Inosine-5-monophosphate dehydrogenase 1	IMPDH1;IMPDH;DKFZp781N0678	8	3	1	3	1	3	1	10.8	54.272	141080	43644	6133.9	1897.6	96999	92621
A0AAA9X0G7;J3KN16;Q5VYK3	Proteasome-associated protein ECM29 homolog	KIAA0368;ECM29	3	0	2	0	2	0	2	1.3	203.78	0	43528	0	468.05	0	48412
Q4VBP4;A8K5C5;Q8N3R9;G3V2H1	MAGUK p55 subfamily member 5	MPP5	4	2	1	2	1	2	1	5.9	77.321	205950	43391	5148.8	1084.8	170680	83533
Q15388	Mitochondrial import receptor subunit TOM20 homolog	TOMM20	1	1	1	1	1	1	1	13.8	16.298	55066	43204	11013	8640.7	55066	48051
B4DY33;P85037;B3KV39;A4D1Z4	Forkhead box protein K1	FOXK1;KIAA0415	4	0	2	0	2	0	2	6.3	61.966	0	43069	0	1389.3	0	47902
F5GWN5;B7ZM86;A2RUF7;Q4LE65;O00750	Phosphatidylinositol 4-phosphate 3-kinase C2 domain-containing subunit beta	PIK3C2B;PIK3C2B variant protein	5	0	2	0	2	0	2	1.9	181.68	0	42940	0	505.18	0	47758
H0Y711;A0A024R0H7;Q9BQA1	Methylosome protein 50	WDR77	3	1	1	1	1	1	1	5.2	30.987	34959	42886	4994.1	6126.6	34959	47698
B4DVQ2;H0Y3K4		RBM33	2	2	2	0	1	0	1	8.8	93.983	0	42845	0	1298.3	0	47652
Q9H8H0	Nucleolar protein 11	NOL11	1	1	1	1	1	1	1	3.1	81.123	29707	42772	802.89	1156	29707	47572
P49247;Q53SB2;Q53R32	Ribose-5-phosphate isomerase	RPIA	3	2	1	2	1	2	1	11.3	33.269	99851	42566	5255.3	2240.3	84151	63042
Q8NHP8	Putative phospholipase B-like 2;Putative phospholipase B-like 2 32 kDa form;Putative phospholipase B-like 2 45 kDa form	PLBD2	1	1	1	1	1	1	1	2.9	65.471	29232	42553	1169.3	1702.1	29232	47328
B4E014;Q9UBD5;Q6IBJ0;B4DZ51;B7Z8A5;B7ZAI3	Origin recognition complex subunit 3	ORC3	6	3	1	3	1	3	1	7.1	75.031	140470	42516	4013.4	1214.7	105780	81972
V9GYS3;V9GZ52;Q9Y4B3;Q9Y6X3	MAU2 chromatid cohesion factor homolog	MAU2	4	1	1	1	1	1	1	7.1	20.844	34160	42394	3105.4	3854	45059	36252
Q08945;A0A0U1RRK2	FACT complex subunit SSRP1	SSRP1	2	4	1	4	1	4	1	7.1	81.074	166500	42322	5550	1410.7	154420	59146
K7EKQ8;I3L3W3;I3L4V1;I3L362;Q86W50	Methyltransferase-like protein 16	METTL16	5	0	1	0	1	0	1	17.8	11.159	0	41896	0	5985.1	0	46597
A0A0C4DG68;B7ZL34;Q8TB72	Pumilio homolog 2	PUM2	3	2	2	1	1	1	1	3.1	94.068	37227	41822	1329.5	1493.6	37227	46515
A0A087X2J4;B3KPS8;B7Z879;Q658K0;Q53FX3;A0A087WXL6;Q9H270	Vacuolar protein sorting-associated protein 11 homolog	VPS11;DKFZp564P2364	7	0	1	0	1	0	1	7.2	20.654	0	41618	0	4161.8	0	46288
B4DNR3;B4DQI4;F8W9U3;V9HW87;Q96IU4	Alpha/beta hydrolase domain-containing protein 14B	ABHD14B;HEL-S-299	5	0	1	0	1	0	1	7.6	19.796	0	41605	0	3782.3	0	46274
Q6IAX9;P08240	Signal recognition particle receptor subunit alpha	SRPR	2	2	1	2	1	2	1	3.9	69.893	49375	41597	1410.7	1188.5	40271	55369
F8VPF5;F8VVA3;F8VYY9;P54619	5-AMP-activated protein kinase subunit gamma-1	PRKAG1	4	1	1	1	1	1	1	12.4	16.841	48234	41436	6029.3	5179.6	48234	46086
B3KY56;B3KMV5;Q9BSJ8	Extended synaptotagmin-1	ESYT1	3	0	1	0	1	0	1	1.5	117.39	0	41246	0	896.66	0	45874
B2RE34;A0A2X0U4T9;Q9H0H5;Q9H9L9;F8W1E5;H0YIK5;F8VRD2;Q9BZ74	Rac GTPase-activating protein 1	RACGAP1	8	3	1	3	1	3	1	7	70.968	177540	41117	5380	1246	121220	102050
D6RBQ5;D6RC14;B4DW56;H0Y9G6;E7ETU7;B4DKM0;P09001	39S ribosomal protein L3, mitochondrial	MRPL3	7	1	1	1	1	1	1	53.6	3.3129	34218	41013	17109	20507	34281	45552
B4DIH0;B4DQW0;E9PJ95;Q53FR9;Q9P000	COMM domain-containing protein 9	COMMD9	5	1	1	1	1	1	1	13.2	13.471	29912	40984	4985.3	6830.7	29912	45583
C9JJU7;Q9NSI2	Protein FAM207A	FAM207A	2	2	1	2	1	2	1	12.3	22.217	60922	40952	7615.2	5119	47688	58780
H0YGS7;H0YG27;Q6PJ69	Tripartite motif-containing protein 65	TRIM65	3	0	1	0	1	0	1	7	26.995	0	40916	0	3409.7	0	45507
B4E1H9;V9HWF4;P00558;B4DHM5;B4DWQ3;B4DHB3;V9HW85;A0A140VJR3;P07205	Phosphoglycerate kinase;Phosphoglycerate kinase 1	HEL-S-68p;PGK1	9	3	1	3	1	3	1	15.3	35.045	401430	40867	21128	2150.9	311610	135270
F8W7C6;X5D7P1		RPL10	2	2	2	2	2	1	0	19.6	18.565	47830	40731	5978.7	5091.4	51081	42050
A8K583;Q14966;B4E187;B4DF54	Zinc finger protein 638	ZNF638	4	1	1	1	1	1	1	2.5	175.97	62851	40416	805.79	518.15	62851	0
A0A087WT34;A0A087X1H1;A0A0A0MTS6;B3KMA8;K7EIE8;O95983	Methyl-CpG-binding domain protein 3	MBD3	6	1	1	1	1	1	1	11.5	14.46	32662	40303	4666	5757.5	32662	44825
A0A3B3ISA1;A0A499FJD3;Q96S15;B4DVM5	WD repeat-containing protein 24	WDR24	4	4	1	4	1	4	1	6.9	96.304	477150	40115	11638	978.42	477150	44616
A0A090N7S9;A0A090N7S8;A0A090N8Y3;A0A8J9FQ52;A0A2R8YDQ5;B4DXA9;Q7Z2V4;Q86YG2;B3KQE6;A0A090N8N3;Q05BY5;B7Z3E8;C9JNZ9;Q6ZMS7;Q75MW2;Q9UDV6;Q8TD17;Q6NUN9;Q9UDV7	Protein ZNF783;Protein ZNF767;Zinc finger protein 212;Zinc finger protein 398;Zinc finger protein 746;Zinc finger protein 282	FLJ12700;ZNF398;ZNF282;ZNF212;ZNF746;ZNF783;ZNF767P	19	0	1	0	1	0	1	10.3	17.236	0	40094	0	5011.8	0	44593
Q9UKD2	mRNA turnover protein 4 homolog	MRTO4	1	0	1	0	1	0	1	6.3	27.56	0	40075	0	2671.7	0	44572
B7Z4N4;B7Z4J8;D6RJ07;Q9UL40	Zinc finger protein 346	ZNF346	4	1	1	1	1	1	1	14.4	12.817	46025	39814	11506	9953.6	46025	44282
Q9H836;G5E975;Q86WI8;A0A0U1RQQ2;B5MCL5;A0A2R8YEE8;B4E117		SMARCB1	7	4	4	1	1	1	1	18.8	45.051	57209	39702	3365.3	2335.4	44067	44157
K7EML3;Q9NUL5	UPF0515 protein C19orf66	C19orf66	2	0	1	0	1	0	1	25.4	8.1251	0	39612	0	7922.4	0	44056
H7BYE2;Q9NWZ8	Gem-associated protein 8	GEMIN8	2	0	1	0	1	0	1	7.3	21.044	0	39497	0	5642.4	0	43928
B2R7R5;O60256;C9JJS3;C9K0K7;I3L0S1;E7EPA1;Q6ZTP6;C9JDU5	Phosphoribosyl pyrophosphate synthase-associated protein 2	PRPSAP2	8	2	1	2	1	2	1	14.4	40.883	134850	39468	5863	1716	134850	0
B4DPY2;A0A8Q3SIG7;A0A8V8TM87;A0A8V8TM61;F5H578;A0A7N4I394;O75400	Pre-mRNA-processing factor 40 homolog A	PRPF40A	7	1	1	1	1	1	1	2.9	92.897	48274	39382	1724.1	1406.5	48274	0
D6RCD0;Q8NBQ5	Estradiol 17-beta-dehydrogenase 11	HSD17B11	2	0	1	0	1	0	1	7	28.102	0	39234	0	2452.1	0	43636
P09914	Interferon-induced protein with tetratricopeptide repeats 1	IFIT1	1	1	1	1	1	1	1	2.7	55.36	58322	39143	2160.1	1449.7	58322	43535
K7EII7;V9HWE7;Q6ZP37;P51570;K7ERJ9;B4E1A8;K7ERN9;Q71UH7	Galactokinase	GALK1;HEL-S-19	8	1	1	1	1	1	1	13.3	39.071	160060	39080	10671	2605.3	0	43465
I3L3Y2;H3BUN0;A0A2R8Y880;Q7Z6E9	E3 ubiquitin-protein ligase RBBP6	RBBP6	4	1	1	1	1	1	1	10.1	17.316	39660	39057	3605.5	3550.6	39660	43439
A8K126;Q9UBW7	Zinc finger MYM-type protein 2	ZMYM2	2	1	2	1	2	1	2	3.6	139.73	24751	38953	450.03	708.23	40018	28057
B3KRQ2;Q86XI2;Q9NXD3;H0Y6U5;F8WE06;B4DHE5;B4DXB7	Condensin-2 complex subunit G2	NCAPG2	7	3	1	3	1	3	1	3.8	130.94	85099	38902	1309.2	598.49	60992	67374
C9JM51;C9JTT6;C9JBJ7;F8VXW2;C9JEY1;C9K057;A4D275;O15143	Actin-related protein 2/3 complex subunit 1B	ARPC1B	8	0	1	0	1	0	1	56.7	3.497	0	38812	0	19406	0	43167
A0A2R8Y6X0;Q6DHZ8;B2RBM8;A0A669KBJ7;Q9H2P0	Activity-dependent neuroprotector homeobox protein	ADNP	5	3	1	3	1	3	1	5	97.225	93184	38376	1982.6	816.51	73228	62637
Q86TR8;H0YLY0;Q9Y5S2	Serine/threonine-protein kinase MRCK beta	CDC42BPB	3	2	1	2	1	2	1	7.4	58.738	64304	38372	2074.3	1237.8	55889	51092
Q76N56;Q5JNZ5;P62854	Putative 40S ribosomal protein S26-like 1;40S ribosomal protein S26	RPS26P11;RPS26	3	1	1	1	1	1	1	26.7	5.2371	240390	38110	240390	38110	225390	57379
O60870	DNA/RNA-binding protein KIN17	KIN	1	1	1	1	1	1	1	3.6	45.373	40683	38082	1695.1	1586.8	40683	42355
E5RK64;Q53XM7;O95292	Vesicle-associated membrane protein-associated protein B/C	VAPB	3	1	1	1	1	1	1	19.7	7.8009	29331	37992	7332.8	9498	29331	42255
Q2NLD4;Q2NLC9;Q5U0P9;Q56A79;Q00577	Transcriptional activator protein Pur-alpha	PURA	5	3	1	3	1	3	1	27.4	32.015	513130	37900	57014	4211.1	400820	87899
O15379;Q9H368	Histone deacetylase 3	HDAC3	2	2	2	2	2	2	2	11.2	48.847	167700	37715	6987.6	1571.5	122050	87603
A8K6K3;Q59FT7;Q15750;B7Z9N9;B7Z3S5	TGF-beta-activated kinase 1 and MAP3K7-binding protein 1	MAP3K7IP1;TAB1	5	4	1	4	1	4	1	18.5	54.643	237700	37683	9508.1	1507.3	214020	65592
Q6NT72;A0A8I5QKM0;B0QY64;A8K129;B0QY60;B4E2A6;Q9UH99	SUN domain-containing protein 2	UNC84B;SUN2	7	1	1	1	1	1	1	4.5	49.423	27950	37632	1215.2	1636.2	27950	41855
B2R894;Q96DV4	39S ribosomal protein L38, mitochondrial	MRPL38	2	1	1	1	1	1	1	3.8	40.756	41044	37530	2160.2	1975.2	41044	41741
B3KPJ4;B4DG61;B7ZLY0;A0A0A0MSI2;A0A994J5J9;Q8IXK0	Polyhomeotic-like protein 2	PHC2	6	1	1	1	1	1	1	2.4	50.403	65393	37515	2843.2	1631.1	65393	41724
O94776	Metastasis-associated protein MTA2	MTA2	1	1	1	1	1	1	1	5.7	75.022	18669	37385	414.87	830.77	0	41579
B4DS96;Q8IY97;A0A140VJE7;B3KXW5;O43747;B4DDL1	AP-1 complex subunit gamma-1	AP1G1	6	2	1	2	1	2	1	6.2	63.832	32542	37352	957.12	1098.6	24016	50069
X6RJY0;B4E343;Q08E77;Q5TAP6;Q9BVJ6	U3 small nucleolar RNA-associated protein 14 homolog C;U3 small nucleolar RNA-associated protein 14 homolog A	UTP14A;UTP14C	5	0	1	0	1	0	1	4.1	36.619	0	37130	0	3094.2	0	41296
B4DE78;B4DHC4;B3KNB4;P61981;Q9H4N8;B2R6N6;Q04917;P31947	14-3-3 protein gamma;14-3-3 protein gamma, N-terminally processed;14-3-3 protein eta;14-3-3 protein sigma	YWHAG;YWHAH;SFN	8	1	2	0	1	0	1	14	23.502	0	36926	0	2637.6	0	41069
P36551;D6RER6	Oxygen-dependent coproporphyrinogen-III oxidase, mitochondrial	CPOX	2	2	1	2	1	2	1	7.7	50.151	45034	36825	1667.9	1363.9	39546	46445
B3KNM6;O75844	CAAX prenyl protease 1 homolog	ZMPSTE24	2	1	1	1	1	1	1	6.8	27.125	22832	36623	2075.6	3329.4	22832	40732
Q9H7E2	Tudor domain-containing protein 3	TDRD3	1	1	1	1	1	1	1	2.2	73.184	45668	36523	1201.8	961.13	45668	40621
Q9Y6A4;B4DN94;H3BPA3	Cilia- and flagella-associated protein 20	CFAP20	3	2	1	2	1	2	1	17.6	22.774	107180	36350	8931.4	3029.1	94154	53450
B3KSQ6;A0A0A0MTN9;A0A0A0MTR6;B4DDI9;Q6GSK2;A0A0C4DFN8;A0A0C4DGN7;A0A0A0MSZ4;A0A0A0MT64;P22570	NADPH:adrenodoxin oxidoreductase, mitochondrial	FDXR	10	1	1	1	1	1	1	3.7	41.509	24627	36312	1119.4	1650.6	24627	40386
P17858;Q7Z3R9;Q6MZK4;B3KNQ7;Q59GI2;Q9BSP4;Q7L2M7	ATP-dependent 6-phosphofructokinase, liver type	PFKL;DKFZp686G1648;DKFZp686L2097	7	1	1	1	1	1	1	4.9	85.018	12153	36237	357.44	1065.8	12153	0
Q09028	Histone-binding protein RBBP4	RBBP4	1	2	2	1	1	1	1	10.4	47.655	29745	36189	2124.7	2585	29745	40250
B4DEM9;Q9Y2S7	Polymerase delta-interacting protein 2	POLDIP2	2	1	1	1	1	1	1	3.4	39.871	37737	36185	1715.3	1644.8	37737	40245
O75691	Small subunit processome component 20 homolog	UTP20	1	0	2	0	2	0	2	1.2	318.38	0	36103	0	261.62	0	40154
Q5H9S0;B4DTN6;Q9ULJ3;E7EVF9	Zinc finger and BTB domain-containing protein 21	DKFZp781N1974;ZBTB21	4	1	1	1	1	1	1	4.7	84.512	32491	36009	855.02	947.6	0	40049
Q9NZ23		YA61	1	0	1	0	1	0	1	10.3	14.867	0	35996	0	4499.4	0	40034
A6NDU8	UPF0600 protein C5orf51	C5orf51	1	0	1	0	1	0	1	4.8	33.62	0	35857	0	2109.3	0	39881
B3KTJ9;Q8N163;E5RHJ4;H0YC69;E5RGU7;E5RFJ3;H0YC58;E2PSM9;G3V119;H0YB24	Cell cycle and apoptosis regulator protein 2	CCAR2	10	4	1	4	1	4	1	8.2	102.93	118710	35625	2374.2	712.5	102600	55731
A0A7P0Z4M8;A0A7P0T8V9;A0A7P0T8P7;A0A7P0T874;B1AA17;A0A7P0TAE0;A0A7P0T9V8;A0A7P0Z461;F6VX93;B1AA15;E7EVT8;B1AA16;A0A7P0TB80;A0A7P0Z4Q7;A0A7P0TBJ8;I3L0S6;I3L4P9;A0A7P0T9B6;A0AAG2TET0;A0A7P0T9Z7;A0A7P0TA41;A0A7P0T7U9;A0A7P0T8K1;A0A7P0T8I9;A0A7P0T8S5;Q5VIR6	Vacuolar protein sorting-associated protein 53 homolog	HCCS1;VPS53	26	1	1	1	1	1	1	26.9	12.041	38337	35571	19169	17786	38337	39563
B4DXI4;Q7Z2W9;F5H7V8;H3BUY0	39S ribosomal protein L21, mitochondrial	MRPL21	4	1	1	1	1	1	1	14.3	30.594	27850	35440	1740.6	2215	27850	0
G3V4A5;A0A087WYL7;O75586;B4DTY4;A8K3N2	Mediator of RNA polymerase II transcription subunit 6	MED6	5	1	1	1	1	1	1	15.7	28.723	36032	34607	2771.7	2662.1	0	38490
Q5T011	Protein SZT2	SZT2	1	1	1	1	1	1	1	1	378.02	14571	34543	101.19	239.88	14571	0
Q92990;B4DJ85;M0QX84	Glomulin	GLMN	3	0	2	0	2	0	2	6.2	68.207	0	34492	0	1014.5	0	38362
Q96FX7	tRNA (adenine(58)-N(1))-methyltransferase catalytic subunit TRMT61A	TRMT61A	1	1	1	1	1	1	1	4.5	31.381	42424	34492	3030.3	2463.7	42424	38362
Q16560	U11/U12 small nuclear ribonucleoprotein 35 kDa protein	SNRNP35	1	1	1	1	1	1	1	5.7	29.45	50721	34299	5635.6	3811	50721	38148
A8K067;B4DI19;Q53HG6;A8MVQ3;B4DKY1;B4DPV7;P49589;Q59HE5	Cysteine--tRNA ligase, cytoplasmic	CARS	8	1	1	1	1	1	1	5.1	73.423	27578	34269	766.04	951.92	0	38114
A0A0S2Z3P9;P45954	Short/branched chain specific acyl-CoA dehydrogenase, mitochondrial	ACADSB	2	0	1	0	1	0	1	5.1	47.485	0	34221	0	1629.6	0	38060
Q75MP1;B3KY43;Q6DHZ2;P31323	cAMP-dependent protein kinase type II-beta regulatory subunit	PRKAR2B	4	0	1	0	1	0	1	5.2	34.118	0	34198	0	2279.8	0	38035
B4E2D6;I3L2N2;B4DLQ0;O14641;I3L0Z8;I3L2W9	Segment polarity protein dishevelled homolog DVL-2	DVL2	6	2	2	2	2	2	2	5.7	77.03	39441	34055	1272.3	1098.6	38301	39016
H7C318;Q53SY8;H0Y4Q6;Q8WUA4	General transcription factor 3C polypeptide 2	GTF3C2	4	1	1	1	1	1	1	18.3	15.702	31072	33916	6214.5	6783.1	31072	37721
F8VZN8;B2RAH5;O14974	Protein phosphatase 1 regulatory subunit;Protein phosphatase 1 regulatory subunit 12A	PPP1R12A	3	1	1	1	1	1	1	3.2	76.532	34315	33871	1039.9	1026.4	34315	37671
B2R9G9;O95402;M0R2Y4;M0R064;B8ZZF3	Mediator of RNA polymerase II transcription subunit 26	MED26	5	2	1	2	1	2	1	5.5	65.388	70997	33718	2290.2	1087.7	42825	65674
J3QRD6;J3QRR4;J3QLW7;B3KM49;Q9Y221	60S ribosome subunit biogenesis protein NIP7 homolog	NIP7	5	0	1	0	1	0	1	20	7.9962	0	33712	0	11237	0	37494
Q14240;Q96B07;Q9NZE6	Eukaryotic initiation factor 4A-II;Eukaryotic initiation factor 4A-II, N-terminally processed	EIF4A2	3	2	2	1	1	1	1	7.4	46.402	49595	33692	2156.3	1464.9	49595	37472
Q15650	Activating signal cointegrator 1	TRIP4	1	1	1	1	1	1	1	2.4	66.145	35591	33669	1271.1	1202.5	35591	37447
Q59FS7;B4DM03;G3V529;Q9GZR7	ATP-dependent RNA helicase DDX24	DDX24	4	1	1	1	1	1	1	3.4	75.047	26744	33246	786.58	977.83	26744	36977
B7Z7N2;B7Z819;B7Z2Y2;B1ALW7;Q14746	Conserved oligomeric Golgi complex subunit 2	COG2	5	0	1	0	1	0	1	3.5	48.1	0	33076	0	1181.3	0	36787
A8K7S5;O75449	Katanin p60 ATPase-containing subunit A1	KATNA1	2	1	1	1	1	1	1	3.7	55.976	50162	32962	1729.7	1136.6	50162	36660
A0A804HJG7;E7ERI8;E7EW49;Q6N029;Q8NB74;Q96F87;B4DM73;E3W994;J3KR49;A0A0U1RQI6;O75122	CLIP-associating protein 2	CLASP2;DKFZp686D11262	11	1	2	0	1	0	1	1.7	164.88	0	32823	0	381.67	0	36506
Q5PXD5;Q5HYE0;A0A087WYC0;A0A8I5KT73;A0A1W2PQY5;A0A8I5KNZ1;A0A8I5QJQ7;A0A6Q8KRG2;B7ZC06;A0A8I5KZ68;A0A8J9BZL8;Q08379	Golgin subfamily A member 2	GOLGA2;DKFZp686K0319	12	1	1	1	1	1	1	5.2	22.028	50748	32815	7249.7	4687.8	50748	36497
A0A8Q3SI10;H7C2G8;Q6ZRV7;J3QSZ5;A0A994J4Y9;B3KRA1;H7C1M2;P18583	Protein SON	SON	8	0	1	0	1	0	1	6.6	36.391	0	32780	0	1821.1	0	36458
Q9ULM6;B4E2S0;H0Y9C1;H0Y9Z5;B4E0K8;Q96LI5	CCR4-NOT transcription complex subunit 6;CCR4-NOT transcription complex subunit 6-like	CNOT6;CNOT6L	6	2	1	2	1	2	1	6.1	63.306	77450	32625	2670.7	1125	57102	56635
H0Y612;Q9UPN9	E3 ubiquitin-protein ligase TRIM33	TRIM33	2	1	1	1	1	1	1	1.5	98.891	37093	32585	843.02	740.58	37093	36242
B4DKV5;B4DG54;A0A0D9SEJ5;F5GY05;B4DSS4;Q96EK7	Constitutive coactivator of peroxisome proliferator-activated receptor gamma	FAM120B	6	1	1	1	1	1	1	1.8	81.459	36619	32465	832.25	737.83	36619	36107
A0A3B3IUD7;Q14690	Protein RRP5 homolog	PDCD11	2	1	1	1	1	1	1	1.4	208.83	25151	32460	264.75	341.69	25151	36102
A0A8I5KS02;A0A8I5KT67;Q8WVC6	Dephospho-CoA kinase domain-containing protein	DCAKD	3	1	1	1	1	1	1	44.8	3.4872	15916	32440	15916	32440	15916	36080
Q9NV56	MRG/MORF4L-binding protein	MRGBP	1	1	1	1	1	1	1	6.4	22.417	30502	32215	3389.1	3579.5	30502	35830
G3V1A4;E9PP50;V9HWI5;E9PK25;P23528;E9PLJ3;E9PS23;B4E112;E9PQB7	Cofilin-1	CFL1;HEL-S-15	9	2	1	2	1	2	1	21.5	16.811	162320	32160	18036	3573.4	157780	40309
Q9NRF8	CTP synthase 2	CTPS2	1	3	2	2	1	2	1	6.7	65.677	68402	32123	2011.8	944.79	51143	52986
D6REM1;Q9H4A6	Golgi phosphoprotein 3	GOLPH3	2	0	1	0	1	0	1	17.2	9.9998	0	32061	0	6412.2	0	35658
Q96GA3;A0A075B6Q4;B4DTT8	Protein LTV1 homolog	LTV1	3	1	1	1	1	1	1	6.7	54.854	103000	32050	5421.2	1686.9	0	35646
A0AAG2UVM1;O14929	Histone acetyltransferase type B catalytic subunit	HAT1	2	1	1	1	1	1	1	4.3	49.512	36904	31902	2306.5	1993.9	36904	35481
A0A7I2V628;A0A7I2V674;A0A7I2V637;A0A7I2V307;A0A0S2Z4R4;A0A7I2V3J3;A0A7I2V2R9;A0A7I2V2W5;A0A7I2V2D8;A0A7I2V3F9;A0A7I2V5A2;A0A7I2V2K2;A0A7I2V6E0;A0A0S2Z4Q4;A0A7I2V3Z1;B4E1E2;I3L1P5;A0A7I2YQD1;B4DFP5;A0A7I2V4X6;A0A7I2V5D6;I3L165;A0A7I2V5A3;O14964	Hepatocyte growth factor-regulated tyrosine kinase substrate	HGS	24	1	1	1	1	1	1	24.1	6.5324	57837	31876	14459	7969	41193	45729
Q9BUT9;Q96J99	Protein FAM195A	FAM195A	2	2	2	2	2	2	2	46.9	17.828	100130	31826	14304	4546.6	105230	30294
E9PKV2;Q9NRX2	39S ribosomal protein L17, mitochondrial	MRPL17	2	2	1	2	1	2	1	11.3	16.371	34623	31757	3147.5	2887	24574	45370
H0Y432;Q53EZ4	Centrosomal protein of 55 kDa	CEP55	2	1	1	1	1	1	1	8.2	24.594	57556	31698	5232.3	2881.6	57556	35254
A0A8V8TRA7;I3L2W3;A0A8V8TPS0;A0A8V8TPT0;A0A8V8TQB1;A0A8V8TRA5;A0A8V8TPT4;A0A8V8TQD5;B7Z5I6;A0A8V8TQC7;A0A8V8TPS5;A0A8V8TQD1;A0A8V8TR00;A0A8V8TQZ4;A0A8V8TRA1;J3KMX1;Q99567	Nuclear pore complex protein Nup88	NUP88	17	1	1	1	1	1	1	25.5	10.575	45316	31646	9063.3	6329.2	45316	35197
A0A0G2JMS7;A0A0G2JNZ2;A0A0G2JPP5;A0A669KB89;Q14160;H0YCG0;A0PJK8	Protein scribble homolog	SCRIB	7	2	1	2	1	2	1	2.3	165.27	55855	31566	775.76	438.42	45805	45158
B2RCZ4;B5BUK7;P41743	Protein kinase C;Protein kinase C iota type	PRKCI	3	2	1	2	1	2	1	7	67.199	111730	31409	4655.5	1308.7	92133	54531
D6RFM7;D6RAP6;Q9UJX5	Anaphase-promoting complex subunit 4	ANAPC4	3	1	1	1	1	1	1	19.3	9.7085	23182	31364	4636.3	6272.8	23182	34883
B4E1Q7;A0A7P0T9W1;A0A7P0Z494;P11182;Q5VVL7	Lipoamide acyltransferase component of branched-chain alpha-keto acid dehydrogenase complex, mitochondrial	DBT	5	2	1	2	1	2	1	12.6	32.946	68049	31348	4253.1	1959.3	68049	0
F8W1B9;O95619;F8VTR4;F8W0J4	YEATS domain-containing protein 4	YEATS4	4	0	2	0	2	0	2	15.6	24.431	0	31297	0	2407.5	0	34809
Q92769;B3KUJ5;Q59GB9	Histone deacetylase 2;Histone deacetylase	HDAC2	3	3	1	3	1	3	1	9.4	55.364	197410	31198	9870.4	1559.9	176340	55765
Q4W4Y1;Q8WUM4;B7Z5C1;B4DHD2;C9IZF9;A0A3B3IT07	Programmed cell death 6-interacting protein	DRIP4;PDCD6IP	6	4	1	4	1	4	1	8.6	96.078	182380	31195	3799.6	649.9	167810	49268
Q5TDF0;Q5TDE9;Q9BSD7	Cancer-related nucleoside-triphosphatase	NTPCR;C1orf57	3	1	1	1	1	1	1	8.8	25.072	41626	30954	2973.3	2211	37608	38445
E9PK47;B2R825;P06737	Alpha-1,4 glucan phosphorylase;Glycogen phosphorylase, liver form	PYGL	3	1	1	1	1	1	1	3.4	94.069	48547	30864	1011.4	643.01	0	34327
Q0VAE4;H0YLJ3;A5D8W6;B3KTM8;Q9UBU8;H0YLV1;H0YMT8;H0YM21;H0YNE0;H0YMJ0	Mortality factor 4-like protein 1	MORF4L1	10	1	1	1	1	1	1	13.6	26.878	10582	30749	881.85	2562.4	0	34199
Q9BUN6;Q53H77;Q53GN7;Q9NP92	28S ribosomal protein S30, mitochondrial	MRPS30	4	0	1	0	1	0	1	4.6	50.004	0	30698	0	1705.4	0	34142
J3KSK7;B9EGI2;U6FSN9;A0A494BZV2;Q6WCQ1	Tyrosine-protein kinase receptor;Myosin phosphatase Rho-interacting protein	MPRIP;Mprip-Ntrk1 fusion gene	5	0	1	0	1	0	1	15.8	16.047	0	30675	0	5112.5	0	34117
J3KSP2;J3KT73;J3QL01;P63173	60S ribosomal protein L38	RPL38	4	1	1	1	1	1	1	61.9	2.559	49506	30653	49506	30653	49506	34092
Q504W7;A0A2X0TVZ9;Q01968	Inositol polyphosphate 5-phosphatase OCRL-1	OCRL	3	1	1	1	1	1	1	1.2	103.18	37953	30641	862.56	696.38	37953	34079
Q7Z777;A0A2U3TZY2;A0A140VK11;Q9H078	Caseinolytic peptidase B protein homolog	CLPB	4	3	2	1	1	1	1	17.5	36.173	31288	30314	1955.5	1894.6	31288	33715
Q6Y1H2	Very-long-chain (3R)-3-hydroxyacyl-CoA dehydratase 2	HACD2	1	1	1	1	1	1	1	5.9	28.368	20500	30151	1863.6	2741	20500	33534
Q5SX91;Q5SX87;B4DHX4;Q6IAT1;A0A0S2Z3X8;B4DLV7;P50395;P31150;B4DH24	Rab GDP dissociation inhibitor beta;Rab GDP dissociation inhibitor alpha	GDI2;GDI1	9	2	1	2	1	2	1	19.2	23.115	119090	30098	9924.1	2508.2	94497	58067
F8WBM2;C9JB84;B4DQL5;Q9NWB7	Intraflagellar transport protein 57 homolog	IFT57	4	1	1	1	1	1	1	22.2	9.0353	49263	30002	9852.6	6000.4	49263	33368
B4DE01;Q53GE2;Q53GC7;A4D0V4;P47755;F8W9N7	F-actin-capping protein subunit alpha-2	CAPZA2	6	4	2	3	1	3	1	32.5	24.167	71499	29924	7149.9	2992.4	54555	50226
Q05CN7;Q9UKN8	General transcription factor 3C polypeptide 4	GTF3C4	2	1	1	1	1	1	1	4.9	62.68	34392	29887	929.52	807.74	0	33240
A0A8V8TR86;B3KY11;Q9BUQ8	Probable ATP-dependent RNA helicase DDX23	DDX23	3	1	1	1	1	1	1	2	90.684	57184	29821	1299.6	677.75	49728	40623
B4DYP9;B4E1H5;Q12834	Cell division cycle protein 20 homolog	CDC20	3	1	1	1	1	1	1	17.8	15.823	34414	29694	4916.3	4242	34414	33026
A7LNE7;K7ES20;L8E941;K7ENC6;K7PPU3;J3QRG6;D1LYX3;K7PML8;R9S3C3;P42772;P42771	Cyclin-dependent kinase 4 inhibitor B;Cyclin-dependent kinase inhibitor 2A	CDKN2A;CDKN2B;p14ARF	11	1	1	1	1	1	1	11.8	10.891	73062	29675	10437	4239.3	69409	36658
B4DWZ8;Q7L8L6	FAST kinase domain-containing protein 5	FASTKD5	2	0	1	0	1	0	1	4.5	71.263	0	29638	0	956.07	0	32964
V9GY05;A0A024R2F9;Q9BTV4	Transmembrane protein 43	TMEM43	3	0	1	0	1	0	1	15.8	14.822	0	29412	0	3676.5	0	32712
P07237;A0A7P0TA97;I3L0S0;I3L3P5;A0A7P0T9K9;A0A7P0T8X1;A0A7P0TA71;A0A7P0Z4S2;A0A7P0Z4J0;B4DJS0;A0A7P0TAX9;A0A7P0T9U6;A0A7P0T8J3;A0A024R8S5;A0A7P0T9D6;A0A7P0TB26;I3L4M2;A0A7P0TA35;I3L514;H7BZ94;A0A7P0T8C0;B4DNL5;A0A7P0Z4F8;B4DUA5;I3L1Y5;H0Y3Z3;B4DNP9;A0A7P0T9S9;I3L3U6;A0A7P0Z476;A0A7P0TBP8;I3NI03;A0A7P0T9E3;A0A7P0T940;A0A7P0Z4B2;A0A7P0TBA3;B4DLN6	Protein disulfide-isomerase	P4HB	37	2	1	2	1	2	1	8.3	57.116	84629	29375	2418	839.29	76963	40337
D6REL4;Q9H4P6;E7EQZ7;B4DEH2;Q9UK43;Q95HA6;B2R5Y4;Q13123	Protein Red	IK;CSA2	8	1	1	1	1	1	1	5.7	24.7	31039	29371	2821.7	2670.1	31039	32666
Q96F44;R4GMV1	E3 ubiquitin-protein ligase TRIM11	TRIM11	2	3	1	3	1	3	1	10	52.774	198800	29365	9036.3	1334.8	138820	92634
B4DYZ1;Q9H8H2	Probable ATP-dependent RNA helicase DDX31	DDX31	2	1	1	1	1	1	1	2.4	80.93	62371	29341	1599.3	752.34	62371	32634
A0A994J6A0;H0YI79;A0A994J3G5;A0A994J696;Q32Q67;A0A994J6L8;A0A994J402;A0A8V8TQT5;A0A994J3M8;F8VZ52;F8VUJ9;B4DYR6;O00429	Dynamin-1-like protein	DNM1L	13	0	1	0	1	0	1	5.1	45.975	0	29312	0	1010.8	0	32601
Q13555;H0Y6G2;A0A2Q3DQE3;A8K6N9;Q5SWX3;B3KY86;Q8WU40;A0A8V8TPN2;A0A8V8TQ60;A0A8V8TR22;A0A8V8TPW6;A0A8V8TQ06;Q13554;Q53H78;A0A8V8TQ39;A0A8V8TQR5;A0A8V8TQ12;A0A8V8TPG6;A0A8V8TPJ7;A4D2J9;Q13280;B7Z1Z6;A0A8V8TQS2;A0A8V8TQ77;A0A8V8TPH1;A0A804CJ50;A0A8V8TPX9;H7BXS4;B3KTH7;A0A8V8TQ13;H7BZC6;A0A8V8TR72;A0A8V8TR45;A0A8V8TQU4;B4DVQ3;Q59FI6;E7EQE4;E9PBE8;A0A8V8TQ82	Calcium/calmodulin-dependent protein kinase type II subunit gamma;Calcium/calmodulin-dependent protein kinase type II subunit beta	CAMK2G;CAMK2B	39	5	1	5	1	3	1	13.4	62.606	316240	29256	12649	1170.2	316240	32539
V9HWH2;V9HW77;A0A0S2Z471;P12277;H0YJG0;B4DP56	Creatine kinase B-type	HEL-S-29;HEL-211;CKB	6	3	1	3	1	3	1	11.3	42.644	226230	29185	13307	1716.8	226230	32460
I3L4R8;P27694	Replication protein A 70 kDa DNA-binding subunit;Replication protein A 70 kDa DNA-binding subunit, N-terminally processed	RPA1	2	2	1	2	1	2	1	12.8	35.228	188230	29132	13445	2080.8	142420	78206
M0R2C2;B4DEV3;A0A384DVU0;Q8IY17	Neuropathy target esterase	PNPLA6	4	1	1	1	1	1	1	9.7	29.054	16489	29094	1177.8	2078.2	16489	32359
B9EK47;Q9P2D3	HEAT repeat-containing protein 5B	HEATR5B	2	1	2	1	2	1	2	1.7	224.27	17164	29076	169.94	287.88	24363	25140
Q9BRP8	Partner of Y14 and mago	WIBG	1	0	1	0	1	0	1	8.8	22.655	0	28899	0	2627.2	0	32141
H0Y9P1;Q9NSY1	BMP-2-inducible protein kinase	BMP2K	2	2	1	2	1	2	1	4.1	95.533	124540	28863	4151.4	962.11	107180	49462
Q9BYN8	28S ribosomal protein S26, mitochondrial	MRPS26	1	1	1	1	1	1	1	8.8	24.211	82213	28744	7473.9	2613.1	82213	31969
P17028	Zinc finger protein 24	ZNF24	1	1	1	1	1	1	1	3.5	42.155	24156	28740	1271.4	1512.6	24156	31964
A0A8J9AUI2;B9A6J2;Q15042	Rab3 GTPase-activating protein catalytic subunit	RAB3GAP1	3	0	1	0	1	0	1	1.8	114.96	0	28592	0	539.47	0	31800
B4DJ89;A0A087WWX0;A0A0A0MQR7;E5KT65;P19388	DNA-directed RNA polymerases I, II, and III subunit RPABC1	POLR2E	5	1	1	1	1	1	1	24.8	13.548	24475	28391	3496.4	4055.8	24475	31576
A0PJ70;A8K9K0;Q8TF76	Serine/threonine-protein kinase haspin	GSG2	3	1	1	1	1	1	1	2.8	85.497	52852	28372	1428.4	766.81	52852	31555
C9JNK6;C9JAZ1;B7Z9F3;O75431	Metaxin-2	MTX2	4	0	1	0	1	0	1	10.6	23.643	0	28368	0	3152	0	31551
A0A1U9X8Y4;Q5SRT3;Q53FB0;O00299	Chloride intracellular channel protein;Chloride intracellular channel protein 1	CLIC1	4	0	1	0	1	0	1	7.5	26.793	0	28358	0	1890.5	0	31540
Q9H678;A0A494C179;A0A0A0MRH8;A0A494C1P7;A0A0A0MSH9;A0A494C1F7;X5D2E5;Q86WJ1;B4DLS6	Chromodomain-helicase-DNA-binding protein 1-like	CHD1L	9	1	1	1	1	1	1	6.9	45.358	9520.5	28357	501.08	1492.5	0	31538
Q9UKJ3	G patch domain-containing protein 8	GPATCH8	1	2	1	2	1	2	1	2.3	164.2	93265	28309	1554.4	471.82	64294	34811
Q8WVM8;A0A7I2V362;A0A7I2V5Z4;A0A7I2V3B4;A0A7I2V4R0;A0A7I2V5I2;A0A7I2V3G4;A0A7I2V4U2;A0A7I2V4B8;B7Z738;A0A7I2V320;A0A7I2V590;A0A7I2V2U5;H0YIZ7;B7Z5N7;A0A7I2V448;A0A7I2V3C9;A0A7I2YQR2;A0A7I2V5H5;G3V5E2;Q53GW1;A0A7I2V534;A0A7I2V321	Sec1 family domain-containing protein 1	SCFD1	23	1	1	1	1	1	1	5.6	72.379	10137	28283	298.15	831.84	0	31456
B4DGN8;B2R5M9;Q02809;Q5JXB8;Q5JXB7	Procollagen-lysine,2-oxoglutarate 5-dioxygenase 1	PLOD1	5	3	1	3	1	3	1	9.4	79.398	148350	28202	3450	655.87	148350	0
A0A590UJA0;Q75MQ1;B3KTW0;A0A590UJ56;B4DLA3;A0A590UK34;A0A590UJR3;A0A590UJ21;A0A590UJ50;A0A090N7U0;Q13616	Cullin-1	CUL1	11	1	1	1	1	1	1	5.7	32.356	33007	28035	1833.7	1557.5	33007	31180
Q9Y4R8;B3KMG2;H3BRS3;B4DXS2;B4DFV7	Telomere length regulation protein TEL2 homolog	TELO2	5	1	1	1	1	1	1	3.3	91.746	46807	28003	1017.6	608.76	0	31145
K7ENF5;Q9BSF4	Uncharacterized protein C19orf52	C19orf52	2	0	1	0	1	0	1	59.3	2.9443	0	27855	0	27855	0	30980
Q59GH4;Q92585	Mastermind-like protein 1	MAML1	2	1	1	1	1	1	1	3.9	80.994	51649	27643	1781	953.22	51649	30745
H3BRY6;B4DWZ3;B4DVT3;B4DJL6;Q96SY0	von Willebrand factor A domain-containing protein 9	VWA9	5	3	2	3	2	3	2	8.8	51.583	62225	27590	2489	1103.6	55463	37448
C9J1E7;Q10567	AP-1 complex subunit beta-1	AP1B1	2	2	5	0	1	0	1	13.1	65.314	0	27542	0	949.71	0	30632
Q9BY89	Uncharacterized protein KIAA1671	KIAA1671	1	1	1	1	1	1	1	0.8	196.71	29135	27458	260.14	245.16	29135	30539
E5RG31;A0A3B3IS57;A0A3B3IU45;B4DLA6;B3KMX0;A0A3B3IT92;P33991	DNA replication licensing factor MCM4	MCM4	7	1	1	1	1	1	1	2.6	65.728	28501	27389	814.31	782.55	28501	30462
A0A8C8MUD1;A0A804HJ47;A0A5F9ZHC5;Q12904;A0A8C8KIA0;D6R937;B4DNK3	Aminoacyl tRNA synthase complex-interacting multifunctional protein 1;Endothelial monocyte-activating polypeptide 2	AIMP1	7	2	1	2	1	2	1	11.7	28.43	90506	27370	5656.6	1710.6	90506	0
A0A8V8TRJ3;H0YJQ1;Q8NEJ9	Neuroguidin	NGDN	3	1	1	1	1	1	1	5.1	40.44	46980	27119	3132	1807.9	46980	30162
S4R369;Q9BZE1	39S ribosomal protein L37, mitochondrial	MRPL37	2	1	1	1	1	1	1	3.7	54.952	21800	27099	703.22	874.15	21800	30139
Q12788;J3KNP2;A0JLS5	Transducin beta-like protein 3	TBL3	3	3	1	3	1	3	1	6.2	89.034	158200	26755	3515.6	594.56	142120	45844
Q6ZNZ8;Q8WUF5	RelA-associated inhibitor	PPP1R13L	2	1	1	1	1	1	1	2.4	54.492	36522	26661	1178.1	860.04	36522	29653
C9J8R7;C9JNI1;A4D1E9	GTP-binding protein 10	GTPBP10	3	1	1	1	1	1	1	8.1	22.475	16636	26525	1109	1768.4	16636	29502
Q6IA86	Elongator complex protein 2	ELP2	1	1	1	1	1	1	1	2.4	92.499	31459	26331	873.87	731.43	31459	29286
Q8ND04;J3KTD7	Protein SMG8	SMG8	2	1	1	1	1	1	1	4.3	109.68	14037	26291	292.44	547.73	14037	0
M0R3F6;B4DSQ4;A8K5G0;M0R2Z9;Q8IX01	SURP and G-patch domain-containing protein 2	SUGP2	5	2	1	2	1	2	1	5.5	93.859	67481	26261	1687	656.51	44500	52188
Q9NVR2	Integrator complex subunit 10	INTS10	1	1	1	1	1	1	1	2.4	82.235	24529	26186	645.5	689.1	24529	29124
B4DPI9;Q5T0F3;Q13823	Nucleolar GTP-binding protein 2	GNL2	3	0	1	0	1	0	1	7.8	21.668	0	26175	0	2013.5	0	29112
Q8N1G2	Cap-specific mRNA (nucleoside-2-O-)-methyltransferase 1	CMTR1	1	0	1	0	1	0	1	1.7	95.32	0	26169	0	556.79	0	29105
B3KRK2;Q53HI2;Q9UJV9	Probable ATP-dependent RNA helicase DDX41	DDX41	3	2	1	2	1	2	1	4	55.409	79723	26136	2214.5	726	55948	52844
A0A6Q8PGU6;Q8NB90	Spermatogenesis-associated protein 5	SPATA5	2	1	1	1	1	1	1	2.1	100.35	40026	26118	800.52	522.36	40026	29049
B2R9R2;P98170	E3 ubiquitin-protein ligase XIAP	XIAP	2	2	1	2	1	2	1	6	56.623	89937	26106	2725.4	791.09	65023	53949
B7Z8P0;B7Z806;B7Z6I6;Q53ER0;A8K6K7;P13807	Glycogen [starch] synthase, muscle	GYS1	6	1	1	1	1	1	1	7.2	26.9	25559	26087	2323.5	2371.6	25559	29014
F8VSC4;G3V1U3;B3KWL6;A0A140VJE3;P50579	Methionine aminopeptidase;Methionine aminopeptidase 2	METAP2	5	1	1	1	1	1	1	14.3	17.068	24717	25838	3089.6	3229.8	24717	28737
D6RAD4;A0A0S2Z3F9;P50613	Cyclin-dependent kinase 7	CDK7	3	0	1	0	1	0	1	6.5	34.643	0	25776	0	1516.2	0	28668
H0Y698;Q9BR14;E9PIS4;H7C5A7;E9PJN0;B4DLF4;Q6FHI2;O14734	Acyl-coenzyme A thioesterase 8	ACOT8;PTE1	8	0	1	0	1	0	1	21.6	8.3206	0	25645	0	5129.1	0	28523
Q53XL8;Q53HB3;P62191	26S protease regulatory subunit 4	PSMC1	3	1	1	1	1	1	1	3.4	49.184	28208	25551	1128.3	1022.1	28208	28418
H0YLA2;P37108	Signal recognition particle 14 kDa protein	SRP14	2	1	1	1	1	1	1	12.2	13.058	120790	25374	17256	3624.9	120790	28222
Q2VIL4;Q8WXX5	DnaJ homolog subfamily C member 9	DNAJC9	2	1	1	1	1	1	1	7.9	29.177	34290	25278	2637.7	1944.4	34290	28114
Q9BYB4	Guanine nucleotide-binding protein subunit beta-like protein 1	GNB1L	1	1	1	1	1	1	1	10.7	35.618	22723	25168	1136.2	1258.4	0	27992
R4GNI4;R4GMS4;Q8NA01;A0A2X0U4I8;Q14CB8	Rho GTPase-activating protein 19	ARHGAP19	5	1	1	1	1	1	1	5.6	22.187	34522	25059	3138.4	2278.1	34522	27871
H3BUB0;H3BM75;B4DTA9;A8K5C2;Q6P9B6	TLD domain-containing protein 1	TLDC1	5	1	1	1	1	1	1	10.8	16.425	24170	25022	4028.3	4170.3	24170	27829
A0A2U3TZH3;A0A9L9PXK0;A0A9L9PYI8;Q05639;A0A2R8Y660;A0A2R8Y488;Q59GP5;A0A2R8YDN5	Elongation factor 1-alpha 2	EEF1A2	8	7	5	3	1	3	1	24.6	54.34	633680	24971	27551	1085.7	457530	203920
Q6AWA4;Q6AHZ7;Q12789	General transcription factor 3C polypeptide 1	DKFZp686O0870;DKFZp686A111;GTF3C1	3	0	1	0	1	0	1	0.8	238.18	0	24942	0	235.3	0	27740
Q9NRN7;E9PLW6	L-aminoadipate-semialdehyde dehydrogenase-phosphopantetheinyl transferase	AASDHPPT	2	2	1	2	1	2	1	8.7	35.776	73285	24790	5234.6	1770.7	57316	43540
B3KMU4;Q9UNS1	Protein timeless homolog	TIMELESS	2	1	1	1	1	1	1	4.2	54.516	16526	24682	688.57	1028.4	16526	27451
B7ZB80;B4E2N3;A0A140VKB3;A0A0K2GN21;P21953	2-oxoisovalerate dehydrogenase subunit beta, mitochondrial	BCKDHB	5	1	1	1	1	1	1	5.3	35.507	19947	24572	1994.7	2457.2	19947	27329
A6NMU3;B4DZT2;B2RAY1;Q92783	Signal transducing adapter molecule 1	STAM	4	0	1	0	1	0	1	9.8	19.196	0	24543	0	2231.2	0	27297
B4DV85;A0A024R178;Q96II5;A0A0S2Z3F2;P10398	Serine/threonine-protein kinase A-Raf	ARAF	5	0	1	0	1	0	1	3.8	52.251	0	24415	0	939.04	0	27154
B4E012;A0A3B3ITT7;A0A8I5KQV5;A0A8I5KY70;A0A8I5KQ03;A0A8I5KXR3;A0AA34QVI8;E9PR05;Q03164	Histone-lysine N-methyltransferase 2A;MLL cleavage product N320;MLL cleavage product C180	KMT2A	9	0	1	0	1	0	1	2	84.943	0	24394	0	1742.5	0	27132
F8WEV0;D6RDI8;Q709F0	Acyl-CoA dehydrogenase family member 11	ACAD11	3	1	1	1	1	1	1	3.9	48.917	31443	24225	1310.1	1009.4	31443	26944
B4DMV9;B4DR44;B4DTR4;B2R5U3;A0A024R571;Q9H4M9	EH domain-containing protein 1	EHD1	6	1	1	1	1	1	1	4.8	53.768	40715	24123	1628.6	964.94	40715	26830
A0A140T9T4;Q9P186;Q5SQH5;A0A140T8Y5;A0A140T947;B4DZ28;A0A1U9X7L7;A0A1U9X7L6;Q5SQH4;O60231	Putative pre-mRNA-splicing factor ATP-dependent RNA helicase DHX16	DHX16;DBP2	10	1	1	1	1	1	1	6.4	21.182	39778	24084	6629.7	4014	27769	38795
Q5SW79;B4DL23;A6H8X9;B2RTS4;H0Y2V6;E5RIH6;E5RJT5;H0YB66;E5RFU8;B4DS35;Q6AZE1;B3KME6	Centrosomal protein of 170 kDa	CEP170	12	3	1	3	1	3	1	3.2	175.29	76610	24056	912.02	286.38	58628	44737
Q05C17;Q2M1V9;O14981	TATA-binding protein-associated factor 172	BTAF1	3	0	1	0	1	0	1	3.8	62.964	0	24035	0	924.41	0	26731
A0A2R8Y7Y0;A0A2R8YCQ1;A0A2R8YD28;A0A2R8Y7W5;A0A2R8Y4Z0;Q14004	Cyclin-dependent kinase 13	CDK13	6	1	1	1	1	1	1	6.2	27.319	23387	23760	1948.9	1980	23387	26426
B1AMB1;B1AMB2;Q9BPZ7	Target of rapamycin complex 2 subunit MAPKAP1	MAPKAP1	3	1	1	1	1	1	1	15.1	10.36	33853	23692	16926	11846	33853	26350
C9JG97;C9JEH3;Q13685;H7C0R2;C9JTS3;Q59EM1	Angio-associated migratory cell protein	AAMP	6	2	1	2	1	2	1	6.5	44.693	57872	23585	3858.2	1572.4	46218	37886
A0A8V8TKT3;Q9Y6M4;A0A087WW97;A0A087WZK4;H0YBN6;Q9H4N7;P78368	Casein kinase I isoform gamma-3;Casein kinase I isoform gamma-2	CSNK1G3;CSNK1G2	7	2	1	2	1	2	1	6.1	52.506	30587	23507	1176.4	904.13	23427	33305
Q8NF60;Q8IYB7	DIS3-like exonuclease 2	FLJ00327;DIS3L2	2	1	1	1	1	1	1	6.4	30.05	21732	23469	1143.8	1235.2	21732	26102
O75131;A0A087WXR6;E5RHZ0;A0A087WYQ3;Q05DL8;H0YB26	Copine-3	CPNE3	6	2	1	2	1	2	1	5.6	60.13	69668	23450	2902.8	977.08	48110	47639
A0A8V8TLK1;A0PJ51;A0A087WVN8;Q59FZ4;Q13043;Q15452;Q86YK3;Q5H9T5;F5H5B4	Serine/threonine-protein kinase 4;Serine/threonine-protein kinase 4 37kDa subunit;Serine/threonine-protein kinase 4 18kDa subunit	STK4;STK4/SLC36AL fusion;DKFZp686A2068	9	2	1	2	1	2	1	8.6	38.124	79541	23254	3977	1162.7	53570	51835
B1ALB4;Q8NB69;Q96N31;Q6TV06;B4DLY0;E9PD50;A0A8I5KYV3;A0A8I5KSL3;Q92540	Protein SMG7	SMG7;SGA56M	9	2	1	2	1	2	1	4.9	84.829	58317	23147	1881.2	746.66	52385	31676
B4DH39;A0A804HI36;Q8TAF6;O60488	Long-chain-fatty-acid--CoA ligase 4	FACL4;ACSL4	4	0	1	0	1	0	1	3.8	72.143	0	23145	0	771.51	0	25742
A0A0S2Z4Q3;A0A0S2Z4K2;P62633	Cellular nucleic acid-binding protein	CNBP	3	1	1	1	1	1	1	7.1	18.742	30566	23099	2547.2	1924.9	30566	25691
G3V0F3;B4E101;A0A0G2JQ92;Q96BW9	Phosphatidate cytidylyltransferase, mitochondrial	TAMM41	4	0	1	0	1	0	1	12.1	11.826	0	22625	0	4525	0	25163
E5RGK5;E5RFL3;E5RGT9;A0A9L9PY70;Q9H2D1	Mitochondrial folate transporter/carrier	SLC25A32	5	0	1	0	1	0	1	20.3	13.667	0	22596	0	4519.2	0	25131
P27448;A0A7I2V602;A0A7I2V2U9;H0YJI9;A0A7I2V4K8;A0A7I2YQF7;A0A7I2V2N8;A0A7I2V639;A0A7I2V5G3;A0A7I2V3B9;A0A7I2V549;A0A7I2V4G7;A0A7I2YQF4;H0YKP9;A0A7I2V2E3;A0A7I2V4T2;A0A7I2V409;A2SY06;A0A7I2V3I9;H0YIY6;J3KNR0;B4DKN1;Q86U11;Q59FB8	MAP/microtubule affinity-regulating kinase 3	MARK3	24	1	2	0	1	0	1	3.9	84.428	0	22539	0	549.73	0	25068
Q6FI27;B5BUC0;P49841;A0A7I2YQK0	Glycogen synthase kinase-3 beta	GSK3B	4	2	1	2	1	2	1	12.1	46.744	114970	22505	4998.8	978.46	57949	82052
Q59GT1;Q562E6;O15111	Inhibitor of nuclear factor kappa-B kinase subunit alpha	CHUK	3	1	1	1	1	1	1	4.1	82.444	31967	22489	819.65	576.65	31967	0
J3QL54;J3KT10;Q9BW27;J3QS63;J3KTC7;J3QL91;J3QLV0;F5H0W7;B3KW81;J3QLD4;J3QLH0;B7Z3C2;B4DYG7	Nuclear pore complex protein Nup85	NUP85	13	1	1	1	1	1	1	5.1	62.101	7015.2	22487	280.61	899.48	0	25010
E5RH41;P29084	Transcription initiation factor IIE subunit beta	GTF2E2	2	0	1	0	1	0	1	9.6	22.139	0	22415	0	1867.9	0	24930
H3BRE0;H3BTH6;Q53EY9;Q8NEZ5	F-box only protein 22	FBXO22	4	1	1	1	1	1	1	15.1	10.304	38330	22315	6388.3	3719.2	38330	24819
B2R6A9;Q9BW71	HIRA-interacting protein 3	HIRIP3	2	0	1	0	1	0	1	2.5	61.884	0	22208	0	765.8	0	24700
C9JFK9;A0A872G2N3;O95817	BAG family molecular chaperone regulator 3	BAG3	3	0	1	0	1	0	1	8	34.759	0	22030	0	1049.1	0	24502
H0YE69;H0YDM4;Q86VS8	Protein Hook homolog 3	HOOK3	3	0	1	0	1	0	1	13.9	11.393	0	21640	0	5409.9	0	24068
B3KNE7;B3KQF0;A0A0S2Z5M1;Q9UGP8	Translocation protein SEC63 homolog	SEC63	4	0	1	0	1	0	1	4.1	47.93	0	21497	0	977.13	0	23909
O95202	LETM1 and EF-hand domain-containing protein 1, mitochondrial	LETM1	1	1	1	1	1	1	1	2.2	83.353	13356	21386	342.47	548.36	13356	23785
X6RFN3;Q99496	E3 ubiquitin-protein ligase RING2	RNF2	2	0	1	0	1	0	1	6.5	27.277	0	21376	0	2375.1	0	23775
Q5T196;B3KQW9;Q8NFF5;Q5T191	FAD synthase;Molybdenum cofactor biosynthesis protein-like region;FAD synthase region	FLAD1	4	3	1	3	1	3	1	13.2	50.141	75290	21366	3273.5	928.94	51653	47400
A0A8V8TQ69;B4DY05;B3KXN4;A0A8V8TNU2;V9HWG7;Q53GN4;A0A8V8TNT7;Q59ER5;A0A8V8TP22;O75083;A0A8V8TQK0;Q53H17;A0A8V8TQ74	WD repeat-containing protein 1	HEL-S-52;WDR1	13	1	1	1	1	1	1	11.7	36.35	28242	21272	2172.4	1636.3	0	23659
B5MCN7;A8K1V4;Q15788	Nuclear receptor coactivator 1	NCOA1	3	1	1	1	1	1	1	1.8	135.62	32373	21220	588.6	385.82	32373	23601
Q59HA5;B4DS37;O14976	Cyclin-G-associated kinase	GAK	3	1	1	1	1	1	1	1.4	130.79	13052	21138	246.27	398.84	13052	23510
H0YAL7;D6RBD7;C9J1V9;O43324	Eukaryotic translation elongation factor 1 epsilon-1	EEF1E1;EEF1E1-BLOC1S5	4	2	1	2	1	2	1	25.7	15.228	336660	21100	33666	2110	297400	62731
X6RLP6;Q96LT9	RNA-binding protein 40	RNPC3	2	1	1	1	1	1	1	8.6	20.364	28492	21075	2849.2	2107.5	28492	23439
Q96L91;A0A0A0MR70;A0A0A0MR72;A0A8V8TRJ5;A0A0A0MR80;A7E2D7	E1A-binding protein p400	EP400	6	1	1	1	1	1	1	1	343.48	1222700	20864	10189	173.87	0	23205
U4PPA3;A0A0D9SFZ2;Q5JQZ9;B4DUB1;Q9UFE3;B4DL75;A8K8J5;P49336;Q9BWU1	Cyclin-dependent kinase 8;Cyclin-dependent kinase 19	CDK8;CDK19;DKFZp434M058	9	1	1	1	1	1	1	18	14.358	19749	20785	2468.7	2598.1	19749	23117
C9J3G7;B3KQ06;B3KWT8;B4DTN5;Q3KNV8	Polycomb group RING finger protein 3	PCGF3	5	1	1	1	1	1	1	14.7	12.753	37211	20441	5315.8	2920.2	37211	22735
P12270;Q58F23;Q504U6	Nucleoprotein TPR	TPR	3	2	1	2	1	2	1	1.2	267.29	65678	20021	608.13	185.38	52901	35044
F5H4Q5;B4DYD9;A5D8V6	Vacuolar protein sorting-associated protein 37C	VPS37C	3	2	1	2	1	2	1	26.4	17.143	48047	19882	9609.4	3976.4	36881	33279
Q2VPB7	AP-5 complex subunit beta-1	AP5B1	1	1	1	1	1	1	1	1.4	93.948	18955	19865	526.52	551.81	18955	22094
Q6MZJ2;B3KWL5;A0A0J9YW54;A2A2F0;Q86X10	Ral GTPase-activating protein subunit beta	DKFZp686N19168;RALGAPB	5	0	1	0	1	0	1	9.4	19.39	0	19840	0	1984	0	22067
B4DVV7;Q96GW9	Methionine--tRNA ligase, mitochondrial	MARS2	2	0	1	0	1	0	1	3.1	58.478	0	19823	0	734.19	0	22047
Q8WU76	Sec1 family domain-containing protein 2	SCFD2	1	1	1	1	1	1	1	2.3	75.126	18888	19383	609.29	625.26	18888	21558
Q6DD87	Zinc finger protein 787	ZNF787	1	1	1	1	1	1	1	3.4	40.428	18847	19332	1346.2	1380.9	18847	21501
A0A6Q8PGQ2;A0A6Q8PFK9;A0A6Q8PEZ5;A0A6Q8PHG1;A0A6Q8PGX2;A0A6Q8PGT6;P38935	DNA-binding protein SMUBP-2	IGHMBP2	7	1	1	1	1	1	1	21.6	8.2536	19016	19024	4754	4756.1	19016	21159
Q15208;B2R6F9;Q9UPD3	Serine/threonine-protein kinase 38	STK38	3	4	1	4	1	4	1	13.3	54.19	264190	19002	10568	760.09	264190	21134
Q9H089;H7C2X7	Large subunit GTPase 1 homolog	LSG1	2	1	1	1	1	1	1	5	75.225	22862	18878	617.9	510.23	22862	0
E9PJ54;X5D9E1;A0A0S2Z3S3;X5DRD7;A0A804HJI8;A0A804HL56;E9PM00;A0A8I5KRR9;A8K0D2;A0A1Y1B909;A0A024R5F7;A0A804HJQ7;A0A804HI25;Q9UBM7	7-dehydrocholesterol reductase	DHCR7	14	0	1	0	1	0	1	13.4	18.265	0	18594	0	2656.3	0	20680
Q9BWJ5	Splicing factor 3B subunit 5	SF3B5	1	1	1	1	1	1	1	15.1	10.135	36638	18471	7327.7	3694.2	36638	20543
B4DPX5;B4DMP0;B3KQQ3;O60568	Procollagen-lysine,2-oxoglutarate 5-dioxygenase 3	PLOD3	4	0	1	0	1	0	1	7.8	26.955	0	18463	0	1420.2	0	20535
B4DH72;Q96JB2	Conserved oligomeric Golgi complex subunit 3	COG3	2	1	1	1	1	1	1	11.2	14.989	10608	18340	1768	3056.6	10608	20398
Q96HW7;A0A8V8TLR7;A0A8Q3SII1;A0A8Q3SHK8;A8K4A1;A0A8Q3WKB5;A0A8Q3WKW5;A0A8C8UVZ7;A0A8Q3SHT4;A0A8Q3SHR8;F8WAA7;A0A8Q3SHL8;A0A8Q3WKC7;A0A8Q3WKB9;A0A8Q3WKC3;A0A8Q3WKC9;E9PIM3;A0A8Q3WKC2;A0A8Q3SHM4	Integrator complex subunit 4	INTS4	19	2	1	2	1	2	1	2.7	108.17	57818	18323	1032.5	327.19	37543	40653
A0A8I5QJG4;A0A8I5KWJ9;A0A8I5QJC9;A0A8I5KY07;A0A8I5KSQ5;A0A8I5KRP1;A0A8I5KRK1;A0A8I5KYQ0;A0A8I5KZB3;Q9H2M9	Rab3 GTPase-activating protein non-catalytic subunit	RAB3GAP2	10	0	1	0	1	0	1	1.8	99.061	0	18208	0	455.21	0	20251
A0A7I2V365;A0A7I2V4A6;A0A7I2V4I0;A0A7I2V692;A0A7I2V4H7;H7BYJ3;O14578;A0A7I2V2G7;A0A7I2YQJ8	Citron Rho-interacting kinase	CIT	9	3	1	3	1	3	1	3.4	177.09	133000	18177	1371.2	187.39	104060	49165
O75663	TIP41-like protein	TIPRL	1	1	1	1	1	1	1	8.5	31.444	21161	18130	1322.6	1133.1	21161	20164
B4DIX5;Q8TD43	Transient receptor potential cation channel subfamily M member 4	TRPM4	2	0	1	0	1	0	1	1.6	95.587	0	18038	0	530.54	0	20062
B4DHM1;A0A2R8Y4R7;A0A2R8Y6L6;O75648	Mitochondrial tRNA-specific 2-thiouridylase 1	TRMU	4	1	1	1	1	1	1	4	37.122	12712	17947	635.62	897.33	12712	19960
B4E0B2;A0A8Q3SHP3;A8K586;A0A8Q3WL34;A0A8Q3SIS1;A0A8Q3SHS3;A0A8Q3WKK0;A0A8Q3SHW6;A0A8Q3WKJ9;A0A8Q3WKN2;A0A8Q3SI03;A0A8Q3SHR2;A0A8Q3SIM7;A0A8Q3WKF8;A0A8Q3SHU2;A0A0S2Z4Z4;A0A8Q3WKI5;Q3MNE1;A0A0S2Z5J4;O00203	AP-3 complex subunit beta;AP-3 complex subunit beta-1	AP3B1	20	0	1	0	1	0	1	3	63.77	0	17919	0	511.98	0	19930
A8K8K1;O00442	RNA 3-terminal phosphate cyclase	RTCA	2	1	1	1	1	1	1	5.5	39.32	19510	17908	1026.8	942.55	19510	19918
D6RE00;Q9NYF3	Protein FAM53C	FAM53C	2	0	1	0	1	0	1	9.6	12.323	0	17235	0	3446.9	0	19168
H0YA93;B2ZZ87;Q86UW6	NEDD4-binding protein 2	N4BP2	3	1	1	1	1	1	1	1.1	158.05	19331	17023	297.4	261.9	19331	18934
A0A223LX15;B2R5U4;Q9UMX1	Suppressor of fused homolog	SUFU	3	1	1	1	1	1	1	2.9	58.599	36443	16982	1457.7	679.28	36443	18887
C9JRH2;C9J3R0;C9JMJ4;C9JQZ4;C9JW69;Q5T081;A0A0S2Z3I4;A0A0S2Z404;P18754	Regulator of chromosome condensation	RCC1	9	1	1	1	1	1	1	8.3	24.465	20311	16876	1846.4	1534.2	20311	18770
A0A804HI90;A0A804HKV2;C9J1X0;A4D1P6;A0A804HJP3;A0A804HHS8	WD repeat-containing protein 91	WDR91	6	1	1	1	1	1	1	9.7	41.509	29440	16875	1401.9	803.56	29440	0
B4E068;A0A8V8TM47;A0A8V8TM44;A0A8V8TNY4;E9PMG4;Q9BUR4	Telomerase Cajal body protein 1	WRAP53	6	1	1	1	1	1	1	8	20.103	21266	16863	3037.9	2409.1	21266	18755
A0A087WU03		HNRNPDL	1	1	1	1	1	1	1	31.6	6.7215	43101	16628	10775	4157	43101	18494
A0A3B3IS46;A0A3B3IRX3;Q71F56;A0A3B3IRS4;H0YHC1	Mediator of RNA polymerase II transcription subunit 13-like	MED13L	5	2	1	2	1	2	1	2.2	175.59	51301	16362	777.29	247.91	43789	25711
P49588;A0A6Q8PGN5;A0A6Q8PFY2;A0A6Q8PF33;A0A6Q8PGE8;A0A6Q8PGR9;A0A6Q8PGB5;H3BPK7;A0A6Q8PG62;A0A6Q8PGI8;A0A6Q8PFK3;A0A6Q8PH44;A0A6Q8PHP7;A0A6Q8PHP3;A0A6Q8PF77;A0A6Q8PG28;A0A6Q8PHJ2	Alanine--tRNA ligase, cytoplasmic	AARS	17	3	1	3	1	3	1	5.6	106.81	84521	16170	1657.3	317.05	60463	42042
Q14186;Q5JSB5;B7Z569	Transcription factor Dp-1	TFDP1	3	1	1	1	1	1	1	10.2	45.07	10903	16040	726.89	1069.3	10903	0
Q9H3P7	Golgi resident protein GCP60	ACBD3	1	1	1	1	1	1	1	2.7	60.593	21410	15929	1019.5	758.5	21410	17716
H3BMR3;J3QRA5;J3KRK3;Q13564	NEDD8-activating enzyme E1 regulatory subunit	NAE1	4	0	1	0	1	0	1	14.7	12.951	0	15689	0	2614.8	0	17449
Q9H269;Q5JUB0;Q5JUA9;A1A4H0;Q6GMQ7	Vacuolar protein sorting-associated protein 16 homolog	VPS16	5	2	1	2	1	2	1	6	94.693	107130	15664	2746.9	401.65	107130	0
D6RFW2;Q16880	2-hydroxyacylsphingosine 1-beta-galactosyltransferase	UGT8	2	0	1	0	1	0	1	10.6	16.045	0	15603	0	1733.7	0	17354
F8VVK3;K7ENY4;K7ERI8;K7ERQ8;P51148	Ras-related protein Rab-5C	RAB5C	5	0	1	0	1	0	1	15.3	13.619	0	15538	0	2589.6	0	17281
A0A0D9SFE5;E9PBF6;P20700	Lamin-B1	LMNB1	3	1	1	1	1	1	1	7.3	37.581	32447	15246	1297.9	609.82	32447	16956
I7GPQ7;Q92541	RNA polymerase-associated protein RTF1 homolog	RTF1	2	0	1	0	1	0	1	2.4	67.155	0	15177	0	459.9	0	16880
M0QXN5;P37198	Nuclear pore glycoprotein p62	NUP62	2	1	1	1	1	1	1	3.1	45.615	126460	15156	14051	1684	126460	16857
Q9NY91	Low affinity sodium-glucose cotransporter	SLC5A4	1	0	1	0	1	0	1	2.3	72.455	0	15138	0	688.09	0	16836
Q08426	Peroxisomal bifunctional enzyme;Enoyl-CoA hydratase/3,2-trans-enoyl-CoA isomerase;3-hydroxyacyl-CoA dehydrogenase	EHHADH	1	0	1	0	1	0	1	3.5	79.494	0	15130	0	328.92	0	16828
X1WI28;X5D2T3;P27635;B8A6G2;X5D2W5;A6QRI9	60S ribosomal protein L10	RPL10	6	1	3	0	1	0	1	20.5	22.975	0	15110	0	1888.7	0	16805
O60763	General vesicular transport factor p115	USO1	1	1	1	1	1	1	1	3	107.89	34129	14932	793.7	347.25	34129	0
Q96CT7	Coiled-coil domain-containing protein 124	CCDC124	1	2	1	2	1	2	1	9.9	25.835	73228	14844	6102.4	1237	61736	28001
Q53GD8;Q00688	Peptidyl-prolyl cis-trans isomerase;Peptidyl-prolyl cis-trans isomerase FKBP3	FKBP3	2	1	1	1	1	1	1	6.7	25.204	27775	14645	2777.5	1464.5	27775	16288
A0A994J782			1	11	11	0	1	0	1	38	49.803	0	14552	0	632.69	0	16185
B5MC98;A8K813;Q9HCU5;H7C0W3;Q05DB2	Prolactin regulatory element-binding protein	PREB	5	1	1	1	1	1	1	11.1	38.939	10721	14283	714.73	952.21	0	15886
A0A6Q8PFI8;B3KVN0;B4DKW1;B4DDR6;Q59GX2;P11166	Solute carrier family 2, facilitated glucose transporter member 1	SLC2A1	6	0	1	0	1	0	1	3.6	39.495	0	14175	0	1181.2	0	15765
H3BNH5;H3BQI7;H3BT52;I6L975;Q3SXM5	Inactive hydroxysteroid dehydrogenase-like protein 1	HSDL1	5	1	1	1	1	1	1	15.7	8.1425	30961	14137	10320	4712.5	30961	15724
Q70CQ2	Ubiquitin carboxyl-terminal hydrolase 34	USP34	1	1	1	1	1	1	1	0.4	404.23	18130	14066	99.068	76.861	18130	15644
H7C3X5;B4DKR0;Q13190;E9PNU4	Syntaxin-5	STX5;STX5A	4	1	1	1	1	1	1	19.3	25.618	65479	13673	5036.9	1051.7	65479	0
E9PPY3;O43159	Ribosomal RNA-processing protein 8	RRP8	2	1	1	1	1	1	1	4.6	34.2	33579	13406	1865.5	744.81	33579	14911
B4DWD9;H7BYC8;Q8TCX1	Cytoplasmic dynein 2 light intermediate chain 1	DYNC2LI1	3	0	1	0	1	0	1	9.3	25.792	0	13367	0	1113.9	0	14867
H0YDG7;B7Z1G3;A8K8B0;P30154	Serine/threonine-protein phosphatase 2A 65 kDa regulatory subunit A beta isoform	PPP2R1B	4	3	3	1	1	1	1	22.8	24.644	8607.8	13290	573.86	886	8607.8	14781
J3QSD7;H0YLT2;Q9NYV4	Cyclin-dependent kinase 12	CDK12	3	1	1	1	1	1	1	1.5	133.66	12664	13160	234.52	243.7	12664	14637
B3KSC7;Q96GM8	Target of EGR1 protein 1	TOE1	2	1	1	1	1	1	1	9.4	25.784	21630	12605	3089.9	1800.6	21630	14019
A4UCR9;C9JJ19;P82930	28S ribosomal protein S34, mitochondrial	MRPS34	3	2	1	2	1	2	1	14.2	20.691	316290	12416	35143	1379.6	197160	132930
H3BPG4;H3BSW6;Q2VPK5	Cytoplasmic tRNA 2-thiolation protein 2	CTU2	3	1	1	1	1	1	1	17.6	11.985	19634	12343	2454.3	1542.9	19634	13728
H0YBB4;H0YAV7;E7EMW7;O95071	E3 ubiquitin-protein ligase UBR5	UBR5	4	1	1	1	1	1	1	11.3	20.474	23729	11926	4745.9	2385.2	23729	13264
Q53SV2;Q17RG0;Q676U5	Autophagy-related protein 16-1	FLJ10035;ATG16L1	3	0	1	0	1	0	1	3.4	58.271	0	11804	0	437.18	0	13128
A0A2R8Y595;A0A2R8YFL0;P49711;A0A2R8Y6Z6;A0A2R8Y6C1;B3KSE4	Transcriptional repressor CTCF	CTCF	6	2	1	2	1	2	1	4.9	72.999	75218	11738	3134.1	489.1	50656	37617
Q9Y263	Phospholipase A-2-activating protein	PLAA	1	0	1	0	1	0	1	2.5	87.156	0	11670	0	253.7	0	12979
E9PIU7;E9PKH3;P62487	DNA-directed RNA polymerase II subunit RPB7	POLR2G	3	1	1	1	1	1	1	39	4.8055	50105	11286	16702	3762.1	39508	23149
G5E9Z2;Q96KA5	Cleft lip and palate transmembrane protein 1-like protein	CLPTM1L	2	1	1	1	1	1	1	4.3	43.28	29809	10948	1656.1	608.21	19819	12176
O15550;A0A6Q8PG92;B7ZKN5;A0A6Q8PHB6;F8W8R6;B7ZKN1;F4MHJ5;Q59HG3;A0A804HJA2;A0A6Q8PFK0;F5H6S1;B7ZKN6;E1U0S7;A0A6Q8PG32;A0A6Q8PGN0;F5H5V6;F4MHK3;A0A6Q8PFD0;A0A6Q8PHJ0;B4DG81;B4E253;A0A087X0R0;A0A804HIZ7;E1U0S6;B4E0L8;Q86TD1;A0A804HLJ3;Q590H7;A0A087WUN6;E1U0S5;A0A6Q8PGG6;A0A6Q8PH94	Lysine-specific demethylase 6A	KDM6A;UTX;DKFZp451J023	32	1	1	1	1	1	1	2.7	154.17	26427	10628	419.47	168.69	26427	0
Q0KKI6;Q8TCD0;A0A5H1ZRQ3;A0A4P8J4D6;A0A4P8J2G1;P0DOX7;Q5EFE6;V9HW34;Q6PJF2;Q7Z3Y4;Q6PIL8;Q6P5S8;Q6GMX0;P01834			14	3	2	1	1	1	1	16.4	24.03	7847.3	10262	653.94	855.16	7847.3	11413
S4R3H4;B4DQZ7;E7EQT4;Q9UKV3;G3V3B0;Q69YJ6	Apoptotic chromatin condensation inducer in the nucleus	ACIN1	6	2	1	2	1	2	1	4.2	145.44	46517	10050	726.83	157.03	46517	0
Q6LAP8;D9HTE9;P53007;D3DX16	Tricarboxylate transport protein, mitochondrial	SLC25A1	4	2	1	2	1	2	1	7.2	34.787	118860	9968.3	6603.5	553.79	118860	0
H0YKT4;H0YNG3;Q6IAM7;P67812	Signal peptidase complex catalytic subunit SEC11;Signal peptidase complex catalytic subunit SEC11A	SEC11A;SPC18	4	0	1	0	1	0	1	9.3	14.892	0	9333.3	0	1333.3	0	10380
Q504Q3;B3KM61	PAB-dependent poly(A)-specific ribonuclease subunit PAN2	PAN2	2	3	1	3	1	3	1	4.2	135.37	429030	9179.6	8250.6	176.53	349550	89693
Q99460;Q05CW6;A0A7I2V523;A0A7I2V5C8;A0A087WW66;A0A7I2YQY1;A0A7I2V262;A0A7P0MW50;A0A7I2V2K8;Q05BX4;A0A7I2V4X0;A0A7I2YQI9;B2R6D0;C9J9M4;A0A7I2V479;A0A7I2V641;A0A7I2V491;A0A7I2V4A5;F8WCE3	26S proteasome non-ATPase regulatory subunit 1	PSMD1	19	1	1	1	1	1	1	3.7	105.84	20494	9084.7	436.03	193.29	20494	0
A0A0S2Z2W5;A0A2R8Y473;A0A590UJS8;B4DGL8;A0A087WW65;B3KM98;A0A0S2Z2Z3;A0A5F9ZA98;O75027	ATP-binding cassette sub-family B member 7, mitochondrial	ABCB7	9	0	1	0	1	0	1	2.8	54.8	0	8600.9	0	373.95	0	9565.9
A0A087WYS3;H7C4X9;A0A087WVZ6;Q9ULU4	Protein kinase C-binding protein 1	ZMYND8	4	1	1	1	1	1	1	1.9	121.25	5694.5	8532.8	94.908	142.21	5694.5	9490.2
Q6UXP9	Putative uncharacterized protein UNQ9370/PRO34162	UNQ9370/PRO34162	1	0	1	0	1	0	1	11.6	19.777	0	8378.8	0	1675.8	0	9318.9
A0A087WVD9		GUCD1	1	0	1	0	1	0	1	4.7	33.474	0	8282.7	0	690.22	0	9212
Q9H7S9	Zinc finger protein 703	ZNF703	1	1	1	1	1	1	1	3.6	58.221	7638.1	8100.2	332.09	352.18	7638.1	9009
B2RCD8;Q8IU81	Interferon regulatory factor 2-binding protein 1	IRF2BP1	2	0	1	0	1	0	1	3.3	61.713	0	3253.9	0	90.387	0	3619
A0A7I2V518;P49069	Calcium signal-modulating cyclophilin ligand	CAMLG	2	0	1	0	1	0	1	6.8	32.823	0	2961.3	0	185.08	0	3293.5
A0A024QZ42;Q53FC3;O75340;H0Y9X3;A0A087WZ38	Programmed cell death protein 6	PDCD6	5	2	0	2	0	2	0	19.8	14.45	150970	0	21567	0	150970	0
A0A024R6K8;P23381;G3V3H8;G3V3Y5	Tryptophan--tRNA ligase, cytoplasmic;T1-TrpRS;T2-TrpRS	WARS	4	2	0	2	0	2	0	6.8	53.165	40216	0	1748.5	0	40216	0
A0A024R9T6;Q9P270	SLAIN motif-containing protein 2	hCG_17415;SLAIN2	2	1	0	1	0	1	0	2.9	62.543	37288	0	1381	0	37288	0
F5H872;A0A024RAW0;Q13503	Mediator of RNA polymerase II transcription subunit 21	MED21;SURB7	3	1	0	1	0	1	0	12.6	17.278	45383	0	7563.9	0	45383	0
M0QX85;B4DUN3;M0R1K2;A0A075B797;M0R3B2;A8K670;A0A075B6F9;Q9Y314	Nitric oxide synthase-interacting protein	NOSIP	8	1	0	1	0	1	0	11.5	11.07	70633	0	17658	0	70633	0
A0A075B6P0;Q330K2	NADH dehydrogenase (ubiquinone) complex I, assembly factor 6	NDUFAF6	2	1	0	1	0	1	0	6.6	28.495	36427	0	3642.7	0	36427	0
E5RHM4;B3KME9;A0A087WT20;Q9NV06	DDB1- and CUL4-associated factor 13	DCAF13	4	1	0	1	0	1	0	7.6	21.134	14529	0	1320.8	0	14529	0
A0A087WT90;Q9H2W6	39S ribosomal protein L46, mitochondrial	MRPL46	2	1	0	1	0	1	0	11.8	19.083	10723	0	974.84	0	10723	0
B4DU88;B4DNC6;A0A087WTZ5;E9PJ81;E9PRQ7;Q04323	UBX domain-containing protein 1	UBXN1	6	1	0	1	0	1	0	11.8	15.031	15982	0	2663.6	0	15982	0
A0A087WU06;A0A3B3ITE3;B4DYP7;Q96CW5	Gamma-tubulin complex component 3	TUBGCP3	4	1	0	1	0	1	0	2.7	49.263	44701	0	1862.5	0	44701	0
A8MZ77;A0A087WUV8;B4DY23;A0A7P0TA85;Q54A51;B4DNE1;P35613	Basigin	BSG;hEMMPRIN	7	1	0	1	0	1	0	11.7	16.527	87599	0	14600	0	87599	0
A0A087WVZ5;X5D2F4;B3KWV6;Q7L576;B3KWT5;H0YL50;A0A087WVE1;A0A087WTQ3;A0A087WWZ1;A0A0G2JR96;A0A0G2JQT1	Cytoplasmic FMR1-interacting protein 1	CYFIP1	11	4	3	1	0	1	0	4	144.78	44327	0	692.62	0	44327	0
Q96AY4;A0A087WW06;B0QYP5	Tetratricopeptide repeat protein 28	TTC28	3	2	0	2	0	2	0	1.7	270.88	73152	0	567.07	0	73152	0
A0A0C4DH79;A0A087WWP8;Q5VWQ0	Round spermatid basic protein 1	RSBN1	3	1	0	1	0	1	0	3.2	45.705	35638	0	2375.8	0	35638	0
A0AAQ5BH73;A0AAQ5BHB4;A0AAQ5BH88;A0AAQ5BHE6;A0A087WXX8;A0A087WWT1;A0AAQ5BHC9;P21912	Succinate dehydrogenase [ubiquinone] iron-sulfur subunit, mitochondrial	SDHB	8	1	0	1	0	1	0	10.7	15.035	39632	0	3602.9	0	39632	0
A0A087WY03;E5RFV3;B3KRJ9		SREK1	3	1	0	1	0	1	0	13	10.713	15823	0	3955.7	0	15823	0
A0AAQ5BGT9;A0AAQ5BGU2;A0AAQ5BGT4;A0AAQ5BGW1;A0A087WYQ1;O15020	Spectrin beta chain, non-erythrocytic 2	SPTBN2	6	1	0	1	0	1	0	1.1	241.72	26594	0	231.26	0	26594	0
Q4W5K2;E9PCX4;A0A087WYV5;X6R3P0;O94813	Slit homolog 2 protein;Slit homolog 2 protein N-product;Slit homolog 2 protein C-product	SLIT2	5	1	0	1	0	1	0	12.1	14.863	28713	0	4101.8	0	28713	0
B0QYP8;A0A087WZB5;Q9HBI1	Beta-parvin	PARVB	3	2	0	2	0	2	0	14.9	21.561	62666	0	6266.6	0	62666	0
B7Z2Y1;B7Z201;K7ENL9;B7Z3Q1;A0A087WZD4;Q96DM3;K7EIS6	Uncharacterized protein C18orf8	C18orf8	7	2	0	2	0	2	0	7.7	51.252	53017	0	2790.4	0	53017	0
A0A0G2JSB3;X5D7T5;F8VZG9;A0A8Q3WKT3;B7Z1U7;X5DNY3;A0A8Q3SI58;A0A6Q8PFM4;I3L1D4;A0A8Q3SI19;F8WSN4;A0A0G2JRA5;A0A994J531;A0A804HJM2;A0A087X2B1;A0A6Q8PH77;A0A8Q3SI75;B7ZLH9;A0A286YEU2;Q59HD3;A0A0G2JRD1;S4R3K7;S4R469;Q8TCM0;F8VR27;F8VZY7;B0QYY4;B0QYY7;A0A804HKG7;A0A6Q8PHA3;A0A6Q8PGE0;B0QYV1;X5DP44;O43251;Q9NWB1	RNA binding protein fox-1 homolog;RNA binding protein fox-1 homolog 2;RNA binding protein fox-1 homolog 1	RBFOX1;RBFOX2;A2BP1;DKFZp547L059	35	1	0	1	0	1	0	8.1	20.252	34474	0	5745.7	0	34474	0
B4E233;Q86VM6;C9JP00;A0A0A0MQX8;Q9NR56	Muscleblind-like protein 1	MBNL1	5	1	0	1	0	1	0	7	31.663	14098	0	3524.4	0	14098	0
B2RAU8;A0A0A0MRM9;Q14978;S4R402;S4R341;S4R349;Q96J17	Nucleolar and coiled-body phosphoprotein 1	NOLC1	7	2	0	2	0	2	0	4.1	73.603	150750	0	4568.1	0	150750	0
A0A0A0MRN0;Q5VTL8	Pre-mRNA-splicing factor 38B	PRPF38B	2	1	0	1	0	1	0	2.3	52.487	82047	0	7458.8	0	82047	0
Q05BS8;A0A0A0MTP7;B4DZM2;B2RA91;F8VXG7;Q99590	Protein SCAF11	SFRS2IP;SCAF11	6	2	0	2	0	2	0	3	101.56	79133	0	1884.1	0	79133	0
F8WDW3;F8WE39;F8WDD7;Q9H7Z5;F8WCF6;A0A0A6YYG9;P59998	Actin-related protein 2/3 complex subunit 4	ARPC4;ARPC4-TTLL3	7	1	0	1	0	1	0	27.3	4.9416	138850	0	46284	0	138850	0
A0A0C4DFX0;B3KPN5;B4DF80;Q9H6R4	Nucleolar protein 6	NOL6	4	1	0	1	0	1	0	7.5	22.203	38242	0	5463.1	0	38242	0
C9JE56;A0A0C4DFX7;Q9H967	WD repeat-containing protein 76	WDR76	3	1	0	1	0	1	0	7.9	25.217	23771	0	4754.2	0	23771	0
E7EW77;E7EP65;A0A0C4DG21;A0A7D9NKC8;F8WAL6;Q9NYB9;Q53RS4;H0Y6B5;Q53SH3;B7Z617;B7Z612;B7Z836;E9PEZ7	Abl interactor 2	ABI2;ABI-2	13	2	0	1	0	1	0	6.7	52.789	9091.1	0	505.06	0	9091.1	0
Q63HQ7;A0A0C4DGH6;A0JNW5	UHRF1-binding protein 1-like	DKFZp686A1736;UHRF1BP1L	3	1	0	1	0	1	0	2.3	124.92	295420	0	4764.8	0	295420	0
E7EXA6;Q96S08;A0A0D9SF58;Q8WVB6	Chromosome transmission fidelity protein 18 homolog	CHTF18;RUVBL	4	1	0	1	0	1	0	1.4	107.43	30694	0	713.82	0	30694	0
A0A0G2JHN8;A0A140T9I1;U3KQA6;A0A0G2JHL0;A0A140T9F7;A0A140T9V2;A0A1U9X7B3;A0A1U9X7B8;A0A1U9X7B4;A0A1U9X7A8;X5CF57;H0Y6K2;A0A140T9E9;A0A0G2JK44;P25440	Bromodomain-containing protein 2	BRD2	15	1	0	1	0	1	0	5.5	35.705	39496	0	2821.1	0	39496	0
E9PFF2;A0A0K0K1H9;B4DVU1;B3KSI4;B4E022;V9HWD9;Q53EM5;P29401	Transketolase	TKT;HEL107	8	1	0	1	0	1	0	5.1	36.449	4429.4	0	316.39	0	4429.4	0
M0R0U3;M0R261;A0A0K0K1K7;O95336	6-phosphogluconolactonase	PGLS	4	1	0	1	0	1	0	15.6	18.912	9620.5	0	1068.9	0	9620.5	0
A0A0S2Z3N6;A0A0S2Z3C9;H2BNB9;P41212	Transcription factor ETV6	ETV6	4	1	0	1	0	1	0	6.2	38.849	19522	0	1148.3	0	19522	0
Q96CJ7;E7ESD5;B4DIV6;A0A0S2Z3Q2;A0A8C8KDW0;E9PLN6;A0A0S2Z3V9;F2Z2Y1;B4DRQ6;O95677;A0A804HHY3	Eyes absent homolog;Eyes absent homolog 4	EYA4	11	2	0	2	0	2	0	8.8	45.476	89106	0	6364.7	0	89106	0
A0A0S2Z423;A0A0S2Z3W7;Q9BY32	Inosine triphosphate pyrophosphatase	ITPA	3	1	0	1	0	1	0	10.5	16.833	38410	0	5487.1	0	38410	0
B7Z6M7;F5H008;B7Z1N4;A0A2R8YDQ0;A0A0S2Z577;Q9H267	Vacuolar protein sorting-associated protein 33B	VPS33B	6	2	0	2	0	2	0	5.4	65.379	86129	0	2610	0	86129	0
A0A0S2Z5C3;Q9NWT1	p21-activated protein kinase-interacting protein 1	PAK1IP1	2	1	0	1	0	1	0	4.3	43.963	60582	0	3029.1	0	60582	0
A0A286YF56;A0A0S2Z5E9;Q69YN2	CWF19-like protein 1	CWF19L1	3	1	0	1	0	1	0	7.3	21.314	11616	0	1290.7	0	11616	0
K7X1S0;Q502X2;A0A0S2Z5P6;Q53HB7;A0A0S2Z5U7;Q9NR28	Diablo homolog, mitochondrial	DIABLO	6	1	0	1	0	1	0	7.7	16.314	61900	0	7737.5	0	61900	0
Q68D27;E9PHF7;A0A0S2Z693;Q96RQ3	Methylcrotonoyl-CoA carboxylase subunit alpha, mitochondrial	DKFZp686B20267;MCCC1	4	1	0	1	0	1	0	2.6	63.966	43376	0	1735	0	43376	0
A0A0U1RR30;A0A0U1RRM1;B3KSZ4;Q8WXI9	Transcriptional repressor p66-beta	GATAD2B	4	1	0	1	0	1	0	7.6	28.673	17889	0	1490.7	0	17889	0
X5D293;H7C0A7;H7C211;A0A0U1RRF1;Q9UPQ3;Q4ZG54;Q4ZG22;B4DUR6;B2RZG9;E7EUN2	Arf-GAP with GTPase, ANK repeat and PH domain-containing protein 1	AGAP1;CENTG2	10	2	0	2	0	2	0	3.7	89.498	99351	0	3104.7	0	99351	0
A0A140CZL4;Q6FHT1;Q6FHP1;A0A384ME80;B4DUC8;Q13126	S-methyl-5-thioadenosine phosphorylase	MTAP	6	1	0	1	0	1	0	8.4	30.188	43107	0	2394.8	0	43107	0
A0A140TA69;A0A140TA62;O76011;Q14525;O76009;Q15323	Keratin, type I cuticular Ha4;Keratin, type I cuticular Ha3-II;Keratin, type I cuticular Ha3-I;Keratin, type I cuticular Ha1	KRT34;KRT33B;KRT33A;KRT31	6	1	0	1	0	1	0	3.7	49.43	26705	0	1068.2	0	26705	0
A0A140VJK7;Q7Z4H3	HD domain-containing protein 2	HDDC2	2	1	0	1	0	1	0	8.3	23.39	43745	0	3976.8	0	43745	0
B4DEX8;A0A140VJP5;P31153	S-adenosylmethionine synthase;S-adenosylmethionine synthase isoform type-2	MAT2A	3	1	0	1	0	1	0	4.1	39.71	57878	0	3617.4	0	57878	0
A0A140VJX3;P25325	3-mercaptopyruvate sulfurtransferase	MPST	2	1	0	1	0	1	0	9.1	33.178	38888	0	2430.5	0	38888	0
Q59GN1;Q53FT8;A0A140VK45;P20618	Proteasome subunit beta type;Proteasome subunit beta type-1	PSMB1	4	1	0	1	0	1	0	9.2	21.274	20546	0	2054.6	0	20546	0
I3L0N7;Q05BI2;Q05CV9;I3L4D8;A0A140VK53;Q9UQ35	Serine/arginine repetitive matrix protein 2	SRRM2	6	1	0	1	0	1	0	9.6	13.38	41112	0	5873.2	0	41112	0
B5MBZ8;C9JD73;C9J177;H7C003;A0A140VK83;Q15435	Protein phosphatase 1 regulatory subunit 7	PPP1R7	6	1	0	1	0	1	0	6.6	31.357	12080	0	755.02	0	12080	0
F8VY04;A0A5K1VW67;F8W1A4;A0A140VK93;P54819	Adenylate kinase 2, mitochondrial;Adenylate kinase 2, mitochondrial;Adenylate kinase 2, mitochondrial, N-terminally processed	AK2	5	1	0	1	0	1	0	13.2	21.226	48531	0	4411.9	0	48531	0
A0A140VKG8;Q7Z3Z4	Piwi-like protein 4	PIWIL4	2	1	0	1	0	1	0	2.2	96.587	126370	0	2527.5	0	126370	0
A0A1B0GTY1;A0A1B0GUC3;A0A1B0GV98;A0A1B0GTC5;A0A1B0GU26;B3KU60;A0A1B0GTC3;A0A1B0GVH5;Q9C0B1	Alpha-ketoglutarate-dependent dioxygenase FTO	FTO	9	1	0	1	0	1	0	4.5	48.605	38766	0	1615.2	0	38766	0
A0A1B0GW37;A0A1B0GU97;A0A8V8TQG7;D2DXM9;Q6FI30	Nuclear factor 1	NFIC	5	1	0	1	0	1	0	3.9	46.404	18514	0	974.42	0	18514	0
Q53SN7;A0A7P0TAU9;B7Z3Q4;A0A7P0T984;A0A1B0GWA2;A0A7P0TAL3;A0A2R8YEL0;O00116	Alkyldihydroxyacetonephosphate synthase, peroxisomal	AGPS	8	1	0	1	0	1	0	9.8	20.428	35071	0	3507.1	0	35071	0
A0PJD3;A0A1C7CYX1;Q6PJG2	ELM2 and SANT domain-containing protein 1	C14orf43;ELMSAN1	3	1	0	1	0	1	0	1.9	112.69	25967	0	540.99	0	25967	0
A0A1W2PPE5;A0A1W2PQB6;A0A1W2PS92;B4DDZ7;B4DUJ1;Q5SZR1;Q9BYD2	39S ribosomal protein L9, mitochondrial	MRPL9	7	1	0	1	0	1	0	19.5	9.6851	173230	0	57744	0	173230	0
B4E2N5;A0A2R8Y549;Q8NI35	InaD-like protein	INADL	3	1	0	1	0	1	0	1.4	137.23	24411	0	413.75	0	24411	0
A0A2R8Y6F8;A0A2U3TZN6;A0A2U3TZM4;B7ZKY2;A0A7I2RJN6;A0A2R8YFN5;A0A2U3TZM1;A0A2R8YE77;Q5JS79;A0A2R8YEK3;O14936;A0A2R8Y6D8;A0A2R8YEJ7;A0A2R8Y3B3	Peripheral plasma membrane protein CASK	CASK	14	2	0	2	0	2	0	5.9	80.323	28049	0	824.97	0	28049	0
A0AAG2UWJ5;H0YEF9;E9PJZ7;A0A2R8Y7R9;A0AAG2UWZ2;Q13136	Liprin-alpha-1	PPFIA1	6	1	0	1	0	1	0	3.6	44.353	34850	0	1515.2	0	34850	0
E5RH77;A0A2R8Y811;P62263	40S ribosomal protein S14	RPS14	3	2	0	2	0	2	0	30.6	14.295	205150	0	68382	0	201030	0
B4DWM6;A8YXX4;A0A2R8YDT1;P15104	Glutamine synthetase	PIG59;GLUL	4	1	0	1	0	1	0	13.1	18.16	87820	0	10978	0	87820	0
H0YDU1;E9PJK4;A0A2X0SYU7;A6NI28	Rho GTPase-activating protein 42	ARHGAP42	4	1	0	1	0	1	0	4.3	27.38	72581	0	4838.7	0	72581	0
H0Y7N6;F6XFR5;B4DQA3;B3KSG3;A0A9L9PY99;A0A2Z4N5U1;A0A494C1P1;B7Z4H1;F8W8M4;A0A3B3IS55;O14639	Actin-binding LIM protein 1	ABLIM1	11	2	0	2	0	2	0	18	19.642	68810	0	5293.1	0	68810	0
A0A384MDW7;P30084	Enoyl-CoA hydratase, mitochondrial	ECHS1	2	2	0	2	0	2	0	12.1	31.399	93889	0	5216	0	93889	0
A0A6Q8PF80;Q8N519;H0YAB0;Q5I6Y5;Q3BDU5;Q5TCI8;A0A6Q8PHQ9;A0A804HL68;W8QEH3;A0A384MQX1;A0A6Q8PFJ0;P02545	Prelamin-A/C;Lamin-A/C	LMNA	12	1	0	1	0	1	0	4.7	38.641	25535	0	1021.4	0	25535	0
A0A384MQX5;Q9UBV8	Peflin	PEF1	2	2	0	2	0	2	0	14.8	30.381	189060	0	23633	0	189060	0
B4DSG6;B2R7G4;A0A384MTQ8;P32780	General transcription factor IIH subunit 1	GTF2H1	4	1	0	1	0	1	0	2.6	56.903	48273	0	1856.6	0	48273	0
A0A384NPX8;A0A384MTZ1;P47985;P0C7P4	Cytochrome b-c1 complex subunit Rieske, mitochondrial;Cytochrome b-c1 complex subunit 11;Putative cytochrome b-c1 complex subunit Rieske-like protein 1	UQCRFS1;UQCRFS1P1	4	1	0	1	0	1	0	15	29.692	19994	0	1428.1	0	19994	0
A0A384NKN4;Q9NUG6	p53 and DNA damage-regulated protein 1	PDRG1	2	1	0	1	0	1	0	12.8	15.511	19071	0	2383.8	0	19071	0
J3KTJ1;Q2F834;Q71U02;Q6IBG1;A0A384NY64;J3QRS3;P19105;P24844;O14950	Myosin regulatory light chain 12A;Myosin regulatory light polypeptide 9;Myosin regulatory light chain 12B	MYL12A;MYL9;MYL12B	9	1	0	1	0	1	0	15.8	13.058	49318	0	8219.7	0	49318	0
E9PGV1;A8HT81;E9PHN6;Q0D2I8;A0A384P5E9;F6XZQ7;P28161	Glutathione S-transferase Mu 2	GSTM2	7	1	0	1	0	1	0	16.1	10.361	14762	0	2460.3	0	14762	0
A0A3B3IRW6;Q2KHR3;A0A3B3ISY4;B3KWV1;Q9H6S7;H0YCQ7	Glutamine and serine-rich protein 1	QSER1	6	3	0	3	0	3	0	2.3	202.89	276870	0	4132.4	0	276870	0
B4E164;A0A7I2V4Z2;A0A494C079;A0A494C0R4;A0A494C0A8;A0A494C1M6;A0A494C167;A0A494C148;A0A7I2V643;A0A7I2V646;A0A494C045;Q9UHD2;A0A7I2V463;A0A7I2V2F4;A0A494C0X2;A0A7I2V4W4	Serine/threonine-protein kinase TBK1	TBK1	16	2	0	2	0	2	0	7.3	57	67624	0	2113.2	0	67624	0
H0Y653;H0YDU4;A0PJ92;A0A494C128;A8K9K6;O00567	Nucleolar protein 56	NOP56	6	3	0	3	0	3	0	17.4	24.144	116350	0	11635	0	116350	0
A0A669KBB0;E9PLY5;E9PNZ4;A0A5F9ZGX0;H0Y390;A0A590UJG2;A0A7P0MQR8;H3BPE1;H3BQK9;Q9UPN3	Microtubule-actin cross-linking factor 1, isoforms 1/2/3/5	MACF1	10	1	0	1	0	1	0	2.4	108.05	17805	0	278.21	0	17805	0
A0A5F9ZHY2;A0A5K1VW76;A0A804HIC9;A0A5F9ZHM9;Q8IWE0;Q7LDD5;A0A5F9ZH21;A8K161;A0A5F9ZHR5;D6RFJ0;A0A5F9ZH50;Q9UQM7	Calcium/calmodulin-dependent protein kinase type II subunit alpha	CAMK2A	12	3	0	1	0	1	0	12.4	40.608	54085	0	3380.3	0	54085	0
A0A6G6AA68;Q9NZ09	Ubiquitin-associated protein 1	UBAP1	2	1	0	1	0	1	0	3.4	55.083	8324.6	0	361.94	0	8324.6	0
A0A6I8PS19;A0A6I8PL80;Q05DU1;Q9NVN8	Guanine nucleotide-binding protein-like 3-like protein	GNL3L	4	1	0	1	0	1	0	3.9	58.012	56563	0	1950.5	0	56563	0
Q5JXC5;A0A6Q8PGR2;A0A6Q8PGA3;A0A6Q8PGV8;A0A6Q8PFJ4;O95140	Mitofusin-2	MFN2	6	1	0	1	0	1	0	17.3	11.169	42423	0	7070.6	0	42423	0
A0A6Q8PG03;A0A6Q8PGJ2;Q9UG01	Intraflagellar transport protein 172 homolog	IFT172	3	1	0	1	0	1	0	2.7	81.394	26965	0	691.41	0	26965	0
A0A7I2V3R0;D6RCF2;A0A7I2YQR8;A0A994J4J7;A0A7I2V6E9;A0A7I2V2N7;A0A7I2YQD6;Q9HA11;A0A8I5KS04;A0A7I2V412;A0A7I2V423;A0A8I5KRC6;O75367;Q9P0M6	Histone H2A;Core histone macro-H2A.1;Core histone macro-H2A.2	H2AFY;H2AFY2	14	1	0	1	0	1	0	23.9	7.6008	45623	0	15208	0	45623	0
Q96HI4;A0A7I2V539;P30419;A4FU65;A0A7I2V3X4	Glycylpeptide N-tetradecanoyltransferase;Glycylpeptide N-tetradecanoyltransferase 1	NMT1	5	2	0	2	0	2	0	8.5	56.603	42828	0	2039.4	0	42828	0
Q86W20;A1A508;Q8N2U3;A0A7P0MNE9;Q7Z5F4;P35030	Trypsin-3	PRSS1;PRSS3	6	1	0	1	0	1	0	15.5	9.1665	71555	0	14311	0	71555	0
Q59FN3;Q9BUX5;H0Y8Z9;A0A7P0T9N9;A0A7P0TB58;Q9H9W4;A0A7P0T7Z1;A0A7P0T8U3;A0A7P0T871;Q9H845	Acyl-CoA dehydrogenase family member 9, mitochondrial	ACAD9	10	1	0	1	0	1	0	5.5	29.663	50200	0	2952.9	0	50200	0
A0A7P0TAT2;A0A7P0T8B3;B4DTZ5;Q8IZ03;P09913;A0A087X279;Q05DN2	Interferon-induced protein with tetratricopeptide repeats 2	IFIT2	7	2	0	2	0	2	0	7.4	51.769	52669	0	2025.7	0	52669	0
A0A7P0T944;A0A7P0T9C0;A0A7P0TBF0;A0A7P0Z4D3;Q92973	Transportin-1	TNPO1	5	1	0	1	0	1	0	1.6	85.897	37075	0	1059.3	0	37075	0
A0A7R6M8M5;Q5T481	RNA-binding protein 20	RBM20	2	1	0	1	0	1	0	6.1	38.024	11321	0	943.4	0	11321	0
A0A7S5C4H5			1	1	0	1	0	1	0	17.5	13.937	156170	0	31234	0	156170	0
A0A7S5EWB9			1	1	0	1	0	1	0	11.9	13.881	121980	0	17425	0	121980	0
B4DSQ1;H0Y2V1;H7C4C5;B5MEG9;F8W9U4;Q86Y04;A0A804HKE7;E7EVA0;P27816	Microtubule-associated protein;Microtubule-associated protein 4	MAP4	9	1	0	1	0	1	0	5.2	26.12	69281	0	4330	0	69281	0
Q96D30;E7EV99;E7ENY0;A0A804HL01;P35611	Alpha-adducin	ADD1	5	1	0	1	0	1	0	4.5	44.02	21052	0	1315.7	0	21052	0
A0A8B0RAT7;Q6P2E9;I3L0V0;I3L3M2;B7Z7V8	Enhancer of mRNA-decapping protein 4	EDC4	5	2	0	2	0	2	0	2.4	155.43	85569	0	1337	0	85569	0
A0A8I5KXE2;A0A8I5KYJ6;A0A8I5KRV3;A0A8I5KPY2;A0A8I5KXC9;A0A8I5KW00;A0A8I5QKQ5;B4DJ98;A0A8I5KNU9;A0A8I5KS72;B3KQT9;B3KQT2;A0A8I5KW33;V9HVY3;A0A8I5KT88;P30101	Protein disulfide-isomerase;Protein disulfide-isomerase A3	HEL-S-269;PDIA3	16	1	0	1	0	1	0	6.1	38.191	21801	0	1090	0	21801	0
A0A8I5QKL8;A0A8I5QL08;M0QX72;Q8NBJ5	Procollagen galactosyltransferase 1	COLGALT1	4	1	0	1	0	1	0	5.3	31.843	39465	0	2818.9	0	39465	0
A0A8Q3SIR1;A0A8Q3SHT6;A0A8Q3SHW5;B4DS83;A0A8Q3SHT1;A0A8Q3SHX7;Q9BSC4	Nucleolar protein 10	NOL10	7	1	0	1	0	1	0	3.4	58.451	54253	0	2086.7	0	54253	0
A0A8Q3WKX6;Q9H5H1;B2RD66;A0A8Q3WKE5;B3KPX5;Q96I59	Probable asparagine--tRNA ligase, mitochondrial	NARS2	6	1	0	1	0	1	0	14	11.379	21810	0	3115.7	0	21810	0
H3BUX4;H3BST5;I3L2C6;A0A8V8TM48;Q8IXI1	Mitochondrial Rho GTPase 2	RHOT2	5	1	0	1	0	1	0	17.8	14.92	19059	0	2382.4	0	19059	0
C9J2P9;B4DDV7;A0A8V8TMY5;Q75N03	E3 ubiquitin-protein ligase Hakai	CBLL1	4	2	0	2	0	2	0	9.9	36.301	121150	0	8076.6	0	121150	0
A0A8V8TNX0;Q9UK59;A0A8V8TMH0;B3KSR5;A0A8V8TMX5;A0A8V8TMF7	Lariat debranching enzyme	DBR1	6	2	0	2	0	2	0	4.4	58.5	172800	0	8228.4	0	172800	0
A0AAG2TIY5;H0YM13;A0A8V8TPI3;A0A8V8TQR2;H0YMG8;A0A8V8TQD3;Q96EP0	E3 ubiquitin-protein ligase RNF31	RNF31	7	1	0	1	0	1	0	9.9	17.207	25754	0	3219.3	0	25754	0
A0A8V8TQD7;A0AAQ5BGY2;A0A8V8TPU9;B8QGS9;Q99959;A0AAQ5BH07;A0AAQ5BGX6;B4DR79	Plakophilin-2	PKP2	8	5	0	5	0	5	0	9.5	75.763	109780	0	2613.9	0	109780	0
A0A8V8TR40;F6VRM0;A0A9L9PX43;B4DHK5;Q9HAU0	Pleckstrin homology domain-containing family A member 5	PLEKHA5	5	1	0	1	0	1	0	12.7	11.805	31967	0	5327.9	0	31967	0
B3KX39;H0YBS0;A0A994J7F8;A0A994J4W8;P16157	Ankyrin-1	ANK1	5	1	0	1	0	1	0	1.5	115.23	1010800	0	21057	0	1010800	0
A0A9L9PXJ0;Q9Y217	Myotubularin-related protein 6	MTMR6	2	1	0	1	0	1	0	2.3	76.634	19288	0	521.29	0	19288	0
A5PKY0;B4DQX5;M0R165;A8K5P4;B4DME4;A0AAQ5BI61;Q9UBC2;M0R2S2	Epidermal growth factor receptor substrate 15-like 1	EPS15L1	8	3	0	3	0	3	0	7.3	66.347	80291	0	2170	0	80291	0
A0AV58;Q13033	Striatin-3	STRN3	2	1	0	1	0	1	0	2.9	77.717	30848	0	1233.9	0	30848	0
A0JLT6;B4E125;Q8N2H2;Q9BZL6	Protein kinase C;Serine/threonine-protein kinase D2	PRKD2	4	1	0	1	0	1	0	5.8	40.825	34000	0	2428.5	0	34000	0
A0PJJ6;Q05DC0;Q5VTR2	E3 ubiquitin-protein ligase BRE1A	RNF20	3	1	0	1	0	1	0	6.9	46.202	19477	0	846.84	0	19477	0
F2Z2E2;A2RRC9;Q86VI3	Ras GTPase-activating-like protein IQGAP3	IQGAP3	3	1	0	1	0	1	0	1.4	179.48	30286	0	348.11	0	30286	0
B4E263;B3KWS1;A2VDI1;Q5T3Q7;B2RWN5;Q9H583	HEAT repeat-containing protein 1;HEAT repeat-containing protein 1, N-terminally processed	HEATR1	6	1	0	1	0	1	0	1.3	127.53	52765	0	837.54	0	52765	0
B7ZW15;B7Z9E5;B4DMJ7;B4DJA4;B4DKL5;A4D2J6;Q6P6D7;Q6FHU2;Q6FHK8;Q53G35;P15259;Q8N0Y7;P18669	Phosphoglycerate mutase;Phosphoglycerate mutase 2;Probable phosphoglycerate mutase 4;Phosphoglycerate mutase 1	hCG_2015269;PGAM2;PGAM1;PGAM4	13	1	0	1	0	1	0	11.2	13.952	57020	0	8145.7	0	57020	0
B5B0A5;B4E2L2;A5PL18;P41182	B-cell lymphoma 6 protein	BCL6	4	1	0	1	0	1	0	3.7	72.252	168200	0	4546.1	0	168200	0
E9PQA6;A8K0C2;Q96EY5;E9PLL0;E9PJW8	Multivesicular body subunit 12A	MVB12A	5	2	0	2	0	2	0	15	28.703	82220	0	7474.5	0	82220	0
A8K1C7;Q8IWT6	Volume-regulated anion channel subunit LRRC8A	LRRC8A	2	1	0	1	0	1	0	2.2	94.172	2678.7	0	59.527	0	2678.7	0
A8K228;O75600	2-amino-3-ketobutyrate coenzyme A ligase, mitochondrial	GCAT	2	1	0	1	0	1	0	5	45.219	23320	0	1371.8	0	23320	0
Q9UF71;A8K322;Q9Y620	DNA repair and recombination protein RAD54B	DKFZp434J1672;RAD54B	3	2	0	2	0	2	0	5.3	66.03	43606	0	1453.5	0	43606	0
D6RDI2;Q6PKC2;Q86Y74;A8K3C5;J3KPP4;O95232;E7EN55;C9JL41;B4DJ96	Luc7-like protein 3	LUC7L3;CROP	9	2	0	2	0	2	0	17.4	20.677	78826	0	7166	0	78826	0
Q6DKJ9;Q4G0D9;B4DEN9;B2RDN4;A8K3R2;Q14137	Ribosome biogenesis protein BOP1	BOP1	6	1	0	1	0	1	0	5	58.785	43692	0	1680.5	0	43692	0
F8WE65;C9J5S7;V9HWF5;B2RE56;A8K486;P62937;A0A7I2V5J5;E5RIZ5;A0A7I2V4V1;A0A7P0S768;B4DM82;Q71V99	Peptidyl-prolyl cis-trans isomerase;Peptidyl-prolyl cis-trans isomerase A;Peptidyl-prolyl cis-trans isomerase A, N-terminally processed	PPIA;HEL-S-69p	12	2	0	2	0	2	0	27.5	13.022	168760	0	24108	0	168760	0
A8K4N2;O95985;C9JF56;C9JTQ7;C9JHR0;C9JEQ1;C9J9X4;C9JKE2;C9JT00;F2Z2A5;B4E3E0;C9JEI7;B4E3G2;H0Y6W0	DNA topoisomerase;DNA topoisomerase 3-beta-1	TOP3B	14	2	0	2	0	2	0	3.2	96.707	37444	0	813.99	0	37444	0
V9HW72;A8K690;P31948	Stress-induced-phosphoprotein 1	HEL-S-94n;STIP1	3	1	0	1	0	1	0	3.1	62.639	25425	0	726.42	0	25425	0
Q6ZNU6;Q9H6A7;C9JA69;A8K6U2;Q8WY36	HMG box transcription factor BBX	BBX	5	1	0	1	0	1	0	5.1	41.607	35991	0	1999.5	0	35991	0
Q9HD72;A8K6Y8;Q59HH1;Q9HBE1	POZ-, AT hook-, and zinc finger-containing protein 1	PATZ1	4	1	0	1	0	1	0	3.1	45.257	43545	0	1893.3	0	43545	0
A8K964;Q9H307	Pinin	PNN	2	2	0	2	0	2	0	3.8	81.541	97861	0	2878.3	0	97861	0
A8K9J7;I6L9F7;B4DR52;Q0D2M2;B2R4S9;U3KQK0;P06899;P23527;P33778;P57053;Q99880;P58876;P62807;Q16778;Q5QNW6;Q8N257;Q93079;Q99877;Q99879;O60814	Histone H2B;Histone H2B type 1-J;Histone H2B type 1-O;Histone H2B type 1-B;Histone H2B type F-S;Histone H2B type 1-L;Histone H2B type 1-D;Histone H2B type 1-C/E/F/G/I;Histone H2B type 2-E;Histone H2B type 2-F;Histone H2B type 3-B;Histone H2B type 1-H;Histone H2B type 1-N;Histone H2B type 1-M;Histone H2B type 1-K	HIST1H2BM;HIST1H2BC;HIST1H2BI;HIST1H2BN;HIST1H2BJ;HIST1H2BO;HIST1H2BB;H2BFS;HIST1H2BL;HIST1H2BD;HIST2H2BE;HIST2H2BF;HIST3H2BB;HIST1H2BH;HIST1H2BK	20	1	0	1	0	1	0	11.9	13.996	491350	0	70192	0	427520	0
B0ZBD0;Q8WVX7;P39019;M0R2L9;M0QYF7;M0R140;A0A075B6E2	40S ribosomal protein S19	RPS19	7	3	0	3	0	3	0	17.2	16.06	631860	0	63186	0	631860	0
B1AJY6;B1AJY5;B1AJY7;O75832	26S proteasome non-ATPase regulatory subunit 10	PSMD10	4	1	0	1	0	1	0	10.9	11.926	57287	0	11457	0	57287	0
E4W6B6;B2R4D8;K7ELC7;P61353	60S ribosomal protein L27	RPL27	4	2	0	2	0	2	0	25.4	14.257	154860	0	22122	0	154860	0
P62805;B2R4R0;Q0VAS5	Histone H4	HIST1H4A;HIST1H4H	3	2	0	2	0	2	0	25.2	11.367	340520	0	56753	0	340520	0
B4DT77;B4DWU2;B4DHY4;Q53HM8;B2R7L2;B2R657;P20073	Annexin;Annexin A7	ANXA7	7	1	0	1	0	1	0	4.8	37.805	112740	0	5124.5	0	112740	0
B2R8R5;Q13263	Transcription intermediary factor 1-beta	TRIM28	2	1	0	1	0	1	0	2.2	88.559	56569	0	1767.8	0	56569	0
B7Z4J7;B2RDJ7;F5H039;Q9NQX3;G3V582;B7Z374;B7Z2B5	Gephyrin;Molybdopterin adenylyltransferase;Molybdopterin molybdenumtransferase	GPHN	7	2	0	2	0	2	0	4.3	76.331	90970	0	2526.9	0	90970	0
B3KM42;E9PHI6;Q9Y6G9	Cytoplasmic dynein 1 light intermediate chain 1	DYNC1LI1	3	1	0	1	0	1	0	5	41.08	64565	0	2582.6	0	64565	0
B3KM90;Q643R0;Q9ULW0;Q96FC3	Targeting protein for Xklp2	HCTP4;TPX2	4	2	0	2	0	2	0	6	69.758	55351	0	1581.5	0	55351	0
B3KP90;O75688	Protein phosphatase 1B	PPM1B	2	1	0	1	0	1	0	3.5	52.709	28000	0	1217.4	0	28000	0
B3KQD7			1	1	0	1	0	1	0	3.4	48.047	8332.2	0	520.77	0	8332.2	0
B3KRN7;D6RE80;Q59H52;B4DJP8;B4DQT1;B4DUB2;B4DVN3;E7ESC7;Q7L5Y9	Macrophage erythroblast attacher	MAEA	9	1	0	1	0	1	0	8.2	20.805	23369	0	2596.6	0	23369	0
B3KSJ3;Q9BZI7;I3XIE4;Q0VAK7	Regulator of nonsense transcripts 3B	UPF3B	4	2	0	2	0	2	0	6	56.113	134940	0	7937.8	0	134940	0
H0YJH0;B3KTQ1;Q9H4B6;H0YJT4	Protein salvador homolog 1	SAV1	4	4	0	4	0	4	0	16.7	36.665	129950	0	6839.4	0	129950	0
B3KTZ7;J3KNZ9;Q9HAH7	Probable fibrosin-1	FBRS	3	1	0	1	0	1	0	3.8	38.86	26898	0	2445.3	0	26898	0
K7ESA3;B3KUF8;Q99536	Synaptic vesicle membrane protein VAT-1 homolog	VAT1	3	1	0	1	0	1	0	14.4	13.576	33694	0	4211.7	0	33694	0
J3QL05;B3KUY1;J3KP15;Q53FN0;Q01130	Serine/arginine-rich splicing factor 2	SRSF2;SFRS2	5	1	0	1	0	1	0	8.5	15.156	401360	0	66894	0	401360	0
B3KV38;Q5SQL3;J3KP92;B4DZ33;Q86Z02	Homeodomain-interacting protein kinase 1	HIPK1	5	1	0	1	0	1	0	1.1	116.79	2019300	0	51778	0	2019300	0
H7C515;B3KW72;C9J384;Q9BQ75	Protein CMSS1	CMSS1	4	1	0	1	0	1	0	15.9	9.4951	84131	0	28044	0	84131	0
B4DFP7;Q7Z6M4	Transcription termination factor 4, mitochondrial;mTERF domain-containing protein 2 processed	MTERF4	2	1	0	1	0	1	0	7.3	22.759	9204.4	0	920.44	0	9204.4	0
B4DGI3;Q12933;B1AMY1;B1AMX7;B1AMX8;E5KBQ3	TNF receptor-associated factor 2	TRAF2	6	2	0	2	0	2	0	7	50.605	163920	0	6071	0	163920	0
B4DH21;O60583	Cyclin-T2	CCNT2	2	1	0	1	0	1	0	2.7	53.69	15988	0	761.32	0	15988	0
B4DH70;E5RGC1;Q9UKB1	F-box/WD repeat-containing protein 11	FBXW11	3	2	0	2	0	2	0	8.6	58.764	60703	0	2023.4	0	60703	0
B4DIT7;B4DTN7;V9HWG3;P21980	Protein-glutamine gamma-glutamyltransferase 2	HEL-S-45;TGM2	4	1	0	1	0	1	0	2.6	68.648	142800	0	4200.1	0	142800	0
C9JJT5;C9JU26;G3V325;B4DJ38;P56134;Q53FE1	ATP synthase subunit f, mitochondrial	ATP5J2-PTCD1;ATP5J2	6	2	0	2	0	2	0	44.4	5.9149	75027	0	18757	0	75027	0
B4DN60;O43776	Asparagine--tRNA ligase, cytoplasmic	NARS	2	2	0	2	0	2	0	10.4	34.921	81431	0	5816.5	0	81431	0
C9K0J2;F8WD51;C9J486;C9JIP2;B4DND0;Q16831	Uridine phosphorylase 1	UPP1	6	1	0	1	0	1	0	34.5	3.0675	59544	0	19848	0	59544	0
M0R259;M0QWZ7;B4DXB9;M0R2C6;Q9NP81	Serine--tRNA ligase, mitochondrial	SARS2	5	1	0	1	0	1	0	5.2	36.409	63399	0	3729.3	0	63399	0
E9PNU1;Q59GR0;B4DXC8;Q9Y5B8	Nucleoside diphosphate kinase 7	NME7	4	1	0	1	0	1	0	6.2	28.888	5316.6	0	332.29	0	5316.6	0
B4DZT6;Q9NYZ3	G2 and S phase-expressed protein 1	GTSE1	2	1	0	1	0	1	0	1.9	74.391	32709	0	991.2	0	32709	0
B7Z287;Q9NP50	Protein FAM60A	FAM60A	2	1	0	1	0	1	0	5	29.107	31122	0	3458	0	31122	0
B7Z5T0;B7Z5N3;B7Z297;Q5VTE6	Protein angel homolog 2	ANGEL2	4	1	0	1	0	1	0	9.9	24.067	14306	0	1192.2	0	14306	0
B7Z3D5;F8WA39;E9PPP8;Q13613;F8W764;F8W8S8;H7BZJ1;E9PIH9;H7C406;Q8NEC6;B3KMG9;H0YDX3	Myotubularin-related protein 1	MTMR1	12	3	0	3	0	3	0	6	65.337	99261	0	3545	0	99261	0
H0YBK3;B7Z3J7;B7Z970;Q9NV88	Integrator complex subunit 9	INTS9	4	1	0	1	0	1	0	14	16.71	19181	0	3196.8	0	19181	0
C9J2I1;G5E9V7;G5E9V6;B7Z5P0;Q8IUR7;H7C5H2;Q9NZY0;B7Z979;B7Z637	Armadillo repeat-containing protein 8	ARMC8	9	2	0	2	0	2	0	13.1	39.973	117940	0	6552.2	0	117940	0
B7Z6U6	Integrin beta		1	1	0	1	0	1	0	4.7	51.782	1296300	0	61727	0	1296300	0
B7Z768;P51970	NADH dehydrogenase [ubiquinone] 1 alpha subcomplex subunit 8	NDUFA8	2	1	0	1	0	1	0	14.1	14.963	19925	0	2846.5	0	19925	0
Q96RD8;E9PLD0;E7END7;B7Z8M7;Q6FIG4;Q5U0I6;Q9H0U4;Q92928;P62820	Ras-related protein Rab-1B;Putative Ras-related protein Rab-1C;Ras-related protein Rab-1A	RAB1B;RAB1A;RAB1C	9	1	0	1	0	1	0	17	9.8782	36352	0	5193.1	0	36352	0
B7ZLE0;E7EPI0;Q9P2D0	Inhibitor of Bruton tyrosine kinase	IBTK	3	1	0	1	0	1	0	1.1	148.98	25434	0	374.03	0	25434	0
B9EG90;P11387;Q6PK95;Q6NWZ5;Q9BVT2;A0A7P0T9R7;A0A7P0T852	DNA topoisomerase 1	TOP1	7	2	0	2	0	2	0	3.7	90.699	276620	0	7279.6	0	276620	0
C9JD32;B9ZVP7;J3KT29;Q9BTQ7;P62829	60S ribosomal protein L23	RPL23	5	1	0	1	0	1	0	16.5	9.6694	144160	0	28832	0	144160	0
E9PRZ0;C7DUW4;Q6FI23;Q6FHG1;Q53EZ9;P46734	Dual specificity mitogen-activated protein kinase kinase 3	MAP2K3	6	1	0	1	0	1	0	11.2	18.212	5363.9	0	487.62	0	5363.9	0
C9J4I9;H7C1W1;Q92626	Peroxidasin homolog	PXDN	3	1	0	1	0	1	0	2.7	76.14	38165	0	1156.5	0	38165	0
U3KQF2;C9JPM4;C9JAK5;P18085	ADP-ribosylation factor 4	ARF4	4	1	0	1	0	1	0	14.1	8.0311	49924	0	9984.9	0	49924	0
C9JLU1;P52434	DNA-directed RNA polymerases I, II, and III subunit RPABC3	POLR2H	2	1	0	1	0	1	0	8.1	16.925	79714	0	8857.1	0	79714	0
C9JYQ9;H0Y8C2;Q6P5R6	60S ribosomal protein L22-like 1	RPL22L1	3	3	0	3	0	3	0	39.7	14.478	737560	0	184390	0	737560	0
E7EWM3;D4YW75;Q8NF64;B3KR25	Zinc finger MIZ domain-containing protein 2	ZMIZ2;TRAFIP20	4	2	0	2	0	2	0	5.6	93.667	116830	0	5310.3	0	116830	0
D4YW76;Q9ULJ6	Zinc finger MIZ domain-containing protein 1	TRAFIP10;ZMIZ1	2	1	0	1	0	1	0	1.7	105.64	109470	0	3649.1	0	109470	0
D6R9A6;Q5U071;P26583	High mobility group protein B2	HMGB2	3	2	0	2	0	2	0	21.6	15.404	68308	0	17077	0	68308	0
D6RAF2;Q6PIY7	Poly(A) RNA polymerase GLD2	PAPD4	2	1	0	1	0	1	0	3.2	51.054	41085	0	1867.5	0	41085	0
D6RBE9;D6RBL5;V9HWE0;P08758	Annexin;Annexin A5	ANXA5;HEL-S-7	4	1	0	1	0	1	0	6.8	24.698	52302	0	3486.8	0	52302	0
D6RJD1;P09497	Clathrin light chain B	CLTB	2	1	0	1	0	1	0	10.4	13.078	64616	0	21539	0	64616	0
E5RJ10;E5RHB8;E5RJX6;E5RG91;Q8NEZ2	Vacuolar protein sorting-associated protein 37A	VPS37A	5	1	0	1	0	1	0	37.7	5.9598	13330	0	6665	0	13330	0
E5RI99;P62888;A0A0B4J213;A0A0C4DH44	60S ribosomal protein L30	RPL30	4	3	0	3	0	3	0	41.2	12.656	233250	0	38875	0	233250	0
F2YHL7;M4VR43;Q8IUX4	DNA dC->dU-editing enzyme APOBEC-3F	APOBEC3F	3	1	0	1	0	1	0	3.8	45.034	70963	0	3942.4	0	70963	0
F5H2C9;F2YHM7;Q86UY6	N-alpha-acetyltransferase 40	NAA40	3	1	0	1	0	1	0	9.7	13.876	111710	0	18618	0	88081	0
F8VUG2;F8W1U3;P05787;F8VP67;Q969I0;Q7L4M3	Keratin, type II cytoskeletal 8	KRT8	6	3	1	1	0	1	0	13.2	30.906	66595	0	3699.7	0	66595	0
F8VZ43;Q96N80		OSBPL8	2	1	0	1	0	1	0	18.5	17.448	338870	0	37653	0	338870	0
H0YIG3;F8W1S1;Q14CN4;Q3SY84;Q7RTS7;Q86Y46	Keratin, type II cytoskeletal 72;Keratin, type II cytoskeletal 71;Keratin, type II cytoskeletal 74;Keratin, type II cytoskeletal 73	KRT72;KRT74;KRT71;KRT73	6	1	0	1	0	1	0	6.2	21.653	77896	0	7789.6	0	77896	0
F8W7T1;Q92784	Zinc finger protein DPF3	DPF3	2	1	0	1	0	1	0	3.6	46.444	22955	0	1147.8	0	22955	0
H0YDP7;Q59GE9;Q13405	39S ribosomal protein L49, mitochondrial	MRPL49	3	1	0	1	0	1	0	9.4	14.572	46198	0	5774.8	0	46198	0
H0YL19;H0YN81;Q9GZS3	WD repeat-containing protein 61;WD repeat-containing protein 61, N-terminally processed	WDR61	3	1	0	1	0	1	0	8	23.241	31024	0	2585.3	0	31024	0
H0YL43;Q14257	Reticulocalbin-2	RCN2	2	1	0	1	0	1	0	9.7	17.609	93167	0	10352	0	93167	0
Q96Q62;H0YL99;Q53FX9;P82912	28S ribosomal protein S11, mitochondrial	MRPS11	4	2	0	2	0	2	0	92.9	1.5847	73519	0	73519	0	73519	0
H3BSK9		ATXN2L	1	4	5	1	0	1	0	26.8	37.138	69586	0	3163	0	69586	0
H7BZN1		PCYT1A	1	1	0	1	0	1	0	10.2	15.769	56308	0	6256.5	0	56308	0
H7C0V0;Q8WWC4	Uncharacterized protein C2orf47, mitochondrial	C2orf47	2	1	0	1	0	1	0	4.4	25.006	46013	0	2875.8	0	46013	0
H7C2B5;Q5UIP0	Telomere-associated protein RIF1	RIF1	2	1	0	1	0	1	0	2.3	81.742	30445	0	869.86	0	30445	0
Q53ER8;H8Y6P7;P0CAP2	DNA-directed RNA polymerase II subunit GRINL1A	GCOM1;POLR2M	3	1	0	1	0	1	0	4.9	41.691	10051	0	437.01	0	10051	0
I3L2J1;Q9Y3C7	Mediator of RNA polymerase II transcription subunit 31	MED31	2	1	0	1	0	1	0	29.8	6.9859	24395	0	6098.9	0	24395	0
J3QLI9;Q7Z5A3;P62314	Small nuclear ribonucleoprotein Sm D1	SNRPD1	3	1	0	1	0	1	0	26.7	8.3926	24330	0	12165	0	24330	0
K7EPA3;Q9NX61	Transmembrane protein 161A	TMEM161A	2	1	0	1	0	1	0	3.3	50.552	19907	0	947.96	0	19907	0
K7ER90;K7EL20;B0AZV5;K7EL60;B7Z1G0		EIF3G	5	5	4	1	0	1	0	34.4	25.441	42773	0	2851.5	0	42773	0
K7ERG4;P62316	Small nuclear ribonucleoprotein Sm D2	SNRPD2	2	1	0	1	0	1	0	23.1	8.7769	120840	0	30210	0	120840	0
K7ES61;Q9BYD3;K7EKI4;K7ELF1;K7ELQ0;X6RAY8	39S ribosomal protein L4, mitochondrial	MRPL4	6	2	0	2	0	2	0	11	33.792	204000	0	14571	0	204000	0
L8E9V8		NBAS	1	1	0	1	0	1	0	16.2	9.5617	74100	0	14820	0	74100	0
L8EAF1		NCL	1	1	0	1	0	1	0	17.7	10.122	241450	0	241450	0	241450	0
Q7Z4Z1;M0QXB4;O14579;Q53HJ6;M0R061	Coatomer subunit epsilon	COPE	5	3	0	3	0	3	0	20.2	34.402	152220	0	9513.5	0	152220	0
Q86UW0;Q9UN78;Q8TE29;Q12880;O00377;O00376;O00374;O00371;O00369;O00367;O00365;O00364;O00361;Q9UN81	LINE-1 retrotransposable element ORF1 protein	L1RE1	14	1	0	1	0	1	0	7.3	29.492	98046	0	8170.5	0	98046	0
X6RAC9;P47813;O14602	Eukaryotic translation initiation factor 1A, X-chromosomal;Eukaryotic translation initiation factor 1A, Y-chromosomal	EIF1AX;EIF1AY	3	1	0	1	0	1	0	12.1	13.232	16640	0	2773.3	0	16640	0
O43663	Protein regulator of cytokinesis 1	PRC1	1	1	0	1	0	1	0	2.1	71.606	123130	0	3847.8	0	123130	0
O60293	Zinc finger C3H1 domain-containing protein	ZFC3H1	1	1	0	1	0	1	0	0.8	226.35	37844	0	420.49	0	37844	0
O75420;A2VDH9;A4D2E1	PERQ amino acid-rich with GYF domain-containing protein 1	GIGYF1;PERQ1	3	3	0	3	0	3	0	5.1	114.6	139550	0	2969.2	0	139550	0
Q05CM9;O75475	PC4 and SFRS1-interacting protein	PSIP1	2	1	0	1	0	1	0	6.5	29.67	187790	0	13414	0	187790	0
P05387	60S acidic ribosomal protein P2	RPLP2	1	1	0	1	0	1	0	13.9	11.665	253520	0	50703	0	253520	0
P11388;A0A4D6UXC9;J3KTB7	DNA topoisomerase 2-alpha	TOP2A	3	3	0	3	0	3	0	3.6	174.38	140960	0	1740.2	0	140960	0
Q5VSQ6;P13674	Prolyl 4-hydroxylase subunit alpha-1	P4HA1	2	1	0	1	0	1	0	2.6	60.966	79816	0	2850.6	0	79816	0
Q8IUE6;Q96QV6;P16104	Histone H2A type 2-B;Histone H2A type 1-A;Histone H2AX	HIST2H2AB;HIST1H2AA;H2AFX	3	1	0	1	0	1	0	17.7	13.995	27953	0	5590.6	0	27953	0
P25398	40S ribosomal protein S12	RPS12	1	2	0	2	0	2	0	18.9	14.515	347860	0	49694	0	347860	0
P46109	Crk-like protein	CRKL	1	1	0	1	0	1	0	5.6	33.777	246730	0	15420	0	246730	0
P46939	Utrophin	UTRN	1	2	0	2	0	2	0	1	394.46	48245	0	277.27	0	48245	0
Q0VGA5;Q53HA4;Q5T5C7;P49591	Serine--tRNA ligase, cytoplasmic	SARS	4	1	0	1	0	1	0	2.9	58.406	36048	0	1335.1	0	36048	0
P49756;E9PQU5	RNA-binding protein 25	RBM25	2	3	0	3	0	3	0	7.4	100.18	40496	0	1227.1	0	40496	0
P57740;B3KMK0	Nuclear pore complex protein Nup107	NUP107	2	2	0	2	0	2	0	4.8	106.37	1136000	0	22275	0	1136000	0
P62269	40S ribosomal protein S18	RPS18	1	1	0	1	0	1	0	7.9	17.718	391580	0	43509	0	391580	0
Q5VVD0;P62913	60S ribosomal protein L11	RPL11	2	1	0	1	0	1	0	6.7	20.252	458290	0	45829	0	458290	0
P81605	Dermcidin;Survival-promoting peptide;DCD-1	DCD	1	1	0	1	0	1	0	12.7	11.284	86202	0	17240	0	86202	0
P98179	RNA-binding protein 3	RBM3	1	1	0	1	0	1	0	11.5	17.17	299600	0	37450	0	299600	0
Q05707	Collagen alpha-1(XIV) chain	COL14A1	1	2	0	2	0	2	0	1.9	193.51	127860	0	1598.2	0	127860	0
Q05BU1;Q6P5Z2	Serine/threonine-protein kinase N3	PKN3	2	1	0	1	0	1	0	5.7	33.247	43170	0	2539.4	0	43170	0
Q05BU7;Q9Y6W5	Wiskott-Aldrich syndrome protein family member 2	WASF2	2	1	0	1	0	1	0	10.3	21.409	76977	0	7697.7	0	76977	0
Q14692;B4DGU7	Ribosome biogenesis protein BMS1 homolog	BMS1	2	2	0	2	0	2	0	3.2	145.81	66544	0	1304.8	0	66544	0
Q59FY1;Q5JUW8;Q92796	Disks large homolog 3	DLG3	3	1	0	1	0	1	0	1.7	99.795	55010	0	1279.3	0	55010	0
Q59GW5;A0A3B3IUA7;Q14258;I3L2W4	E3 ubiquitin/ISG15 ligase TRIM25	TRIM25	4	3	0	3	0	3	0	8.7	72.249	64767	0	2158.9	0	64767	0
Q5SYF9;Q5VY60;Q7Z4H7	HAUS augmin-like complex subunit 6	HAUS6	3	2	0	2	0	2	0	24	20.632	35781	0	3252.8	0	35781	0
Q5VYS8	Terminal uridylyltransferase 7	ZCCHC6	1	1	0	1	0	1	0	1.3	171.23	22475	0	291.88	0	22475	0
Q68CN2;Q71SV8;Q9HCS7	Pre-mRNA-splicing factor SYF1	DKFZp762C1015;XAB2	3	1	0	1	0	1	0	2.4	81.73	43830	0	1069	0	43830	0
Q6PCB5	Round spermatid basic protein 1-like protein	RSBN1L	1	1	0	1	0	1	0	1.5	94.868	16585	0	448.25	0	16585	0
Q6UW46;Q96HY6	DDRGK domain-containing protein 1	UNQ2523;DDRGK1	2	1	0	1	0	1	0	5.4	35.963	17696	0	1264	0	17696	0
Q71U36;Q1ZYQ1;P0DPH8;P0DPH7;B4DQK4;A0AAG2UW83;Q6PEY2;Q9UQM3;F8VQQ4	Tubulin alpha-1A chain;Tubulin alpha-3E chain	TUBA1A;TUBA2;TUBA3E	9	12	10	1	0	1	0	42.6	50.135	102690	0	4890.1	0	102690	0
Q7Z7K6	Centromere protein V	CENPV	1	1	0	1	0	1	0	5.1	29.946	23758	0	1979.8	0	23758	0
Q86SE9	Polycomb group RING finger protein 5	PCGF5	1	1	0	1	0	1	0	4.3	29.714	48154	0	3704.1	0	48154	0
Q86W42	THO complex subunit 6 homolog	THOC6	1	1	0	1	0	1	0	5.6	37.535	63802	0	3544.5	0	63802	0
Q86XM0	Cation channel sperm-associated protein subunit delta	CATSPERD	1	1	0	1	0	1	0	1.9	90.467	104260	0	3363.3	0	104260	0
Q8N5N7	39S ribosomal protein L50, mitochondrial	MRPL50	1	1	0	1	0	1	0	12	18.325	44256	0	4917.3	0	44256	0
Q8N7H6			1	1	0	1	0	1	0	4.6	23.041	231100	0	21009	0	231100	0
Q92604	Acyl-CoA:lysophosphatidylglycerol acyltransferase 1	LPGAT1	1	1	0	1	0	1	0	3.2	43.089	2648.3	0	139.38	0	2648.3	0
Q969S3	Zinc finger protein 622	ZNF622	1	1	0	1	0	1	0	3.8	54.271	22761	0	948.36	0	22761	0
Q96DF8	Protein DGCR14	DGCR14	1	1	0	1	0	1	0	4.2	52.567	50342	0	2097.6	0	50342	0
Q96HQ2	CDKN2AIP N-terminal-like protein	CDKN2AIPNL	1	1	0	1	0	1	0	15.5	13.196	26858	0	4476.4	0	26858	0
Q96L92;A0A2R8Y3S6;A0A5H1ZRP6;A0A2R8Y8A7	Sorting nexin-27	SNX27	4	2	0	2	0	2	0	7	61.264	115190	0	4113.8	0	115190	0
Q96MG7	Melanoma-associated antigen G1	NDNL2	1	2	0	2	0	2	0	8.6	34.308	120090	0	5718.8	0	120090	0
Q96QR8	Transcriptional activator protein Pur-beta	PURB	1	1	0	1	0	1	0	4.2	33.24	39949	0	4438.8	0	39949	0
Q96SX4;Q9UPR3	Protein SMG5	SMG5	2	1	0	1	0	1	0	6.7	32.188	35642	0	2970.1	0	35642	0
Q9H2L9;Q9BRS2	Serine/threonine-protein kinase RIO1	RIOK1	2	2	0	2	0	2	0	7.6	38.043	111660	0	6979	0	111660	0
Q9NW64	Pre-mRNA-splicing factor RBM22	RBM22	1	2	0	2	0	2	0	7.1	46.895	57236	0	2601.6	0	57236	0
Q9P016	Thymocyte nuclear protein 1	THYN1	1	1	0	1	0	1	0	5.3	25.697	51763	0	3235.2	0	51763	0
Q9P253	Vacuolar protein sorting-associated protein 18 homolog	VPS18	1	3	0	3	0	3	0	6.3	110.18	76883	0	1478.5	0	76883	0
Q9UJA5	tRNA (adenine(58)-N(1))-methyltransferase non-catalytic subunit TRM6	TRMT6	1	2	0	2	0	2	0	7.8	55.799	470140	0	16212	0	470140	0
Q9UJX2	Cell division cycle protein 23 homolog	CDC23	1	1	0	1	0	1	0	2.7	68.833	25672	0	802.26	0	25672	0
Q9UKE5	TRAF2 and NCK-interacting protein kinase	TNIK	1	1	0	1	0	1	0	1.3	154.94	12626	0	210.43	0	12626	0
Q9ULR0	Pre-mRNA-splicing factor ISY1 homolog	ISY1	1	1	0	1	0	1	0	6.7	32.992	18113	0	1293.8	0	18113	0
Q9Y3D5	28S ribosomal protein S18c, mitochondrial	MRPS18C	1	1	0	1	0	1	0	13.4	15.85	48679	0	8113.2	0	48679	0
Q9Y5B9	FACT complex subunit SPT16	SUPT16H	1	2	0	2	0	2	0	4	119.91	80111	0	1483.5	0	80111	0
